# Supplementary material for: XIST dampens X chromosome activity in a SPEN-dependent manner during early human development
Source: Nat Struct Mol Biol. 2024 Jun 4;31(10):1589–600. doi: 10.1038/s41594-024-01325-3 (PMC11479943; doi:10.1038/s41594-024-01325-3)
Supplement: Supplementary file 2 — List of informative SNPs on chromosomes X and 7 used to determine the percentage of biallelism. [file 41594_2024_1325_MOESM2_ESM.xlsx]

## Sheet: PXGL_WT_Rep1
chrom	pos	dp	allele_maj	allele_maj_num	allele_min	allele_min_num	allelism	gene_name
chrX	2882583	41	T	23	G	18	bi	GYG2
chrX	2882636	37	G	19	A	18	bi	GYG2
chrX	2929092	11	G	7	A	4	bi	ARSD
chrX	2929116	11	G	7	C	4	bi	ARSD
chrX	2930467	10	T	6	C	4	bi	NA
chrX	3609611	18	C	10	T	8	bi	PRKX
chrX	3812024	19	C	11	T	8	bi	NA
chrX	3812169	14	C	9	T	5	bi	NA
chrX	3812303	16	T	11	C	5	bi	NA
chrX	3812451	11	C	6	T	5	bi	NA
chrX	3814208	29	G	16	A	13	bi	NA
chrX	3814793	17	T	9	C	8	bi	NA
chrX	3814897	17	G	11	C	6	bi	NA
chrX	3818448	20	C	10	T	10	bi	RP11-706O15.1
chrX	3818630	17	T	11	C	6	bi	RP11-706O15.1
chrX	3820114	20	A	12	G	8	bi	"RP11-706O15.1", "RP11-23N11.1"
chrX	3821036	31	G	16	A	15	bi	"RP11-706O15.1", "RP11-23N11.1"
chrX	3821545	38	A	25	G	13	bi	"RP11-706O15.1", "RP11-23N11.1"
chrX	3821686	67	T	35	C	32	bi	"RP11-706O15.1", "RP11-23N11.1"
chrX	5890820	73	G	53	A	20	bi	NLGN4X
chrX	5892533	96	C	66	T	30	bi	NLGN4X
chrX	7049925	109	A	67	C	42	bi	PUDP
chrX	7351441	28	C	16	T	12	bi	STS
chrX	7352653	15	A	9	G	6	bi	STS
chrX	7927807	14	A	9	G	5	bi	NA
chrX	9718147	80	T	42	C	38	bi	TBL1X
chrX	9789258	11	A	8	G	3	bi	SHROOM2
chrX	9895209	168	A	114	G	54	bi	SHROOM2
chrX	11122997	36	T	19	G	17	bi	"HCCS", "ARHGAP6"
chrX	11765145	26	C	21	A	5	mono	MSL3
chrX	11765172	27	C	20	G	7	bi	MSL3
chrX	11765281	29	G	23	A	6	bi	MSL3
chrX	11766227	28	G	20	T	8	bi	MSL3
chrX	11766680	50	A	34	G	16	bi	MSL3
chrX	11766898	14	G	10	T	4	bi	MSL3
chrX	11767314	26	A	13	T	13	bi	MSL3
chrX	11768186	19	A	15	C	4	bi	MSL3
chrX	12973888	12	C	9	A	3	bi	NA
chrX	12976131	49	A	30	G	19	bi	TMSB4X
chrX	13716420	65	C	36	T	29	bi	TRAPPC2
chrX	13767636	10	C	10	T	0	mono	OFD1
chrX	13932736	10	T	8	C	2	bi	GPM6B
chrX	13934003	11	T	6	A	5	bi	GPM6B
chrX	13934005	10	C	5	G	5	bi	GPM6B
chrX	13934489	20	G	17	A	3	mono	GPM6B
chrX	13936914	13	G	10	A	3	bi	GPM6B
chrX	13937415	14	G	10	T	4	bi	GPM6B
chrX	14008398	12	T	7	C	5	bi	GEMIN8
chrX	14019253	13	A	9	G	4	bi	GEMIN8
chrX	14019772	13	G	8	A	5	bi	GEMIN8
chrX	14025023	10	C	5	T	5	bi	GEMIN8
chrX	14026123	14	G	8	A	6	bi	GEMIN8
chrX	14029715	10	G	5	T	5	bi	GEMIN8
chrX	14845014	50	A	29	G	21	bi	FANCB
chrX	15327723	20	G	12	A	8	bi	PIGA
chrX	15327865	14	C	8	G	6	bi	PIGA
chrX	15328363	14	C	10	T	4	bi	PIGA
chrX	15328823	28	A	14	T	14	bi	PIGA
chrX	15331876	130	A	76	G	54	bi	PIGA
chrX	15702622	51	G	33	A	18	bi	"CA5BP1", "CA5B", "ENSG00000279413"
chrX	15782628	17	A	14	G	3	mono	CA5B
chrX	15791941	18	T	12	C	6	bi	ZRSR2
chrX	15796127	11	G	7	C	4	bi	ZRSR2
chrX	16588148	13	T	7	C	6	bi	CTPS2
chrX	16589265	25	T	21	C	4	mono	CTPS2
chrX	16726898	12	G	8	A	4	bi	SYAP1
chrX	16737151	16	G	9	C	7	bi	SYAP1
chrX	16738396	16	T	11	C	5	bi	SYAP1
chrX	16739594	13	A	9	G	4	bi	SYAP1
chrX	16741199	19	G	11	T	8	bi	SYAP1
chrX	16755470	19	T	10	G	9	bi	SYAP1
chrX	16755990	14	A	7	G	7	bi	SYAP1
chrX	16762273	108	C	68	T	40	bi	SYAP1
chrX	16763598	42	A	28	G	14	bi	SYAP1
chrX	16771730	64	C	36	T	28	bi	NA
chrX	16771805	27	C	15	A	12	bi	NA
chrX	16771820	30	T	22	C	8	bi	NA
chrX	16785889	10	T	9	G	1	mono	NA
chrX	16788539	18	G	10	A	8	bi	TXLNG
chrX	16830745	12	A	8	T	4	bi	TXLNG
chrX	16832463	27	A	19	C	8	bi	TXLNG
chrX	16840653	28	C	18	T	10	bi	"TXLNG", "RBBP7"
chrX	16842011	491	C	281	T	210	bi	"TXLNG", "RBBP7"
chrX	16842790	458	A	244	G	214	bi	"TXLNG", "RBBP7"
chrX	16843370	659	T	337	C	322	bi	"TXLNG", "RBBP7"
chrX	16843467	400	C	209	A	191	bi	"TXLNG", "RBBP7"
chrX	16843978	266	G	141	A	125	bi	"TXLNG", "RBBP7"
chrX	16865368	10	A	7	G	3	bi	RBBP7
chrX	16866150	10	A	5	G	5	bi	RBBP7
chrX	18630909	65	T	44	C	21	bi	CDKL5
chrX	18833278	31	C	16	G	15	bi	NA
chrX	18833965	26	A	19	C	7	bi	NA
chrX	18834777	28	C	17	T	11	bi	NA
chrX	18897951	15	G	8	A	7	bi	PHKA2
chrX	19354443	40	G	21	C	19	bi	PDHA1
chrX	19913162	11	A	7	C	4	bi	BCLAF3
chrX	23001131	22	T	13	C	9	bi	"RP11-40F8.2", "DDX53"
chrX	23450218	13	A	9	C	4	bi	NA
chrX	23450838	15	T	11	A	4	bi	NA
chrX	23452192	21	T	15	C	6	bi	NA
chrX	23457396	10	T	6	C	4	bi	NA
chrX	23457493	14	G	9	C	5	bi	NA
chrX	23458391	13	T	9	C	4	bi	NA
chrX	23643585	10	G	6	C	4	bi	NA
chrX	23645742	11	C	6	A	5	bi	NA
chrX	23648028	16	A	8	G	8	bi	NA
chrX	23652581	15	A	9	G	6	bi	NA
chrX	23652709	13	G	11	A	2	mono	NA
chrX	23783194	33	T	20	C	13	bi	SAT1
chrX	23784589	27	G	27	T	0	mono	SAT1
chrX	23784590	27	G	27	T	0	mono	SAT1
chrX	23784591	26	C	26	T	0	mono	SAT1
chrX	23986503	43	T	27	C	16	bi	KLHL15
chrX	23986969	46	T	27	C	19	bi	KLHL15
chrX	23987112	20	A	16	G	4	bi	KLHL15
chrX	24023601	11	A	6	C	5	bi	KLHL15
chrX	24214987	26	T	14	G	12	bi	ZFX
chrX	24540054	55	A	36	T	19	bi	PDK3
chrX	24540144	33	C	21	G	12	bi	PDK3
chrX	24540633	46	G	29	A	17	bi	PDK3
chrX	24541034	31	C	17	T	14	bi	PDK3
chrX	24545983	28	T	19	C	9	bi	PDK3
chrX	24547012	16	A	8	G	8	bi	PDK3
chrX	24548307	47	C	29	A	18	bi	PDK3
chrX	24548718	26	G	18	A	8	bi	PDK3
chrX	24549602	36	G	19	C	17	bi	PDK3
chrX	24550436	17	A	13	C	4	bi	PDK3
chrX	24719648	10	G	10	A	0	mono	POLA1
chrX	24996667	189	A	129	G	60	bi	POLA1
chrX	25029576	20	T	19	C	1	mono	PAFAH1B2P1
chrX	25029585	18	C	17	T	1	mono	PAFAH1B2P1
chrX	25029784	68	T	68	A	0	mono	PAFAH1B2P1
chrX	27388416	10	T	6	C	4	bi	RP11-268G12.1
chrX	30218796	171	G	155	A	16	mono	MAGEB2
chrX	30218887	131	G	110	A	21	mono	MAGEB2
chrX	30219909	218	G	187	A	31	mono	MAGEB2
chrX	31120472	105	C	97	T	8	mono	DMD
chrX	31679519	11	G	10	A	1	mono	DMD
chrX	38801836	160	C	98	G	62	bi	"MID1IP1", "MID1IP1-AS1"
chrX	38802863	297	C	179	T	118	bi	"MID1IP1", "MID1IP1-AS1"
chrX	40055051	11	A	8	G	3	bi	BCOR
chrX	40064110	19	G	15	T	4	bi	BCOR
chrX	40064209	16	C	12	A	4	bi	BCOR
chrX	40067137	11	G	8	A	3	bi	BCOR
chrX	40067689	11	A	6	G	5	bi	BCOR
chrX	40069130	10	C	7	A	3	bi	BCOR
chrX	40073654	395	C	264	T	131	bi	BCOR
chrX	40085035	12	T	9	C	3	bi	BCOR
chrX	40085683	11	G	7	C	4	bi	BCOR
chrX	40089007	19	G	12	A	7	bi	BCOR
chrX	40089826	14	C	7	T	7	bi	BCOR
chrX	40095912	30	T	20	G	10	bi	BCOR
chrX	40096164	13	G	10	A	3	bi	BCOR
chrX	40601307	10	C	8	A	2	bi	ATP6AP2
chrX	40627249	17	T	11	G	6	bi	CXorf38
chrX	40650141	37	G	20	A	17	bi	MED14
chrX	40710641	22	T	15	C	7	bi	MED14
chrX	40721391	21	G	14	T	7	bi	MED14
chrX	41337164	21	C	12	T	9	bi	DDX3X
chrX	41338289	73	A	43	C	30	bi	DDX3X
chrX	41338449	127	C	76	T	51	bi	DDX3X
chrX	41339462	104	T	64	C	40	bi	DDX3X
chrX	41339955	42	G	29	C	13	bi	DDX3X
chrX	41340373	76	G	39	T	37	bi	DDX3X
chrX	41340559	76	C	47	T	29	bi	DDX3X
chrX	41341905	56	C	30	G	26	bi	DDX3X
chrX	41342906	71	G	39	A	32	bi	DDX3X
chrX	41343476	73	G	43	T	30	bi	DDX3X
chrX	41343866	72	G	37	A	35	bi	DDX3X
chrX	41344423	10	T	7	G	3	bi	DDX3X
chrX	41344625	38	A	21	G	17	bi	DDX3X
chrX	41344665	42	T	31	C	11	bi	DDX3X
chrX	41344803	33	A	19	G	14	bi	DDX3X
chrX	41351003	14	A	7	G	7	bi	DDX3X
chrX	41352783	10	C	6	T	4	bi	DDX3X
chrX	41613657	74	G	57	A	17	bi	CASK
chrX	41614270	56	C	40	G	16	bi	CASK
chrX	41616679	20	T	16	C	4	bi	CASK
chrX	45926449	13	C	8	A	5	bi	NA
chrX	46603601	10	G	9	A	1	mono	SLC9A7
chrX	47229341	546	C	545	G	0	mono	CDK16
chrX	47512851	870	T	870	C	0	mono	NUS1P1
chrX	47633325	10	T	6	C	4	bi	NA
chrX	47634335	16	G	11	A	5	bi	NA
chrX	47655674	54	A	30	G	24	bi	UXT
chrX	47655859	82	C	44	T	38	bi	UXT
chrX	47657994	15	C	8	G	7	bi	UXT
chrX	47803573	361	G	361	T	0	mono	WASF4P
chrX	47803801	213	A	212	G	1	mono	WASF4P
chrX	47841566	11	C	9	T	2	mono	"ZNF81", "RPL7P57"
chrX	47915200	28	T	16	C	12	bi	ZNF81
chrX	48481597	24	C	12	T	12	bi	FTSJ1
chrX	48483367	26	T	14	C	12	bi	FTSJ1
chrX	48523057	23	A	14	G	9	bi	"EBP", "LL0XNC01-30I4.1"
chrX	48559811	183	T	112	C	71	bi	TBC1D25
chrX	48579289	111	A	57	G	54	bi	RBM3
chrX	48704395	12	T	9	C	3	bi	"SUV39H1", "AF196970.3"
chrX	48817519	19	G	13	C	6	bi	HDAC6
chrX	48832245	15	T	8	C	7	bi	PCSK1N
chrX	48901927	43	T	26	C	17	bi	PQBP1
chrX	48903516	25	T	13	C	12	bi	SLC35A2
chrX	48943903	16	T	12	C	4	bi	OTUD5
chrX	48962178	10	C	9	T	1	mono	KCND1
chrX	48991085	77	T	58	C	19	bi	GRIPAP1
chrX	49030563	74	T	56	C	18	bi	TFE3
chrX	49076231	11	C	7	G	4	bi	"RP11-641J8.4", "WDR45"
chrX	50098362	29	C	22	T	7	bi	CLCN5
chrX	51743563	35	T	30	C	5	mono	GSPT2
chrX	51804246	10	T	8	C	2	bi	MAGED1
chrX	53205302	13	G	7	A	6	bi	KDM5C
chrX	53233121	12	A	10	G	2	mono	IQSEC2
chrX	53380007	709	G	376	A	333	bi	SMC1A
chrX	53393590	15	T	10	C	5	bi	SMC1A
chrX	53406445	22	A	11	C	11	bi	SMC1A
chrX	53419748	12	C	8	T	4	bi	SMC1A
chrX	53422619	111	G	61	A	50	bi	SMC1A
chrX	53535692	12	C	6	G	6	bi	HUWE1
chrX	53539345	17	G	17	A	0	mono	HUWE1
chrX	53539443	29	T	18	G	11	bi	HUWE1
chrX	53543227	52	G	52	T	0	mono	HUWE1
chrX	53550017	36	G	21	C	15	bi	HUWE1
chrX	53572153	12	G	7	A	5	bi	HUWE1
chrX	53575030	12	A	6	C	6	bi	HUWE1
chrX	53579966	22	T	14	A	8	bi	HUWE1
chrX	53580794	27	C	16	A	11	bi	HUWE1
chrX	53594046	12	C	7	G	5	bi	HUWE1
chrX	53602244	15	C	9	T	6	bi	HUWE1
chrX	53602260	15	T	9	A	6	bi	HUWE1
chrX	53606532	10	C	5	T	5	bi	HUWE1
chrX	53614052	15	G	9	A	6	bi	HUWE1
chrX	53614686	128	C	66	T	62	bi	HUWE1
chrX	53619828	14	G	9	A	5	bi	HUWE1
chrX	53621903	10	A	6	G	4	bi	HUWE1
chrX	53622531	12	G	7	A	5	bi	HUWE1
chrX	53632095	14	C	8	T	6	bi	HUWE1
chrX	53635874	10	T	7	C	3	bi	HUWE1
chrX	53640923	12	A	7	G	5	bi	HUWE1
chrX	53659580	13	A	7	G	6	bi	HUWE1
chrX	53663038	11	G	6	A	5	bi	HUWE1
chrX	53807792	12	C	12	T	0	mono	MRPL32P2
chrX	54068809	32	T	27	C	5	mono	FAM120C
chrX	54071487	43	G	22	A	21	bi	FAM120C
chrX	55008441	14	T	9	C	5	bi	APEX2
chrX	55452866	21	G	20	A	1	mono	MAGEH1
chrX	55717852	23	C	19	G	4	mono	RRAGB
chrX	56265929	13	T	12	C	1	mono	KLF8
chrX	56266141	12	A	11	G	1	mono	KLF8
chrX	56267267	28	C	24	T	4	mono	KLF8
chrX	56268812	21	C	19	T	2	mono	KLF8
chrX	56817338	51	G	47	A	4	mono	NBDY
chrX	56993429	19	A	14	G	5	bi	SPIN3
chrX	56993458	18	T	15	G	3	mono	SPIN3
chrX	57121511	12	T	12	G	0	mono	SPIN2B
chrX	57286924	22	C	16	T	6	bi	FAAH2
chrX	57384892	15	A	13	G	2	mono	FAAH2
chrX	57385065	12	A	8	G	4	bi	FAAH2
chrX	57392766	48	C	47	T	1	mono	"FAAH2", "MTHFD1P1"
chrX	57393245	547	C	547	A	0	mono	"FAAH2", "MTHFD1P1"
chrX	57393339	140	C	140	T	0	mono	"FAAH2", "MTHFD1P1"
chrX	57393376	132	G	132	A	0	mono	"FAAH2", "MTHFD1P1"
chrX	57394129	375	A	374	G	0	mono	"FAAH2", "MTHFD1P1"
chrX	57394767	176	G	175	A	1	mono	"FAAH2", "MTHFD1P1"
chrX	57394875	25	G	24	A	1	mono	"FAAH2", "MTHFD1P1"
chrX	57489006	11	T	10	C	1	mono	FAAH2
chrX	66594730	21	C	18	G	3	mono	NA
chrX	66595749	32	T	19	C	13	bi	EDA2R
chrX	66595975	126	G	84	A	42	bi	EDA2R
chrX	66597680	21	A	15	G	6	bi	EDA2R
chrX	66597898	62	A	35	C	27	bi	EDA2R
chrX	66601323	24	A	20	C	4	mono	EDA2R
chrX	66603359	13	T	9	C	4	bi	EDA2R
chrX	66605144	42	C	25	T	17	bi	EDA2R
chrX	70038665	16	G	16	T	0	mono	"EDA", "RP11-351K23.7"
chrX	70431745	12	C	6	G	6	bi	"GDPD2", "RP11-528B10.5"
chrX	70435152	15	A	10	G	5	bi	RP11-528B10.5
chrX	70456894	21	C	17	T	4	mono	DLG3
chrX	70458292	11	C	7	T	4	bi	DLG3
chrX	70458305	12	A	8	G	4	bi	DLG3
chrX	70459357	12	T	7	A	5	bi	DLG3
chrX	70463668	11	G	7	C	4	bi	DLG3
chrX	70468290	10	A	6	G	4	bi	DLG3
chrX	70471885	15	G	11	A	4	bi	DLG3
chrX	70473405	10	T	6	C	4	bi	DLG3
chrX	70475947	11	G	7	T	4	bi	DLG3
chrX	70480540	13	G	8	A	5	bi	DLG3
chrX	70483455	11	G	7	A	4	bi	DLG3
chrX	70484481	13	T	8	G	5	bi	DLG3
chrX	70484521	11	G	6	T	5	bi	DLG3
chrX	70486184	13	T	7	G	6	bi	DLG3
chrX	70488373	13	G	7	A	6	bi	DLG3
chrX	70489119	10	A	6	G	4	bi	DLG3
chrX	70491074	10	A	7	G	3	bi	DLG3
chrX	70494634	25	A	15	G	10	bi	DLG3
chrX	70499725	10	C	5	T	5	bi	DLG3
chrX	70504881	249	G	155	T	94	bi	DLG3
chrX	71380810	15	C	12	G	3	bi	TAF1
chrX	71381690	10	A	7	G	3	bi	TAF1
chrX	71464719	125	T	97	A	28	bi	TAF1
chrX	71534684	20	A	18	G	2	mono	OGT
chrX	71567076	13	A	8	G	5	bi	OGT
chrX	72185377	13	G	7	C	6	bi	PIN4
chrX	72188088	10	G	6	A	4	bi	PIN4
chrX	72204868	91	G	62	A	29	bi	"PIN4", "ERCC6L"
chrX	72267830	14	A	9	T	5	bi	"PIN4", "ERCC6L"
chrX	72273841	1784	T	976	C	808	bi	"PIN4", "ERCC6L"
chrX	72275494	51	C	27	T	24	bi	"PIN4", "ERCC6L"
chrX	72329662	19	C	18	G	1	mono	"AL135749.6", "HDAC8"
chrX	72677620	43	A	35	G	8	mono	PHKA1
chrX	73683411	14	T	11	C	3	bi	CHIC1
chrX	73844076	256	T	241	C	15	mono	XIST
chrX	74226619	11	C	7	T	4	bi	FTX
chrX	74250399	11	C	6	T	5	bi	FTX
chrX	74273957	12	G	7	A	5	bi	FTX
chrX	74602872	11	G	8	T	3	bi	RLIM
chrX	76190229	17	G	16	A	1	mono	NA
chrX	80574749	61	C	61	T	0	mono	NA
chrX	80730142	33	A	20	C	13	bi	BRWD3
chrX	80737927	10	A	6	G	4	bi	BRWD3
chrX	81297730	30	C	30	T	0	mono	SH3BGRL
chrX	85861890	19	T	15	C	4	bi	CHM
chrX	85964016	33	C	20	T	13	bi	CHM
chrX	86085043	257	T	257	C	0	mono	STIP1P3
chrX	86085171	632	C	632	T	0	mono	STIP1P3
chrX	86085510	316	G	316	A	0	mono	STIP1P3
chrX	86951926	14	G	9	C	5	bi	NA
chrX	93672635	10	C	5	G	5	bi	NAP1L3
chrX	95973277	21	G	21	A	0	mono	NA
chrX	95974284	90	G	90	C	0	mono	KAT7P1
chrX	97275279	13	C	9	G	4	bi	DIAPH2
chrX	100627546	15	C	12	G	3	bi	TSPAN6
chrX	100629831	210	G	144	A	66	bi	TSPAN6
chrX	100635207	12	T	7	C	5	bi	TSPAN6
chrX	100826925	15	G	9	A	6	bi	CSTF2
chrX	100829697	19	A	12	G	7	bi	CSTF2
chrX	100830459	18	G	10	A	8	bi	CSTF2
chrX	101007183	19	G	14	T	5	bi	NA
chrX	101007754	11	A	8	G	3	bi	NA
chrX	101010563	60	A	46	T	14	bi	TRMT2B
chrX	101050379	10	A	6	G	4	bi	"TRMT2B", "TRMT2B-AS1"
chrX	103309655	17	A	15	G	2	mono	BEX2
chrX	103587113	140	C	120	T	20	mono	TCEAL4
chrX	103679886	10	G	10	A	0	mono	MORF4L2
chrX	103679891	11	G	11	A	0	mono	MORF4L2
chrX	103681578	91	G	46	A	45	bi	MORF4L2
chrX	103683140	19	G	14	A	5	bi	MORF4L2
chrX	103683247	27	T	21	C	6	bi	MORF4L2
chrX	103683307	14	G	11	T	3	bi	MORF4L2
chrX	103683890	100	T	51	C	49	bi	MORF4L2
chrX	103687738	19	G	10	A	9	bi	"MORF4L2", "MORF4L2-AS1"
chrX	103689617	10	A	5	G	5	bi	MORF4L2-AS1
chrX	103691793	10	C	7	T	3	bi	NA
chrX	103743035	100	T	54	C	46	bi	RP5-1055C14.9
chrX	103746984	31	C	20	G	11	bi	RP5-1055C14.9
chrX	103750739	22	A	17	G	5	bi	RP5-1055C14.9
chrX	103750791	14	G	12	C	2	mono	RP5-1055C14.9
chrX	103751670	81	C	48	G	33	bi	RP5-1055C14.9
chrX	103751788	51	C	34	T	17	bi	RP5-1055C14.9
chrX	103752268	25	A	17	G	8	bi	RP5-1055C14.9
chrX	103752650	14	G	10	A	4	bi	RP5-1055C14.9
chrX	103755181	47	C	26	G	21	bi	RP5-1055C14.9
chrX	103756538	27	G	19	A	8	bi	RP5-1055C14.9
chrX	103756687	35	A	19	C	16	bi	RP5-1055C14.9
chrX	103757643	21	C	17	A	4	mono	RP5-1055C14.9
chrX	103758876	18	G	10	A	8	bi	RP5-1055C14.9
chrX	103758924	20	T	12	A	8	bi	RP5-1055C14.9
chrX	103759505	14	T	9	C	5	bi	RP5-1055C14.9
chrX	103762145	11	G	10	T	1	mono	RP5-1055C14.9
chrX	103762441	24	C	15	T	9	bi	RP5-1055C14.9
chrX	104171104	10	T	7	C	3	bi	FAM199X
chrX	106978159	15	T	12	C	3	bi	MORC4
chrX	107065063	45	G	27	A	18	bi	RBM41
chrX	107066353	28	T	19	C	9	bi	RBM41
chrX	107087477	45	T	36	C	9	bi	RBM41
chrX	107087743	36	A	28	G	8	bi	RBM41
chrX	107088152	34	C	17	T	17	bi	RBM41
chrX	107117211	10	A	6	C	4	bi	RBM41
chrX	107123872	17	G	14	A	3	mono	NUP62CL
chrX	107132065	356	A	356	G	0	mono	"NUP62CL", "GTF3C6P2"
chrX	107602164	26	G	26	A	0	mono	FRMPD3
chrX	111760130	47	T	38	C	9	mono	ALG13
chrX	113925230	11	C	6	G	5	bi	XACT
chrX	113932520	10	G	9	A	1	mono	XACT
chrX	113937776	11	G	8	A	3	bi	XACT
chrX	113955842	13	T	10	G	3	bi	XACT
chrX	113961722	35	C	23	A	12	bi	XACT
chrX	113989395	17	A	11	C	6	bi	XACT
chrX	113989982	14	G	7	T	7	bi	XACT
chrX	113991162	36	G	22	A	14	bi	XACT
chrX	114467857	134	T	107	C	27	bi	NA
chrX	115561214	22	G	15	C	7	bi	"PLS3-AS1", "PLS3"
chrX	115564587	11	G	10	A	1	mono	PLS3
chrX	115566969	10	G	7	A	3	bi	PLS3
chrX	115576564	10	A	9	T	1	mono	PLS3
chrX	115889419	10	C	7	T	3	bi	DANT2
chrX	115889699	18	T	10	A	8	bi	DANT2
chrX	115889710	14	C	10	T	4	bi	DANT2
chrX	115889857	17	C	10	G	7	bi	DANT2
chrX	115894452	16	G	16	T	0	mono	DANT2
chrX	115894691	16	C	15	T	1	mono	DANT2
chrX	115895792	16	G	16	T	0	mono	DANT2
chrX	115896175	12	A	9	T	3	bi	DANT2
chrX	115932438	12	T	10	C	2	mono	DANT2
chrX	116811186	13	C	9	T	4	bi	NA
chrX	116811201	12	C	8	T	4	bi	NA
chrX	118346197	179	T	127	C	52	bi	WDR44
chrX	118394093	54	G	36	A	18	bi	WDR44
chrX	118394179	12	T	7	C	5	bi	WDR44
chrX	118410267	15	A	11	G	4	bi	WDR44
chrX	118432819	11	C	9	T	2	mono	WDR44
chrX	118436159	15	C	10	T	5	bi	WDR44
chrX	119453358	125	G	86	A	39	bi	SLC25A43
chrX	119453410	71	T	61	C	10	mono	SLC25A43
chrX	119468259	11	C	9	G	2	mono	SLC25A5-AS1
chrX	119469194	35	C	20	T	15	bi	SLC25A5
chrX	119471473	26	A	14	G	12	bi	NA
chrX	119759450	11	C	9	T	2	mono	SOWAHD
chrX	119781316	11	A	6	G	5	bi	NA
chrX	119785968	16	C	10	G	6	bi	NA
chrX	119786043	14	C	11	T	3	bi	NA
chrX	119786846	47	T	32	C	15	bi	RPL39
chrX	119786942	72	C	47	G	25	bi	RPL39
chrX	119787567	48	C	31	A	17	bi	RPL39
chrX	119787630	66	C	45	T	21	bi	RPL39
chrX	119787708	64	T	35	C	29	bi	RPL39
chrX	119787774	52	C	29	G	23	bi	RPL39
chrX	119788389	51	G	31	A	20	bi	RPL39
chrX	119788472	51	G	26	A	25	bi	RPL39
chrX	119788780	30	T	19	A	11	bi	RPL39
chrX	119788809	26	A	17	G	9	bi	RPL39
chrX	119788935	44	T	27	C	17	bi	RPL39
chrX	119789552	31	A	16	G	15	bi	RPL39
chrX	119789561	23	A	15	C	8	bi	RPL39
chrX	119791218	53	A	37	C	16	bi	RPL39
chrX	119791487	51	G	36	A	15	bi	RPL39
chrX	119791742	27	T	22	C	5	mono	NA
chrX	119832914	11	A	8	T	3	bi	UPF3B
chrX	119834106	81	C	57	T	24	bi	UPF3B
chrX	119834228	51	T	32	C	19	bi	UPF3B
chrX	119843064	10	A	5	T	5	bi	UPF3B
chrX	119875273	12	A	11	G	1	mono	NDUFA1
chrX	119922366	32	C	20	T	12	bi	NKAP
chrX	120239947	16	T	15	C	1	mono	NKAPP1
chrX	120256111	158	C	122	T	36	bi	ZBTB33
chrX	120572484	14	G	14	A	0	mono	CUL4B
chrX	120572490	13	G	13	A	0	mono	CUL4B
chrX	120573857	14	A	11	G	3	bi	CUL4B
chrX	120594146	25	C	20	T	5	bi	"CUL4B", "MCTS1"
chrX	120614835	14	A	10	G	4	bi	MCTS1
chrX	120617080	17	A	9	G	8	bi	MCTS1
chrX	120624876	11	C	8	T	3	bi	NA
chrX	123117384	11	C	11	G	0	mono	MRRFP1
chrX	123601370	13	C	9	G	4	bi	THOC2
chrX	123606555	19	G	13	C	6	bi	THOC2
chrX	123607084	25	A	19	G	6	bi	THOC2
chrX	123643584	13	C	7	T	6	bi	THOC2
chrX	123670827	13	C	10	T	3	bi	THOC2
chrX	123670945	10	T	6	C	4	bi	THOC2
chrX	123674845	12	T	7	C	5	bi	THOC2
chrX	123676461	10	C	5	T	5	bi	THOC2
chrX	123729193	13	C	9	G	4	bi	THOC2
chrX	123731189	15	T	10	C	5	bi	THOC2
chrX	123732391	44	G	34	C	10	bi	THOC2
chrX	123960952	13	A	7	G	6	bi	"RP1-315G1.3", "STAG2"
chrX	129805719	308	T	196	C	112	bi	ZDHHC9
chrX	129927999	12	C	8	T	4	bi	"RP4-537K23.4", "UTP14A"
chrX	130065837	21	T	20	C	1	mono	ELF4
chrX	130065841	22	C	21	T	1	mono	ELF4
chrX	130067204	18	C	16	T	2	mono	ELF4
chrX	130149545	12	G	8	A	4	bi	AIFM1
chrX	130203580	51	A	41	G	10	mono	ZNF280C
chrX	130204792	28	A	23	G	5	mono	ZNF280C
chrX	130267428	15	G	13	A	2	mono	ZNF280C
chrX	131276991	21	G	18	A	3	mono	IGSF1
chrX	131795275	11	C	10	T	1	mono	FIRRE
chrX	131824146	14	T	11	C	3	bi	FIRRE
chrX	134894122	16	T	15	C	1	mono	MOSPD1
chrX	135020946	22	G	20	A	2	mono	RTL8B
chrX	135051967	118	T	97	A	21	mono	RTL8A
chrX	135286075	57	G	33	C	24	bi	ZNF75D
chrX	135286096	61	T	38	G	23	bi	ZNF75D
chrX	135286291	105	C	57	T	48	bi	ZNF75D
chrX	135286670	83	C	42	T	41	bi	ZNF75D
chrX	135330210	15	G	8	A	7	bi	"ZNF75D", "RP13-210D15.10"
chrX	135330278	13	G	7	C	6	bi	"ZNF75D", "RP13-210D15.10"
chrX	135332559	14	G	7	T	7	bi	ZNF75D
chrX	135333815	17	G	10	A	7	bi	ZNF75D
chrX	135335442	14	G	8	C	6	bi	ZNF75D
chrX	135335941	13	T	7	C	6	bi	ZNF75D
chrX	135336662	36	G	27	C	9	bi	ZNF75D
chrX	135336890	27	T	16	C	11	bi	ZNF75D
chrX	135339089	24	A	15	G	9	bi	ZNF75D
chrX	135339626	30	A	18	G	12	bi	ZNF75D
chrX	135343688	71	C	37	A	34	bi	ZNF75D
chrX	135424194	326	T	229	C	97	bi	SMIM10L2A
chrX	135426135	121	A	83	G	38	bi	SMIM10L2A
chrX	135427033	164	A	119	G	45	bi	SMIM10L2A
chrX	135582183	43	G	36	A	7	mono	INTS6L
chrX	136511470	234	T	150	C	84	bi	HTATSF1
chrX	136868060	11	T	9	C	2	mono	RBMX
chrX	136878612	23	A	19	G	4	mono	RBMX
chrX	140713499	10	A	5	G	5	bi	LINC00632
chrX	140715392	12	G	7	A	5	bi	LINC00632
chrX	140715464	11	A	7	G	4	bi	LINC00632
chrX	145822734	34	G	22	A	12	bi	SLITRK2
chrX	146620012	189	G	188	T	1	mono	ANKRD11P2
chrX	146620061	193	C	193	T	0	mono	ANKRD11P2
chrX	147922276	14	C	10	T	4	bi	FMR1
chrX	147925702	11	T	8	A	3	bi	FMR1
chrX	147926660	10	G	8	A	2	bi	FMR1
chrX	147937673	10	G	9	A	1	mono	FMR1
chrX	147941167	13	G	11	A	2	mono	FMR1
chrX	147943038	12	T	10	A	2	mono	FMR1
chrX	147947783	16	C	13	A	3	mono	FMR1
chrX	147949906	235	T	149	A	86	bi	FMR1
chrX	147950018	301	C	201	T	100	bi	FMR1
chrX	149540994	12	T	11	C	1	mono	EOLA1
chrX	149937609	19	A	15	G	4	bi	EOLA2
chrX	149938169	58	C	46	T	12	bi	EOLA2
chrX	150764048	40	C	25	G	15	bi	MTMR1
chrX	150764230	42	G	30	A	12	bi	MTMR1
chrX	150764868	14	T	9	C	5	bi	MTMR1
chrX	150766627	28	C	15	T	13	bi	CD99L2
chrX	151399030	15	C	11	T	4	bi	VMA21
chrX	151405927	163	G	127	A	36	bi	VMA21
chrX	151407126	220	C	157	A	63	bi	VMA21
chrX	152654676	86	C	62	T	24	bi	"RP1-14D6.13", "GABRQ"
chrX	152656399	76	T	63	G	13	mono	"RP1-14D6.13", "GABRQ"
chrX	152827242	15	T	11	G	4	bi	CETN2
chrX	152832061	15	T	9	C	6	bi	NSDHL
chrX	152832649	15	G	9	C	6	bi	NSDHL
chrX	152850288	77	T	58	G	19	bi	NSDHL
chrX	152851171	10	A	7	G	3	bi	NSDHL
chrX	152851624	20	T	14	C	6	bi	NSDHL
chrX	152856508	13	A	8	G	5	bi	NSDHL
chrX	152857562	17	C	12	T	5	bi	NSDHL
chrX	152858146	22	C	13	A	9	bi	NSDHL
chrX	153352018	30	G	24	A	6	bi	ZNF275
chrX	153458680	22	C	14	T	8	bi	"TREX2", "HAUS7"
chrX	153458765	14	C	7	T	7	bi	"TREX2", "HAUS7"
chrX	153459510	12	T	7	C	5	bi	"TREX2", "HAUS7"
chrX	153461903	16	T	9	C	7	bi	"TREX2", "HAUS7"
chrX	153461988	11	A	6	T	5	bi	"TREX2", "HAUS7"
chrX	153462265	17	A	10	G	7	bi	"TREX2", "HAUS7"
chrX	153464228	10	C	5	G	5	bi	"TREX2", "HAUS7"
chrX	153465448	12	A	10	G	2	mono	"TREX2", "HAUS7"
chrX	153504772	10	A	6	G	4	bi	BGN
chrX	153728061	27	A	14	G	13	bi	ABCD1
chrX	153789530	18	T	11	C	7	bi	IDH3G
chrX	153931677	23	T	14	C	9	bi	"ARHGAP4", "NAA10"
chrX	154349351	46	A	24	G	22	bi	FLNA
chrX	154485912	317	C	181	T	136	bi	UBL4A
chr7	198779	20	G	12	C	8	bi	FAM20C
chr7	260010	20	G	11	A	9	bi	FAM20C
chr7	498322	238	T	132	C	106	bi	PDGFA
chr7	500881	23	C	13	T	10	bi	PDGFA
chr7	501104	16	A	9	G	7	bi	PDGFA
chr7	501395	10	C	6	G	4	bi	PDGFA
chr7	501794	18	A	10	G	8	bi	PDGFA
chr7	501827	11	A	6	G	5	bi	PDGFA
chr7	502811	13	T	11	C	2	mono	PDGFA
chr7	502913	12	C	11	G	1	mono	PDGFA
chr7	502914	13	A	11	C	2	mono	PDGFA
chr7	502928	14	T	10	C	4	bi	PDGFA
chr7	502945	15	C	10	G	5	bi	PDGFA
chr7	503191	11	C	7	T	4	bi	PDGFA
chr7	503338	15	T	9	C	6	bi	PDGFA
chr7	503690	16	C	8	T	8	bi	PDGFA
chr7	505347	18	T	10	C	8	bi	PDGFA
chr7	506877	21	A	12	C	9	bi	PDGFA
chr7	507315	11	A	7	C	4	bi	PDGFA
chr7	509881	16	G	11	T	5	bi	PDGFA
chr7	511879	13	T	7	C	6	bi	PDGFA
chr7	512409	31	A	18	G	13	bi	PDGFA
chr7	512831	11	G	6	C	5	bi	PDGFA
chr7	549429	18	A	12	G	6	bi	PRKAR1B
chr7	550149	14	C	11	G	3	bi	PRKAR1B
chr7	632390	10	G	8	A	2	bi	PRKAR1B
chr7	729547	12	A	7	G	5	bi	DNAAF5
chr7	729555	14	A	8	G	6	bi	DNAAF5
chr7	729559	14	G	8	T	6	bi	DNAAF5
chr7	730856	10	T	7	C	3	bi	DNAAF5
chr7	732537	11	A	8	G	3	bi	DNAAF5
chr7	737137	10	C	6	A	4	bi	DNAAF5
chr7	741343	29	T	27	G	2	mono	DNAAF5
chr7	755723	10	A	5	G	5	bi	DNAAF5
chr7	756793	100	C	53	T	47	bi	DNAAF5
chr7	764438	97	T	58	C	39	bi	DNAAF5
chr7	764538	118	T	66	C	52	bi	DNAAF5
chr7	764582	83	G	49	A	34	bi	DNAAF5
chr7	765793	140	C	84	T	56	bi	DNAAF5
chr7	765980	15	T	11	C	4	bi	DNAAF5
chr7	766415	107	G	58	A	49	bi	DNAAF5
chr7	766791	142	A	74	C	68	bi	DNAAF5
chr7	767011	29	G	15	A	14	bi	DNAAF5
chr7	767036	30	A	22	G	8	bi	DNAAF5
chr7	767225	47	C	32	T	15	bi	DNAAF5
chr7	767361	70	C	46	G	24	bi	DNAAF5
chr7	767885	12	C	6	G	6	bi	DNAAF5
chr7	768541	17	C	10	T	7	bi	DNAAF5
chr7	768701	86	C	47	G	39	bi	DNAAF5
chr7	768768	61	T	37	G	24	bi	DNAAF5
chr7	769644	12	G	7	T	5	bi	DNAAF5
chr7	777001	10	G	6	A	4	bi	DNAAF5
chr7	780889	18	T	10	C	8	bi	DNAAF5
chr7	781164	12	T	9	C	3	bi	DNAAF5
chr7	783321	12	G	8	A	4	bi	DNAAF5
chr7	783430	14	C	8	G	6	bi	DNAAF5
chr7	783566	25	T	14	C	11	bi	DNAAF5
chr7	785792	241	A	133	G	108	bi	DNAAF5
chr7	786149	205	T	111	C	94	bi	DNAAF5
chr7	817715	15	A	12	G	3	bi	SUN1
chr7	817876	14	C	7	G	7	bi	SUN1
chr7	822315	10	C	6	T	4	bi	SUN1
chr7	833140	13	A	7	G	6	bi	SUN1
chr7	839130	10	T	6	C	4	bi	SUN1
chr7	844420	17	A	10	G	7	bi	SUN1
chr7	845028	23	G	12	A	11	bi	SUN1
chr7	846059	19	G	12	A	7	bi	SUN1
chr7	846746	11	G	6	A	5	bi	SUN1
chr7	848811	12	T	7	C	5	bi	SUN1
chr7	849077	12	A	8	G	4	bi	SUN1
chr7	850414	27	C	14	T	13	bi	SUN1
chr7	852798	51	C	27	G	24	bi	SUN1
chr7	857855	190	A	113	G	77	bi	SUN1
chr7	861745	13	C	9	T	4	bi	SUN1
chr7	877041	80	C	40	T	40	bi	"SUN1", "GET4"
chr7	879648	12	A	7	G	5	bi	"SUN1", "GET4"
chr7	882007	35	T	19	C	16	bi	"SUN1", "GET4", "RP11-449P15.2"
chr7	882921	32	A	20	G	12	bi	"SUN1", "GET4", "RP11-449P15.2"
chr7	884347	11	T	6	C	5	bi	"SUN1", "GET4", "RP11-449P15.2"
chr7	886080	13	G	7	A	6	bi	"SUN1", "GET4", "RP11-449P15.2"
chr7	888740	15	T	10	C	5	bi	"SUN1", "GET4"
chr7	964950	13	G	9	A	4	bi	COX19
chr7	966492	30	T	16	C	14	bi	COX19
chr7	967378	29	G	15	A	14	bi	COX19
chr7	967397	29	A	15	C	14	bi	COX19
chr7	967747	43	A	29	G	14	bi	COX19
chr7	968671	28	C	16	T	12	bi	COX19
chr7	971273	13	T	7	C	6	bi	COX19
chr7	971581	11	C	6	A	5	bi	COX19
chr7	972332	16	T	11	G	5	bi	COX19
chr7	996825	10	G	7	A	3	bi	NA
chr7	997215	312	G	165	A	147	bi	C7orf50
chr7	997308	547	C	308	G	239	bi	C7orf50
chr7	997389	414	C	227	A	187	bi	C7orf50
chr7	997448	414	G	216	C	198	bi	C7orf50
chr7	1024974	19	C	10	T	9	bi	C7orf50
chr7	1025899	21	A	11	G	10	bi	C7orf50
chr7	1025912	15	C	8	T	7	bi	C7orf50
chr7	1026311	20	C	14	A	6	bi	C7orf50
chr7	1026661	31	A	16	G	15	bi	C7orf50
chr7	1026774	22	C	12	T	10	bi	C7orf50
chr7	1027767	10	A	7	G	3	bi	C7orf50
chr7	1111635	10	A	5	T	5	bi	C7orf50
chr7	1112250	14	G	8	T	6	bi	C7orf50
chr7	1132882	10	C	8	T	2	bi	C7orf50
chr7	1152053	11	G	7	A	4	bi	NA
chr7	1152936	70	C	45	A	25	bi	ZFAND2A
chr7	1154907	17	G	10	C	7	bi	ZFAND2A
chr7	1155579	35	A	20	C	15	bi	ZFAND2A
chr7	1157039	11	C	7	G	4	bi	ZFAND2A
chr7	1442373	11	G	7	C	4	bi	MICALL2
chr7	1483283	41	G	22	A	19	bi	INTS1
chr7	1491804	15	G	8	A	7	bi	INTS1
chr7	1492047	12	T	7	C	5	bi	INTS1
chr7	1502202	14	C	8	T	6	bi	INTS1
chr7	1531602	10	A	7	G	3	bi	MAFK
chr7	1534767	14	A	10	G	4	bi	MAFK
chr7	1535141	15	G	9	A	6	bi	MAFK
chr7	1535176	14	C	9	T	5	bi	MAFK
chr7	1535181	14	C	9	A	5	bi	MAFK
chr7	1535598	11	C	7	T	4	bi	MAFK
chr7	1535975	10	A	5	G	5	bi	MAFK
chr7	1541285	71	C	38	T	33	bi	MAFK
chr7	1541881	76	T	44	C	32	bi	MAFK
chr7	1675094	11	C	6	G	5	bi	NA
chr7	1936821	121	T	61	C	60	bi	"MAD1L1", "RP11-383A19.1"
chr7	2227487	10	G	7	A	3	bi	"MAD1L1", "RP11-383A19.1"
chr7	2229157	13	G	7	A	6	bi	"MAD1L1", "RP11-383A19.1"
chr7	2229613	13	C	8	T	5	bi	"MAD1L1", "RP11-383A19.1"
chr7	2236750	24	G	16	A	8	bi	RP11-383A19.1", "MRM2
chr7	2237061	12	A	8	G	4	bi	RP11-383A19.1", "MRM2
chr7	2238468	58	C	32	G	26	bi	RP11-383A19.1", "MRM2
chr7	2238548	38	C	19	T	19	bi	RP11-383A19.1", "MRM2
chr7	2238591	47	T	33	C	14	bi	RP11-383A19.1", "MRM2
chr7	2239847	16	C	10	A	6	bi	RP11-383A19.1", "MRM2
chr7	2240010	18	C	14	T	4	bi	RP11-383A19.1", "MRM2
chr7	2240470	22	A	11	G	11	bi	RP11-383A19.1", "MRM2
chr7	2245543	10	T	6	C	4	bi	NUDT1
chr7	2246852	10	C	6	A	4	bi	NUDT1
chr7	2247925	13	G	8	A	5	bi	NUDT1
chr7	2248221	10	G	5	T	5	bi	NUDT1
chr7	2249034	18	C	11	T	7	bi	NUDT1
chr7	2250887	248	C	144	T	104	bi	NUDT1
chr7	2251033	287	C	144	T	143	bi	NUDT1
chr7	2251050	304	C	155	T	149	bi	NUDT1
chr7	2251467	24	G	13	A	11	bi	NA
chr7	2251764	18	G	11	A	7	bi	NA
chr7	2252275	62	A	33	G	29	bi	SNX8
chr7	2252308	48	A	24	G	24	bi	SNX8
chr7	2254488	219	C	127	T	92	bi	SNX8
chr7	2255595	22	C	12	T	10	bi	SNX8
chr7	2264640	12	C	8	T	4	bi	SNX8
chr7	2267159	15	T	8	C	7	bi	SNX8
chr7	2269550	12	G	12	A	0	mono	SNX8
chr7	2270558	26	A	16	G	10	bi	SNX8
chr7	2271339	27	C	16	T	11	bi	SNX8
chr7	2271631	24	G	16	A	8	bi	SNX8
chr7	2273972	19	C	11	T	8	bi	SNX8
chr7	2274014	20	T	12	C	8	bi	SNX8
chr7	2275017	12	A	6	G	6	bi	SNX8
chr7	2304568	10	T	6	C	4	bi	SNX8
chr7	2306977	14	T	9	A	5	bi	SNX8
chr7	2310549	13	C	7	T	6	bi	SNX8
chr7	2310816	16	A	8	G	8	bi	SNX8
chr7	2312346	15	T	8	C	7	bi	SNX8
chr7	2313965	16	A	8	G	8	bi	SNX8
chr7	2336799	11	A	8	G	3	bi	SNX8
chr7	2354661	17	T	10	C	7	bi	EIF3B
chr7	2354681	16	C	9	G	7	bi	EIF3B
chr7	2354697	14	A	7	T	7	bi	EIF3B
chr7	2355356	1304	C	662	T	642	bi	EIF3B
chr7	2355874	36	T	21	C	15	bi	EIF3B
chr7	2358272	15	C	8	T	7	bi	EIF3B
chr7	2359526	15	C	8	G	7	bi	EIF3B
chr7	2359544	18	C	9	T	9	bi	EIF3B
chr7	2360671	10	T	6	C	4	bi	EIF3B
chr7	2364820	23	G	13	T	10	bi	EIF3B
chr7	2365022	26	A	19	G	7	bi	EIF3B
chr7	2365317	22	C	14	A	8	bi	EIF3B
chr7	2365625	18	A	12	G	6	bi	EIF3B
chr7	2366250	15	A	8	C	7	bi	EIF3B
chr7	2369400	29	C	19	T	10	bi	EIF3B
chr7	2372397	87	A	45	G	42	bi	EIF3B
chr7	2372931	27	C	17	G	10	bi	EIF3B
chr7	2373003	33	A	20	G	13	bi	EIF3B
chr7	2373500	10	C	5	T	5	bi	EIF3B
chr7	2373694	20	T	12	G	8	bi	EIF3B
chr7	2374313	35	T	18	C	17	bi	EIF3B
chr7	2374507	14	A	7	G	7	bi	EIF3B
chr7	2374730	34	A	21	G	13	bi	EIF3B
chr7	2374852	54	C	35	T	19	bi	EIF3B
chr7	2375190	20	A	13	G	7	bi	EIF3B
chr7	2376162	104	T	59	C	45	bi	EIF3B
chr7	2376353	86	G	86	A	0	mono	EIF3B
chr7	2376355	82	C	82	A	0	mono	EIF3B
chr7	2377187	27	A	15	G	12	bi	EIF3B
chr7	2379010	11	A	6	G	5	bi	EIF3B
chr7	2379880	118	C	59	G	59	bi	EIF3B
chr7	2392508	10	A	5	G	5	bi	NA
chr7	2392532	11	A	7	G	4	bi	NA
chr7	2407045	10	A	6	T	4	bi	CHST12
chr7	2410345	14	C	10	T	4	bi	CHST12
chr7	2442669	13	C	7	G	6	bi	CHST12
chr7	2446298	30	C	16	T	14	bi	CHST12
chr7	2447175	21	G	11	A	10	bi	CHST12
chr7	2632832	11	C	6	T	5	bi	TTYH3
chr7	2640173	13	A	7	G	6	bi	TTYH3
chr7	2640781	12	C	7	T	5	bi	TTYH3
chr7	2642044	12	C	8	G	4	bi	TTYH3
chr7	2643816	11	C	7	G	4	bi	TTYH3
chr7	2644436	14	C	7	G	7	bi	TTYH3
chr7	2646425	13	C	8	T	5	bi	TTYH3
chr7	2649235	28	A	14	G	14	bi	TTYH3
chr7	2649377	23	C	12	T	11	bi	TTYH3
chr7	2650532	18	C	14	T	4	bi	TTYH3
chr7	2657483	11	C	8	T	3	bi	TTYH3
chr7	2712853	16	A	9	G	7	bi	AMZ1
chr7	2712962	24	A	12	G	12	bi	AMZ1
chr7	2713298	21	C	12	T	9	bi	AMZ1
chr7	2713387	13	T	7	C	6	bi	AMZ1
chr7	2713710	13	G	11	C	2	mono	AMZ1
chr7	2713864	19	C	11	T	8	bi	AMZ1
chr7	2714091	24	C	13	T	11	bi	AMZ1
chr7	2714451	29	G	17	A	12	bi	AMZ1
chr7	2714484	26	A	13	G	13	bi	AMZ1
chr7	2715298	17	T	10	C	7	bi	AMZ1
chr7	2715480	19	A	10	G	9	bi	AMZ1
chr7	2715738	11	G	7	T	4	bi	AMZ1
chr7	2716282	20	C	11	A	9	bi	AMZ1
chr7	2717071	11	G	8	A	3	bi	AMZ1
chr7	2717251	13	A	7	G	6	bi	AMZ1
chr7	2717900	24	G	14	A	10	bi	AMZ1
chr7	2718511	16	G	9	A	7	bi	AMZ1
chr7	2718524	13	A	7	G	6	bi	AMZ1
chr7	2718590	18	T	11	C	7	bi	AMZ1
chr7	2721116	11	C	7	A	4	bi	AMZ1
chr7	2722621	14	C	9	T	5	bi	AMZ1
chr7	2723806	19	G	10	A	9	bi	AMZ1
chr7	2723900	25	A	17	T	8	bi	AMZ1
chr7	2724102	19	T	11	G	8	bi	AMZ1
chr7	2725821	17	C	10	T	7	bi	AMZ1
chr7	2726089	16	C	9	T	7	bi	AMZ1
chr7	2726152	10	C	6	T	4	bi	AMZ1
chr7	2726762	23	T	15	G	8	bi	AMZ1
chr7	2727243	14	A	8	G	6	bi	AMZ1
chr7	2727301	13	C	8	T	5	bi	AMZ1
chr7	2728305	146	C	81	T	65	bi	AMZ1", "GNA12
chr7	2728927	231	T	125	C	106	bi	AMZ1", "GNA12
chr7	2728992	260	C	133	T	127	bi	AMZ1", "GNA12
chr7	2729230	250	C	126	T	124	bi	AMZ1", "GNA12
chr7	2729263	206	T	106	C	100	bi	AMZ1", "GNA12
chr7	2729301	192	G	98	T	94	bi	AMZ1", "GNA12
chr7	2730433	310	G	176	C	134	bi	AMZ1", "GNA12
chr7	2733156	12	T	9	C	3	bi	AMZ1", "GNA12
chr7	2794779	12	G	8	A	4	bi	GNA12
chr7	2835940	71	C	70	T	1	mono	GNA12", "AC006028.11
chr7	2874165	14	T	8	C	6	bi	NA
chr7	2874167	14	A	8	T	6	bi	NA
chr7	2874171	13	C	7	T	6	bi	NA
chr7	2874225	16	A	10	T	6	bi	NA
chr7	2874239	14	C	10	T	4	bi	NA
chr7	2874257	14	G	11	A	3	bi	NA
chr7	2906564	68	G	39	A	29	bi	CARD11
chr7	4801671	11	G	6	A	5	bi	RADIL
chr7	4830120	14	A	7	G	7	bi	RADIL
chr7	4883642	19	C	11	T	8	bi	RADIL
chr7	4974057	34	G	22	A	12	bi	RNF216P1
chr7	4994937	12	A	6	G	6	bi	RNF216P1", "RBAK-RBAKDN", "RP11-730B22.5
chr7	4996797	54	C	36	A	18	bi	RNF216P1", "RBAK-RBAKDN", "RP11-730B22.5
chr7	4997010	60	C	34	T	26	bi	RNF216P1", "RBAK-RBAKDN", "RP11-730B22.5
chr7	5221594	11	C	6	T	5	bi	WIPI2
chr7	5225336	12	T	8	G	4	bi	WIPI2
chr7	5308118	175	G	102	A	73	bi	TNRC18
chr7	5308283	47	G	28	A	19	bi	TNRC18
chr7	5310933	13	T	8	C	5	bi	TNRC18
chr7	5324943	11	G	7	C	4	bi	TNRC18
chr7	5332775	68	T	35	G	33	bi	TNRC18
chr7	5352581	11	A	6	G	5	bi	TNRC18
chr7	5353423	20	C	12	G	8	bi	TNRC18
chr7	5354838	22	A	11	G	11	bi	TNRC18
chr7	5355091	11	T	8	G	3	bi	TNRC18
chr7	5356615	24	C	15	A	9	bi	TNRC18
chr7	5357084	515	T	293	C	222	bi	TNRC18
chr7	5359271	11	C	7	T	4	bi	TNRC18
chr7	5359413	128	C	73	G	55	bi	TNRC18
chr7	5364196	16	G	9	A	7	bi	TNRC18
chr7	5366848	11	T	8	C	3	bi	TNRC18
chr7	5370794	431	C	222	G	209	bi	TNRC18
chr7	5373065	11	G	8	A	3	bi	TNRC18
chr7	5380650	12	G	7	T	5	bi	TNRC18
chr7	5387497	13	A	7	G	6	bi	TNRC18
chr7	5388021	450	A	237	G	213	bi	TNRC18
chr7	5390785	14	C	9	A	5	bi	TNRC18
chr7	5391951	14	A	8	G	6	bi	TNRC18
chr7	5392585	10	T	9	C	1	mono	TNRC18
chr7	5392730	29	A	20	G	9	bi	TNRC18
chr7	5393041	15	A	9	G	6	bi	TNRC18
chr7	5393427	27	T	17	C	10	bi	TNRC18
chr7	5393534	33	G	19	C	14	bi	TNRC18
chr7	5393617	15	A	10	G	5	bi	TNRC18
chr7	5394078	34	G	26	C	8	bi	TNRC18
chr7	5394967	11	A	7	G	4	bi	TNRC18
chr7	5395141	12	C	6	T	6	bi	TNRC18
chr7	5395152	15	G	9	C	6	bi	TNRC18
chr7	5395284	13	A	7	G	6	bi	TNRC18
chr7	5395319	11	G	7	C	4	bi	TNRC18
chr7	5396737	12	C	7	T	5	bi	TNRC18
chr7	5397567	10	T	6	C	4	bi	TNRC18
chr7	5397781	13	A	8	G	5	bi	TNRC18
chr7	5397946	23	G	19	A	4	mono	TNRC18
chr7	5397985	16	A	11	G	5	bi	TNRC18
chr7	5400764	13	C	9	T	4	bi	TNRC18
chr7	5400899	32	C	19	T	13	bi	TNRC18
chr7	5401082	26	C	13	G	13	bi	TNRC18
chr7	5401854	22	A	12	T	10	bi	TNRC18
chr7	5401984	11	G	7	C	4	bi	TNRC18
chr7	5403637	14	T	10	A	4	bi	TNRC18
chr7	5403665	15	G	13	A	2	mono	TNRC18
chr7	5403699	20	G	12	A	8	bi	TNRC18
chr7	5406246	22	T	13	C	9	bi	TNRC18
chr7	5407339	93	G	47	C	46	bi	TNRC18
chr7	5408294	10	G	6	A	4	bi	TNRC18
chr7	5420929	12	A	7	G	5	bi	TNRC18", "AC092171.2
chr7	5494967	15	T	8	C	7	bi	FBXL18
chr7	5495293	19	G	11	T	8	bi	FBXL18
chr7	5499909	30	A	17	T	13	bi	FBXL18
chr7	5500327	26	T	14	C	12	bi	FBXL18
chr7	5502026	31	G	17	A	14	bi	FBXL18
chr7	5508101	10	A	5	T	5	bi	FBXL18
chr7	5526563	15	T	13	C	2	mono	ACTB
chr7	5526722	40	C	24	T	16	bi	ACTB
chr7	5527481	7185	C	3716	T	3469	bi	ACTB
chr7	5527965	62	T	34	C	28	bi	ACTB
chr7	5528735	142	A	80	G	62	bi	ACTB
chr7	5529696	192	G	98	A	94	bi	ACTB
chr7	5530084	17	G	10	A	7	bi	ACTB
chr7	5530212	18	C	12	A	6	bi	ACTB
chr7	5562569	13	G	8	C	5	bi	ACTB
chr7	5605062	23	T	16	C	7	bi	FSCN1
chr7	6011578	11	A	6	T	5	bi	AIMP2
chr7	6011737	21	C	13	T	8	bi	AIMP2
chr7	6014764	11	A	7	G	4	bi	AIMP2
chr7	6016899	17	G	12	A	5	bi	AIMP2", "SNORA80D
chr7	6022284	11	T	6	C	5	bi	AIMP2", "EIF2AK1
chr7	6022895	40	G	25	A	15	bi	AIMP2", "EIF2AK1
chr7	6023197	27	C	14	A	13	bi	AIMP2", "EIF2AK1
chr7	6023652	315	C	167	T	148	bi	AIMP2", "EIF2AK1
chr7	6036192	10	A	5	T	5	bi	EIF2AK1", "ANKRD61
chr7	6059054	125	T	66	C	59	bi	EIF2AK1
chr7	6164589	223	G	112	C	111	bi	CYTH3
chr7	6165368	125	C	63	A	62	bi	CYTH3
chr7	6168738	16	T	9	C	7	bi	CYTH3
chr7	6330563	240	C	158	T	82	bi	FAM220A
chr7	6330775	160	C	96	T	64	bi	FAM220A
chr7	6375101	17	G	9	T	8	bi	RAC1
chr7	6376957	16	C	9	G	7	bi	RAC1
chr7	6376984	13	C	10	T	3	bi	RAC1
chr7	6378747	12	C	9	T	3	bi	RAC1
chr7	6381907	11	C	6	T	5	bi	RAC1
chr7	6381963	11	A	7	G	4	bi	RAC1
chr7	6382925	11	A	6	G	5	bi	RAC1
chr7	6398586	16	A	10	G	6	bi	RAC1
chr7	6409498	399	C	399	T	0	mono	DAGLB
chr7	6422668	22	A	13	G	9	bi	DAGLB
chr7	6423673	17	C	9	T	8	bi	DAGLB
chr7	6475960	10	G	7	T	3	bi	DAGLB", "KDELR2
chr7	6577616	53	G	36	C	17	bi	ZDHHC4
chr7	6585460	12	A	6	C	6	bi	ZDHHC4", "AC079742.4
chr7	6589813	11	T	6	G	5	bi	NA
chr7	6605650	19	T	14	C	5	bi	C7orf26
chr7	6606514	28	C	16	G	12	bi	C7orf26
chr7	6608107	50	T	26	C	24	bi	C7orf26
chr7	6623716	10	C	5	G	5	bi	ZNF853
chr7	6652974	21	T	13	C	8	bi	ZNF316
chr7	6654628	19	G	13	A	6	bi	ZNF316
chr7	6655087	29	A	21	G	8	bi	ZNF316
chr7	6655662	21	C	11	T	10	bi	ZNF316
chr7	6689228	72	A	36	G	36	bi	AC073343.13", "ZNF12
chr7	6695903	18	C	10	T	8	bi	AC073343.13", "ZNF12
chr7	6696427	11	C	6	G	5	bi	AC073343.13", "ZNF12
chr7	6696438	10	G	6	C	4	bi	AC073343.13", "ZNF12
chr7	6703701	22	A	14	T	8	bi	AC073343.13", "ZNF12
chr7	6706467	41	C	24	A	17	bi	AC073343.13", "ZNF12
chr7	7185229	10	G	6	T	4	bi	C1GALT1
chr7	7236473	15	C	10	T	5	bi	C1GALT1
chr7	7244915	24	G	17	A	7	bi	C1GALT1
chr7	7245259	20	C	13	T	7	bi	C1GALT1
chr7	7246238	20	A	11	G	9	bi	C1GALT1
chr7	7246567	44	C	30	T	14	bi	C1GALT1
chr7	7246814	34	A	18	T	16	bi	C1GALT1
chr7	7877946	28	A	14	G	14	bi	UMAD1", "RP11-505D17.1
chr7	7878274	72	G	40	A	32	bi	UMAD1", "RP11-505D17.1
chr7	7878420	35	G	19	C	16	bi	UMAD1", "RP11-505D17.1
chr7	7909664	13	C	13	T	0	mono	UMAD1", "RP11-505D17.1", "CCNB2P1
chr7	8086564	41	A	21	G	20	bi	GLCCI1
chr7	8088080	19	G	12	A	7	bi	GLCCI1
chr7	8346053	12	C	8	T	4	bi	NA
chr7	8354008	22	A	11	C	11	bi	NA
chr7	8354618	33	G	17	A	16	bi	NA
chr7	8357046	10	A	6	G	4	bi	NA
chr7	10932678	34	T	18	C	16	bi	NDUFA4
chr7	10934117	15	G	8	A	7	bi	NDUFA4
chr7	10934650	20	C	12	T	8	bi	NDUFA4
chr7	10935384	35	C	20	T	15	bi	NDUFA4
chr7	10935550	23	A	12	G	11	bi	NDUFA4
chr7	10936976	17	T	12	C	5	bi	NDUFA4
chr7	10937051	22	A	13	C	9	bi	NDUFA4
chr7	10937585	20	T	11	C	9	bi	NDUFA4
chr7	10937694	30	A	16	G	14	bi	NDUFA4
chr7	10939162	32	A	19	T	13	bi	NDUFA4
chr7	10986797	16	C	9	T	7	bi	PHF14
chr7	12229791	15	C	9	G	6	bi	TMEM106B
chr7	12232371	71	A	43	G	28	bi	TMEM106B
chr7	12232490	60	G	34	C	26	bi	TMEM106B
chr7	12232942	101	T	63	A	38	bi	TMEM106B
chr7	12233787	23	T	13	C	10	bi	TMEM106B
chr7	12233870	43	A	24	G	19	bi	TMEM106B
chr7	12234594	20	G	12	A	8	bi	TMEM106B
chr7	12235882	36	T	19	C	17	bi	TMEM106B
chr7	12236049	12	C	7	A	5	bi	TMEM106B
chr7	12236385	13	G	7	A	6	bi	TMEM106B
chr7	12370211	13	A	9	T	4	bi	VWDE
chr7	12689979	10	G	6	T	4	bi	ARL4A
chr7	16599999	26	T	14	C	12	bi	ANKMY2
chr7	16646245	81	T	46	C	35	bi	BZW2
chr7	16647315	11	G	8	A	3	bi	BZW2
chr7	16683333	20	A	14	G	6	bi	BZW2
chr7	16683497	13	A	7	G	6	bi	BZW2
chr7	16683503	15	C	9	T	6	bi	BZW2
chr7	16683908	14	T	13	C	1	mono	BZW2
chr7	16684033	27	G	17	A	10	bi	BZW2
chr7	16684109	26	A	16	G	10	bi	BZW2
chr7	16684148	18	A	9	T	9	bi	BZW2
chr7	16684380	10	A	5	G	5	bi	BZW2
chr7	16684902	10	A	7	G	3	bi	BZW2
chr7	16685054	12	G	8	A	4	bi	BZW2
chr7	16685195	12	C	6	G	6	bi	BZW2
chr7	16686279	12	C	8	A	4	bi	BZW2
chr7	16695120	11	G	8	A	3	bi	BZW2
chr7	16695961	12	T	8	C	4	bi	BZW2", "AC073333.8
chr7	16696436	15	A	8	T	7	bi	BZW2", "AC073333.8
chr7	16698454	16	A	9	G	7	bi	BZW2", "AC073333.8
chr7	16698670	12	A	7	G	5	bi	BZW2", "AC073333.8
chr7	16699469	18	T	12	C	6	bi	BZW2", "AC073333.8
chr7	16753879	209	A	125	G	84	bi	TSPAN13
chr7	16754509	12	C	7	G	5	bi	TSPAN13
chr7	16754632	14	A	8	C	6	bi	TSPAN13
chr7	16754691	11	A	6	T	5	bi	TSPAN13
chr7	16755489	10	T	7	C	3	bi	TSPAN13
chr7	16762964	10	A	5	G	5	bi	TSPAN13
chr7	16776375	32	T	25	C	7	bi	TSPAN13
chr7	16779174	17	A	11	G	6	bi	TSPAN13
chr7	16781372	23	G	18	C	5	bi	TSPAN13
chr7	16781591	10	A	5	G	5	bi	TSPAN13
chr7	16781730	10	G	7	A	3	bi	TSPAN13
chr7	16782429	23	G	12	A	11	bi	TSPAN13
chr7	16783128	32	C	22	T	10	bi	TSPAN13
chr7	16783703	660	T	446	C	214	bi	TSPAN13
chr7	16784353	884	T	602	G	282	bi	TSPAN13
chr7	17298806	10	A	6	G	4	bi	AHR", "AC003075.4
chr7	17339293	13	A	7	G	6	bi	AHR", "RP11-507K12.1
chr7	19697976	152	A	98	G	54	bi	POLR1F
chr7	20780150	12	A	6	G	6	bi	NA
chr7	20780165	11	C	6	G	5	bi	NA
chr7	20798273	17	C	9	G	8	bi	NA
chr7	20836005	13	A	8	G	5	bi	LINC01162
chr7	20837243	15	G	10	C	5	bi	LINC01162
chr7	20839376	10	A	6	C	4	bi	LINC01162
chr7	20842639	15	G	8	C	7	bi	LINC01162
chr7	20843840	10	G	7	C	3	bi	LINC01162", "RPS26P30
chr7	20854777	11	A	6	T	5	bi	LINC01162
chr7	20984175	10	A	8	G	2	bi	LINC01162", "RP11-97L4.1
chr7	20995445	15	A	9	G	6	bi	LINC01162", "RP11-97L4.1
chr7	21005717	10	A	7	C	3	bi	LINC01162", "RP11-97L4.1
chr7	21023207	23	G	14	A	9	bi	LINC01162", "RP11-97L4.1
chr7	21071228	10	T	6	G	4	bi	NA
chr7	21071462	10	C	7	G	3	bi	NA
chr7	21075491	10	C	6	G	4	bi	NA
chr7	21427572	16	C	9	T	7	bi	NA
chr7	21511452	56	G	29	A	27	bi	SP4
chr7	21512787	39	T	20	C	19	bi	SP4
chr7	21889239	10	T	6	C	4	bi	DNAH11
chr7	21889913	10	C	7	T	3	bi	DNAH11
chr7	21892930	12	A	8	G	4	bi	DNAH11
chr7	21893355	11	A	6	T	5	bi	DNAH11
chr7	21894206	10	C	5	T	5	bi	DNAH11
chr7	21894306	10	C	6	T	4	bi	DNAH11
chr7	21896792	15	T	8	C	7	bi	DNAH11
chr7	21897080	10	A	8	C	2	bi	DNAH11
chr7	21898877	15	T	8	C	7	bi	DNAH11
chr7	21898916	12	A	6	G	6	bi	DNAH11
chr7	21899471	12	C	8	A	4	bi	DNAH11
chr7	21901342	125	A	67	G	58	bi	DNAH11", "CDCA7L
chr7	21902051	328	A	177	C	151	bi	CDCA7L
chr7	22563313	11	A	9	G	2	mono	STEAP1B
chr7	22570980	13	G	7	A	6	bi	STEAP1B", "AC002480.3
chr7	22571094	12	A	9	G	3	bi	STEAP1B", "AC002480.3
chr7	22573908	20	A	10	C	10	bi	STEAP1B", "AC002480.3
chr7	22809859	16	G	8	T	8	bi	NA
chr7	22854373	225	A	121	C	104	bi	SNHG26
chr7	22854868	307	T	164	C	143	bi	SNHG26
chr7	22855116	282	T	153	A	129	bi	SNHG26
chr7	22856612	284	C	144	G	140	bi	SNHG26
chr7	22857296	134	C	83	G	51	bi	SNHG26
chr7	22857459	274	A	146	T	128	bi	SNHG26
chr7	22857576	267	A	140	G	127	bi	SNHG26
chr7	22857868	74	A	57	G	17	bi	SNHG26
chr7	22858271	114	C	57	T	57	bi	SNHG26
chr7	22859285	262	C	135	G	127	bi	SNHG26
chr7	22860459	227	A	115	T	112	bi	SNHG26
chr7	22862462	44	T	26	C	18	bi	SNHG26
chr7	22862507	47	T	25	C	22	bi	SNHG26
chr7	22862607	58	G	31	C	27	bi	SNHG26
chr7	22862608	56	T	29	C	27	bi	SNHG26
chr7	22862828	58	T	34	C	24	bi	SNHG26
chr7	22863001	63	T	32	C	31	bi	SNHG26
chr7	22864324	37	A	20	G	17	bi	SNHG26", "AC005682.6
chr7	22865663	27	A	16	G	11	bi	SNHG26", "AC005682.6
chr7	22866149	30	C	15	G	15	bi	SNHG26", "AC005682.6
chr7	22866194	21	C	12	A	9	bi	SNHG26", "AC005682.6
chr7	22867280	11	C	7	T	4	bi	SNHG26", "AC005682.6
chr7	22867434	25	T	13	C	12	bi	SNHG26", "AC005682.6
chr7	22868624	22	G	16	A	6	bi	SNHG26", "AC005682.6
chr7	22935385	10	T	6	C	4	bi	FAM126A
chr7	22942588	170	T	88	C	82	bi	FAM126A
chr7	22944271	122	T	64	C	58	bi	FAM126A
chr7	22945153	193	C	107	A	86	bi	FAM126A
chr7	22945154	198	A	106	G	92	bi	FAM126A
chr7	22945205	209	T	107	C	102	bi	FAM126A
chr7	22945512	179	C	94	G	85	bi	FAM126A
chr7	22947881	11	A	7	G	4	bi	FAM126A
chr7	22949201	12	A	6	G	6	bi	FAM126A
chr7	22953714	10	T	6	C	4	bi	FAM126A
chr7	22957545	14	G	9	A	5	bi	FAM126A
chr7	22959291	12	A	6	G	6	bi	FAM126A
chr7	22979587	12	C	6	T	6	bi	FAM126A
chr7	22980191	10	A	9	G	1	mono	FAM126A
chr7	22981053	25	A	13	G	12	bi	FAM126A
chr7	22981176	15	C	9	A	6	bi	FAM126A
chr7	22986569	11	T	6	A	5	bi	FAM126A
chr7	23192564	11	G	11	A	0	mono	NUP42
chr7	23192570	12	G	12	A	0	mono	NUP42
chr7	23509963	11	T	7	G	4	bi	TRA2A
chr7	23563699	94	A	94	G	0	mono	AC006026.9
chr7	23639768	26	A	18	G	8	bi	CCDC126
chr7	23644160	71	G	40	A	31	bi	CCDC126
chr7	23692169	27	T	14	C	13	bi	FAM221A
chr7	23692718	22	A	14	G	8	bi	FAM221A
chr7	23693453	12	G	9	A	3	bi	FAM221A
chr7	23696891	37	C	27	T	10	bi	FAM221A
chr7	23697056	18	C	11	G	7	bi	FAM221A
chr7	23698176	21	T	14	C	7	bi	FAM221A
chr7	23702324	42	C	23	T	19	bi	FAM221A
chr7	24392334	11	T	10	C	1	mono	RP5-1055C4.1
chr7	24392336	11	T	10	C	1	mono	RP5-1055C4.1
chr7	24392339	10	C	9	T	1	mono	RP5-1055C4.1
chr7	24392542	16	G	12	A	4	bi	RP5-1055C4.1
chr7	24393382	20	C	10	T	10	bi	RP5-1055C4.1
chr7	24394037	16	C	9	T	7	bi	RP5-1055C4.1
chr7	24394072	14	A	8	G	6	bi	RP5-1055C4.1
chr7	24394184	12	G	8	C	4	bi	RP5-1055C4.1
chr7	24394208	11	A	7	G	4	bi	RP5-1055C4.1
chr7	24394545	22	T	12	C	10	bi	RP5-1055C4.1
chr7	24395875	18	C	14	G	4	bi	RP5-1055C4.1
chr7	24396586	24	T	13	C	11	bi	RP5-1055C4.1
chr7	24397121	75	G	43	A	32	bi	RP5-1055C4.1
chr7	24397326	66	G	35	A	31	bi	RP5-1055C4.1
chr7	24402015	57	G	31	A	26	bi	RP5-1055C4.1
chr7	24403757	13	C	11	G	2	mono	RP5-1055C4.1
chr7	24403805	25	G	21	T	4	mono	RP5-1055C4.1
chr7	24404579	18	C	9	G	9	bi	RP5-1055C4.1
chr7	24405045	19	C	10	G	9	bi	RP5-1055C4.1
chr7	24405216	20	G	12	C	8	bi	RP5-1055C4.1
chr7	24405439	25	T	18	A	7	bi	RP5-1055C4.1
chr7	24409992	13	C	7	T	6	bi	RP5-1055C4.1
chr7	24689597	67	C	67	T	0	mono	MPP6
chr7	24797901	41	C	25	A	16	bi	OSBPL3
chr7	24831324	13	C	9	T	4	bi	OSBPL3
chr7	24849896	10	T	7	G	3	bi	OSBPL3
chr7	25117262	31	T	21	C	10	bi	NA
chr7	25117688	36	A	20	G	16	bi	NA
chr7	25118627	14	C	7	T	7	bi	NA
chr7	25119565	16	C	9	T	7	bi	CYCS
chr7	26212762	981	A	979	G	2	mono	CBX3
chr7	26269943	21	T	15	C	6	bi	NA
chr7	27096628	13	T	7	C	6	bi	HOTAIRM1
chr7	27097110	14	C	8	G	6	bi	HOTAIRM1
chr7	27098564	22	C	11	T	11	bi	HOTAIRM1
chr7	27458801	1950	C	1949	T	0	mono	EIF4HP1
chr7	27525574	238	T	132	C	106	bi	HIBADH
chr7	27540154	27	T	15	C	12	bi	HIBADH
chr7	27662242	12	A	6	G	6	bi	HIBADH
chr7	27742624	11	T	6	C	5	bi	TAX1BP1
chr7	27744376	14	C	10	T	4	bi	TAX1BP1
chr7	27787484	168	A	106	T	62	bi	TAX1BP1
chr7	27825819	14	T	8	C	6	bi	TAX1BP1
chr7	27830163	66	G	34	A	32	bi	TAX1BP1
chr7	27830175	64	C	33	G	31	bi	TAX1BP1
chr7	27831552	83	C	43	T	40	bi	TAX1BP1", "JAZF1
chr7	27833576	10	G	6	A	4	bi	TAX1BP1", "JAZF1
chr7	29144666	10	T	6	C	4	bi	CPVL", "RP5-1189D6.2
chr7	29146640	20	A	10	G	10	bi	CPVL", "RP5-1189D6.2", "CHN2
chr7	29564234	19	T	11	C	8	bi	PRR15
chr7	29565429	17	A	12	C	5	bi	PRR15
chr7	29565540	23	T	16	C	7	bi	PRR15
chr7	29566809	32	T	21	C	11	bi	PRR15
chr7	29647192	25	C	14	T	11	bi	ZNRF2P2
chr7	29647198	24	G	13	A	11	bi	ZNRF2P2
chr7	29647213	21	C	16	T	5	bi	ZNRF2P2
chr7	29647218	17	G	13	A	4	bi	ZNRF2P2
chr7	29649402	19	T	10	C	9	bi	ZNRF2P2
chr7	29811011	14	C	8	G	6	bi	WIPF3
chr7	29885788	10	A	5	C	5	bi	WIPF3
chr7	29905253	15	T	13	C	2	mono	WIPF3
chr7	29905310	17	T	14	C	3	mono	WIPF3
chr7	29905981	11	G	8	A	3	bi	WIPF3
chr7	29906797	13	T	11	C	2	mono	WIPF3
chr7	29914521	107	G	57	A	50	bi	WIPF3
chr7	29982428	10	G	6	A	4	bi	SCRN1
chr7	29983757	11	C	7	T	4	bi	SCRN1
chr7	29989076	10	C	5	G	5	bi	SCRN1", "FKBP14-AS1
chr7	30014063	46	G	24	A	22	bi	FKBP14-AS1", "FKBP14
chr7	30021076	13	A	7	G	6	bi	FKBP14-AS1", "FKBP14
chr7	30021963	12	G	9	A	3	bi	FKBP14-AS1", "FKBP14
chr7	30022586	19	A	10	G	9	bi	FKBP14-AS1", "FKBP14
chr7	30028412	32	A	16	G	16	bi	PLEKHA8
chr7	30078892	105	C	55	T	50	bi	PLEKHA8
chr7	30079794	108	G	57	A	51	bi	PLEKHA8
chr7	30082307	133	C	69	G	64	bi	PLEKHA8
chr7	30082417	50	T	29	C	21	bi	PLEKHA8
chr7	30082809	94	C	50	A	44	bi	PLEKHA8
chr7	30129618	40	G	23	A	17	bi	PLEKHA8", "RP11-112E16.2
chr7	30130195	13	G	7	A	6	bi	PLEKHA8", "RP11-112E16.2
chr7	30285399	16	C	9	T	7	bi	ZNRF2
chr7	30285663	50	C	25	T	25	bi	ZNRF2
chr7	30451695	41	T	21	C	20	bi	NOD1
chr7	30452621	13	C	8	T	5	bi	NOD1
chr7	30452934	18	G	12	A	6	bi	NOD1
chr7	30456434	17	C	11	G	6	bi	NOD1
chr7	30456613	16	C	9	T	7	bi	NOD1
chr7	30456766	18	G	12	C	6	bi	NOD1
chr7	30459959	11	C	6	T	5	bi	NOD1
chr7	30496995	315	T	160	C	155	bi	GGCT
chr7	30569645	10	C	6	G	4	bi	GARS1-DT
chr7	30785959	29	A	16	C	13	bi	INMT-MINDY4", "MINDY4
chr7	30791466	11	C	6	T	5	bi	INMT-MINDY4", "MINDY4
chr7	30792202	11	C	10	T	1	mono	INMT-MINDY4", "MINDY4
chr7	32486454	99	G	50	A	49	bi	LSM5
chr7	32486569	96	T	49	C	47	bi	LSM5
chr7	32487397	15	G	8	A	7	bi	LSM5
chr7	32488754	28	T	15	C	13	bi	LSM5
chr7	32488895	14	C	9	T	5	bi	LSM5
chr7	32490324	34	C	18	G	16	bi	LSM5
chr7	32490493	29	C	16	G	13	bi	LSM5
chr7	32490586	38	T	20	A	18	bi	LSM5
chr7	32490587	37	C	19	A	18	bi	LSM5
chr7	32491385	11	A	8	G	3	bi	LSM5
chr7	32491619	24	A	12	C	12	bi	LSM5
chr7	32491672	19	T	10	C	9	bi	LSM5
chr7	32492184	52	C	30	G	22	bi	LSM5
chr7	32492359	28	T	16	C	12	bi	LSM5
chr7	32492395	28	G	18	C	10	bi	LSM5
chr7	32493947	39	A	26	G	13	bi	LSM5
chr7	32494338	19	C	11	A	8	bi	LSM5
chr7	32496308	19	G	12	A	7	bi	AVL9
chr7	32505978	10	G	7	A	3	bi	AVL9
chr7	32506742	22	C	12	T	10	bi	AVL9
chr7	32513010	13	T	9	A	4	bi	AVL9
chr7	32547178	11	T	7	C	4	bi	AVL9
chr7	32559044	144	T	84	C	60	bi	AVL9
chr7	32562190	25	C	15	T	10	bi	AVL9
chr7	32563399	13	A	8	G	5	bi	AVL9
chr7	32576574	12	G	7	A	5	bi	AVL9
chr7	32578064	17	C	9	T	8	bi	AVL9
chr7	32579125	14	C	7	T	7	bi	AVL9
chr7	32579965	16	C	8	T	8	bi	AVL9
chr7	32581233	15	G	9	A	6	bi	AVL9", "DPY19L1P1
chr7	32581338	31	A	18	G	13	bi	AVL9", "DPY19L1P1
chr7	32581353	30	A	19	G	11	bi	AVL9", "DPY19L1P1
chr7	32583865	122	C	66	G	56	bi	AVL9", "DPY19L1P1
chr7	32584184	95	C	58	T	37	bi	AVL9", "DPY19L1P1
chr7	32585199	230	C	131	T	99	bi	AVL9", "DPY19L1P1
chr7	32585342	131	T	74	C	57	bi	AVL9", "DPY19L1P1
chr7	32585819	171	G	103	A	68	bi	AVL9", "DPY19L1P1
chr7	32585914	173	T	100	G	73	bi	AVL9", "DPY19L1P1
chr7	32586394	104	A	60	G	44	bi	AVL9", "DPY19L1P1
chr7	32587050	97	G	63	A	34	bi	AVL9", "DPY19L1P1
chr7	32728767	17	C	9	T	8	bi	DPY19L1P1", "ZNRF2P1
chr7	32754019	26	G	17	A	9	bi	DPY19L1P1
chr7	32754051	17	T	10	C	7	bi	DPY19L1P1
chr7	32754093	19	G	11	A	8	bi	DPY19L1P1
chr7	32754188	23	C	12	T	11	bi	DPY19L1P1
chr7	32754210	28	G	18	A	10	bi	DPY19L1P1
chr7	32754223	24	C	14	T	10	bi	DPY19L1P1
chr7	32755119	35	A	23	G	12	bi	DPY19L1P1
chr7	32755541	14	G	8	A	6	bi	DPY19L1P1
chr7	32756872	15	G	9	A	6	bi	DPY19L1P1
chr7	32757315	19	T	10	G	9	bi	DPY19L1P1
chr7	32758897	14	A	7	G	7	bi	DPY19L1P1", "RP11-225B17.2
chr7	32868523	66	G	34	C	32	bi	KBTBD2
chr7	32869092	45	C	26	T	19	bi	KBTBD2
chr7	32869333	79	T	41	C	38	bi	KBTBD2
chr7	32890985	14	C	7	T	7	bi	KBTBD2
chr7	32891264	10	G	5	T	5	bi	KBTBD2
chr7	33015552	14	T	9	C	5	bi	NT5C3A
chr7	33016438	10	A	7	G	3	bi	NT5C3A
chr7	33129646	12	C	9	G	3	bi	BBS9
chr7	34651330	49	G	34	C	15	bi	NPSR1-AS1
chr7	34651675	36	A	32	T	4	mono	NPSR1-AS1
chr7	34651767	42	A	31	C	11	bi	NPSR1-AS1
chr7	34652391	72	C	59	T	13	mono	NPSR1-AS1
chr7	34652451	54	A	39	C	15	bi	NPSR1-AS1
chr7	34652565	52	G	37	A	15	bi	NPSR1-AS1
chr7	34652764	47	G	26	C	21	bi	NPSR1-AS1
chr7	34653313	37	C	29	A	8	bi	NPSR1-AS1
chr7	34751589	26	G	26	A	0	mono	NPSR1-AS1", "NPSR1", "NCAPD2P1
chr7	34929132	198	A	119	G	79	bi	DPY19L1
chr7	34930719	81	T	45	C	36	bi	DPY19L1
chr7	34931073	318	G	199	C	119	bi	DPY19L1
chr7	34931297	354	T	204	G	150	bi	DPY19L1
chr7	34940293	52	A	28	C	24	bi	DPY19L1
chr7	34966243	11	A	9	G	2	mono	DPY19L1
chr7	34966441	10	G	7	A	3	bi	DPY19L1
chr7	34966442	10	C	7	A	3	bi	DPY19L1
chr7	35633366	28	G	15	C	13	bi	HERPUD2
chr7	35905574	16	A	9	G	7	bi	SEPTIN7
chr7	37295126	10	G	10	A	0	mono	ELMO1
chr7	37295227	13	T	13	C	0	mono	ELMO1
chr7	37296594	11	A	11	G	0	mono	ELMO1
chr7	37296617	11	G	11	C	0	mono	ELMO1
chr7	37311903	12	C	12	A	0	mono	ELMO1
chr7	38724568	31	T	19	C	12	bi	VPS41
chr7	38725076	49	C	28	T	21	bi	VPS41
chr7	38907136	12	A	6	G	6	bi	VPS41
chr7	38907189	19	A	12	G	7	bi	VPS41
chr7	39566508	44	A	23	G	21	bi	YAE1
chr7	39570578	11	A	9	G	2	mono	YAE1
chr7	39622669	10	C	5	T	5	bi	RP4-570D2.2
chr7	39706867	137	T	80	C	57	bi	RALA
chr7	39792137	21	C	12	T	9	bi	LINC00265
chr7	40066100	10	G	6	T	4	bi	CDK13
chr7	40095079	149	A	92	G	57	bi	CDK13
chr7	43627595	12	G	8	A	4	bi	STK17A", "COA1
chr7	43876539	31	G	16	C	15	bi	URGCP-MRPS24", "URGCP
chr7	43877128	32	G	21	T	11	bi	URGCP-MRPS24", "URGCP
chr7	43877414	43	G	23	A	20	bi	URGCP-MRPS24", "URGCP
chr7	43877675	57	G	29	A	28	bi	URGCP-MRPS24", "URGCP
chr7	43918910	14	G	14	A	0	mono	URGCP", "TUBG1P
chr7	43954979	10	A	5	C	5	bi	UBE2D4", "POLR2J4", "RP5-1165K10.2
chr7	44045351	20	A	11	G	9	bi	DBNL
chr7	44045772	13	T	11	G	2	mono	DBNL
chr7	44047289	17	A	9	G	8	bi	DBNL
chr7	44048019	10	T	7	G	3	bi	DBNL
chr7	44048140	10	C	5	T	5	bi	DBNL
chr7	44051254	10	C	7	T	3	bi	DBNL
chr7	44058097	13	T	8	C	5	bi	DBNL
chr7	44060065	41	T	24	C	17	bi	DBNL
chr7	44062438	12	T	8	C	4	bi	DBNL
chr7	44063341	11	G	8	A	3	bi	DBNL", "PGAM2
chr7	44063357	10	T	7	C	3	bi	DBNL", "PGAM2
chr7	44063656	10	C	5	G	5	bi	DBNL", "PGAM2
chr7	44064005	10	A	6	G	4	bi	DBNL", "PGAM2
chr7	44064032	14	A	7	T	7	bi	DBNL", "PGAM2
chr7	44064620	10	G	7	A	3	bi	DBNL", "PGAM2
chr7	44068098	10	C	8	T	2	bi	DBNL
chr7	44068570	10	G	6	T	4	bi	DBNL
chr7	44070203	15	G	8	A	7	bi	NA
chr7	44071046	11	T	6	A	5	bi	NA
chr7	44072930	81	G	52	A	29	bi	POLM
chr7	44073002	76	G	40	A	36	bi	POLM
chr7	44073095	69	T	39	C	30	bi	POLM
chr7	44073274	149	T	76	G	73	bi	POLM
chr7	44073515	18	T	14	G	4	bi	POLM
chr7	44074057	36	T	23	C	13	bi	POLM
chr7	44074652	13	A	7	G	6	bi	POLM
chr7	44075296	18	C	10	T	8	bi	POLM
chr7	44075302	18	G	10	A	8	bi	POLM
chr7	44075716	35	A	35	C	0	mono	POLM
chr7	44075830	43	C	23	T	20	bi	POLM
chr7	44077277	19	G	12	A	7	bi	POLM
chr7	44078193	39	G	23	A	16	bi	POLM
chr7	44078226	38	A	23	G	15	bi	POLM
chr7	44078261	30	G	19	A	11	bi	POLM
chr7	44081694	13	C	10	T	3	bi	POLM
chr7	44082337	37	A	21	C	16	bi	POLM
chr7	44114687	35	C	22	T	13	bi	POLD2
chr7	44201065	314	T	177	G	137	bi	YKT6
chr7	44204895	10	G	6	C	4	bi	YKT6
chr7	44206935	24	A	12	G	12	bi	YKT6
chr7	44207134	13	A	8	C	5	bi	YKT6
chr7	44207659	11	T	8	C	3	bi	YKT6
chr7	44209029	21	C	12	T	9	bi	YKT6
chr7	44209121	23	C	12	T	11	bi	YKT6
chr7	44212419	495	C	290	G	205	bi	YKT6
chr7	44213422	252	T	143	G	109	bi	YKT6
chr7	44213786	392	C	205	T	187	bi	YKT6
chr7	44564475	10	C	6	G	4	bi	NA
chr7	44566499	138	C	74	T	64	bi	DDX56
chr7	44566740	10	C	8	T	2	bi	DDX56
chr7	44567573	19	T	10	C	9	bi	DDX56
chr7	44568504	14	G	10	A	4	bi	DDX56
chr7	44570891	21	T	14	C	7	bi	DDX56
chr7	44571478	17	T	9	C	8	bi	DDX56
chr7	44573154	22	C	11	T	11	bi	DDX56
chr7	44573504	29	A	19	G	10	bi	DDX56
chr7	44575562	92	A	54	G	38	bi	NA
chr7	44575587	80	T	45	C	35	bi	NA
chr7	44575928	16	G	10	A	6	bi	NA
chr7	44576389	88	A	47	T	41	bi	NA
chr7	44576866	15	A	11	T	0	mono	NA
chr7	44577508	18	A	11	G	7	bi	NA
chr7	44577555	18	C	11	T	7	bi	NA
chr7	44578849	264	G	136	A	128	bi	TMED4
chr7	44579000	280	A	156	T	124	bi	TMED4
chr7	44579703	95	C	48	T	47	bi	TMED4
chr7	44580763	36	G	20	A	16	bi	TMED4
chr7	44581237	65	C	36	A	29	bi	TMED4
chr7	44607164	28	G	17	A	11	bi	OGDH
chr7	44614498	11	T	8	C	3	bi	OGDH
chr7	44625997	10	C	7	T	3	bi	OGDH
chr7	44707900	94	A	63	G	31	bi	OGDH
chr7	44708304	287	T	178	C	109	bi	OGDH
chr7	44751389	12	A	7	G	5	bi	ZMIZ2
chr7	44752942	12	T	10	C	2	mono	ZMIZ2
chr7	44762564	14	A	11	G	3	bi	ZMIZ2
chr7	44768418	37	A	25	G	12	bi	ZMIZ2
chr7	44768492	138	G	72	T	66	bi	ZMIZ2
chr7	44768624	190	G	103	A	87	bi	ZMIZ2
chr7	44769674	54	G	31	A	23	bi	ZMIZ2
chr7	44769677	53	C	31	G	22	bi	ZMIZ2
chr7	44770567	12	A	8	G	4	bi	NA
chr7	44771386	10	A	5	G	5	bi	NA
chr7	44795554	20	A	10	T	10	bi	NA
chr7	44797699	360	G	186	A	174	bi	PPIA
chr7	44798289	128	C	87	A	41	bi	PPIA
chr7	44801073	28	G	16	T	12	bi	PPIA
chr7	44802047	385	A	204	C	181	bi	PPIA
chr7	44827034	98	A	52	G	46	bi	H2AZ2
chr7	44827233	111	G	60	T	51	bi	H2AZ2
chr7	44828468	144	C	84	T	60	bi	H2AZ2
chr7	44829372	66	A	39	G	27	bi	H2AZ2
chr7	44829432	69	A	43	G	26	bi	H2AZ2
chr7	44831334	60	T	36	C	24	bi	H2AZ2
chr7	44831535	62	A	35	C	27	bi	H2AZ2
chr7	44833301	195	C	116	T	79	bi	H2AZ2
chr7	44833312	198	A	114	G	84	bi	H2AZ2
chr7	44833526	146	C	75	A	71	bi	H2AZ2
chr7	44833775	187	C	102	T	85	bi	H2AZ2
chr7	44835367	20	C	10	T	10	bi	H2AZ2
chr7	44835444	20	T	11	C	9	bi	H2AZ2
chr7	44847477	12	A	8	G	4	bi	H2AZ2
chr7	44877441	31	A	18	G	13	bi	PURB
chr7	44881108	44	T	24	A	20	bi	PURB
chr7	44881788	45	C	23	A	22	bi	PURB", "MIR4657
chr7	44960264	10	T	6	C	4	bi	RP4-647J21.1
chr7	44963863	17	A	11	G	6	bi	MYO1G
chr7	44964464	17	T	9	C	8	bi	MYO1G
chr7	44968907	15	T	9	C	6	bi	MYO1G
chr7	44969742	30	A	15	G	15	bi	MYO1G
chr7	44982186	42	C	24	T	18	bi	NA
chr7	44982270	33	G	18	C	15	bi	NA
chr7	44982350	31	C	16	T	15	bi	NA
chr7	44982658	40	C	22	T	18	bi	NA
chr7	44983596	198	A	109	C	89	bi	SNHG15
chr7	44983703	112	C	61	T	51	bi	SNHG15
chr7	44985277	237	G	127	A	110	bi	SNHG15
chr7	44986121	43	G	22	C	21	bi	SNHG15
chr7	45064532	65	G	40	A	25	bi	CCM2
chr7	45066649	11	G	6	C	5	bi	CCM2
chr7	45076174	274	T	153	C	121	bi	CCM2
chr7	45082725	58	A	32	C	26	bi	NACAD
chr7	45083124	30	G	18	A	12	bi	NACAD
chr7	45084687	33	G	17	A	16	bi	NACAD
chr7	45084866	31	T	21	A	10	bi	NACAD
chr7	45098866	11	C	8	T	3	bi	NA
chr7	45098975	11	T	7	G	4	bi	NA
chr7	45099564	12	T	8	C	4	bi	NA
chr7	45100293	356	A	184	G	172	bi	TBRG4
chr7	45103494	50	C	50	G	0	mono	TBRG4
chr7	45104293	46	A	23	G	23	bi	TBRG4
chr7	45104514	258	C	135	T	123	bi	TBRG4
chr7	45104804	274	C	138	T	136	bi	TBRG4
chr7	45106975	23	C	15	G	8	bi	TBRG4
chr7	45106985	21	G	13	A	8	bi	TBRG4
chr7	45107965	70	A	38	G	32	bi	TBRG4
chr7	45109068	1055	G	592	A	463	bi	TBRG4
chr7	45109174	851	C	453	A	398	bi	TBRG4
chr7	45204278	15	C	12	T	3	bi	NA
chr7	45724500	16	A	9	G	7	bi	SEPTIN7P2
chr7	47276988	413	A	216	C	197	bi	TNS3
chr7	47277448	580	C	290	T	290	bi	TNS3
chr7	47277912	504	A	255	G	249	bi	TNS3
chr7	47279429	24	G	15	A	9	bi	TNS3
chr7	47280125	14	C	8	T	6	bi	TNS3
chr7	47281110	12	C	6	T	6	bi	TNS3
chr7	47281804	14	A	9	G	5	bi	TNS3
chr7	47281812	14	G	9	A	5	bi	TNS3
chr7	47282066	17	T	9	A	8	bi	TNS3
chr7	47282378	17	G	12	A	5	bi	TNS3
chr7	47283006	13	G	7	C	6	bi	TNS3
chr7	47283080	16	A	9	G	7	bi	TNS3
chr7	47283452	22	G	13	A	9	bi	TNS3
chr7	47283556	16	G	9	A	7	bi	TNS3
chr7	47283858	33	G	19	A	14	bi	TNS3
chr7	47285226	15	G	9	T	6	bi	TNS3
chr7	47291531	17	T	10	G	7	bi	TNS3
chr7	47292640	14	A	7	G	7	bi	TNS3
chr7	47294129	22	A	14	C	8	bi	TNS3
chr7	47295659	12	A	6	G	6	bi	TNS3
chr7	47297416	16	A	9	G	7	bi	TNS3
chr7	47297932	10	A	6	G	4	bi	TNS3
chr7	47300294	14	A	8	G	6	bi	TNS3
chr7	47345341	11	T	7	A	4	bi	TNS3
chr7	47345603	10	T	7	C	3	bi	TNS3
chr7	47356452	12	C	7	T	5	bi	TNS3
chr7	47356993	13	T	8	C	5	bi	TNS3
chr7	47361576	10	A	5	G	5	bi	TNS3
chr7	47365775	10	A	6	T	4	bi	TNS3
chr7	47365855	14	C	7	T	7	bi	TNS3
chr7	47367614	11	A	6	G	5	bi	TNS3
chr7	47368291	15	A	10	G	5	bi	TNS3
chr7	47368432	274	G	142	A	132	bi	TNS3
chr7	47369377	427	A	227	T	200	bi	TNS3
chr7	47373259	10	C	7	T	3	bi	TNS3
chr7	47394031	13	C	8	T	5	bi	TNS3
chr7	47397647	10	G	7	A	3	bi	TNS3
chr7	47399831	10	G	5	T	5	bi	TNS3
chr7	47402224	12	A	8	G	4	bi	TNS3
chr7	47403036	13	T	7	C	6	bi	TNS3
chr7	47407944	11	G	6	A	5	bi	TNS3
chr7	47419406	14	T	8	A	6	bi	TNS3
chr7	47427580	24	A	14	G	10	bi	TNS3
chr7	47430094	15	G	8	A	7	bi	TNS3
chr7	47430111	10	C	5	T	5	bi	TNS3
chr7	47482265	10	T	6	C	4	bi	TNS3
chr7	47498949	10	A	7	G	3	bi	TNS3
chr7	47523389	10	C	6	G	4	bi	TNS3
chr7	47525906	10	T	6	C	4	bi	TNS3
chr7	47526678	14	T	8	C	6	bi	TNS3
chr7	47529120	75	T	43	C	32	bi	TNS3
chr7	47592520	50	C	29	G	21	bi	NA
chr7	47594248	16	G	9	A	7	bi	NA
chr7	47812025	10	T	8	C	2	bi	PKD1L1", "C7orf69
chr7	47828310	12	T	9	C	3	bi	PKD1L1
chr7	47828408	12	A	10	G	2	mono	PKD1L1
chr7	47833003	10	C	8	T	2	bi	PKD1L1
chr7	47834099	10	C	6	T	4	bi	PKD1L1
chr7	47837768	13	C	9	T	4	bi	PKD1L1
chr7	47878793	13	A	10	G	3	bi	PKD1L1
chr7	47878840	10	G	6	A	4	bi	PKD1L1
chr7	47882084	11	A	8	T	3	bi	PKD1L1
chr7	47885733	53	C	34	G	19	bi	PKD1L1
chr7	47934651	10	G	6	A	4	bi	PKD1L1
chr7	47939612	11	G	8	A	3	bi	PKD1L1
chr7	47956024	142	A	84	G	58	bi	NA
chr7	47956031	143	G	88	A	55	bi	NA
chr7	47956167	103	T	54	A	49	bi	NA
chr7	47956280	103	C	53	T	50	bi	NA
chr7	47956635	102	G	60	T	42	bi	NA
chr7	47957366	123	C	69	T	54	bi	NA
chr7	47960761	69	A	42	G	27	bi	NA
chr7	47960777	88	G	53	T	35	bi	NA
chr7	47961457	248	C	146	T	102	bi	NA
chr7	47963767	155	A	79	G	76	bi	HUS1
chr7	47964068	188	T	108	C	80	bi	HUS1
chr7	47964170	415	A	218	G	197	bi	HUS1
chr7	47965365	113	C	72	T	41	bi	HUS1
chr7	47965525	12	A	7	G	5	bi	HUS1
chr7	47965653	13	G	7	A	6	bi	HUS1
chr7	47966386	25	C	18	T	7	bi	HUS1
chr7	47966462	10	A	5	G	5	bi	HUS1
chr7	47966703	21	T	13	C	8	bi	HUS1
chr7	47967052	32	C	16	T	16	bi	HUS1
chr7	47968188	21	T	15	G	6	bi	HUS1
chr7	47968203	18	T	12	C	6	bi	HUS1
chr7	47968262	26	G	19	A	7	bi	HUS1
chr7	47969069	35	G	20	A	15	bi	HUS1
chr7	47969421	19	A	11	G	8	bi	HUS1
chr7	47969422	19	A	12	T	7	bi	HUS1
chr7	47970164	17	C	10	T	7	bi	HUS1
chr7	47970168	17	A	10	G	7	bi	HUS1
chr7	47970946	23	G	14	A	9	bi	HUS1
chr7	47971381	37	T	20	C	17	bi	HUS1
chr7	47972764	28	A	21	G	7	bi	HUS1
chr7	47974514	55	A	39	C	16	bi	HUS1
chr7	47975109	28	C	16	G	12	bi	HUS1
chr7	47976091	63	G	34	A	29	bi	HUS1
chr7	47977120	32	T	23	G	9	bi	HUS1
chr7	47977952	38	A	20	G	18	bi	HUS1
chr7	47977955	40	C	23	T	17	bi	HUS1
chr7	47978368	70	C	41	T	29	bi	HUS1
chr7	47978392	63	T	35	C	28	bi	HUS1
chr7	47978858	44	T	31	A	13	bi	HUS1
chr7	47988915	18	C	9	G	9	bi	SUN3
chr7	47989829	45	G	23	A	22	bi	SUN3
chr7	47990071	26	G	14	A	12	bi	SUN3
chr7	47992027	29	C	15	A	14	bi	SUN3
chr7	47992724	20	G	13	A	7	bi	SUN3
chr7	47992998	33	T	20	A	13	bi	SUN3
chr7	47993537	10	A	5	T	5	bi	SUN3
chr7	47993633	53	C	35	T	18	bi	SUN3
chr7	47996448	11	G	8	A	3	bi	SUN3
chr7	47998218	10	T	6	C	4	bi	SUN3
chr7	48000460	27	A	19	G	8	bi	SUN3
chr7	48000599	36	C	27	T	9	bi	SUN3
chr7	48000603	37	C	26	T	11	bi	SUN3
chr7	48000678	27	C	22	A	5	mono	SUN3
chr7	48000783	14	T	8	C	6	bi	SUN3
chr7	48001069	40	T	34	C	6	mono	SUN3
chr7	48001135	29	C	23	T	6	bi	SUN3
chr7	48001531	13	G	13	T	0	mono	SUN3
chr7	48001540	10	G	7	T	3	bi	SUN3
chr7	48002348	13	T	11	C	2	mono	SUN3
chr7	48005039	10	G	9	A	1	mono	SUN3
chr7	48005428	10	C	10	T	0	mono	SUN3
chr7	48005770	10	T	10	G	0	mono	SUN3
chr7	48007117	11	G	11	A	0	mono	SUN3
chr7	48043742	12	T	7	A	5	bi	C7orf57
chr7	48044161	14	C	9	G	5	bi	C7orf57
chr7	48060419	34	C	18	T	16	bi	C7orf57
chr7	48088592	21	G	12	A	9	bi	NA
chr7	48088961	15	A	8	T	7	bi	UPP1
chr7	48088999	10	A	5	G	5	bi	UPP1
chr7	48089253	160	A	88	G	72	bi	UPP1
chr7	48089304	549	T	283	C	266	bi	UPP1
chr7	48089771	147	A	85	G	62	bi	UPP1
chr7	48089774	152	C	90	G	62	bi	UPP1
chr7	48090269	1508	C	833	T	675	bi	UPP1
chr7	48091949	148	T	87	C	61	bi	UPP1
chr7	48091983	192	C	109	T	83	bi	UPP1
chr7	48092794	21	T	11	C	10	bi	UPP1
chr7	48095122	250	C	127	A	123	bi	UPP1
chr7	48095709	77	T	39	G	38	bi	UPP1
chr7	48096742	99	T	51	C	48	bi	UPP1
chr7	48097816	86	T	46	C	40	bi	UPP1
chr7	48100932	90	G	54	C	36	bi	UPP1
chr7	48101202	105	T	54	G	51	bi	UPP1
chr7	48102597	242	G	121	T	121	bi	UPP1
chr7	48105614	530	G	266	A	264	bi	UPP1
chr7	48109913	11	T	6	C	5	bi	NA
chr7	51219773	85	G	46	A	39	bi	COBL
chr7	53765187	12	C	6	T	6	bi	LINC01446
chr7	54629032	14	G	14	A	0	mono	NA
chr7	54629034	13	A	13	G	0	mono	NA
chr7	54630978	11	A	11	G	0	mono	NA
chr7	54631323	16	A	16	G	0	mono	NA
chr7	54631347	18	A	18	G	0	mono	NA
chr7	54631754	18	G	16	A	2	mono	NA
chr7	54632270	15	C	14	T	1	mono	NA
chr7	54632272	15	A	14	G	1	mono	NA
chr7	54632302	14	C	12	G	2	mono	NA
chr7	54632347	14	C	12	T	2	mono	NA
chr7	54633185	10	C	9	A	1	mono	NA
chr7	54633603	11	C	8	G	3	bi	NA
chr7	54656593	12	G	6	T	6	bi	RPL31P35
chr7	54658572	27	A	16	G	11	bi	NA
chr7	54660183	13	T	8	C	5	bi	NA
chr7	54660324	12	G	10	A	2	mono	NA
chr7	54661141	15	A	9	G	6	bi	NA
chr7	54662761	23	A	13	C	10	bi	NA
chr7	54662814	26	G	14	C	12	bi	NA
chr7	54663573	28	A	15	G	13	bi	NA
chr7	54663575	28	C	15	T	13	bi	NA
chr7	54663967	27	G	14	A	13	bi	NA
chr7	54663968	28	A	15	C	13	bi	NA
chr7	54664632	11	G	9	A	2	mono	NA
chr7	54665444	52	C	28	T	24	bi	NA
chr7	54666039	23	A	12	G	11	bi	NA
chr7	54666411	243	A	172	C	71	bi	NA
chr7	54666819	408	T	243	C	165	bi	NA
chr7	54666980	88	A	48	G	40	bi	NA
chr7	54687060	10	A	6	G	4	bi	NA
chr7	54749441	11	A	8	G	3	bi	NA
chr7	54750046	10	A	6	G	4	bi	NA
chr7	54750213	12	C	7	T	5	bi	NA
chr7	54750948	27	A	17	G	10	bi	NA
chr7	54753179	26	G	14	A	12	bi	SEC61G
chr7	54753888	27	C	18	T	9	bi	SEC61G
chr7	54756684	17	G	12	C	5	bi	SEC61G
chr7	54758630	27	C	16	A	11	bi	SEC61G
chr7	54758785	34	A	17	G	17	bi	SEC61G
chr7	54778860	14	T	9	G	5	bi	SEC61G-DT
chr7	54780694	10	T	7	C	3	bi	SEC61G-DT
chr7	55365417	14	C	8	A	6	bi	LANCL2
chr7	55365572	13	C	9	A	4	bi	LANCL2
chr7	55366187	166	C	89	G	77	bi	LANCL2
chr7	55366191	164	C	89	A	75	bi	LANCL2
chr7	55366453	10	C	8	T	2	bi	LANCL2
chr7	55366854	18	A	14	G	4	bi	LANCL2
chr7	55391870	20	A	11	G	9	bi	LANCL2
chr7	55395258	10	A	5	G	5	bi	LANCL2
chr7	55431948	26	T	15	C	11	bi	LANCL2
chr7	55432030	34	A	20	G	14	bi	LANCL2
chr7	55795404	28	A	14	G	14	bi	SEPTIN14
chr7	55795430	25	T	13	G	12	bi	SEPTIN14
chr7	55795572	11	C	6	A	5	bi	SEPTIN14
chr7	55795615	17	C	10	T	7	bi	SEPTIN14
chr7	55952704	12	T	8	C	4	bi	RP11-15K19.2", "NIPSNAP2", "MRPS17
chr7	55953944	16	C	12	T	4	bi	RP11-15K19.2", "NIPSNAP2", "MRPS17
chr7	55954851	11	T	8	C	3	bi	RP11-15K19.2", "NIPSNAP2", "MRPS17
chr7	55956365	120	T	61	C	59	bi	NIPSNAP2", "MRPS17
chr7	55965214	19	A	13	G	6	bi	NIPSNAP2
chr7	55965731	11	T	7	C	4	bi	NIPSNAP2
chr7	55969180	11	G	8	A	3	bi	NIPSNAP2
chr7	55980258	10	A	5	G	5	bi	NIPSNAP2
chr7	55999431	109	C	55	A	54	bi	NIPSNAP2
chr7	56017843	10	T	6	C	4	bi	PSPH
chr7	56052251	42	G	26	A	16	bi	CCT6A
chr7	56054140	57	A	30	G	27	bi	CCT6A
chr7	56056547	19	A	11	G	8	bi	CCT6A
chr7	56057558	38	T	22	G	16	bi	CCT6A
chr7	56059020	26	T	16	A	10	bi	CCT6A
chr7	56059254	26	A	14	G	12	bi	CCT6A
chr7	56061818	74	A	60	G	14	mono	CCT6A
chr7	56078132	147	G	74	A	73	bi	SUMF2
chr7	56079263	41	T	24	C	17	bi	SUMF2
chr7	56079896	611	G	326	A	285	bi	SUMF2
chr7	56100298	13	A	7	G	6	bi	NA
chr7	56103796	32	C	17	T	15	bi	CHCHD2
chr7	56104067	20	A	11	C	9	bi	CHCHD2
chr7	56104685	18	G	13	A	5	bi	CHCHD2
chr7	56105714	24	C	13	T	11	bi	CHCHD2
chr7	56105742	25	G	13	A	12	bi	CHCHD2
chr7	56105935	23	C	12	G	11	bi	CHCHD2
chr7	56106123	11	G	7	A	4	bi	CHCHD2
chr7	56229035	10	A	10	G	0	mono	CCNJP1
chr7	56229509	46	C	46	G	0	mono	CCNJP1
chr7	56229694	12	T	12	C	0	mono	CCNJP1
chr7	56229753	11	T	11	C	0	mono	CCNJP1
chr7	56290742	63	T	63	C	0	mono	RP11-700P18.1
chr7	56291647	25	A	25	T	0	mono	NA
chr7	56375168	15	C	9	G	6	bi	NA
chr7	56375457	14	G	9	C	5	bi	NA
chr7	57469686	23	C	14	A	9	bi	ZNF716
chr7	57470921	22	A	18	G	4	mono	ZNF716
chr7	57471025	13	G	8	C	5	bi	ZNF716
chr7	57471027	13	A	8	T	5	bi	ZNF716
chr7	57471080	18	A	15	G	3	mono	ZNF716
chr7	57471483	24	C	12	T	12	bi	ZNF716
chr7	57472031	17	A	9	C	8	bi	ZNF716
chr7	57472216	16	T	11	C	5	bi	ZNF716
chr7	57472555	14	T	10	C	4	bi	ZNF716
chr7	57472806	23	A	16	G	7	bi	ZNF716
chr7	57472903	31	T	21	G	10	bi	ZNF716
chr7	57474563	11	A	10	C	1	mono	NA
chr7	57474976	11	A	6	G	5	bi	NA
chr7	57475266	12	T	9	G	3	bi	NA
chr7	57475286	11	A	9	T	2	mono	NA
chr7	57475451	11	A	10	G	1	mono	NA
chr7	57476120	11	C	8	T	3	bi	NA
chr7	64045459	13	C	10	T	3	bi	RP11-3N2.15", "ZNF727
chr7	64046067	22	G	12	T	10	bi	RP11-3N2.15", "ZNF727
chr7	64046211	17	T	11	G	6	bi	RP11-3N2.15", "ZNF727
chr7	64046230	15	C	9	A	6	bi	RP11-3N2.15", "ZNF727
chr7	64046258	21	T	14	G	7	bi	RP11-3N2.15", "ZNF727
chr7	64046434	22	T	12	A	10	bi	RP11-3N2.15", "ZNF727
chr7	64046783	13	C	7	T	6	bi	RP11-3N2.15", "ZNF727
chr7	64046982	12	C	8	T	4	bi	RP11-3N2.15", "ZNF727
chr7	64047021	16	C	8	T	8	bi	RP11-3N2.15", "ZNF727
chr7	64048805	13	C	7	T	6	bi	RP11-3N2.15", "ZNF727
chr7	64048882	21	C	12	T	9	bi	RP11-3N2.15", "ZNF727
chr7	64052358	13	T	8	C	5	bi	RP11-3N2.15", "ZNF727
chr7	64052624	13	T	8	C	5	bi	RP11-3N2.15", "ZNF727
chr7	64069578	28	G	18	A	10	bi	RP11-3N2.15", "ZNF727
chr7	64069936	11	G	6	T	5	bi	RP11-3N2.15", "ZNF727
chr7	64070912	31	A	17	G	14	bi	RP11-3N2.15", "ZNF727
chr7	64072572	19	T	15	C	4	bi	RP11-3N2.15", "ZNF727
chr7	64072873	20	G	12	A	8	bi	RP11-3N2.15", "ZNF727
chr7	64073831	23	G	16	A	7	bi	RP11-3N2.15", "ZNF727
chr7	64074709	13	C	9	T	4	bi	RP11-3N2.15", "ZNF727
chr7	64074733	12	A	7	C	5	bi	RP11-3N2.15", "ZNF727
chr7	64075823	13	C	8	T	5	bi	RP11-3N2.15", "ZNF727
chr7	64076795	10	C	5	T	5	bi	RP11-3N2.15", "ZNF727
chr7	64076947	14	A	7	G	7	bi	RP11-3N2.15", "ZNF727
chr7	64077471	151	G	89	A	62	bi	RP11-3N2.15", "ZNF727
chr7	64078704	291	A	148	T	143	bi	RP11-3N2.15", "ZNF727
chr7	64079144	234	C	118	T	116	bi	RP11-3N2.15", "ZNF727
chr7	64079224	202	G	109	C	93	bi	RP11-3N2.15", "ZNF727
chr7	64080206	195	T	100	G	95	bi	RP11-3N2.15", "ZNF727
chr7	64080594	171	C	113	A	58	bi	RP11-3N2.15", "ZNF727
chr7	64081030	106	G	59	C	47	bi	RP11-3N2.15", "ZNF727
chr7	64081387	165	A	101	G	64	bi	RP11-3N2.15", "ZNF727
chr7	64081429	171	T	101	G	70	bi	RP11-3N2.15", "ZNF727
chr7	64082309	129	C	76	T	53	bi	RP11-3N2.15", "ZNF727
chr7	64082401	137	A	73	G	64	bi	RP11-3N2.15", "ZNF727
chr7	64082488	257	G	134	T	123	bi	RP11-3N2.15", "ZNF727
chr7	64082560	298	T	161	A	137	bi	RP11-3N2.15", "ZNF727
chr7	64083089	118	G	73	A	45	bi	RP11-3N2.15", "ZNF727
chr7	64083514	83	C	44	G	39	bi	RP11-3N2.15", "ZNF727
chr7	64083764	115	T	60	C	55	bi	RP11-3N2.15", "ZNF727
chr7	64085615	11	C	6	T	5	bi	RP11-3N2.15", "TRIM60P17
chr7	64219355	34	A	26	G	8	bi	ZNF735
chr7	64219720	37	C	29	T	8	bi	ZNF735
chr7	64219721	37	C	29	A	8	bi	ZNF735
chr7	64220762	31	C	24	T	7	bi	NA
chr7	64220950	54	A	41	G	13	bi	NA
chr7	64221063	41	T	26	C	15	bi	NA
chr7	64266615	29	A	15	G	14	bi	ZNF679
chr7	64268188	15	C	10	T	5	bi	NA
chr7	64318958	12	G	9	C	3	bi	ZNF736
chr7	64337895	27	C	16	G	11	bi	ZNF736
chr7	64339215	16	A	9	T	7	bi	ZNF736
chr7	64341390	53	A	33	T	20	bi	ZNF736
chr7	64341518	24	T	19	C	5	bi	ZNF736
chr7	64341643	25	A	14	G	11	bi	ZNF736
chr7	64342362	21	G	11	A	10	bi	ZNF736
chr7	64343176	43	T	30	A	13	bi	ZNF736
chr7	64343511	45	G	31	A	14	bi	ZNF736
chr7	64343867	16	C	9	G	7	bi	ZNF736
chr7	64345832	12	A	9	G	3	bi	ZNF736
chr7	64347296	16	A	10	G	6	bi	ZNF736
chr7	64347770	16	A	8	T	8	bi	ZNF736
chr7	64348489	178	A	101	C	77	bi	ZNF736
chr7	64349738	102	C	61	T	41	bi	ZNF736
chr7	64349841	154	A	100	C	54	bi	ZNF736
chr7	64349890	135	C	69	A	66	bi	ZNF736
chr7	64349981	143	C	81	T	62	bi	ZNF736
chr7	64349998	140	C	71	T	69	bi	ZNF736
chr7	64351866	137	G	79	A	58	bi	ZNF736
chr7	64352173	117	G	66	T	51	bi	ZNF736
chr7	64354371	160	A	84	G	76	bi	ZNF736
chr7	64355243	23	G	12	C	11	bi	ZNF736", "TRIM60P18
chr7	64464647	11	T	8	C	3	bi	NA
chr7	64465556	24	G	15	C	9	bi	NA
chr7	64477257	19	G	10	A	9	bi	NA
chr7	64482221	12	C	6	G	6	bi	NA
chr7	64521047	200	G	127	A	73	bi	ZNF680
chr7	64521185	309	A	155	G	154	bi	ZNF680
chr7	64561631	24	C	14	T	10	bi	ZNF680
chr7	64575386	60	G	30	T	30	bi	NA
chr7	64575655	23	A	14	G	9	bi	NA
chr7	64576068	16	T	13	C	3	mono	NA
chr7	64578319	16	G	16	A	0	mono	NA
chr7	64579177	11	G	8	T	3	bi	NA
chr7	64582549	30	A	17	C	13	bi	NA
chr7	64582787	28	G	16	C	12	bi	RP11-561N12.1
chr7	64585563	12	T	9	G	3	bi	NA
chr7	64600046	25	G	13	T	12	bi	NA
chr7	64602517	36	A	22	G	14	bi	NA
chr7	64604461	41	T	21	G	20	bi	NA
chr7	64605112	27	T	16	C	11	bi	NA
chr7	64606979	39	G	25	A	14	bi	NA
chr7	64607969	57	T	35	C	22	bi	NA
chr7	64608734	18	G	11	A	7	bi	NA
chr7	64609977	50	C	25	T	25	bi	NA
chr7	64612074	42	T	22	G	20	bi	NA
chr7	64615565	28	A	14	G	14	bi	NA
chr7	64616224	26	T	15	C	11	bi	NA
chr7	64617143	25	G	14	A	11	bi	NA
chr7	64617333	14	C	7	T	7	bi	NA
chr7	64619186	13	A	9	G	4	bi	NA
chr7	64619750	13	A	7	G	6	bi	NA
chr7	64622305	47	T	38	C	9	mono	NA
chr7	64679596	24	C	15	T	9	bi	ZNF107", "BNIP3P11
chr7	64804184	42	A	21	G	21	bi	ZNF138
chr7	64804336	35	C	19	T	16	bi	ZNF138
chr7	64923416	22	C	13	T	9	bi	ZNF273
chr7	64932691	10	G	7	C	3	bi	NA
chr7	65004893	11	C	11	T	0	mono	ZNF117", "ERV3-1
chr7	65005877	19	T	11	C	8	bi	ZNF117", "ERV3-1
chr7	65040149	21	C	12	G	9	bi	CCT6P3
chr7	65041964	10	A	6	G	4	bi	CCT6P3
chr7	65248961	51	G	27	T	24	bi	NA
chr7	65250219	126	C	71	G	55	bi	NA
chr7	65329932	10	C	5	T	5	bi	NA
chr7	65374941	10	G	6	A	4	bi	ZNF92
chr7	65751112	27	G	16	A	11	bi	RP11-479O9.4
chr7	65956884	125	C	74	T	51	bi	VKORC1L1
chr7	65957436	130	A	75	G	55	bi	VKORC1L1
chr7	65957441	131	A	74	G	57	bi	VKORC1L1
chr7	65957483	76	C	55	A	21	bi	VKORC1L1
chr7	65957484	77	C	54	A	23	bi	VKORC1L1
chr7	65959141	37	G	28	A	9	bi	VKORC1L1
chr7	65960725	182	T	93	C	89	bi	GUSB
chr7	65960907	172	A	89	G	83	bi	GUSB
chr7	65964037	10	G	6	T	4	bi	GUSB
chr7	65974892	20	C	11	G	9	bi	GUSB
chr7	65975357	12	C	8	G	4	bi	GUSB
chr7	65978401	11	A	8	G	3	bi	GUSB
chr7	65979301	15	G	9	C	6	bi	GUSB
chr7	66076198	13	T	8	C	5	bi	ASL
chr7	66076320	15	C	10	G	5	bi	ASL
chr7	66086239	11	C	7	T	4	bi	ASL
chr7	66093177	13	C	9	T	4	bi	ASL", "AC068533.7
chr7	66093180	12	G	8	C	4	bi	ASL", "AC068533.7
chr7	66093491	10	A	7	C	3	bi	ASL", "AC068533.7
chr7	66105184	10	C	7	T	3	bi	AC068533.7
chr7	66132041	10	G	6	T	4	bi	AC068533.7", "CRCP", "RP5-1132H15.1
chr7	66152608	109	C	70	T	39	bi	CRCP", "RP5-1132H15.1
chr7	66154117	75	A	38	G	37	bi	CRCP", "RP5-1132H15.1
chr7	66155336	35	G	24	A	11	bi	RP5-1132H15.1
chr7	66155987	13	C	8	G	5	bi	RP5-1132H15.1
chr7	66157859	14	G	8	A	6	bi	RP5-1132H15.1
chr7	66158142	38	G	26	A	12	bi	RP5-1132H15.1
chr7	66205384	65	A	37	G	28	bi	TPST1
chr7	66376501	12	T	9	C	3	bi	TPST1", "LINC00174
chr7	66379075	19	A	13	T	6	bi	TPST1", "LINC00174
chr7	66379575	19	T	10	C	9	bi	TPST1", "LINC00174
chr7	66379576	19	G	10	A	9	bi	TPST1", "LINC00174
chr7	66386670	14	A	11	G	3	bi	TPST1", "LINC00174
chr7	66423483	1458	G	1453	C	5	mono	LINC00174", "SKP1P1
chr7	66423583	757	A	751	C	6	mono	LINC00174", "SKP1P1
chr7	66506022	14	G	13	T	1	mono	GS1-124K5.9
chr7	66528779	12	A	8	G	4	bi	GS1-124K5.10", "GS1-124K5.12
chr7	66529742	15	G	8	C	7	bi	GS1-124K5.10", "GS1-124K5.12
chr7	66540031	16	G	9	A	7	bi	GS1-124K5.10", "GS1-124K5.12
chr7	66540165	18	A	10	C	8	bi	GS1-124K5.10", "GS1-124K5.12
chr7	66540284	22	C	12	A	10	bi	GS1-124K5.10", "GS1-124K5.12
chr7	66542376	11	G	9	A	2	mono	GS1-124K5.10", "GS1-124K5.12
chr7	66544233	26	A	14	G	12	bi	GS1-124K5.10", "GS1-124K5.12
chr7	66551751	11	A	8	C	3	bi	GS1-124K5.12
chr7	66552518	17	A	9	G	8	bi	GS1-124K5.12
chr7	66552519	16	T	9	C	7	bi	GS1-124K5.12
chr7	66554203	213	G	110	A	103	bi	GS1-124K5.12
chr7	66559878	13	C	8	T	5	bi	GS1-124K5.12
chr7	66565625	12	T	7	G	5	bi	GS1-124K5.12
chr7	66572000	17	T	13	C	4	bi	GS1-124K5.12
chr7	66576460	12	T	7	G	5	bi	GS1-124K5.12
chr7	66577454	10	C	5	T	5	bi	GS1-124K5.12
chr7	66578155	14	T	9	C	5	bi	GS1-124K5.12
chr7	66579024	12	C	8	A	4	bi	GS1-124K5.12
chr7	66579173	10	T	6	C	4	bi	GS1-124K5.12
chr7	66583979	25	G	13	A	12	bi	GS1-124K5.12
chr7	66585308	12	C	8	G	4	bi	GS1-124K5.12
chr7	66589419	22	A	11	C	11	bi	GS1-124K5.12
chr7	66591724	17	C	10	G	7	bi	GS1-124K5.12
chr7	66591816	16	T	9	C	7	bi	GS1-124K5.12
chr7	66639940	34	C	25	T	9	bi	KCTD7", "RP11-792A8.5
chr7	66640176	34	G	18	C	16	bi	KCTD7", "RP11-792A8.5
chr7	66640211	35	A	21	C	14	bi	KCTD7", "RP11-792A8.5
chr7	66641888	47	A	26	G	21	bi	KCTD7", "RP11-792A8.5
chr7	66642037	47	C	24	T	23	bi	KCTD7", "RP11-792A8.5
chr7	66642265	15	T	8	C	7	bi	KCTD7", "RP11-792A8.5
chr7	66646470	12	A	6	G	6	bi	KCTD7", "RP11-792A8.5
chr7	66653261	17	C	11	G	6	bi	RP11-792A8.5
chr7	66654674	18	A	10	G	8	bi	RP11-792A8.5", "RP4-756H11.3
chr7	66655048	51	T	32	C	19	bi	RP11-792A8.5", "RP4-756H11.3
chr7	66656082	29	T	17	A	12	bi	RP11-792A8.5", "RP4-756H11.3
chr7	66656898	27	A	17	G	10	bi	RP11-792A8.5", "RP4-756H11.3
chr7	66657397	57	G	29	A	28	bi	RP11-792A8.5", "RP4-756H11.3
chr7	66658097	30	A	17	G	13	bi	RP11-792A8.5", "RP4-756H11.3
chr7	66658411	35	T	19	C	16	bi	RP11-792A8.5", "RP4-756H11.3
chr7	66659505	12	C	7	T	5	bi	RP11-792A8.5", "RP4-756H11.3
chr7	66659539	15	G	9	A	6	bi	RP11-792A8.5", "RP4-756H11.3
chr7	66659787	38	T	26	A	12	bi	RP11-792A8.5", "RP4-756H11.3
chr7	66660901	21	G	15	A	6	bi	RP11-792A8.5", "RP4-756H11.3
chr7	66661502	22	T	13	C	9	bi	RP11-792A8.5", "RP4-756H11.3
chr7	66661976	23	C	14	G	9	bi	RP11-792A8.5", "RP4-756H11.3
chr7	66663145	20	A	12	C	8	bi	RP11-792A8.5", "RP4-756H11.3
chr7	66664843	11	T	7	G	4	bi	RP11-792A8.5", "RP4-756H11.3
chr7	66664856	11	A	7	G	4	bi	RP11-792A8.5", "RP4-756H11.3
chr7	66667525	11	C	9	T	2	mono	RP11-792A8.5", "RP4-756H11.3
chr7	66669310	13	C	10	T	3	bi	RP11-792A8.5", "RP4-756H11.3
chr7	66670881	17	A	16	T	1	mono	RP11-792A8.5", "RP4-756H11.3
chr7	66739606	11	A	7	G	4	bi	RP11-792A8.5", "RABGEF1
chr7	66740595	10	A	7	G	3	bi	RP11-792A8.5", "RABGEF1
chr7	66811230	17	T	9	C	8	bi	RABGEF1", "GTF2IRD1P1
chr7	66845457	11	T	7	A	4	bi	NA
chr7	66845481	16	A	8	G	8	bi	NA
chr7	66846176	13	A	9	G	4	bi	NA
chr7	66905132	14	C	10	T	4	bi	LINC02604
chr7	66939350	10	A	5	G	5	bi	TMEM248
chr7	66950082	12	T	8	C	4	bi	TMEM248
chr7	66956459	90	G	55	T	35	bi	TMEM248
chr7	66956570	132	A	66	G	66	bi	TMEM248
chr7	66974806	10	T	6	C	4	bi	NA
chr7	67021219	13	G	10	A	3	bi	TYW1
chr7	67021235	16	C	12	T	4	bi	TYW1
chr7	67021260	17	G	13	A	4	bi	TYW1
chr7	67021267	16	A	12	C	4	bi	TYW1
chr7	67304202	17	A	14	G	3	mono	STAG3L4
chr7	67304207	17	C	14	T	3	mono	STAG3L4
chr7	67304211	15	A	12	G	3	bi	STAG3L4
chr7	67304254	14	T	11	C	3	bi	STAG3L4
chr7	67304255	15	G	11	A	4	bi	STAG3L4
chr7	67304292	20	G	15	C	5	bi	STAG3L4
chr7	67308758	23	T	18	G	5	bi	STAG3L4
chr7	67308879	24	A	15	G	9	bi	STAG3L4
chr7	67310647	16	C	8	T	8	bi	STAG3L4
chr7	67310714	22	A	11	G	11	bi	STAG3L4
chr7	67311210	20	C	10	G	10	bi	STAG3L4
chr7	71131835	23	A	13	G	10	bi	NA
chr7	71132282	29	C	20	G	9	bi	GALNT17
chr7	71132379	48	C	27	T	21	bi	GALNT17
chr7	71132536	55	C	30	A	25	bi	GALNT17
chr7	71132689	31	C	19	T	12	bi	GALNT17
chr7	71713181	24	T	18	G	6	bi	GALNT17
chr7	72925141	35	A	20	C	15	bi	POM121
chr7	73557999	17	C	10	T	7	bi	NA
chr7	73570450	23	T	12	C	11	bi	TBL2
chr7	73596730	10	C	8	T	2	bi	MLXIPL
chr7	73671653	23	A	20	G	3	mono	VPS37D
chr7	73680435	12	C	8	T	4	bi	NA
chr7	73681040	16	A	8	G	8	bi	DNAJC30
chr7	73681109	12	T	7	A	5	bi	DNAJC30
chr7	73681314	23	G	13	A	10	bi	DNAJC30
chr7	73681676	13	C	8	T	5	bi	DNAJC30
chr7	73682663	117	T	67	C	50	bi	DNAJC30
chr7	73682908	95	G	62	A	33	bi	DNAJC30
chr7	73683324	75	T	38	C	37	bi	DNAJC30", "BUD23
chr7	73684824	12	T	8	C	4	bi	BUD23
chr7	73686458	21	A	11	G	10	bi	BUD23
chr7	73689131	10	A	7	C	3	bi	BUD23
chr7	73690575	15	T	8	G	7	bi	BUD23
chr7	73692673	13	C	10	A	3	bi	BUD23
chr7	73692949	24	C	12	T	12	bi	BUD23
chr7	73696125	64	G	38	T	26	bi	BUD23
chr7	73696273	27	C	14	T	13	bi	BUD23
chr7	73696502	38	T	22	C	16	bi	BUD23
chr7	73696570	33	C	18	T	15	bi	BUD23
chr7	73700110	17	C	9	G	8	bi	BUD23", "STX1A
chr7	73702147	15	T	8	A	7	bi	BUD23", "STX1A
chr7	73707017	10	A	6	G	4	bi	STX1A
chr7	73736364	152	A	76	C	76	bi	ABHD11
chr7	73736890	26	C	16	G	10	bi	ABHD11
chr7	73737314	108	G	73	A	35	bi	ABHD11
chr7	73832131	15	A	8	G	7	bi	CLDN4
chr7	73832166	17	C	12	T	5	bi	CLDN4
chr7	73832225	21	C	14	G	7	bi	CLDN4
chr7	73832874	22	G	20	A	2	mono	NA
chr7	73834242	19	C	15	T	4	bi	NA
chr7	73834256	19	C	17	T	2	mono	NA
chr7	73834332	17	G	14	A	3	mono	NA
chr7	73834969	16	G	14	C	2	mono	METTL27
chr7	73837589	18	T	13	A	5	bi	METTL27
chr7	73838650	14	G	12	A	2	mono	METTL27
chr7	73838770	20	G	11	A	9	bi	METTL27
chr7	73838777	21	A	12	G	9	bi	METTL27
chr7	73838813	14	C	9	G	5	bi	METTL27
chr7	73838913	16	G	12	A	4	bi	METTL27
chr7	73838940	13	A	10	G	3	bi	METTL27
chr7	73840922	12	T	7	A	5	bi	METTL27
chr7	74174846	19	T	13	C	6	bi	EIF4H
chr7	74227700	19	G	12	C	7	bi	LAT2
chr7	74249032	64	T	33	C	31	bi	RFC2
chr7	74651249	64	G	34	A	30	bi	GTF2I
chr7	74659789	15	T	8	C	7	bi	GTF2I
chr7	74684804	14	C	9	T	5	bi	GTF2I
chr7	74690682	10	A	6	G	4	bi	GTF2I", "AC083884.8
chr7	74690699	10	G	7	A	3	bi	GTF2I", "AC083884.8
chr7	74889621	12	C	8	T	4	bi	STAG3L2
chr7	75019243	11	A	7	G	4	bi	CASTOR2
chr7	75019491	13	G	9	C	4	bi	CASTOR2
chr7	75027277	263	A	134	G	129	bi	CASTOR2", "RCC1L
chr7	75028543	456	C	245	A	211	bi	CASTOR2", "RCC1L
chr7	75029639	372	T	208	C	164	bi	CASTOR2", "RCC1L
chr7	75029963	382	A	227	C	155	bi	CASTOR2", "RCC1L
chr7	75042369	162	G	91	A	71	bi	RCC1L
[truncated: 1,064 more rows]

## Sheet: PXGL_WT_Rep2
chrom	pos	dp	allele_maj	allele_maj_num	allele_min	allele_min_num	allelism	gene_name
chrX	2882583	24	T	18	G	6	bi	GYG2
chrX	2882636	18	G	12	A	6	bi	GYG2
chrX	2929092	13	A	7	G	6	bi	ARSD
chrX	2929116	12	C	7	G	5	bi	ARSD
chrX	3609611	13	T	7	C	6	bi	PRKX
chrX	3812024	11	T	7	C	4	bi	NA
chrX	3812169	10	C	5	T	5	bi	NA
chrX	3812303	11	C	7	T	4	bi	NA
chrX	3818448	11	T	8	C	3	bi	RP11-706O15.1
chrX	3818630	12	T	8	C	4	bi	RP11-706O15.1
chrX	3820114	15	A	8	G	7	bi	RP11-706O15.1", "RP11-23N11.1
chrX	3821036	27	G	15	A	12	bi	RP11-706O15.1", "RP11-23N11.1
chrX	3821545	21	A	14	G	7	bi	RP11-706O15.1", "RP11-23N11.1
chrX	3821686	34	T	25	C	9	bi	RP11-706O15.1", "RP11-23N11.1
chrX	5890820	30	A	15	G	15	bi	NLGN4X
chrX	5892533	39	C	27	T	12	bi	NLGN4X
chrX	7049925	69	A	48	C	21	bi	PUDP
chrX	7351441	14	C	7	T	7	bi	STS
chrX	7592582	10	C	5	T	5	bi	STS
chrX	9718147	42	C	27	T	15	bi	TBL1X
chrX	9895209	107	A	75	G	32	bi	SHROOM2
chrX	11122997	37	G	19	T	18	bi	HCCS", "ARHGAP6
chrX	11765145	12	C	8	A	4	bi	MSL3
chrX	11765172	15	C	10	G	5	bi	MSL3
chrX	11765281	15	G	11	A	4	bi	MSL3
chrX	11766227	22	G	18	T	4	mono	MSL3
chrX	11766680	34	A	20	G	14	bi	MSL3
chrX	11766898	17	G	13	T	4	bi	MSL3
chrX	11767314	19	T	14	A	5	bi	MSL3
chrX	12976131	26	A	17	G	9	bi	TMSB4X
chrX	13716420	35	C	20	T	15	bi	TRAPPC2
chrX	13934489	12	G	9	A	3	bi	GPM6B
chrX	14025439	10	A	5	C	5	bi	GEMIN8
chrX	14845014	30	A	15	G	15	bi	FANCB
chrX	15327865	12	C	8	G	4	bi	PIGA
chrX	15328363	12	C	6	T	6	bi	PIGA
chrX	15328823	17	A	10	T	7	bi	PIGA
chrX	15331876	83	A	44	G	39	bi	PIGA
chrX	15702622	44	G	23	A	21	bi	CA5BP1", "CA5B", "ENSG00000279413
chrX	15782628	11	A	7	G	4	bi	CA5B
chrX	15791941	15	T	11	C	4	bi	ZRSR2
chrX	16589265	15	T	13	C	2	mono	CTPS2
chrX	16738396	11	T	10	C	1	mono	SYAP1
chrX	16762273	70	C	38	T	32	bi	SYAP1
chrX	16763598	20	G	13	A	7	bi	SYAP1
chrX	16771532	10	G	5	T	5	bi	NA
chrX	16771730	39	C	23	T	16	bi	NA
chrX	16771805	15	C	12	A	3	bi	NA
chrX	16771820	16	T	12	C	4	bi	NA
chrX	16830745	10	T	6	A	4	bi	TXLNG
chrX	16832463	18	C	11	A	7	bi	TXLNG
chrX	16840653	19	C	10	T	9	bi	TXLNG", "RBBP7
chrX	16842011	266	T	140	C	126	bi	TXLNG", "RBBP7
chrX	16842790	303	A	158	G	145	bi	TXLNG", "RBBP7
chrX	16843370	440	C	225	T	215	bi	TXLNG", "RBBP7
chrX	16843467	221	A	116	C	105	bi	TXLNG", "RBBP7
chrX	16843978	185	A	95	G	90	bi	TXLNG", "RBBP7
chrX	18630909	41	T	27	C	14	bi	CDKL5
chrX	18833278	30	C	18	G	12	bi	NA
chrX	18833965	14	A	10	C	4	bi	NA
chrX	18834777	12	C	9	T	3	bi	NA
chrX	18897951	16	G	12	A	4	bi	PHKA2
chrX	19354443	22	C	11	G	11	bi	PDHA1
chrX	23450218	10	A	6	C	4	bi	NA
chrX	23450838	16	T	10	A	6	bi	NA
chrX	23457493	17	G	12	C	5	bi	NA
chrX	23648028	11	G	9	A	2	mono	NA
chrX	23783194	11	T	10	C	1	mono	SAT1
chrX	23784589	14	G	14	T	0	mono	SAT1
chrX	23784590	14	G	14	T	0	mono	SAT1
chrX	23784591	14	C	14	T	0	mono	SAT1
chrX	23986503	27	T	20	C	7	bi	KLHL15
chrX	23986969	32	T	22	C	10	bi	KLHL15
chrX	23987112	11	A	7	G	4	bi	KLHL15
chrX	24214987	22	T	12	G	10	bi	ZFX
chrX	24540054	31	A	19	T	12	bi	PDK3
chrX	24540144	19	C	12	G	7	bi	PDK3
chrX	24540633	36	G	28	A	8	bi	PDK3
chrX	24541034	14	C	10	T	4	bi	PDK3
chrX	24545983	12	T	7	C	5	bi	PDK3
chrX	24547012	22	G	12	A	10	bi	PDK3
chrX	24548307	17	C	11	A	6	bi	PDK3
chrX	24548718	18	G	11	A	7	bi	PDK3
chrX	24549602	27	G	19	C	8	bi	PDK3
chrX	24996667	105	A	65	G	40	bi	POLA1
chrX	25029784	38	T	38	A	0	mono	PAFAH1B2P1
chrX	30218796	114	G	101	A	13	mono	MAGEB2
chrX	30218887	83	G	75	A	8	mono	MAGEB2
chrX	30219909	127	G	115	A	12	mono	MAGEB2
chrX	31120472	71	C	63	T	8	mono	DMD
chrX	38801836	111	C	69	G	42	bi	MID1IP1", "MID1IP1-AS1
chrX	38802863	189	C	113	T	76	bi	MID1IP1", "MID1IP1-AS1
chrX	40064110	13	G	11	T	2	mono	BCOR
chrX	40067689	11	G	6	A	5	bi	BCOR
chrX	40069130	12	C	9	A	3	bi	BCOR
chrX	40073654	234	C	163	T	71	bi	BCOR
chrX	40089007	16	G	12	A	4	bi	BCOR
chrX	40095912	18	T	14	G	4	bi	BCOR
chrX	40627249	10	T	6	G	4	bi	CXorf38
chrX	40650141	15	G	10	A	5	bi	MED14
chrX	40710641	14	T	8	C	6	bi	MED14
chrX	40721391	10	G	7	T	3	bi	MED14
chrX	41337164	17	C	10	T	7	bi	DDX3X
chrX	41338289	46	A	31	C	15	bi	DDX3X
chrX	41338449	85	C	47	T	38	bi	DDX3X
chrX	41339462	69	C	41	T	28	bi	DDX3X
chrX	41339955	26	C	13	G	13	bi	DDX3X
chrX	41340373	59	G	39	T	20	bi	DDX3X
chrX	41340559	43	C	23	T	20	bi	DDX3X
chrX	41341905	30	C	22	G	8	bi	DDX3X
chrX	41342906	39	G	22	A	17	bi	DDX3X
chrX	41343476	43	G	24	T	19	bi	DDX3X
chrX	41343866	47	G	25	A	22	bi	DDX3X
chrX	41344423	17	G	9	T	8	bi	DDX3X
chrX	41344625	15	A	10	G	5	bi	DDX3X
chrX	41344665	22	T	14	C	8	bi	DDX3X
chrX	41344803	17	A	9	G	8	bi	DDX3X
chrX	41351003	13	G	10	A	3	bi	DDX3X
chrX	41613657	43	G	31	A	12	bi	CASK
chrX	41614270	44	C	32	G	12	bi	CASK
chrX	41616679	10	T	8	C	2	bi	CASK
chrX	47229341	356	C	356	G	0	mono	CDK16
chrX	47512851	589	T	589	C	0	mono	NUS1P1
chrX	47655674	27	A	21	G	6	bi	UXT
chrX	47655859	42	T	22	C	20	bi	UXT
chrX	47657994	15	C	9	G	6	bi	UXT
chrX	47803573	210	G	210	T	0	mono	WASF4P
chrX	47803801	131	A	130	G	1	mono	WASF4P
chrX	47915200	18	T	12	C	6	bi	ZNF81
chrX	48481597	12	T	11	C	1	mono	FTSJ1
chrX	48483367	26	T	17	C	9	bi	FTSJ1
chrX	48523057	15	A	8	G	7	bi	EBP", "LL0XNC01-30I4.1
chrX	48559811	123	T	77	C	46	bi	TBC1D25
chrX	48579289	68	G	35	A	33	bi	RBM3
chrX	48817519	12	G	9	C	3	bi	HDAC6
chrX	48832245	13	T	11	C	2	mono	PCSK1N
chrX	48901927	25	T	15	C	10	bi	PQBP1
chrX	48903516	17	T	14	C	3	mono	SLC35A2
chrX	48943903	10	T	9	C	1	mono	OTUD5
chrX	48991085	63	T	44	C	19	bi	GRIPAP1
chrX	49030563	41	T	33	C	8	mono	TFE3
chrX	49076231	10	C	6	G	4	bi	RP11-641J8.4", "WDR45
chrX	50098362	29	C	26	T	3	mono	CLCN5
chrX	51743563	20	T	16	C	4	bi	GSPT2
chrX	53233121	16	A	11	G	5	bi	IQSEC2
chrX	53380007	483	A	243	G	240	bi	SMC1A
chrX	53393590	15	C	8	T	7	bi	SMC1A
chrX	53406445	15	C	10	A	5	bi	SMC1A
chrX	53422619	91	G	47	A	44	bi	SMC1A
chrX	53539345	11	G	11	A	0	mono	HUWE1
chrX	53539443	23	T	13	G	10	bi	HUWE1
chrX	53543227	40	G	40	T	0	mono	HUWE1
chrX	53550017	13	G	7	C	6	bi	HUWE1
chrX	53575030	15	C	8	A	7	bi	HUWE1
chrX	53579966	16	T	9	A	7	bi	HUWE1
chrX	53580794	14	C	8	A	6	bi	HUWE1
chrX	53602244	13	T	9	C	4	bi	HUWE1
chrX	53602260	13	A	10	T	3	bi	HUWE1
chrX	53614686	85	C	43	T	42	bi	HUWE1
chrX	53632095	15	C	9	T	6	bi	HUWE1
chrX	54068809	14	T	11	C	3	bi	FAM120C
chrX	54071487	19	G	11	A	8	bi	FAM120C
chrX	55452866	12	G	10	A	2	mono	MAGEH1
chrX	56266141	11	A	10	G	1	mono	KLF8
chrX	56267267	19	C	16	T	3	mono	KLF8
chrX	56817338	29	G	23	A	6	bi	NBDY
chrX	56993429	16	A	13	G	3	mono	SPIN3
chrX	56993458	12	T	10	G	2	mono	SPIN3
chrX	57286924	10	C	9	T	1	mono	FAAH2
chrX	57385065	12	A	10	G	2	mono	FAAH2
chrX	57392766	32	C	32	T	0	mono	FAAH2", "MTHFD1P1
chrX	57393245	332	C	332	A	0	mono	FAAH2", "MTHFD1P1
chrX	57393339	92	C	92	T	0	mono	FAAH2", "MTHFD1P1
chrX	57393376	90	G	90	A	0	mono	FAAH2", "MTHFD1P1
chrX	57394129	258	A	257	G	1	mono	FAAH2", "MTHFD1P1
chrX	57394767	113	G	113	A	0	mono	FAAH2", "MTHFD1P1
chrX	57394875	18	G	17	A	1	mono	FAAH2", "MTHFD1P1
chrX	66594730	11	C	7	G	4	bi	NA
chrX	66595749	17	T	10	C	7	bi	EDA2R
chrX	66595975	92	G	64	A	28	bi	EDA2R
chrX	66597680	29	A	17	G	12	bi	EDA2R
chrX	66597898	42	A	26	C	16	bi	EDA2R
chrX	66601323	17	C	9	A	8	bi	EDA2R
chrX	66605144	19	C	14	T	5	bi	EDA2R
chrX	70431745	10	G	7	C	3	bi	GDPD2", "RP11-528B10.5
chrX	70456894	15	C	12	T	3	bi	DLG3
chrX	70462817	11	A	7	T	4	bi	DLG3
chrX	70483455	11	A	6	G	5	bi	DLG3
chrX	70484481	10	G	5	T	5	bi	DLG3
chrX	70499725	20	C	11	T	9	bi	DLG3
chrX	70504881	170	G	101	T	69	bi	DLG3
chrX	71401566	29	G	19	A	10	bi	TAF1
chrX	71464719	89	T	66	A	23	bi	TAF1
chrX	71534684	13	A	11	G	2	mono	OGT
chrX	71567076	10	A	6	G	4	bi	OGT
chrX	72204868	73	G	51	A	22	bi	PIN4", "ERCC6L
chrX	72273841	1362	T	758	C	604	bi	PIN4", "RPS4X
chrX	72275494	32	C	18	T	14	bi	PIN4", "RPS4X
chrX	72329662	10	C	9	G	1	mono	AL135749.6", "HDAC8
chrX	72677620	46	A	36	G	10	bi	PHKA1
chrX	73844076	182	T	169	C	13	mono	XIST
chrX	80574749	35	C	35	T	0	mono	NA
chrX	80730142	17	A	11	C	6	bi	BRWD3
chrX	81297730	15	C	15	T	0	mono	SH3BGRL
chrX	85861890	13	T	9	C	4	bi	CHM
chrX	85964016	28	T	18	C	10	bi	CHM
chrX	86085043	159	T	159	C	0	mono	STIP1P3
chrX	86085171	458	C	458	T	0	mono	STIP1P3
chrX	86085510	223	G	223	A	0	mono	STIP1P3
chrX	86951926	14	C	7	G	7	bi	NA
chrX	95974284	62	G	62	C	0	mono	KAT7P1
chrX	100629831	138	G	102	A	36	bi	TSPAN6
chrX	100826925	13	A	7	G	6	bi	CSTF2
chrX	100829697	24	A	18	G	6	bi	CSTF2
chrX	100830459	14	A	12	G	2	mono	CSTF2
chrX	101010563	39	A	24	T	15	bi	TRMT2B
chrX	103309655	10	A	8	G	2	bi	BEX2
chrX	103587113	80	C	71	T	9	mono	TCEAL4
chrX	103679886	13	G	13	A	0	mono	MORF4L2
chrX	103679891	15	G	15	A	0	mono	MORF4L2
chrX	103681578	58	A	32	G	26	bi	MORF4L2
chrX	103683140	10	G	6	A	4	bi	MORF4L2
chrX	103683247	15	T	8	C	7	bi	MORF4L2
chrX	103683307	12	G	7	T	5	bi	MORF4L2
chrX	103683890	68	T	42	C	26	bi	MORF4L2
chrX	103687738	13	A	9	G	4	bi	MORF4L2", "MORF4L2-AS1
chrX	103743035	66	T	36	C	30	bi	RP5-1055C14.9
chrX	103746984	16	C	9	G	7	bi	RP5-1055C14.9
chrX	103750739	18	A	10	G	8	bi	RP5-1055C14.9
chrX	103750791	10	G	7	C	3	bi	RP5-1055C14.9
chrX	103751670	49	C	29	G	20	bi	RP5-1055C14.9
chrX	103751788	36	C	23	T	13	bi	RP5-1055C14.9
chrX	103752268	22	A	17	G	5	bi	RP5-1055C14.9
chrX	103752650	10	G	7	A	3	bi	RP5-1055C14.9
chrX	103755181	30	C	15	G	15	bi	RP5-1055C14.9
chrX	103756687	21	C	11	A	10	bi	RP5-1055C14.9
chrX	103758876	16	G	10	A	6	bi	RP5-1055C14.9
chrX	103758924	16	T	9	A	7	bi	RP5-1055C14.9
chrX	103762145	15	G	13	T	2	mono	RP5-1055C14.9
chrX	103762441	12	C	6	T	6	bi	RP5-1055C14.9
chrX	106978159	13	T	10	C	3	bi	MORC4
chrX	107065063	26	G	19	A	7	bi	RBM41
chrX	107066353	18	T	10	C	8	bi	RBM41
chrX	107087477	33	T	23	C	10	bi	RBM41
chrX	107087743	26	A	19	G	7	bi	RBM41
chrX	107088152	19	T	11	C	8	bi	RBM41
chrX	107123872	10	G	6	A	4	bi	NUP62CL
chrX	107132065	212	A	212	G	0	mono	NUP62CL", "GTF3C6P2
chrX	111760130	40	T	26	C	14	bi	ALG13
chrX	113955842	14	T	10	G	4	bi	XACT
chrX	113957423	11	G	6	T	5	bi	XACT
chrX	113961722	11	C	8	A	3	bi	XACT
chrX	113989395	12	C	8	A	4	bi	XACT
chrX	113989982	13	G	7	T	6	bi	XACT
chrX	113991162	29	A	15	G	14	bi	XACT
chrX	114467857	92	T	63	C	29	bi	NA
chrX	115561214	14	G	12	C	2	mono	PLS3-AS1", "PLS3
chrX	115566969	13	G	12	A	1	mono	PLS3
chrX	115889699	13	A	7	T	6	bi	DANT2
chrX	115889710	14	C	7	T	7	bi	DANT2
chrX	115889857	12	C	6	G	6	bi	DANT2
chrX	115894452	14	G	10	T	4	bi	DANT2
chrX	115894691	19	C	18	T	1	mono	DANT2
chrX	115895792	12	G	11	T	1	mono	DANT2
chrX	115896175	10	A	8	T	2	bi	DANT2
chrX	118346197	126	T	86	C	40	bi	WDR44
chrX	118394093	44	G	33	A	11	bi	WDR44
chrX	118436159	13	C	9	T	4	bi	WDR44
chrX	119453358	73	G	45	A	28	bi	SLC25A43
chrX	119453410	45	T	35	C	10	bi	SLC25A43
chrX	119469194	18	T	12	C	6	bi	SLC25A5
chrX	119471473	23	G	13	A	10	bi	NA
chrX	119786043	11	C	6	T	5	bi	NA
chrX	119786846	25	T	16	C	9	bi	RPL39
chrX	119786942	29	C	23	G	6	bi	RPL39
chrX	119787567	20	C	12	A	8	bi	RPL39
chrX	119787630	45	C	30	T	15	bi	RPL39
chrX	119787708	44	T	30	C	14	bi	RPL39
chrX	119787774	30	C	17	G	13	bi	RPL39
chrX	119788389	28	G	16	A	12	bi	RPL39
chrX	119788472	25	A	13	G	12	bi	RPL39
chrX	119788780	19	T	14	A	5	bi	RPL39
chrX	119788809	15	A	12	G	3	bi	RPL39
chrX	119788935	22	T	14	C	8	bi	RPL39
chrX	119789552	23	A	17	G	6	bi	RPL39
chrX	119789561	20	A	15	C	5	bi	RPL39
chrX	119791218	36	A	27	C	9	bi	RPL39
chrX	119791487	43	G	26	A	17	bi	RPL39
chrX	119791742	16	T	11	C	5	bi	NA
chrX	119834106	38	C	28	T	10	bi	UPF3B
chrX	119834228	28	T	16	C	12	bi	UPF3B
chrX	119922366	12	C	6	T	6	bi	NKAP
chrX	120239947	11	T	11	C	0	mono	NKAPP1
chrX	120256111	109	C	75	T	34	bi	ZBTB33
chrX	120594146	14	C	11	T	3	bi	CUL4B", "MCTS1
chrX	120614835	10	A	7	G	3	bi	MCTS1
chrX	120617080	14	G	8	A	6	bi	MCTS1
chrX	120624963	10	T	8	G	2	bi	NA
chrX	123601370	14	C	12	G	2	mono	THOC2
chrX	123606555	14	G	9	C	5	bi	THOC2
chrX	123607084	16	A	8	G	8	bi	THOC2
chrX	123643584	10	C	5	T	5	bi	THOC2
chrX	123672980	14	C	10	T	4	bi	THOC2
chrX	123729193	12	C	8	G	4	bi	THOC2
chrX	123731189	14	T	9	C	5	bi	THOC2
chrX	123732391	18	G	13	C	5	bi	THOC2
chrX	129805719	197	T	130	C	67	bi	ZDHHC9
chrX	130065841	11	C	10	T	1	mono	ELF4
chrX	130067204	11	C	9	T	2	mono	ELF4
chrX	130203580	31	A	27	G	4	mono	ZNF280C
chrX	130204792	17	A	15	G	2	mono	ZNF280C
chrX	131276991	20	G	18	A	2	mono	IGSF1
chrX	131795275	10	C	10	T	0	mono	FIRRE
chrX	135020946	13	G	11	A	2	mono	RTL8B
chrX	135051967	68	T	61	A	7	mono	RTL8A
chrX	135286075	29	C	17	G	12	bi	ZNF75D
chrX	135286096	32	G	18	T	14	bi	ZNF75D
chrX	135286291	68	T	37	C	31	bi	ZNF75D
chrX	135286670	39	T	23	C	16	bi	ZNF75D
chrX	135335941	10	C	5	T	5	bi	ZNF75D
chrX	135336662	13	G	8	C	5	bi	ZNF75D
chrX	135339089	21	A	13	G	8	bi	ZNF75D
chrX	135339626	13	G	7	A	6	bi	ZNF75D
chrX	135343688	50	C	26	A	24	bi	ZNF75D
chrX	135424194	217	T	148	C	69	bi	SMIM10L2A
chrX	135426135	93	A	65	G	28	bi	SMIM10L2A
chrX	135427033	115	A	81	G	34	bi	SMIM10L2A
chrX	135582183	24	G	21	A	3	mono	INTS6L
chrX	136511470	186	T	109	C	77	bi	HTATSF1
chrX	136878612	19	A	11	G	8	bi	RBMX
chrX	145822734	17	G	11	A	6	bi	SLITRK2
chrX	146620012	129	G	129	T	0	mono	ANKRD11P2
chrX	146620061	139	C	139	T	0	mono	ANKRD11P2
chrX	147922276	14	T	8	C	6	bi	FMR1
chrX	147926660	10	G	6	A	4	bi	FMR1
chrX	147932309	11	G	6	A	5	bi	FMR1
chrX	147949906	175	T	115	A	60	bi	FMR1
chrX	147950018	218	C	149	T	69	bi	FMR1
chrX	149937609	13	G	7	A	6	bi	EOLA2
chrX	149938169	45	C	29	T	16	bi	EOLA2
chrX	150764048	25	C	13	G	12	bi	MTMR1
chrX	150764230	28	G	16	A	12	bi	MTMR1
chrX	150764868	24	T	15	C	9	bi	MTMR1
chrX	150766627	25	C	15	T	10	bi	CD99L2
chrX	150969713	12	G	10	T	2	mono	NA
chrX	151405927	120	G	94	A	26	bi	VMA21
chrX	151407126	168	C	117	A	51	bi	VMA21
chrX	152654676	60	C	48	T	12	bi	RP1-14D6.13", "GABRQ
chrX	152656399	69	T	56	G	13	mono	RP1-14D6.13", "GABRQ
chrX	152832061	13	C	7	T	6	bi	NSDHL
chrX	152850288	46	T	28	G	18	bi	NSDHL
chrX	152851624	11	T	7	C	4	bi	NSDHL
chrX	152856508	10	A	5	G	5	bi	NSDHL
chrX	152857562	10	C	7	T	3	bi	NSDHL
chrX	152858146	10	A	5	C	5	bi	NSDHL
chrX	152858451	12	G	7	A	5	bi	NSDHL
chrX	153352018	10	G	8	A	2	bi	ZNF275
chrX	153458680	15	C	8	T	7	bi	TREX2", "HAUS7
chrX	153458765	14	T	8	C	6	bi	TREX2", "HAUS7
chrX	153461903	12	C	6	T	6	bi	TREX2", "HAUS7
chrX	153462265	15	G	9	A	6	bi	TREX2", "HAUS7
chrX	153711407	22	T	13	C	9	bi	BCAP31
chrX	153728061	18	G	12	A	6	bi	ABCD1
chrX	153931677	18	T	10	C	8	bi	ARHGAP4", "NAA10
chrX	154349351	30	A	17	G	13	bi	FLNA
chrX	154485912	166	C	97	T	69	bi	UBL4A
chr7	198779	14	G	8	C	6	bi	FAM20C
chr7	260010	18	A	10	G	8	bi	FAM20C
chr7	260547	11	T	6	C	5	bi	FAM20C
chr7	497985	11	C	9	A	2	mono	PDGFA
chr7	498322	145	T	94	C	51	bi	PDGFA
chr7	500881	36	C	18	T	18	bi	PDGFA
chr7	501395	12	C	6	G	6	bi	PDGFA
chr7	506877	14	A	9	C	5	bi	PDGFA
chr7	507315	10	A	8	C	2	bi	PDGFA
chr7	509881	14	G	8	T	6	bi	PDGFA
chr7	512409	15	A	8	G	7	bi	PDGFA
chr7	734165	10	A	6	C	4	bi	DNAAF5
chr7	741343	23	T	23	G	0	mono	DNAAF5
chr7	756793	69	C	42	T	27	bi	DNAAF5
chr7	764438	66	C	36	T	30	bi	DNAAF5
chr7	764538	75	T	41	C	34	bi	DNAAF5
chr7	764582	43	A	22	G	21	bi	DNAAF5
chr7	765793	102	C	58	T	44	bi	DNAAF5
chr7	766415	79	G	50	A	29	bi	DNAAF5
chr7	766791	104	C	62	A	42	bi	DNAAF5
chr7	767011	42	G	26	A	16	bi	DNAAF5
chr7	767036	41	A	23	G	18	bi	DNAAF5
chr7	767225	45	C	25	T	20	bi	DNAAF5
chr7	767361	54	G	32	C	22	bi	DNAAF5
chr7	768701	53	C	29	G	24	bi	DNAAF5
chr7	768768	37	G	21	T	16	bi	DNAAF5
chr7	783566	10	C	6	T	4	bi	DNAAF5
chr7	785792	163	A	83	G	80	bi	DNAAF5
chr7	786149	106	T	64	C	42	bi	DNAAF5
chr7	817715	10	G	6	A	4	bi	SUN1
chr7	845028	10	A	5	G	5	bi	SUN1
chr7	850414	28	T	16	C	12	bi	SUN1
chr7	852798	32	G	18	C	14	bi	SUN1
chr7	857855	137	A	73	G	64	bi	SUN1
chr7	877041	41	C	21	T	20	bi	SUN1", "GET4
chr7	879648	10	G	7	A	3	bi	SUN1", "GET4
chr7	882007	20	C	12	T	8	bi	SUN1", "GET4", "RP11-449P15.2
chr7	882921	19	A	12	G	7	bi	SUN1", "GET4", "RP11-449P15.2
chr7	884347	14	C	9	T	5	bi	SUN1", "GET4", "RP11-449P15.2
chr7	966492	19	T	11	C	8	bi	COX19
chr7	967378	15	G	10	A	5	bi	COX19
chr7	967397	13	C	9	A	4	bi	COX19
chr7	967747	30	A	16	G	14	bi	COX19
chr7	968671	25	C	15	T	10	bi	COX19
chr7	997215	201	G	117	A	84	bi	C7orf50
chr7	997308	403	C	238	G	165	bi	C7orf50
chr7	997389	296	C	156	A	140	bi	C7orf50
chr7	997448	315	C	167	G	148	bi	C7orf50
chr7	1024974	12	T	7	C	5	bi	C7orf50
chr7	1026661	21	A	13	G	8	bi	C7orf50
chr7	1152936	39	C	29	A	10	bi	ZFAND2A
chr7	1155579	22	A	15	C	7	bi	ZFAND2A
chr7	1442373	12	C	8	G	4	bi	MICALL2
chr7	1483283	24	A	12	G	12	bi	INTS1
chr7	1491804	10	A	5	G	5	bi	INTS1
chr7	1492047	10	T	6	C	4	bi	INTS1
chr7	1502202	13	T	9	C	4	bi	INTS1
chr7	1535176	11	C	6	T	5	bi	MAFK
chr7	1535181	11	C	6	A	5	bi	MAFK
chr7	1535975	11	A	7	G	4	bi	MAFK
chr7	1541285	40	C	20	T	20	bi	MAFK
chr7	1541881	41	C	26	T	15	bi	MAFK
chr7	1936821	79	C	49	T	30	bi	MAD1L1", "RP11-383A19.1
chr7	2229613	11	C	7	T	4	bi	MAD1L1", "RP11-383A19.1
chr7	2236750	12	G	7	A	5	bi	RP11-383A19.1", "MRM2
chr7	2238468	37	C	23	G	14	bi	RP11-383A19.1", "MRM2
chr7	2238548	29	T	15	C	14	bi	RP11-383A19.1", "MRM2
chr7	2238591	24	T	17	C	7	bi	RP11-383A19.1", "MRM2
chr7	2239847	10	C	6	A	4	bi	RP11-383A19.1", "MRM2
chr7	2240470	14	G	9	A	5	bi	RP11-383A19.1", "MRM2
chr7	2248221	11	G	8	T	3	bi	NUDT1
chr7	2250887	167	C	89	T	78	bi	NUDT1
chr7	2251033	188	C	104	T	84	bi	NUDT1
chr7	2251050	205	T	109	C	96	bi	NUDT1
chr7	2251764	20	A	10	G	10	bi	NA
chr7	2252275	43	A	22	G	21	bi	SNX8
chr7	2252308	32	G	20	A	12	bi	SNX8
chr7	2254488	147	C	86	T	61	bi	SNX8
chr7	2255595	11	T	6	C	5	bi	SNX8
chr7	2267159	11	C	6	T	5	bi	SNX8
chr7	2270558	21	A	17	G	4	mono	SNX8
chr7	2271631	17	G	10	A	7	bi	SNX8
chr7	2273972	12	C	6	T	6	bi	SNX8
chr7	2274014	11	C	7	T	4	bi	SNX8
chr7	2313965	13	G	7	A	6	bi	SNX8
chr7	2354661	14	C	7	T	7	bi	EIF3B
chr7	2354681	14	C	7	G	7	bi	EIF3B
chr7	2354697	13	T	7	A	6	bi	EIF3B
chr7	2355356	966	C	505	T	461	bi	EIF3B
chr7	2355874	18	T	11	C	7	bi	EIF3B
chr7	2358272	14	C	9	T	5	bi	EIF3B
chr7	2359526	15	G	9	C	6	bi	EIF3B
chr7	2359544	18	C	9	T	9	bi	EIF3B
chr7	2360671	10	C	5	T	5	bi	EIF3B
chr7	2365317	12	C	7	A	5	bi	EIF3B
chr7	2365625	14	A	8	G	6	bi	EIF3B
chr7	2366250	14	A	7	C	7	bi	EIF3B
chr7	2369400	17	T	9	C	8	bi	EIF3B
chr7	2372397	48	A	25	G	23	bi	EIF3B
chr7	2372931	30	C	17	G	13	bi	EIF3B
chr7	2373003	30	A	18	G	12	bi	EIF3B
chr7	2373694	10	G	8	T	2	bi	EIF3B
chr7	2374313	26	T	15	C	11	bi	EIF3B
chr7	2374507	13	G	8	A	5	bi	EIF3B
chr7	2374730	26	A	14	G	12	bi	EIF3B
chr7	2374852	30	C	16	T	14	bi	EIF3B
chr7	2375190	16	A	10	G	6	bi	EIF3B
chr7	2376162	90	C	45	T	45	bi	EIF3B
chr7	2376353	60	G	60	A	0	mono	EIF3B
chr7	2376355	76	C	74	A	2	mono	EIF3B
chr7	2379880	65	C	36	G	29	bi	EIF3B
chr7	2445588	10	A	6	T	4	bi	CHST12
chr7	2446298	13	T	8	C	5	bi	CHST12
chr7	2447175	18	A	9	G	9	bi	CHST12
chr7	2640173	12	A	10	G	2	mono	TTYH3
chr7	2643816	11	G	6	C	5	bi	TTYH3
chr7	2644436	12	C	6	G	6	bi	TTYH3
chr7	2649235	20	G	12	A	8	bi	TTYH3
chr7	2649377	18	T	11	C	7	bi	TTYH3
chr7	2651567	10	C	6	A	4	bi	TTYH3
chr7	2712853	11	G	6	A	5	bi	AMZ1
chr7	2712962	15	G	8	A	7	bi	AMZ1
chr7	2713864	12	C	11	T	1	mono	AMZ1
chr7	2714091	14	C	8	T	6	bi	AMZ1
chr7	2714451	15	G	12	A	3	bi	AMZ1
chr7	2714484	10	A	8	G	2	bi	AMZ1
chr7	2715298	11	C	9	T	2	mono	AMZ1
chr7	2715480	11	A	6	G	5	bi	AMZ1
chr7	2716282	13	C	8	A	5	bi	AMZ1
chr7	2717071	12	G	7	A	5	bi	AMZ1
chr7	2718590	17	T	9	C	8	bi	AMZ1
chr7	2722621	13	C	8	T	5	bi	AMZ1
chr7	2723806	13	A	9	G	4	bi	AMZ1
chr7	2723900	19	A	14	T	5	bi	AMZ1
chr7	2725821	18	C	11	T	7	bi	AMZ1
chr7	2726089	10	C	5	T	5	bi	AMZ1
chr7	2726152	14	T	9	C	5	bi	AMZ1
chr7	2726762	20	G	11	T	9	bi	AMZ1
chr7	2728305	89	T	46	C	43	bi	AMZ1", "GNA12
chr7	2728927	136	T	78	C	58	bi	AMZ1", "GNA12
chr7	2728992	172	T	93	C	79	bi	AMZ1", "GNA12
chr7	2729230	200	C	106	T	94	bi	AMZ1", "GNA12
chr7	2729263	163	T	82	C	81	bi	AMZ1", "GNA12
chr7	2729301	151	T	81	G	70	bi	AMZ1", "GNA12
chr7	2730433	223	G	127	C	96	bi	AMZ1", "GNA12
chr7	2835940	31	C	30	T	1	mono	GNA12", "AC006028.11
chr7	2906564	42	G	24	A	18	bi	CARD11
chr7	4974057	22	A	14	G	8	bi	RNF216P1
chr7	4996797	33	A	18	C	15	bi	RNF216P1", "RBAK-RBAKDN", "RP11-730B22.5
chr7	4997010	49	C	27	T	22	bi	RNF216P1", "RBAK-RBAKDN", "RP11-730B22.5
chr7	5308118	127	G	68	A	59	bi	TNRC18
chr7	5308283	39	G	27	A	12	bi	TNRC18
chr7	5332775	48	G	28	T	20	bi	TNRC18
chr7	5353423	14	C	8	G	6	bi	TNRC18
chr7	5354838	15	G	11	A	4	bi	TNRC18
chr7	5357084	348	T	227	C	121	bi	TNRC18
chr7	5359413	71	C	51	G	20	bi	TNRC18
chr7	5364196	12	G	9	A	3	bi	TNRC18
chr7	5370794	286	G	148	C	138	bi	TNRC18
chr7	5374971	10	A	5	G	5	bi	TNRC18
chr7	5385208	10	C	6	T	4	bi	TNRC18
chr7	5388021	311	A	159	G	152	bi	TNRC18
chr7	5391951	24	A	16	G	8	bi	TNRC18
chr7	5391990	12	C	9	G	3	bi	TNRC18
chr7	5392730	23	A	15	G	8	bi	TNRC18
chr7	5393041	18	G	14	A	4	bi	TNRC18
chr7	5393427	27	T	20	C	7	bi	TNRC18
chr7	5393534	17	G	9	C	8	bi	TNRC18
chr7	5393617	11	A	6	G	5	bi	TNRC18
chr7	5394078	22	G	14	C	8	bi	TNRC18
chr7	5395284	10	A	7	G	3	bi	TNRC18
chr7	5395418	12	A	6	G	6	bi	TNRC18
chr7	5397946	11	G	6	A	5	bi	TNRC18
chr7	5397985	15	G	8	A	7	bi	TNRC18
chr7	5400899	11	C	6	T	5	bi	TNRC18
chr7	5401082	12	C	6	G	6	bi	TNRC18
chr7	5401854	14	A	7	T	7	bi	TNRC18
chr7	5403637	14	T	8	A	6	bi	TNRC18
chr7	5403665	15	G	8	A	7	bi	TNRC18
chr7	5403699	18	A	9	G	9	bi	TNRC18
chr7	5406246	12	C	6	T	6	bi	TNRC18
chr7	5407339	66	G	38	C	28	bi	TNRC18
chr7	5495293	11	G	8	T	3	bi	FBXL18
chr7	5499909	27	T	14	A	13	bi	FBXL18
chr7	5500327	23	C	14	T	9	bi	FBXL18
chr7	5502026	15	G	8	A	7	bi	FBXL18
chr7	5526722	27	C	14	T	13	bi	ACTB
chr7	5527481	6916	C	3551	T	3365	bi	ACTB
chr7	5527965	39	C	21	T	18	bi	ACTB
chr7	5528735	113	G	58	A	55	bi	ACTB
chr7	5529696	148	G	82	A	66	bi	ACTB
chr7	5530084	11	A	6	G	5	bi	ACTB
chr7	5605062	15	T	8	C	7	bi	FSCN1
chr7	6011737	11	C	7	T	4	bi	AIMP2
chr7	6022895	24	G	14	A	10	bi	AIMP2", "EIF2AK1
chr7	6023197	26	C	21	A	5	mono	AIMP2", "EIF2AK1
chr7	6023652	218	C	134	T	84	bi	AIMP2", "EIF2AK1
chr7	6034568	11	G	6	C	5	bi	EIF2AK1", "ANKRD61
chr7	6059054	89	C	47	T	42	bi	EIF2AK1
chr7	6164589	166	G	91	C	75	bi	CYTH3
chr7	6165368	88	C	45	A	43	bi	CYTH3
chr7	6330563	152	C	103	T	49	bi	FAM220A
chr7	6330775	128	C	82	T	46	bi	FAM220A
chr7	6409498	273	C	273	T	0	mono	DAGLB
chr7	6422668	18	G	10	A	8	bi	DAGLB
chr7	6577616	42	G	25	C	17	bi	ZDHHC4
chr7	6605650	12	T	8	C	4	bi	C7orf26
chr7	6606514	15	G	8	C	7	bi	C7orf26
chr7	6608107	26	C	13	T	13	bi	C7orf26
chr7	6652974	10	C	6	T	4	bi	ZNF316
chr7	6654628	15	G	8	A	7	bi	ZNF316
chr7	6655087	18	A	9	G	9	bi	ZNF316
chr7	6655662	12	C	6	T	6	bi	ZNF316
chr7	6689228	56	A	34	G	22	bi	AC073343.13", "ZNF12
chr7	6695903	12	C	8	T	4	bi	AC073343.13", "ZNF12
chr7	6706467	23	C	13	A	10	bi	AC073343.13", "ZNF12
chr7	7183785	12	C	8	T	4	bi	C1GALT1
chr7	7183913	14	G	9	A	5	bi	C1GALT1
chr7	7244915	21	A	11	G	10	bi	C1GALT1
chr7	7245259	10	C	6	T	4	bi	C1GALT1
chr7	7246226	10	C	10	T	0	mono	C1GALT1
chr7	7246238	13	G	8	A	5	bi	C1GALT1
chr7	7246567	23	T	12	C	11	bi	C1GALT1
chr7	7246814	22	T	12	A	10	bi	C1GALT1
chr7	7877946	18	A	11	G	7	bi	UMAD1", "RP11-505D17.1
chr7	7878274	63	A	32	G	31	bi	UMAD1", "RP11-505D17.1
chr7	7878420	23	G	16	C	7	bi	UMAD1", "RP11-505D17.1
chr7	8086564	36	G	19	A	17	bi	GLCCI1
chr7	8088080	11	A	7	G	4	bi	GLCCI1
chr7	8354008	21	C	13	A	8	bi	NA
chr7	8354618	25	G	14	A	11	bi	NA
chr7	10932678	20	C	11	T	9	bi	NDUFA4
chr7	10934117	17	G	11	A	6	bi	NDUFA4
chr7	10935384	17	T	11	C	6	bi	NDUFA4
chr7	10935550	18	A	11	G	7	bi	NDUFA4
chr7	10936976	11	C	6	T	5	bi	NDUFA4
chr7	10937051	13	C	8	A	5	bi	NDUFA4
chr7	10937401	10	C	7	G	3	bi	NDUFA4
chr7	10937585	10	T	7	C	3	bi	NDUFA4
chr7	10937694	21	A	12	G	9	bi	NDUFA4
chr7	10939162	23	A	13	T	10	bi	NDUFA4
chr7	12229791	15	C	8	G	7	bi	TMEM106B
chr7	12232371	48	A	24	G	24	bi	TMEM106B
chr7	12232490	43	C	26	G	17	bi	TMEM106B
chr7	12232942	58	T	35	A	23	bi	TMEM106B
chr7	12233787	20	T	11	C	9	bi	TMEM106B
chr7	12233870	39	A	23	G	16	bi	TMEM106B
chr7	12234594	23	G	13	A	10	bi	TMEM106B
chr7	12235882	24	C	12	T	12	bi	TMEM106B
chr7	12236385	13	G	9	A	4	bi	TMEM106B
chr7	12689979	10	T	7	G	3	bi	ARL4A
chr7	16599999	19	T	10	C	9	bi	ANKMY2
chr7	16646245	60	T	36	C	24	bi	BZW2
chr7	16683333	23	A	15	G	8	bi	BZW2
chr7	16683503	10	C	6	T	4	bi	BZW2
chr7	16683908	12	C	8	T	4	bi	BZW2
chr7	16684033	18	A	9	G	9	bi	BZW2
chr7	16684109	13	A	9	G	4	bi	BZW2
chr7	16684148	12	T	8	A	4	bi	BZW2
chr7	16684380	10	G	6	A	4	bi	BZW2
chr7	16684821	10	G	5	T	5	bi	BZW2
chr7	16684902	10	A	7	G	3	bi	BZW2
chr7	16696436	15	T	9	A	6	bi	BZW2", "AC073333.8
chr7	16699469	12	T	9	C	3	bi	BZW2", "AC073333.8
chr7	16753879	123	A	76	G	47	bi	TSPAN13
chr7	16776375	25	T	20	C	5	bi	TSPAN13
chr7	16779811	11	A	8	G	3	bi	TSPAN13
chr7	16781372	18	G	11	C	7	bi	TSPAN13
chr7	16781591	17	G	9	A	8	bi	TSPAN13
chr7	16781730	13	G	9	A	4	bi	TSPAN13
chr7	16782429	11	A	9	G	2	mono	TSPAN13
chr7	16783128	12	C	10	T	2	mono	TSPAN13
chr7	16783703	429	T	292	C	137	bi	TSPAN13
chr7	16784353	597	T	378	G	219	bi	TSPAN13
chr7	17339293	11	G	10	A	1	mono	AHR", "RP11-507K12.1
chr7	17339486	13	A	8	G	5	bi	AHR", "RP11-507K12.1
chr7	19697976	104	A	63	G	41	bi	POLR1F
chr7	20839267	10	C	9	G	1	mono	LINC01162
chr7	20839376	12	A	6	C	6	bi	LINC01162
chr7	21000816	10	A	7	G	3	bi	LINC01162", "RP11-97L4.1
chr7	21023207	10	G	6	A	4	bi	LINC01162", "RP11-97L4.1
chr7	21511452	30	G	17	A	13	bi	SP4
chr7	21512787	19	T	11	C	8	bi	SP4
chr7	21897080	11	C	6	A	5	bi	DNAH11
chr7	21898622	11	A	7	C	4	bi	DNAH11
chr7	21898916	10	A	6	G	4	bi	DNAH11
chr7	21901342	98	G	50	A	48	bi	DNAH11", "CDCA7L
chr7	21902051	188	C	102	A	86	bi	CDCA7L
chr7	22570980	14	G	9	A	5	bi	STEAP1B", "AC002480.3
chr7	22854373	136	A	82	C	54	bi	SNHG26
chr7	22854868	193	T	112	C	81	bi	SNHG26
chr7	22855116	162	A	86	T	76	bi	SNHG26
chr7	22856612	201	C	108	G	93	bi	SNHG26
chr7	22857296	90	G	47	C	43	bi	SNHG26
chr7	22857459	154	A	79	T	75	bi	SNHG26
chr7	22857576	138	A	77	G	61	bi	SNHG26
chr7	22857868	55	G	30	A	25	bi	SNHG26
chr7	22858271	92	C	60	T	32	bi	SNHG26
chr7	22859285	173	C	88	G	85	bi	SNHG26
chr7	22860459	157	T	87	A	70	bi	SNHG26
chr7	22862462	21	T	12	C	9	bi	SNHG26
chr7	22862507	24	C	13	T	11	bi	SNHG26
chr7	22862607	35	C	20	G	15	bi	SNHG26
chr7	22862608	35	C	20	T	15	bi	SNHG26
chr7	22862828	26	T	15	C	11	bi	SNHG26
chr7	22863001	35	C	20	T	15	bi	SNHG26
chr7	22864324	14	A	8	G	6	bi	SNHG26", "AC005682.6
chr7	22865663	12	A	10	G	2	mono	SNHG26", "AC005682.6
chr7	22866149	24	G	13	C	11	bi	SNHG26", "AC005682.6
chr7	22866194	16	A	8	C	8	bi	SNHG26", "AC005682.6
chr7	22867280	12	C	6	T	6	bi	SNHG26", "AC005682.6
chr7	22867434	12	T	7	C	5	bi	SNHG26", "AC005682.6
chr7	22942588	125	T	65	C	60	bi	FAM126A
chr7	22944271	78	T	42	C	36	bi	FAM126A
chr7	22945153	125	C	67	A	58	bi	FAM126A
chr7	22945154	126	A	66	G	60	bi	FAM126A
chr7	22945205	121	C	64	T	57	bi	FAM126A
chr7	22945512	109	G	63	C	46	bi	FAM126A
chr7	22949585	10	A	6	T	4	bi	FAM126A
chr7	22957545	12	A	7	G	5	bi	FAM126A
chr7	23563699	85	A	85	G	0	mono	AC006026.9
chr7	23639768	16	A	10	G	6	bi	CCDC126
chr7	23644160	41	A	23	G	18	bi	CCDC126
chr7	23692169	17	T	9	C	8	bi	FAM221A
chr7	23692718	18	A	11	G	7	bi	FAM221A
chr7	23696891	21	T	11	C	10	bi	FAM221A
chr7	23697056	11	C	6	G	5	bi	FAM221A
chr7	23702324	34	C	21	T	13	bi	FAM221A
chr7	24392334	11	T	10	C	1	mono	RP5-1055C4.1
chr7	24392336	11	T	10	C	1	mono	RP5-1055C4.1
chr7	24392339	10	C	9	T	1	mono	RP5-1055C4.1
chr7	24393382	17	C	10	T	7	bi	RP5-1055C4.1
chr7	24394037	11	C	9	T	2	mono	RP5-1055C4.1
chr7	24396586	14	T	10	C	4	bi	RP5-1055C4.1
chr7	24397326	50	A	25	G	25	bi	RP5-1055C4.1
chr7	24402015	38	G	20	A	18	bi	RP5-1055C4.1
chr7	24403757	11	G	6	C	5	bi	RP5-1055C4.1
chr7	24403805	15	G	11	T	4	bi	RP5-1055C4.1
chr7	24405045	16	C	12	G	4	bi	RP5-1055C4.1
chr7	24405216	17	G	14	C	3	mono	RP5-1055C4.1
chr7	24405439	12	T	7	A	5	bi	RP5-1055C4.1
chr7	24689597	33	C	31	T	0	mono	MPP6
chr7	24797901	26	C	18	A	8	bi	OSBPL3
chr7	25117262	14	C	7	T	7	bi	NA
chr7	25117688	17	A	12	G	5	bi	NA
chr7	25118627	14	T	8	C	6	bi	NA
chr7	26212762	624	A	624	G	0	mono	CBX3
chr7	26269943	16	T	9	C	7	bi	NA
chr7	27096628	10	C	6	T	4	bi	HOTAIRM1
chr7	27458801	1466	C	1466	T	0	mono	EIF4HP1
chr7	27525574	179	C	93	T	86	bi	HIBADH
chr7	27540154	13	C	8	T	5	bi	HIBADH
chr7	27770460	11	G	6	A	5	bi	TAX1BP1
chr7	27787484	118	T	68	A	50	bi	TAX1BP1
chr7	27830163	48	A	27	G	21	bi	TAX1BP1
chr7	27830175	44	C	24	G	20	bi	TAX1BP1
chr7	27831552	60	T	34	C	26	bi	TAX1BP1", "JAZF1
chr7	27833056	10	A	7	G	3	bi	TAX1BP1", "JAZF1
chr7	29146640	11	A	7	G	4	bi	CPVL", "RP5-1189D6.2", "CHN2
chr7	29564234	11	T	7	C	4	bi	PRR15
chr7	29565540	15	T	11	C	4	bi	PRR15
chr7	29566809	15	T	13	C	2	mono	PRR15
chr7	29647192	16	C	8	T	8	bi	ZNRF2P2
chr7	29647198	15	G	8	A	7	bi	ZNRF2P2
chr7	29647213	11	C	8	T	3	bi	ZNRF2P2
chr7	29649402	11	C	6	T	5	bi	ZNRF2P2
chr7	29787490	10	A	10	G	0	mono	NA
chr7	29905253	10	T	10	C	0	mono	WIPF3
chr7	29906797	11	T	7	C	4	bi	WIPF3
chr7	29914521	63	G	36	A	27	bi	WIPF3
chr7	30014063	24	G	19	A	5	bi	FKBP14-AS1", "FKBP14
chr7	30022586	12	A	7	G	5	bi	FKBP14-AS1", "FKBP14
chr7	30028412	15	A	8	G	7	bi	PLEKHA8
chr7	30078892	52	C	29	T	23	bi	PLEKHA8
chr7	30079794	58	G	32	A	26	bi	PLEKHA8
chr7	30082307	66	C	39	G	27	bi	PLEKHA8
chr7	30082417	33	C	18	T	15	bi	PLEKHA8
chr7	30082809	62	A	34	C	28	bi	PLEKHA8
chr7	30129618	10	A	8	G	2	bi	PLEKHA8", "RP11-112E16.2
chr7	30130195	13	G	8	A	5	bi	PLEKHA8", "RP11-112E16.2
chr7	30285663	30	C	17	T	13	bi	ZNRF2
chr7	30451695	22	T	13	C	9	bi	NOD1
chr7	30452621	17	C	13	T	4	bi	NOD1
chr7	30456434	14	C	8	G	6	bi	NOD1
chr7	30456766	13	G	7	C	6	bi	NOD1
chr7	30496995	205	T	114	C	91	bi	GGCT
chr7	30785959	13	A	9	C	4	bi	INMT-MINDY4", "MINDY4
chr7	30791466	11	T	6	C	5	bi	INMT-MINDY4", "MINDY4
chr7	32486454	49	G	29	A	20	bi	LSM5
chr7	32486569	59	C	33	T	26	bi	LSM5
chr7	32487397	14	G	9	A	5	bi	LSM5
chr7	32490324	20	C	11	G	9	bi	LSM5
chr7	32490493	29	C	16	G	13	bi	LSM5
chr7	32490586	23	A	12	T	11	bi	LSM5
chr7	32490587	23	C	12	A	11	bi	LSM5
chr7	32491619	16	C	11	A	5	bi	LSM5
chr7	32492184	22	C	11	G	11	bi	LSM5
chr7	32492359	19	T	11	C	8	bi	LSM5
chr7	32493947	20	A	14	G	6	bi	LSM5
chr7	32494338	10	A	6	C	4	bi	LSM5
chr7	32496308	12	A	8	G	4	bi	AVL9
chr7	32506742	16	C	9	T	7	bi	AVL9
chr7	32559044	88	C	45	T	43	bi	AVL9
chr7	32562190	17	C	10	T	7	bi	AVL9
chr7	32577203	10	T	7	C	3	bi	AVL9
chr7	32579965	11	T	8	C	3	bi	AVL9
chr7	32581338	14	G	8	A	6	bi	AVL9", "DPY19L1P1
chr7	32581353	13	G	7	A	6	bi	AVL9", "DPY19L1P1
chr7	32583865	74	C	40	G	34	bi	AVL9", "DPY19L1P1
chr7	32584184	73	C	43	T	30	bi	AVL9", "DPY19L1P1
chr7	32585199	139	T	72	C	67	bi	AVL9", "DPY19L1P1
chr7	32585342	67	T	40	C	27	bi	AVL9", "DPY19L1P1
chr7	32585819	110	G	66	A	44	bi	AVL9", "DPY19L1P1
chr7	32585914	96	T	53	G	43	bi	AVL9", "DPY19L1P1
chr7	32586394	70	A	42	G	28	bi	AVL9", "DPY19L1P1
chr7	32587050	57	G	30	A	27	bi	AVL9", "DPY19L1P1
chr7	32754019	25	G	19	A	6	bi	DPY19L1P1
chr7	32754051	13	T	8	C	5	bi	DPY19L1P1
chr7	32754093	16	G	10	A	6	bi	DPY19L1P1
chr7	32754188	18	C	13	T	5	bi	DPY19L1P1
chr7	32754210	19	G	13	A	6	bi	DPY19L1P1
chr7	32754223	18	C	13	T	5	bi	DPY19L1P1
chr7	32755119	16	A	11	G	5	bi	DPY19L1P1
chr7	32755541	18	A	10	G	8	bi	DPY19L1P1
chr7	32756872	13	G	8	A	5	bi	DPY19L1P1
chr7	32757315	11	T	8	G	3	bi	DPY19L1P1
chr7	32758897	10	G	6	A	4	bi	DPY19L1P1", "RP11-225B17.2
chr7	32868523	41	C	22	G	19	bi	KBTBD2
chr7	32869092	42	C	25	T	17	bi	KBTBD2
chr7	32869333	41	C	22	T	19	bi	KBTBD2
chr7	33102236	10	A	5	G	5	bi	RP9
chr7	34651330	22	G	18	C	4	mono	NPSR1-AS1
chr7	34651675	27	A	24	T	3	mono	NPSR1-AS1
chr7	34651767	24	A	20	C	4	mono	NPSR1-AS1
chr7	34652391	49	C	43	T	6	mono	NPSR1-AS1
chr7	34652451	30	A	26	C	4	mono	NPSR1-AS1
chr7	34652565	28	G	24	A	4	mono	NPSR1-AS1
chr7	34652764	39	G	26	C	13	bi	NPSR1-AS1
chr7	34653313	19	C	10	A	9	bi	NPSR1-AS1
chr7	34751589	14	G	14	A	0	mono	NPSR1-AS1", "NPSR1", "NCAPD2P1
chr7	34929132	125	A	82	G	43	bi	DPY19L1
chr7	34930719	40	T	21	C	19	bi	DPY19L1
chr7	34931073	210	G	133	C	77	bi	DPY19L1
chr7	34931297	202	T	131	G	71	bi	DPY19L1
chr7	34940293	35	A	22	C	13	bi	DPY19L1
chr7	35024700	10	A	7	T	3	bi	DPY19L1
chr7	35633366	27	C	14	G	13	bi	HERPUD2
chr7	37295126	11	G	11	A	0	mono	ELMO1
chr7	38724568	31	T	18	C	13	bi	VPS41
chr7	38725076	28	C	16	T	12	bi	VPS41
chr7	39566508	35	A	20	G	15	bi	YAE1
chr7	39570578	17	A	10	G	7	bi	YAE1
chr7	39706867	81	T	47	C	34	bi	RALA
chr7	39792137	12	C	7	T	5	bi	LINC00265
chr7	40095079	67	A	45	G	22	bi	CDK13
chr7	43876539	19	G	12	C	7	bi	URGCP-MRPS24", "URGCP
chr7	43877128	26	G	14	T	12	bi	URGCP-MRPS24", "URGCP
chr7	43877414	19	A	12	G	7	bi	URGCP-MRPS24", "URGCP
chr7	43877675	27	G	20	A	7	bi	URGCP-MRPS24", "URGCP
chr7	43918910	14	G	14	A	0	mono	URGCP", "TUBG1P
chr7	44045351	12	G	10	A	2	mono	DBNL
chr7	44047289	13	G	8	A	5	bi	DBNL
chr7	44047672	10	T	6	C	4	bi	DBNL
chr7	44060065	28	T	15	C	13	bi	DBNL
chr7	44072930	62	A	31	G	31	bi	POLM
chr7	44073002	42	A	21	G	21	bi	POLM
chr7	44073095	45	C	23	T	22	bi	POLM
chr7	44073274	132	T	76	G	56	bi	POLM
chr7	44073515	11	T	6	G	5	bi	POLM
chr7	44074057	19	T	13	C	6	bi	POLM
chr7	44075296	16	C	10	T	6	bi	POLM
chr7	44075302	13	G	8	A	5	bi	POLM
chr7	44075716	14	A	14	C	0	mono	POLM
chr7	44075830	19	C	10	T	9	bi	POLM
chr7	44077277	11	G	7	A	4	bi	POLM
chr7	44078193	13	G	7	A	6	bi	POLM
chr7	44078226	15	G	9	A	6	bi	POLM
chr7	44078261	16	A	11	G	5	bi	POLM
chr7	44081694	10	C	6	T	4	bi	POLM
chr7	44082337	16	A	8	C	8	bi	POLM
chr7	44114687	15	C	9	T	6	bi	POLD2
chr7	44201065	201	G	101	T	100	bi	YKT6
chr7	44206935	17	A	9	G	8	bi	YKT6
chr7	44209029	23	C	12	T	11	bi	YKT6
chr7	44209121	15	C	11	T	4	bi	YKT6
chr7	44212419	332	C	182	G	150	bi	YKT6
chr7	44213422	173	T	90	G	83	bi	YKT6
chr7	44213786	256	C	133	T	123	bi	YKT6
chr7	44566499	91	T	48	C	43	bi	DDX56
chr7	44566740	10	C	5	T	5	bi	DDX56
chr7	44567573	21	T	14	C	7	bi	DDX56
chr7	44568504	10	G	7	A	3	bi	DDX56
chr7	44570891	11	C	6	T	5	bi	DDX56
chr7	44571478	18	T	10	C	8	bi	DDX56
chr7	44573154	19	C	10	T	9	bi	DDX56
chr7	44573504	23	G	13	A	10	bi	DDX56
chr7	44575562	54	A	27	G	27	bi	NA
chr7	44575587	46	C	23	T	23	bi	NA
chr7	44576389	46	T	26	A	20	bi	NA
chr7	44576866	20	A	18	T	0	mono	NA
chr7	44577508	10	A	6	G	4	bi	NA
chr7	44577555	10	T	6	C	4	bi	NA
chr7	44578849	165	A	96	G	69	bi	TMED4
chr7	44579000	196	T	109	A	87	bi	TMED4
chr7	44579703	64	C	33	T	31	bi	TMED4
chr7	44580763	19	A	12	G	7	bi	TMED4
chr7	44581237	45	C	32	A	13	bi	TMED4
chr7	44607164	10	G	8	A	2	bi	OGDH
chr7	44707900	65	G	33	A	32	bi	OGDH
chr7	44708304	161	T	96	C	65	bi	OGDH
chr7	44752942	10	C	8	T	2	bi	ZMIZ2
chr7	44762564	10	A	5	G	5	bi	ZMIZ2
chr7	44768418	17	A	13	G	4	bi	ZMIZ2
chr7	44768492	86	G	44	T	42	bi	ZMIZ2
chr7	44768624	128	G	67	A	61	bi	ZMIZ2
chr7	44769674	24	G	15	A	9	bi	ZMIZ2
chr7	44769677	24	C	15	G	9	bi	ZMIZ2
chr7	44795554	11	A	7	T	4	bi	NA
chr7	44797699	255	A	128	G	127	bi	PPIA
chr7	44798289	71	C	53	A	18	bi	PPIA
chr7	44801073	18	T	12	G	6	bi	PPIA
chr7	44802047	238	C	127	A	111	bi	PPIA
chr7	44827034	39	A	22	G	17	bi	H2AZ2
chr7	44827233	45	G	28	T	17	bi	H2AZ2
chr7	44828468	93	T	47	C	46	bi	H2AZ2
chr7	44829372	56	A	32	G	24	bi	H2AZ2
chr7	44829432	37	A	19	G	18	bi	H2AZ2
chr7	44831334	46	C	26	T	20	bi	H2AZ2
chr7	44831535	35	A	24	C	11	bi	H2AZ2
chr7	44833301	117	C	63	T	54	bi	H2AZ2
chr7	44833312	108	A	57	G	51	bi	H2AZ2
chr7	44833526	76	C	42	A	34	bi	H2AZ2
chr7	44833775	93	C	53	T	40	bi	H2AZ2
chr7	44835444	10	C	8	T	2	bi	H2AZ2
chr7	44877441	24	G	15	A	9	bi	PURB
chr7	44881108	22	A	13	T	9	bi	PURB
chr7	44881788	35	C	20	A	15	bi	PURB", "MIR4657
chr7	44964464	11	C	8	T	3	bi	MYO1G
chr7	44968907	14	T	8	C	6	bi	MYO1G
chr7	44969742	20	G	13	A	7	bi	MYO1G
chr7	44982186	26	T	15	C	11	bi	NA
chr7	44982270	15	C	8	G	7	bi	NA
chr7	44982350	18	C	10	T	8	bi	NA
chr7	44982658	20	T	12	C	8	bi	NA
chr7	44983596	109	C	57	A	52	bi	SNHG15
chr7	44983703	84	T	45	C	39	bi	SNHG15
chr7	44985277	143	G	73	A	70	bi	SNHG15
chr7	44986121	27	C	15	G	12	bi	SNHG15
chr7	45064532	37	G	29	A	8	bi	CCM2
chr7	45076174	175	T	91	C	84	bi	CCM2
chr7	45082725	37	C	19	A	18	bi	NACAD
chr7	45083124	20	G	15	A	5	bi	NACAD
chr7	45084687	17	G	11	A	6	bi	NACAD
chr7	45084866	16	A	8	T	8	bi	NACAD
chr7	45100293	241	A	123	G	118	bi	TBRG4
chr7	45103494	35	C	35	G	0	mono	TBRG4
chr7	45104293	43	A	22	G	21	bi	TBRG4
chr7	45104514	172	T	87	C	85	bi	TBRG4
chr7	45104804	177	C	90	T	87	bi	TBRG4
chr7	45106975	15	G	9	C	6	bi	TBRG4
chr7	45106985	15	A	9	G	6	bi	TBRG4
chr7	45107965	51	G	29	A	22	bi	TBRG4
chr7	45109068	687	G	383	A	304	bi	TBRG4
chr7	45109174	616	C	324	A	292	bi	TBRG4
chr7	47276988	302	C	162	A	140	bi	TNS3
chr7	47277448	374	C	194	T	180	bi	TNS3
chr7	47277912	339	A	174	G	165	bi	TNS3
chr7	47278678	10	C	5	T	5	bi	TNS3
chr7	47279429	18	A	11	G	7	bi	TNS3
chr7	47281812	12	A	6	G	6	bi	TNS3
chr7	47282066	13	A	7	T	6	bi	TNS3
chr7	47282378	10	A	5	G	5	bi	TNS3
chr7	47283080	11	G	6	A	5	bi	TNS3
chr7	47283452	23	A	12	G	11	bi	TNS3
chr7	47283556	18	G	11	A	7	bi	TNS3
chr7	47283858	25	G	13	A	12	bi	TNS3
chr7	47285226	15	T	9	G	6	bi	TNS3
chr7	47297416	16	A	10	G	6	bi	TNS3
chr7	47300294	17	A	9	G	8	bi	TNS3
chr7	47361576	14	G	11	A	3	bi	TNS3
chr7	47365855	12	C	6	T	6	bi	TNS3
chr7	47368432	189	G	108	A	81	bi	TNS3
chr7	47369377	304	A	160	T	144	bi	TNS3
chr7	47394031	10	T	6	C	4	bi	TNS3
chr7	47402224	10	G	6	A	4	bi	TNS3
chr7	47405210	10	T	6	C	4	bi	TNS3
chr7	47419406	13	A	7	T	6	bi	TNS3
chr7	47529120	46	C	24	T	22	bi	TNS3
chr7	47592520	28	C	20	G	8	bi	NA
chr7	47828310	10	C	6	T	4	bi	PKD1L1
chr7	47828729	10	T	7	A	3	bi	PKD1L1
chr7	47885733	50	C	26	G	24	bi	PKD1L1
chr7	47956024	67	A	37	G	30	bi	NA
chr7	47956031	64	G	36	A	28	bi	NA
chr7	47956167	76	A	40	T	36	bi	NA
chr7	47956280	52	C	28	T	24	bi	NA
chr7	47956635	43	G	26	T	17	bi	NA
chr7	47957366	82	T	42	C	40	bi	NA
chr7	47960761	38	G	20	A	18	bi	NA
chr7	47960777	58	T	36	G	22	bi	NA
chr7	47961457	163	C	90	T	73	bi	NA
chr7	47963767	90	G	52	A	38	bi	HUS1
chr7	47964068	141	T	84	C	57	bi	HUS1
chr7	47964170	283	A	142	G	141	bi	HUS1
chr7	47965365	60	C	34	T	26	bi	HUS1
chr7	47965653	11	A	8	G	3	bi	HUS1
chr7	47966386	14	T	11	C	3	bi	HUS1
chr7	47966462	11	A	8	G	3	bi	HUS1
chr7	47966703	13	C	8	T	5	bi	HUS1
chr7	47967052	17	C	10	T	7	bi	HUS1
chr7	47968188	13	T	7	G	6	bi	HUS1
chr7	47968203	11	C	6	T	5	bi	HUS1
chr7	47968262	12	A	7	G	5	bi	HUS1
chr7	47969069	19	A	14	G	5	bi	HUS1
chr7	47969421	10	A	8	G	2	bi	HUS1
chr7	47969422	10	A	8	T	2	bi	HUS1
chr7	47970946	15	A	8	G	7	bi	HUS1
chr7	47971381	39	T	23	C	16	bi	HUS1
chr7	47972764	16	G	9	A	7	bi	HUS1
chr7	47974514	52	A	28	C	24	bi	HUS1
chr7	47975109	27	C	14	G	13	bi	HUS1
chr7	47976091	37	G	19	A	18	bi	HUS1
chr7	47977120	31	T	17	G	14	bi	HUS1
chr7	47977952	24	A	16	G	8	bi	HUS1
chr7	47977955	24	C	16	T	8	bi	HUS1
chr7	47978368	52	T	27	C	25	bi	HUS1
chr7	47978392	44	C	23	T	21	bi	HUS1
chr7	47978858	26	A	13	T	13	bi	HUS1
chr7	47988915	10	G	6	C	4	bi	SUN3
chr7	47989829	24	A	14	G	10	bi	SUN3
chr7	47990071	12	A	7	G	5	bi	SUN3
chr7	47992027	31	A	17	C	14	bi	SUN3
chr7	47992724	18	A	11	G	7	bi	SUN3
chr7	47992998	18	T	12	A	6	bi	SUN3
chr7	47993633	27	C	23	T	4	mono	SUN3
chr7	48000460	15	A	11	G	4	bi	SUN3
chr7	48000599	26	C	18	T	8	bi	SUN3
chr7	48000603	29	C	19	T	10	bi	SUN3
chr7	48000678	16	C	12	A	4	bi	SUN3
chr7	48000783	12	T	11	C	1	mono	SUN3
chr7	48001069	25	T	20	C	5	bi	SUN3
chr7	48001135	25	C	21	T	4	mono	SUN3
chr7	48060419	24	C	12	T	12	bi	C7orf57
chr7	48088592	18	G	12	A	6	bi	NA
chr7	48089253	117	A	62	G	55	bi	UPP1
chr7	48089304	366	T	194	C	172	bi	UPP1
chr7	48089771	105	A	63	G	42	bi	UPP1
chr7	48089774	107	C	67	G	40	bi	UPP1
chr7	48090269	1061	C	575	T	486	bi	UPP1
chr7	48091949	86	C	45	T	41	bi	UPP1
chr7	48091983	99	T	52	C	47	bi	UPP1
chr7	48095122	128	A	65	C	63	bi	UPP1
chr7	48095709	39	G	23	T	16	bi	UPP1
chr7	48096742	72	T	40	C	32	bi	UPP1
chr7	48097816	73	C	47	T	26	bi	UPP1
chr7	48100932	59	G	37	C	22	bi	UPP1
chr7	48101202	69	T	36	G	33	bi	UPP1
chr7	48102597	163	G	83	T	80	bi	UPP1
chr7	48105614	309	A	158	G	151	bi	UPP1
chr7	48109913	14	T	9	C	5	bi	NA
chr7	51219773	53	G	27	A	26	bi	COBL
chr7	54631323	18	A	16	G	2	mono	NA
chr7	54631347	20	A	18	G	2	mono	NA
chr7	54631754	10	G	9	A	1	mono	NA
chr7	54633355	11	T	8	C	3	bi	NA
chr7	54662761	25	C	14	A	11	bi	NA
chr7	54662814	23	C	14	G	9	bi	NA
chr7	54663573	20	G	12	A	8	bi	NA
chr7	54663575	20	T	12	C	8	bi	NA
chr7	54663967	20	A	11	G	9	bi	NA
chr7	54663968	20	C	11	A	9	bi	NA
chr7	54665444	35	T	25	C	10	bi	NA
chr7	54666411	172	A	116	C	56	bi	NA
chr7	54666819	285	T	172	C	113	bi	NA
chr7	54666980	73	A	39	G	34	bi	NA
chr7	54750948	14	G	8	A	6	bi	NA
chr7	54753179	15	A	10	G	5	bi	SEC61G
chr7	54753888	19	C	10	T	9	bi	SEC61G
chr7	54758630	16	A	8	C	8	bi	SEC61G
chr7	54758785	29	A	20	G	9	bi	SEC61G
chr7	54780677	10	G	7	A	3	bi	SEC61G-DT
chr7	55365572	11	A	7	C	4	bi	LANCL2
chr7	55366187	124	C	70	G	54	bi	LANCL2
chr7	55366191	121	C	70	A	51	bi	LANCL2
chr7	55366453	10	C	6	T	4	bi	LANCL2
chr7	55366854	11	G	7	A	4	bi	LANCL2
chr7	55391870	16	G	9	A	7	bi	LANCL2
chr7	55431948	12	T	7	C	5	bi	LANCL2
chr7	55432030	24	A	13	G	11	bi	LANCL2
chr7	55795404	22	G	18	A	4	mono	SEPTIN14
chr7	55795430	23	G	19	T	4	mono	SEPTIN14
chr7	55795572	12	A	8	C	4	bi	SEPTIN14
chr7	55795615	12	C	6	T	6	bi	SEPTIN14
chr7	55953944	10	C	6	T	4	bi	RP11-15K19.2", "NIPSNAP2", "MRPS17
chr7	55956365	80	C	40	T	40	bi	NIPSNAP2", "MRPS17
chr7	55999431	72	A	41	C	31	bi	NIPSNAP2
chr7	56052251	30	A	17	G	13	bi	CCT6A
chr7	56054140	36	G	20	A	16	bi	CCT6A
chr7	56056547	17	A	11	G	6	bi	CCT6A
chr7	56057558	19	T	10	G	9	bi	CCT6A
chr7	56059020	22	A	11	T	11	bi	CCT6A
chr7	56059254	29	A	15	G	14	bi	CCT6A
chr7	56061818	49	A	41	G	8	mono	CCT6A
chr7	56078132	80	A	47	G	33	bi	SUMF2
chr7	56079263	26	C	15	T	11	bi	SUMF2
chr7	56079896	398	G	209	A	189	bi	SUMF2
chr7	56103796	24	T	13	C	11	bi	CHCHD2
chr7	56104067	18	C	11	A	7	bi	CHCHD2
chr7	56105714	16	C	9	T	7	bi	CHCHD2
chr7	56105742	12	A	7	G	5	bi	CHCHD2
chr7	56105935	10	C	6	G	4	bi	CHCHD2
chr7	56229509	40	C	40	G	0	mono	CCNJP1
chr7	56229694	12	T	12	C	0	mono	CCNJP1
chr7	56229753	13	T	13	C	0	mono	CCNJP1
chr7	56290742	37	T	37	C	0	mono	RP11-700P18.1
chr7	56291647	12	A	12	T	0	mono	NA
chr7	56375457	13	G	9	C	4	bi	NA
chr7	57469686	16	A	12	C	4	bi	ZNF716
chr7	57470921	11	A	8	G	3	bi	ZNF716
chr7	57471483	13	T	9	C	4	bi	ZNF716
chr7	57472031	10	A	7	C	3	bi	ZNF716
chr7	57472555	10	T	6	C	4	bi	ZNF716
chr7	57472806	10	A	6	G	4	bi	ZNF716
chr7	57473874	10	G	6	A	4	bi	NA
chr7	57474563	13	A	9	C	4	bi	NA
chr7	64045459	10	C	8	T	2	bi	RP11-3N2.15", "ZNF727
chr7	64046211	13	G	7	T	6	bi	RP11-3N2.15", "ZNF727
chr7	64046230	13	C	8	A	5	bi	RP11-3N2.15", "ZNF727
chr7	64046258	13	T	10	G	3	bi	RP11-3N2.15", "ZNF727
chr7	64047021	14	C	9	T	5	bi	RP11-3N2.15", "ZNF727
chr7	64048882	13	T	7	C	6	bi	RP11-3N2.15", "ZNF727
chr7	64069578	18	A	14	G	4	bi	RP11-3N2.15", "ZNF727
chr7	64070912	15	G	8	A	7	bi	RP11-3N2.15", "ZNF727
chr7	64072572	12	C	8	T	4	bi	RP11-3N2.15", "ZNF727
chr7	64072873	13	A	9	G	4	bi	RP11-3N2.15", "ZNF727
chr7	64076947	10	A	8	G	2	bi	RP11-3N2.15", "ZNF727
chr7	64077471	112	G	57	A	55	bi	RP11-3N2.15", "ZNF727
chr7	64078704	170	A	87	T	83	bi	RP11-3N2.15", "ZNF727
chr7	64079144	149	C	76	T	73	bi	RP11-3N2.15", "ZNF727
chr7	64079224	122	G	62	C	60	bi	RP11-3N2.15", "ZNF727
chr7	64080206	137	T	85	G	52	bi	RP11-3N2.15", "ZNF727
chr7	64080594	99	C	69	A	30	bi	RP11-3N2.15", "ZNF727
chr7	64081030	69	G	43	C	26	bi	RP11-3N2.15", "ZNF727
chr7	64081387	101	A	52	G	49	bi	RP11-3N2.15", "ZNF727
chr7	64081429	101	T	54	G	47	bi	RP11-3N2.15", "ZNF727
chr7	64082309	93	C	48	T	45	bi	RP11-3N2.15", "ZNF727
chr7	64082401	82	A	50	G	32	bi	RP11-3N2.15", "ZNF727
chr7	64082488	143	T	72	G	71	bi	RP11-3N2.15", "ZNF727
chr7	64082560	165	T	84	A	81	bi	RP11-3N2.15", "ZNF727
chr7	64083089	66	G	44	A	22	bi	RP11-3N2.15", "ZNF727
chr7	64083514	49	G	28	C	21	bi	RP11-3N2.15", "ZNF727
chr7	64083764	64	C	32	T	32	bi	RP11-3N2.15", "ZNF727
chr7	64219355	19	A	18	G	1	mono	ZNF735
chr7	64219720	29	C	23	T	6	bi	ZNF735
chr7	64219721	28	C	23	A	5	mono	ZNF735
chr7	64220762	17	C	14	T	3	mono	NA
chr7	64220950	33	A	21	G	12	bi	NA
chr7	64221063	30	T	22	C	8	bi	NA
chr7	64266615	21	A	12	G	9	bi	ZNF679
chr7	64337480	22	A	11	T	11	bi	ZNF736
chr7	64337895	20	C	10	G	10	bi	ZNF736
chr7	64341390	27	A	15	T	12	bi	ZNF736
chr7	64341518	22	T	16	C	6	bi	ZNF736
chr7	64341643	16	A	9	G	7	bi	ZNF736
chr7	64342362	17	G	14	A	3	mono	ZNF736
chr7	64343176	13	A	7	T	6	bi	ZNF736
chr7	64343511	20	G	14	A	6	bi	ZNF736
chr7	64347296	14	A	10	G	4	bi	ZNF736
chr7	64348489	121	C	63	A	58	bi	ZNF736
chr7	64349738	83	C	53	T	30	bi	ZNF736
chr7	64349841	93	A	54	C	39	bi	ZNF736
chr7	64349890	75	A	39	C	36	bi	ZNF736
chr7	64349981	82	C	42	T	40	bi	ZNF736
chr7	64349998	90	C	46	T	44	bi	ZNF736
chr7	64351866	62	G	35	A	27	bi	ZNF736
chr7	64352173	78	G	39	T	39	bi	ZNF736
chr7	64354371	85	G	44	A	41	bi	ZNF736
chr7	64355243	13	C	9	G	4	bi	ZNF736", "TRIM60P18
chr7	64465556	15	G	8	C	7	bi	NA
chr7	64521047	134	G	79	A	55	bi	ZNF680
chr7	64521185	220	A	113	G	107	bi	ZNF680
chr7	64575386	43	T	22	G	21	bi	NA
chr7	64575655	13	A	11	G	2	mono	NA
chr7	64576068	10	T	8	C	2	bi	NA
chr7	64578319	9	G	8	A	1	mono	NA
chr7	64582549	19	A	13	C	6	bi	NA
chr7	64582787	23	C	14	G	9	bi	RP11-561N12.1
chr7	64600046	12	G	8	T	4	bi	NA
chr7	64602517	19	A	10	G	9	bi	NA
chr7	64604461	22	T	15	G	7	bi	NA
chr7	64605112	14	C	8	T	6	bi	NA
chr7	64606979	23	A	14	G	9	bi	NA
chr7	64607969	30	T	16	C	14	bi	NA
chr7	64608734	10	A	5	G	5	bi	NA
chr7	64609977	23	T	15	C	8	bi	NA
chr7	64612074	33	T	20	G	13	bi	NA
chr7	64615565	15	G	11	A	4	bi	NA
chr7	64616224	15	T	12	C	3	bi	NA
chr7	64617143	14	G	10	A	4	bi	NA
chr7	64622305	33	T	26	C	7	bi	NA
chr7	64679596	16	T	9	C	7	bi	ZNF107", "BNIP3P11
chr7	64804184	40	A	23	G	17	bi	ZNF138
chr7	64804336	37	C	20	T	17	bi	ZNF138
chr7	64923416	14	C	7	T	7	bi	ZNF273
chr7	65004891	10	G	10	T	0	mono	ZNF117", "ERV3-1
chr7	65004893	10	C	10	T	0	mono	ZNF117", "ERV3-1
chr7	65005877	11	C	7	T	4	bi	ZNF117", "ERV3-1
chr7	65040149	15	C	11	G	4	bi	CCT6P3
chr7	65248961	31	G	16	T	15	bi	NA
chr7	65250219	90	C	49	G	41	bi	NA
chr7	65374941	13	G	7	A	6	bi	ZNF92
chr7	65751112	14	A	9	G	5	bi	RP11-479O9.4
chr7	65956884	79	C	50	T	29	bi	VKORC1L1
chr7	65957436	89	A	54	G	35	bi	VKORC1L1
chr7	65957441	86	A	52	G	34	bi	VKORC1L1
chr7	65957483	57	C	42	A	15	bi	VKORC1L1
chr7	65957484	52	C	39	A	13	bi	VKORC1L1
chr7	65959141	17	A	9	G	8	bi	VKORC1L1
chr7	65960725	118	T	69	C	49	bi	GUSB
chr7	65960907	113	A	57	G	56	bi	GUSB
chr7	66076198	13	T	7	C	6	bi	ASL
chr7	66152608	53	C	34	T	19	bi	CRCP", "RP5-1132H15.1
chr7	66154117	48	A	28	G	20	bi	CRCP", "RP5-1132H15.1
chr7	66155336	14	G	9	A	5	bi	RP5-1132H15.1
chr7	66155987	16	C	10	G	6	bi	RP5-1132H15.1
chr7	66157859	16	G	9	A	7	bi	RP5-1132H15.1
chr7	66158142	19	G	12	A	7	bi	RP5-1132H15.1
chr7	66205384	22	G	15	A	7	bi	TPST1
chr7	66376501	11	T	6	C	5	bi	TPST1", "LINC00174
chr7	66423483	1030	G	1028	T	2	mono	LINC00174", "SKP1P1
chr7	66423583	536	A	532	C	4	mono	LINC00174", "SKP1P1
chr7	66506022	14	G	13	T	1	mono	GS1-124K5.9
chr7	66528779	11	A	6	G	5	bi	GS1-124K5.10", "GS1-124K5.12
chr7	66540031	13	A	7	G	6	bi	GS1-124K5.10", "GS1-124K5.12
chr7	66540165	12	C	7	A	5	bi	GS1-124K5.10", "GS1-124K5.12
chr7	66540284	13	A	7	C	6	bi	GS1-124K5.10", "GS1-124K5.12
chr7	66544233	18	A	11	G	7	bi	GS1-124K5.10", "GS1-124K5.12
chr7	66545448	12	C	7	T	5	bi	GS1-124K5.12
chr7	66554203	132	A	68	G	64	bi	GS1-124K5.12
chr7	66572000	13	C	7	T	6	bi	GS1-124K5.12
chr7	66583979	18	A	10	G	8	bi	GS1-124K5.12
chr7	66586553	11	A	8	C	3	bi	GS1-124K5.12
chr7	66589419	12	C	8	A	4	bi	GS1-124K5.12
chr7	66591816	10	T	7	C	3	bi	GS1-124K5.12
chr7	66639940	19	C	15	T	4	bi	KCTD7", "RP11-792A8.5
chr7	66640176	25	C	15	G	10	bi	KCTD7", "RP11-792A8.5
chr7	66640211	21	C	12	A	9	bi	KCTD7", "RP11-792A8.5
chr7	66641888	30	A	19	G	11	bi	KCTD7", "RP11-792A8.5
chr7	66642037	41	C	21	T	20	bi	KCTD7", "RP11-792A8.5
chr7	66642265	20	C	12	T	8	bi	KCTD7", "RP11-792A8.5
chr7	66655048	36	T	24	C	12	bi	RP11-792A8.5", "RP4-756H11.3
chr7	66656082	19	A	12	T	7	bi	RP11-792A8.5", "RP4-756H11.3
chr7	66656898	19	A	11	G	8	bi	RP11-792A8.5", "RP4-756H11.3
chr7	66657397	33	G	18	A	15	bi	RP11-792A8.5", "RP4-756H11.3
chr7	66658097	32	A	18	G	14	bi	RP11-792A8.5", "RP4-756H11.3
chr7	66658411	24	T	13	C	11	bi	RP11-792A8.5", "RP4-756H11.3
chr7	66659539	13	G	7	A	6	bi	RP11-792A8.5", "RP4-756H11.3
chr7	66659787	16	T	10	A	6	bi	RP11-792A8.5", "RP4-756H11.3
chr7	66660901	12	G	9	A	3	bi	RP11-792A8.5", "RP4-756H11.3
chr7	66661976	12	G	7	C	5	bi	RP11-792A8.5", "RP4-756H11.3
chr7	66845457	11	T	7	A	4	bi	NA
chr7	66845481	12	A	8	G	4	bi	NA
chr7	66905132	10	C	6	T	4	bi	LINC02604
chr7	66956459	41	G	25	T	16	bi	TMEM248
chr7	66956570	79	A	41	G	38	bi	TMEM248
chr7	67304202	11	A	6	G	5	bi	STAG3L4
chr7	67304254	10	T	6	C	4	bi	STAG3L4
chr7	67304255	10	G	6	A	4	bi	STAG3L4
chr7	67304292	12	C	7	G	5	bi	STAG3L4
chr7	71131835	15	G	11	A	4	bi	NA
chr7	71132282	26	C	21	G	5	mono	GALNT17
chr7	71132379	25	C	14	T	11	bi	GALNT17
chr7	71132536	35	A	22	C	13	bi	GALNT17
chr7	71132689	21	T	12	C	9	bi	GALNT17
chr7	71713181	13	T	7	G	6	bi	GALNT17
chr7	72915377	10	A	7	G	3	bi	POM121
chr7	73570450	12	T	9	C	3	bi	TBL2
chr7	73671653	13	G	7	A	6	bi	VPS37D
chr7	73681314	13	G	7	A	6	bi	DNAJC30
chr7	73682663	71	T	36	C	35	bi	DNAJC30
chr7	73682908	57	G	31	A	26	bi	DNAJC30
chr7	73683324	48	T	25	C	23	bi	DNAJC30", "BUD23
chr7	73686394	11	A	7	G	4	bi	BUD23
chr7	73686458	14	G	11	A	3	bi	BUD23
chr7	73690517	11	A	7	G	4	bi	BUD23
chr7	73690575	13	G	7	T	6	bi	BUD23
chr7	73692673	17	C	11	A	6	bi	BUD23
chr7	73692949	16	C	10	T	6	bi	BUD23
chr7	73696125	39	G	21	T	18	bi	BUD23
chr7	73696273	24	C	13	T	11	bi	BUD23
chr7	73696502	22	C	13	T	9	bi	BUD23
chr7	73696570	19	T	12	C	7	bi	BUD23
chr7	73700110	19	C	11	G	8	bi	BUD23", "STX1A
chr7	73736364	78	C	53	A	25	bi	ABHD11
chr7	73736890	13	C	7	G	6	bi	ABHD11
chr7	73737314	74	G	40	A	34	bi	ABHD11
chr7	73796083	10	G	6	T	4	bi	NA
chr7	73832166	12	C	8	T	4	bi	CLDN4
chr7	73832225	11	C	7	G	4	bi	CLDN4
chr7	73832874	16	G	10	A	6	bi	NA
chr7	73834969	12	G	9	C	3	bi	METTL27
chr7	73837589	13	T	12	A	1	mono	METTL27
chr7	73838770	13	G	7	A	6	bi	METTL27
chr7	73838777	12	A	7	G	5	bi	METTL27
chr7	74174846	19	C	10	T	9	bi	EIF4H
chr7	74249032	43	T	24	C	19	bi	RFC2
chr7	74651249	40	G	24	A	16	bi	GTF2I
chr7	74659789	19	T	12	C	7	bi	GTF2I
chr7	74701009	10	C	6	T	4	bi	GTF2I", "AC083884.8
chr7	75027277	177	A	105	G	72	bi	CASTOR2", "RCC1L
chr7	75028543	309	C	172	A	137	bi	CASTOR2", "RCC1L
chr7	75029639	248	T	133	C	115	bi	CASTOR2", "RCC1L
chr7	75029963	271	C	136	A	135	bi	CASTOR2", "RCC1L
chr7	75042369	106	G	56	A	50	bi	RCC1L
chr7	75052639	12	A	7	G	5	bi	RCC1L
chr7	75055633	11	A	8	G	3	bi	RCC1L
chr7	75073650	84	C	49	T	35	bi	RCC1L
chr7	75534076	74	A	48	G	26	bi	HIP1
chr7	75535697	45	A	25	G	20	bi	HIP1
chr7	75980359	19	A	11	G	8	bi	POR
chr7	75985969	236	A	132	G	104	bi	POR
chr7	76005369	29	A	15	G	14	bi	STYXL1
chr7	77517015	41	T	21	C	20	bi	NA
chr7	77532312	37	G	23	T	14	bi	NA
chr7	77532843	35	G	18	T	17	bi	NA
chr7	77627396	482	G	255	A	227	bi	PTPN12
chr7	77780224	18	C	11	T	7	bi	RSBN1L
chr7	77794257	37	A	19	G	18	bi	TMEM60
chr7	81946701	34	C	18	T	16	bi	CACNA2D1
chr7	81948356	47	C	25	T	22	bi	CACNA2D1
chr7	82442960	13	G	7	A	6	bi	CACNA2D1
chr7	83460802	280	C	171	T	109	bi	SEMA3E
chr7	83462121	484	A	269	T	215	bi	SEMA3E
chr7	83462218	98	A	64	G	34	bi	SEMA3E
chr7	83466639	45	G	24	A	21	bi	SEMA3E
chr7	83467600	67	T	36	C	31	bi	SEMA3E
chr7	83467804	29	A	16	G	13	bi	SEMA3E
chr7	83468482	17	T	11	C	6	bi	SEMA3E
chr7	83469542	19	T	10	C	9	bi	SEMA3E
chr7	83469583	15	A	8	G	7	bi	SEMA3E
chr7	83469748	10	A	6	G	4	bi	SEMA3E
chr7	83469885	14	C	7	T	7	bi	SEMA3E
chr7	83470007	12	T	7	C	5	bi	SEMA3E
chr7	88206154	16	A	12	G	4	bi	SRI
chr7	90352818	19	T	10	C	9	bi	GTPBP10
chr7	90358829	10	G	8	T	2	bi	GTPBP10
chr7	90385094	84	G	45	A	39	bi	GTPBP10", "CLDN12
chr7	90386511	54	C	28	T	26	bi	GTPBP10", "CLDN12
chr7	90388741	15	C	11	T	4	bi	GTPBP10", "CLDN12
chr7	90389154	12	G	7	A	5	bi	GTPBP10", "CLDN12
chr7	90389230	25	A	13	G	12	bi	GTPBP10", "CLDN12
chr7	90390523	14	G	8	A	6	bi	GTPBP10", "CLDN12
chr7	90390537	17	A	9	G	8	bi	GTPBP10", "CLDN12
chr7	90391137	10	G	7	C	3	bi	GTPBP10", "CLDN12
chr7	91873093	32	C	17	G	15	bi	MTERF1
chr7	91873221	54	C	28	T	26	bi	MTERF1
chr7	91873914	33	T	19	C	14	bi	MTERF1
chr7	91940976	20	G	12	C	8	bi	AKAP9
chr7	92001306	24	G	13	T	11	bi	AKAP9
chr7	92002992	33	C	17	T	16	bi	AKAP9
chr7	92079584	10	A	8	G	2	bi	AKAP9
chr7	92083384	18	A	14	G	4	bi	AKAP9
chr7	92112657	238	C	159	T	79	bi	CYP51A1", "CTB-161K23.4
chr7	92113414	613	C	371	G	242	bi	CYP51A1", "CTB-161K23.4
chr7	92245213	16	G	9	C	7	bi	CTB-161K23.3", "KRIT1
chr7	92245372	11	C	8	T	3	bi	CTB-161K23.3", "KRIT1
chr7	92398725	88	A	46	C	42	bi	ANKIB1
chr7	92399988	67	G	37	A	30	bi	ANKIB1
chr7	93886681	44	T	27	G	17	bi	GNGT1", "TFPI2
chr7	93994146	40	G	22	A	18	bi	BET1", "BET1-AS1
chr7	97010441	18	T	11	C	7	bi	DLX6-AS1", "DLX6
chr7	97181417	74	A	40	G	34	bi	SDHAF3
chr7	97853072	20	G	15	A	5	bi	ASNS", "RP5-1090P18.1
chr7	97855166	17	A	10	T	7	bi	ASNS", "RP5-1090P18.1
chr7	97860118	12	A	6	G	6	bi	ASNS", "RP5-1090P18.1
chr7	97860768	25	A	14	G	11	bi	ASNS", "RP5-1090P18.1
chr7	97861170	16	T	11	C	5	bi	ASNS", "RP5-1090P18.1
chr7	97861616	15	C	8	T	7	bi	ASNS", "RP5-1090P18.1
chr7	97863334	13	A	12	T	1	mono	ASNS", "RP5-1090P18.1
chr7	97866867	10	T	6	G	4	bi	ASNS", "RP5-1090P18.1
chr7	97869328	15	C	8	T	7	bi	ASNS", "RP5-1090P18.1
chr7	97870762	11	G	6	C	5	bi	ASNS", "RP5-1090P18.1
chr7	98107010	36	T	36	G	0	mono	LMTK2
chr7	98216119	29	A	20	G	9	bi	TECPR1
chr7	98897785	26	G	16	C	10	bi	TRRAP
chr7	99392033	30	A	18	G	12	bi	RP5-900K19.2", "ARPC1B
chr7	99398329	38	G	20	C	18	bi	PDAP1
chr7	99445948	16	G	12	A	4	bi	PTCD1", "ATP5MF-PTCD1", "CPSF4
chr7	100036110	22	G	12	A	10	bi	ZKSCAN1
chr7	100036116	19	G	11	C	8	bi	ZKSCAN1
chr7	100039619	17	A	12	G	5	bi	ZKSCAN1
chr7	100040221	11	G	7	T	4	bi	ZKSCAN1
chr7	100050644	12	A	8	G	4	bi	ZSCAN21
chr7	100051532	12	G	9	A	3	bi	ZSCAN21
chr7	100056977	102	A	62	G	40	bi	ZSCAN21
chr7	100057066	98	G	57	A	41	bi	ZSCAN21
chr7	100070484	42	G	22	T	20	bi	ZNF3
chr7	100072482	17	T	9	G	8	bi	ZNF3
chr7	100072705	12	T	8	A	4	bi	ZNF3
chr7	100075736	12	C	8	A	4	bi	ZNF3
chr7	100076663	13	G	8	A	5	bi	ZNF3
chr7	100080868	17	G	13	A	4	bi	ZNF3
chr7	100081323	14	A	9	T	5	bi	ZNF3
chr7	100094117	51	A	31	G	20	bi	MCM7
chr7	100095370	35	G	20	T	15	bi	MCM7
chr7	100095455	147	G	103	A	44	bi	MCM7
chr7	100107173	147	A	85	T	62	bi	AP4M1", "TAF6
chr7	100107204	146	A	86	G	60	bi	AP4M1", "TAF6
chr7	100108680	19	G	11	A	8	bi	AP4M1", "TAF6
chr7	100108831	11	T	6	C	5	bi	AP4M1", "TAF6
chr7	100110089	11	A	6	G	5	bi	AP4M1", "TAF6
chr7	100116427	23	G	13	T	10	bi	TAF6", "RP11-506M12.1
chr7	100119278	115	C	78	G	37	bi	TAF6", "RP11-506M12.1
chr7	100122130	13	A	9	G	4	bi	RP11-506M12.1", "CNPY4
chr7	100125801	16	C	10	T	6	bi	RP11-506M12.1
chr7	100149755	12	G	6	T	6	bi	LAMTOR4
chr7	100153394	18	G	12	A	6	bi	LAMTOR4
chr7	100153658	19	G	13	T	6	bi	LAMTOR4
chr7	100154943	48	G	27	A	21	bi	LAMTOR4", "TRAPPC14
chr7	100155498	11	G	7	A	4	bi	LAMTOR4", "TRAPPC14
chr7	100156247	20	A	13	G	7	bi	TRAPPC14
chr7	100159989	15	A	9	G	6	bi	GAL3ST4
chr7	100169964	18	G	15	A	3	mono	GPC2
chr7	100171334	49	T	29	C	20	bi	GPC2
chr7	100180604	21	G	16	T	5	bi	STAG3
chr7	100198523	10	A	8	C	2	bi	STAG3
chr7	100209850	14	T	8	C	6	bi	STAG3", "CASTOR3
chr7	100212298	11	G	6	C	5	bi	STAG3", "CASTOR3
chr7	100212536	16	A	9	G	7	bi	STAG3", "CASTOR3
chr7	100212802	18	G	10	A	8	bi	STAG3", "CASTOR3
chr7	100221304	14	T	9	C	5	bi	STAG3", "CASTOR3", "PVRIG
chr7	100222221	35	G	19	A	16	bi	CASTOR3
chr7	100364675	10	G	7	A	3	bi	STAG3L5P-PVRIG2P-PILRB", "PILRB
chr7	100432725	13	C	7	A	6	bi	MEPCE
chr7	100467096	76	A	40	G	36	bi	TSC22D4
chr7	100494172	12	C	7	T	5	bi	NYAP1
chr7	100561944	10	A	5	G	5	bi	AGFG2
chr7	100577850	30	T	16	C	14	bi	RP11-44M6.7", "LRCH4
chr7	100580554	11	C	8	T	3	bi	LRCH4
chr7	100804203	14	G	10	T	4	bi	EPHB4
chr7	100804378	12	A	10	G	2	mono	EPHB4
chr7	100812975	104	G	77	A	27	bi	EPHB4
chr7	100813656	52	C	43	T	9	mono	EPHB4
chr7	100816010	16	T	13	C	3	mono	EPHB4
chr7	100818628	75	G	58	A	17	bi	EPHB4
chr7	100818732	12	C	10	G	2	mono	EPHB4
chr7	100818887	18	A	12	G	6	bi	EPHB4
chr7	100823256	25	T	16	C	9	bi	EPHB4
chr7	100823322	20	C	13	T	7	bi	EPHB4
chr7	100824859	16	G	11	T	5	bi	EPHB4
chr7	100825020	12	C	12	G	0	mono	EPHB4
chr7	100855586	26	T	14	C	12	bi	SLC12A9
chr7	100858078	10	T	6	C	4	bi	SLC12A9
chr7	100860427	32	G	21	A	11	bi	SLC12A9
chr7	100861173	34	C	17	T	17	bi	SLC12A9
chr7	100867733	60	C	31	T	29	bi	TRIP6
chr7	100870078	18	C	10	T	8	bi	TRIP6
chr7	100870662	332	A	173	G	159	bi	TRIP6
chr7	100870776	23	T	12	C	11	bi	TRIP6
chr7	100873422	394	T	203	C	191	bi	TRIP6
chr7	100873650	11	T	7	C	4	bi	NA
chr7	100873973	12	G	8	A	4	bi	NA
chr7	100874758	22	T	15	C	7	bi	NA
chr7	100875929	14	G	8	A	6	bi	SRRT
chr7	100876668	29	T	16	C	13	bi	SRRT
chr7	100878489	16	T	10	C	6	bi	SRRT
chr7	100878876	10	C	7	T	3	bi	SRRT
chr7	100884405	192	T	105	C	87	bi	SRRT
chr7	100887296	11	T	6	C	5	bi	SRRT
chr7	100888414	67	C	41	A	26	bi	SRRT
chr7	100888467	61	T	34	C	27	bi	SRRT
chr7	100891037	24	C	17	G	7	bi	ACHE
chr7	100967619	49	T	26	C	23	bi	MUC3A", "RP11-395B7.2
chr7	101086002	17	T	10	C	7	bi	TRIM56
chr7	101086070	26	T	14	C	12	bi	TRIM56
chr7	101088224	81	G	46	C	35	bi	TRIM56
chr7	101088548	31	T	16	C	15	bi	TRIM56
chr7	101089571	115	G	67	A	48	bi	TRIM56
chr7	101090284	126	G	65	A	61	bi	TRIM56
chr7	101090405	140	T	83	G	57	bi	TRIM56
chr7	101091330	124	A	68	C	56	bi	TRIM56
chr7	101091581	169	A	97	G	72	bi	TRIM56
chr7	101091799	122	C	72	G	50	bi	TRIM56
chr7	101091812	117	C	72	T	45	bi	TRIM56
chr7	101093417	58	C	30	G	28	bi	TRIM56
chr7	101093431	53	A	27	G	26	bi	TRIM56
chr7	101093647	42	T	28	C	14	bi	TRIM56
chr7	101094943	16	A	11	G	5	bi	TRIM56
chr7	101095866	26	T	17	C	9	bi	TRIM56
chr7	101095901	27	A	16	G	11	bi	TRIM56
chr7	101154993	11	C	6	G	5	bi	AP1S1
chr7	101155447	18	A	11	G	7	bi	AP1S1
chr7	101156096	28	G	15	A	13	bi	AP1S1
chr7	101156292	15	G	8	A	7	bi	AP1S1
chr7	101157024	22	T	12	C	10	bi	AP1S1
chr7	101157354	17	G	9	A	8	bi	AP1S1
chr7	101160333	10	T	6	C	4	bi	AP1S1
chr7	101160859	851	C	458	T	393	bi	AP1S1
chr7	101161149	46	C	26	T	20	bi	AP1S1
chr7	101204744	10	C	5	T	5	bi	NA
chr7	101205631	17	A	9	G	8	bi	NA
chr7	101205771	11	A	7	G	4	bi	NA
chr7	101205775	10	T	6	C	4	bi	NA
chr7	101206767	10	A	5	G	5	bi	PLOD3
chr7	101207378	16	A	12	G	4	bi	PLOD3
chr7	101207963	14	G	9	A	5	bi	PLOD3
chr7	101208284	11	A	8	G	3	bi	PLOD3
chr7	101212082	11	G	8	C	3	bi	PLOD3
chr7	101217355	95	T	48	C	47	bi	PLOD3
chr7	101217932	24	T	13	C	11	bi	PLOD3
chr7	101218171	10	C	6	T	4	bi	PLOD3", "ZNHIT1
chr7	101218983	20	T	11	C	9	bi	ZNHIT1
chr7	101219111	13	G	8	A	5	bi	ZNHIT1
chr7	101219457	15	C	12	T	3	bi	ZNHIT1
chr7	101221430	26	C	16	T	10	bi	ZNHIT1
chr7	101234175	10	C	5	T	5	bi	CLDN15
chr7	101238148	18	T	10	C	8	bi	CLDN15
chr7	101238359	21	A	11	G	10	bi	CLDN15
chr7	101238835	23	A	16	C	7	bi	NA
chr7	101309662	45	C	24	G	21	bi	EMSLR
chr7	102201571	12	A	6	G	6	bi	CUX1
chr7	102250366	11	C	7	T	4	bi	CUX1
chr7	102377386	11	C	8	T	3	bi	PRKRIP1", "RP11-163E9.2
chr7	102425204	92	T	48	C	44	bi	PRKRIP1
chr7	103368158	33	T	18	C	15	bi	PSMC2", "SLC26A5
chr7	104187025	19	T	11	G	8	bi	ORC5
chr7	105011110	23	G	12	C	11	bi	LINC01004
chr7	105613638	18	T	10	C	8	bi	ATXN7L1
chr7	105689609	12	G	7	A	5	bi	ATXN7L1
chr7	105689620	11	G	6	T	5	bi	ATXN7L1
chr7	105691746	46	G	28	C	18	bi	ATXN7L1
chr7	105691832	38	C	23	T	15	bi	ATXN7L1
chr7	106112245	25	A	16	G	9	bi	SYPL1
chr7	106182423	10	T	6	C	4	bi	NA
chr7	106182460	10	A	6	G	4	bi	NA
chr7	107045003	11	T	7	G	4	bi	PRKAR2B
chr7	107160643	22	T	15	G	7	bi	PRKAR2B
chr7	107160950	14	C	8	G	6	bi	PRKAR2B
chr7	107185936	11	C	7	T	4	bi	HBP1
chr7	107202688	34	G	20	C	14	bi	COG5
chr7	107577588	79	C	40	T	39	bi	DUS4L", "DUS4L-BCAP29
chr7	107600835	10	C	5	T	5	bi	DUS4L-BCAP29", "BCAP29
chr7	107619276	56	C	29	T	27	bi	DUS4L-BCAP29", "BCAP29
chr7	107903763	12	C	6	G	6	bi	DLD
chr7	107904086	17	G	9	A	8	bi	DLD
chr7	107904297	11	C	6	T	5	bi	DLD
chr7	107919277	253	A	138	T	115	bi	DLD
chr7	107919466	344	G	182	A	162	bi	DLD
chr7	107919746	260	C	136	T	124	bi	DLD
chr7	107920206	21	T	13	G	8	bi	DLD
chr7	107920237	15	C	8	T	7	bi	DLD
chr7	107920710	85	T	44	C	41	bi	DLD
chr7	107920947	48	G	28	A	20	bi	DLD
chr7	107921955	11	C	6	T	5	bi	DLD
chr7	107923921	68	T	50	G	18	bi	DLD", "LAMB1
chr7	107929072	10	A	7	G	3	bi	DLD", "LAMB1
chr7	107959361	44	C	22	T	22	bi	LAMB1
chr7	107962986	38	C	26	A	12	bi	LAMB1
chr7	108562450	45	C	23	T	22	bi	PNPLA8", "THAP5
chr7	108562481	25	C	15	T	10	bi	PNPLA8", "THAP5
chr7	108562606	59	T	31	C	28	bi	PNPLA8", "THAP5
chr7	108564035	26	A	16	G	10	bi	PNPLA8", "THAP5
chr7	108571909	11	A	6	G	5	bi	DNAJB9
chr7	108573482	75	G	38	A	37	bi	DNAJB9
chr7	112345114	10	G	6	A	4	bi	AC004112.4
chr7	112451832	11	T	8	A	3	bi	IFRD1", "CTB-163K11.1
chr7	112461388	21	T	12	C	9	bi	IFRD1", "CTB-163K11.1
chr7	112468373	10	A	6	G	4	bi	IFRD1", "CTB-163K11.1
chr7	112468467	13	A	8	G	5	bi	IFRD1", "CTB-163K11.1
chr7	112470226	10	G	6	A	4	bi	IFRD1", "CTB-163K11.1
chr7	112471786	20	A	12	C	8	bi	IFRD1", "CTB-163K11.1
chr7	112472837	36	A	20	G	16	bi	IFRD1", "CTB-163K11.1
chr7	112475603	70	C	45	T	25	bi	IFRD1", "CTB-163K11.1
chr7	112476143	70	G	44	A	26	bi	IFRD1", "CTB-163K11.1
chr7	112476482	15	A	8	C	7	bi	IFRD1", "CTB-163K11.1
chr7	112476692	16	G	10	A	6	bi	IFRD1", "CTB-163K11.1
chr7	112552734	13	G	13	C	0	mono	NA
chr7	116210621	133	T	80	C	53	bi	RP11-667F14.1", "TES
chr7	116258656	66	A	37	G	29	bi	TES", "AC073130.3", "AC002066.1
chr7	118195230	14	G	9	A	5	bi	LSM8
chr7	122075517	253	G	148	A	105	bi	AASS
chr7	122100250	16	C	9	T	7	bi	AASS
chr7	124890260	11	G	6	A	5	bi	POT1
chr7	125259754	10	T	8	C	2	bi	POT1-AS1", "RP11-3B12.3
chr7	127295755	52	C	52	G	0	mono	PRELID3BP10
chr7	127699361	11	G	6	T	5	bi	SND1
chr7	128075113	11	C	6	A	5	bi	SND1
chr7	128075850	11	T	7	C	4	bi	SND1
chr7	128090717	20	A	14	G	6	bi	SND1
chr7	128092328	449	T	257	A	192	bi	SND1
chr7	128306120	15	T	9	C	6	bi	RBM28
chr7	128306848	17	C	9	T	8	bi	RBM28", "RP11-62J1.3
chr7	128308602	30	C	17	G	13	bi	RBM28
chr7	128309524	12	C	6	T	6	bi	RBM28
chr7	128325085	12	C	7	T	5	bi	RBM28
chr7	128340696	10	T	7	C	3	bi	RBM28
chr7	128342279	25	T	15	C	10	bi	RBM28
chr7	128351079	11	G	6	A	5	bi	PRRT4
chr7	128457850	77	A	41	G	36	bi	RP11-212P7.3", "HILPDA", "RP11-155G14.6
chr7	128458147	86	C	47	A	39	bi	RP11-212P7.3", "HILPDA", "RP11-155G14.6
chr7	128459984	25	A	13	G	12	bi	RP11-212P7.3", "RP11-155G14.6
chr7	128460434	13	C	10	T	3	bi	RP11-212P7.3", "RP11-155G14.6
chr7	128500096	10	A	6	G	4	bi	METTL2B
chr7	128505877	11	C	7	A	4	bi	METTL2B
chr7	128505879	10	G	6	A	4	bi	METTL2B
chr7	128505886	10	A	5	G	5	bi	METTL2B
chr7	128634074	19	G	13	T	6	bi	NA
chr7	128660708	24	C	15	T	9	bi	NA
chr7	128661191	21	T	15	C	6	bi	NA
chr7	128662116	41	C	29	G	12	bi	NA
chr7	128662416	29	A	23	T	6	bi	NA
chr7	128662764	43	C	36	G	7	mono	NA
chr7	128662785	47	G	38	A	9	mono	NA
chr7	128747930	17	G	13	A	4	bi	CALU
chr7	128769958	439	G	250	A	189	bi	CALU
chr7	128830784	33	C	27	T	6	mono	FLNC
chr7	128837418	15	T	10	C	5	bi	FLNC
chr7	128837493	33	T	20	C	13	bi	FLNC
chr7	128844762	49	A	33	G	16	bi	FLNC
chr7	128848680	18	G	13	A	5	bi	FLNC
chr7	128858737	57	C	38	T	19	bi	FLNC", "FLNC-AS1
chr7	128954671	267	C	145	T	122	bi	TNPO3
chr7	129126499	43	G	43	A	0	mono	NA
chr7	129127356	41	G	40	A	1	mono	RP11-286H14.4
chr7	129127436	141	C	141	T	0	mono	RP11-286H14.4
chr7	129127452	157	G	157	T	0	mono	RP11-286H14.4
chr7	129168491	62	G	40	A	22	bi	TSPAN33
chr7	129212540	26	C	17	T	9	bi	SMO", "RP11-286H14.8
chr7	129213012	67	C	38	G	29	bi	SMO", "RP11-286H14.8
chr7	129213216	20	A	13	G	7	bi	SMO", "RP11-286H14.8
chr7	129213282	29	G	15	A	14	bi	SMO", "RP11-286H14.8
chr7	129213467	46	C	24	A	22	bi	SMO", "RP11-286H14.8
chr7	129420155	10	C	7	T	3	bi	AHCYL2
chr7	129427212	51	T	33	C	18	bi	AHCYL2
chr7	129428306	112	A	70	G	42	bi	AHCYL2
chr7	129430142	125	C	66	A	59	bi	AHCYL2
chr7	129456693	13	G	8	A	5	bi	STRIP2
chr7	129457002	10	A	7	G	3	bi	STRIP2
chr7	129457148	15	A	10	T	5	bi	STRIP2
chr7	129475560	42	T	29	C	13	bi	STRIP2
chr7	129475568	31	C	17	A	14	bi	STRIP2
chr7	129475574	19	A	14	T	5	bi	STRIP2
chr7	129485909	13	A	7	G	6	bi	STRIP2
chr7	129487663	19	T	10	C	9	bi	STRIP2
chr7	129606195	10	A	5	T	5	bi	RP11-448A19.1
chr7	129611224	26	T	14	C	12	bi	RP11-448A19.1
chr7	129613944	12	A	6	G	6	bi	NRF1
chr7	129657492	49	T	25	G	24	bi	NRF1
chr7	129756502	45	T	27	C	18	bi	NRF1
chr7	129763641	18	G	15	A	3	mono	RP11-738B7.2
chr7	129764155	12	C	6	T	6	bi	RP11-738B7.2
chr7	129765897	16	A	13	G	3	mono	RP11-738B7.2
chr7	129765934	15	C	12	T	3	bi	RP11-738B7.2
chr7	129766882	26	G	19	A	7	bi	RP11-738B7.2
chr7	129767421	40	T	30	C	10	bi	RP11-738B7.2
chr7	129767775	22	C	18	A	4	mono	RP11-738B7.2
chr7	129768190	27	C	18	T	9	bi	RP11-738B7.2
chr7	129768526	14	C	11	G	3	bi	RP11-738B7.2
chr7	129769710	18	C	13	G	5	bi	NA
chr7	129773221	58	A	38	C	20	bi	NA
chr7	129773348	44	G	32	T	12	bi	NA
chr7	129773932	58	A	40	C	18	bi	NA
chr7	129774400	72	G	55	A	17	bi	NA
chr7	129775479	33	A	24	C	9	bi	NA
chr7	129776512	82	G	58	A	24	bi	NA
chr7	129776863	54	C	37	T	17	bi	NA
chr7	129776930	56	C	40	T	16	bi	NA
chr7	129777684	58	T	42	A	16	bi	NA
chr7	129778156	91	T	68	C	23	bi	NA
chr7	129779090	68	C	46	G	22	bi	NA
chr7	129780041	55	G	39	A	16	bi	NA
chr7	129833899	84	C	46	T	38	bi	UBE2H
chr7	129952677	31	G	17	A	14	bi	UBE2H
chr7	130024472	18	C	9	T	9	bi	RP11-306G20.1", "ZC3HC1
chr7	130201083	10	C	5	T	5	bi	TMEM209", "RP11-775D22.3
chr7	130500414	12	G	8	T	4	bi	MEST
chr7	131501871	78	A	42	G	36	bi	PODXL
chr7	132784249	10	T	7	A	3	bi	NA
chr7	133034535	165	G	165	T	0	mono	CHCHD3
chr7	133076045	10	T	9	C	1	mono	CHCHD3
chr7	133081824	11	G	6	C	5	bi	CHCHD3
chr7	134064411	46	G	24	A	22	bi	EXOC4
chr7	134289767	11	G	7	A	4	bi	SLC35B4
chr7	134290335	30	G	19	A	11	bi	SLC35B4
chr7	134290431	46	A	23	G	23	bi	SLC35B4
chr7	134291277	36	A	20	G	16	bi	SLC35B4
chr7	134292552	69	T	40	A	29	bi	SLC35B4
chr7	134293225	55	T	29	C	26	bi	SLC35B4
chr7	134293326	58	G	33	C	25	bi	SLC35B4
chr7	134293415	78	G	42	C	36	bi	SLC35B4
chr7	134293592	112	A	62	T	50	bi	SLC35B4
chr7	134293667	61	T	32	C	29	bi	SLC35B4
chr7	134294473	102	C	55	G	47	bi	SLC35B4
chr7	134294616	98	C	55	T	43	bi	SLC35B4
chr7	134294793	130	T	75	A	55	bi	SLC35B4
chr7	134294800	136	T	80	C	56	bi	SLC35B4
chr7	134294826	121	G	74	A	47	bi	SLC35B4
chr7	134295043	44	C	25	T	19	bi	SLC35B4
chr7	134933959	11	A	8	G	3	bi	CALD1", "RP11-221G19.1
chr7	134934415	18	C	11	T	7	bi	CALD1", "RP11-221G19.1
chr7	135580329	12	C	8	T	4	bi	NUP205
chr7	135585636	10	C	5	T	5	bi	NUP205
chr7	135594567	45	A	37	C	8	mono	NUP205
chr7	135598603	21	C	18	G	3	mono	NUP205
chr7	135600037	18	T	12	G	6	bi	NUP205
chr7	135600202	18	G	13	A	5	bi	NUP205
chr7	135625457	15	A	9	G	6	bi	NUP205
chr7	135633712	13	A	7	G	6	bi	NUP205
chr7	135674922	145	T	80	G	65	bi	STMP1
chr7	137875951	69	C	42	G	27	bi	CREB3L2
chr7	137878688	20	C	15	T	5	bi	CREB3L2
chr7	137879755	38	C	26	G	12	bi	CREB3L2
chr7	137915944	20	C	12	T	8	bi	CREB3L2
chr7	138460408	50	T	26	C	24	bi	TRIM24
chr7	138585912	26	A	13	G	13	bi	TRIM24
chr7	138837789	15	T	9	C	6	bi	TMEM213", "KIAA1549
chr7	138861250	24	G	15	A	9	bi	KIAA1549
chr7	138917080	21	A	14	G	7	bi	KIAA1549
chr7	138917671	10	G	7	A	3	bi	KIAA1549
chr7	138917777	14	T	10	C	4	bi	KIAA1549
chr7	138918170	12	C	6	G	6	bi	KIAA1549
chr7	139022431	10	A	6	G	4	bi	NA
chr7	139023036	14	A	10	G	4	bi	NA
chr7	139023055	13	A	9	G	4	bi	NA
chr7	139023738	10	C	7	G	3	bi	NA
chr7	139024200	12	G	9	A	3	bi	NA
chr7	139045049	212	A	141	C	71	bi	ZC3HAV1
chr7	139045279	150	T	85	C	65	bi	ZC3HAV1
chr7	139045615	166	T	103	C	63	bi	ZC3HAV1
chr7	139046652	163	T	117	C	46	bi	ZC3HAV1
chr7	139046941	145	A	88	G	57	bi	ZC3HAV1
chr7	139047064	143	T	100	C	43	bi	ZC3HAV1
chr7	139047097	125	C	91	T	34	bi	ZC3HAV1
chr7	139047113	122	G	92	T	30	bi	ZC3HAV1
chr7	139047152	91	C	73	T	18	mono	ZC3HAV1
chr7	139047158	84	C	60	T	24	bi	ZC3HAV1
chr7	139047221	52	C	37	T	15	bi	ZC3HAV1
chr7	139047242	57	T	35	A	22	bi	ZC3HAV1
chr7	139047306	81	A	65	G	16	mono	ZC3HAV1
chr7	139047361	88	C	68	T	20	bi	ZC3HAV1
chr7	139047528	159	C	111	G	48	bi	ZC3HAV1
chr7	139047711	139	G	90	A	49	bi	ZC3HAV1
chr7	139047751	127	G	70	A	57	bi	ZC3HAV1
chr7	139079314	16	G	10	A	6	bi	ZC3HAV1
chr7	139079399	31	T	23	C	8	bi	ZC3HAV1
chr7	139102449	13	G	11	A	2	mono	ZC3HAV1
chr7	139109371	76	C	38	T	38	bi	ZC3HAV1
chr7	139109403	65	A	36	T	29	bi	ZC3HAV1
chr7	139190638	10	C	6	T	4	bi	TTC26
chr7	139302851	15	A	10	G	5	bi	UBN2
chr7	139306791	42	A	25	C	17	bi	UBN2
chr7	139455705	16	A	9	G	7	bi	KLRG2
chr7	139456253	11	T	7	G	4	bi	KLRG2
chr7	139457343	12	G	10	A	2	mono	KLRG2
chr7	139457371	10	A	7	G	3	bi	KLRG2
chr7	139457554	11	A	6	T	5	bi	KLRG2
chr7	139458134	11	G	7	A	4	bi	KLRG2
chr7	139458699	13	C	7	G	6	bi	KLRG2
chr7	139458909	16	T	13	C	3	mono	KLRG2
chr7	139459242	17	A	11	G	6	bi	KLRG2
chr7	139460391	10	A	6	G	4	bi	KLRG2
chr7	139464566	10	C	5	T	5	bi	KLRG2
chr7	139465102	10	T	7	C	3	bi	KLRG2
chr7	139466079	15	T	9	C	6	bi	KLRG2
chr7	139466383	13	A	8	C	5	bi	KLRG2
chr7	139467406	18	A	9	G	9	bi	KLRG2
chr7	139472131	11	G	6	A	5	bi	KLRG2
chr7	139472141	10	G	6	A	4	bi	KLRG2
chr7	139473758	45	G	28	A	17	bi	KLRG2
chr7	139475218	23	G	14	C	9	bi	KLRG2
chr7	139476386	29	G	15	C	14	bi	KLRG2
chr7	139477562	29	A	15	G	14	bi	KLRG2
chr7	139477852	10	A	5	G	5	bi	KLRG2
chr7	139477859	12	C	7	T	5	bi	KLRG2
chr7	139478347	25	G	15	A	10	bi	KLRG2
chr7	139478872	30	T	18	C	12	bi	KLRG2
chr7	139479599	27	A	17	C	10	bi	KLRG2
chr7	139479860	30	C	15	G	15	bi	KLRG2
chr7	139483317	474	G	256	A	218	bi	KLRG2
chr7	139484127	11	T	7	G	4	bi	NA
chr7	139519692	77	G	58	A	19	bi	NA
chr7	139519701	94	T	72	C	22	bi	NA
chr7	139520089	82	C	67	T	15	mono	NA
chr7	139520222	30	G	21	T	9	bi	NA
chr7	139525050	12	G	8	C	4	bi	CLEC2L
chr7	139525962	13	T	7	C	6	bi	CLEC2L
chr7	139568034	12	C	6	T	6	bi	HIPK2
chr7	140024558	36	G	19	A	17	bi	PARP12
chr7	140024755	55	T	34	C	21	bi	PARP12
chr7	140085224	27	C	19	A	8	bi	KDM7A
chr7	140086386	57	G	32	A	25	bi	KDM7A
chr7	140087389	30	G	16	A	14	bi	KDM7A
chr7	140088949	17	C	12	T	5	bi	KDM7A
chr7	140101977	10	G	5	T	5	bi	KDM7A
chr7	140178236	12	T	9	C	3	bi	KDM7A-DT
chr7	140179002	22	T	16	C	6	bi	KDM7A-DT
chr7	140179152	15	T	12	G	3	bi	KDM7A-DT
chr7	140333831	370	T	190	C	180	bi	SLC37A3
chr7	140337629	11	C	11	A	0	mono	SLC37A3
chr7	140338502	11	T	6	C	5	bi	SLC37A3
chr7	140343010	13	G	8	A	5	bi	SLC37A3
chr7	140345011	12	A	6	G	6	bi	SLC37A3
chr7	140348137	14	T	8	C	6	bi	SLC37A3
chr7	140375731	21	T	11	A	10	bi	SLC37A3
chr7	140377859	12	C	9	T	3	bi	SLC37A3
chr7	140382563	96	A	50	G	46	bi	SLC37A3
chr7	140466186	15	A	10	C	5	bi	MKRN1
chr7	140552862	10	C	7	T	3	bi	DENND2A
chr7	140724782	10	G	8	C	2	bi	BRAF
chr7	140726457	10	G	6	A	4	bi	BRAF
chr7	140834467	10	C	5	T	5	bi	BRAF
chr7	141006231	144	G	75	A	69	bi	MRPS33
chr7	141006357	139	T	71	G	68	bi	MRPS33
chr7	143291633	16	G	9	A	7	bi	CASP2
chr7	143306239	25	T	17	A	8	bi	CASP2
chr7	143384024	35	G	19	C	16	bi	ZYX
chr7	143384934	24	T	13	C	11	bi	ZYX
chr7	143386568	15	A	11	C	4	bi	ZYX
chr7	143387377	17	A	10	G	7	bi	ZYX
chr7	143391433	26	C	13	T	13	bi	EPHA1
chr7	144380523	18	T	10	C	8	bi	ARHGEF5
chr7	148698195	12	A	6	C	6	bi	RP5-1136G13.2", "CUL1
chr7	148698247	11	G	6	C	5	bi	RP5-1136G13.2", "CUL1
chr7	148821919	14	C	8	T	6	bi	EZH2
chr7	148823826	14	G	7	T	7	bi	EZH2
chr7	149003450	121	C	65	A	56	bi	PDIA4
chr7	149003757	1058	T	572	C	486	bi	PDIA4
chr7	149007542	18	C	10	T	8	bi	PDIA4
chr7	149007777	23	C	13	T	10	bi	PDIA4
chr7	149007843	28	A	18	G	10	bi	PDIA4
chr7	149010044	11	C	6	G	5	bi	PDIA4
chr7	149021946	15	A	8	T	7	bi	PDIA4
chr7	149022564	13	T	9	C	4	bi	PDIA4
chr7	149022576	15	C	9	T	6	bi	PDIA4
chr7	149024089	10	A	6	G	4	bi	PDIA4
chr7	149125174	13	A	7	G	6	bi	ZNF425
chr7	149148681	36	G	25	A	11	bi	ZNF398
chr7	149150086	32	A	19	G	13	bi	ZNF398
chr7	149151165	18	C	13	T	5	bi	ZNF398
chr7	149151246	24	G	15	T	9	bi	ZNF398
chr7	149151266	25	A	15	G	10	bi	ZNF398
chr7	149154181	120	G	74	C	46	bi	ZNF398
chr7	149160703	10	T	6	C	4	bi	ZNF398
chr7	149172823	10	G	6	A	4	bi	ZNF398
chr7	149173319	10	T	6	C	4	bi	ZNF398
chr7	149174687	13	G	10	A	3	bi	ZNF398
chr7	149175259	13	G	9	T	4	bi	ZNF398
chr7	149180513	109	C	60	T	49	bi	ZNF398
chr7	149180645	200	C	109	T	91	bi	ZNF398
chr7	149182042	120	T	63	A	57	bi	ZNF398
chr7	149211433	12	A	6	T	6	bi	ZNF282
chr7	149211470	10	C	6	T	4	bi	ZNF282
chr7	149224640	41	G	21	A	20	bi	ZNF282
chr7	149224832	90	T	55	C	35	bi	ZNF282
chr7	149224855	80	A	49	G	31	bi	ZNF282
chr7	149224913	54	C	27	T	27	bi	ZNF282
chr7	149225862	56	T	32	C	24	bi	ZNF282
chr7	149239787	13	G	8	T	5	bi	ZNF212
chr7	149248186	14	A	8	G	6	bi	ZNF212
chr7	149262655	11	T	6	C	5	bi	ZNF783
chr7	149262687	15	C	9	T	6	bi	ZNF783
chr7	149263909	14	C	7	G	7	bi	ZNF783
chr7	149264249	27	C	17	T	10	bi	ZNF783
chr7	149282232	39	C	23	T	16	bi	ZNF783
chr7	149282558	38	G	19	T	19	bi	ZNF783
chr7	149282825	26	C	14	G	12	bi	ZNF783
chr7	149282828	28	A	14	G	14	bi	ZNF783
chr7	149282868	33	C	21	G	12	bi	ZNF783
chr7	149455815	87	G	53	A	34	bi	ZNF777
chr7	149765532	11	T	6	C	5	bi	ZNF467
chr7	150328826	17	G	10	T	7	bi	ZBED6CL", "LRRC61
chr7	150328877	16	T	11	C	5	bi	ZBED6CL", "LRRC61
chr7	150329080	16	C	15	G	1	mono	ZBED6CL", "LRRC61
chr7	150329250	41	C	26	G	15	bi	ZBED6CL", "LRRC61
chr7	150329478	11	C	7	T	4	bi	ZBED6CL", "LRRC61
chr7	150329664	28	T	18	C	10	bi	ZBED6CL", "LRRC61
chr7	150336793	37	G	23	A	14	bi	LRRC61
chr7	150337095	38	C	23	T	15	bi	LRRC61
chr7	150337289	38	G	26	A	12	bi	LRRC61
chr7	150338094	81	T	47	C	34	bi	LRRC61", "RP4-584D14.7
chr7	150368919	17	T	12	C	5	bi	REPIN1-AS1", "REPIN1", "ZNF775
chr7	150370098	12	T	7	G	5	bi	REPIN1-AS1", "REPIN1", "ZNF775
chr7	150370156	16	C	8	T	8	bi	REPIN1-AS1", "REPIN1", "ZNF775
chr7	150370551	26	A	16	C	10	bi	REPIN1-AS1", "REPIN1", "ZNF775
chr7	150370590	28	C	15	A	13	bi	REPIN1-AS1", "REPIN1", "ZNF775
chr7	150370618	26	C	14	T	12	bi	REPIN1-AS1", "REPIN1", "ZNF775
chr7	150370625	22	C	12	T	10	bi	REPIN1-AS1", "REPIN1", "ZNF775
chr7	150371282	41	T	26	C	15	bi	REPIN1-AS1", "REPIN1", "ZNF775
chr7	150371844	68	T	35	C	33	bi	REPIN1-AS1", "REPIN1", "ZNF775
chr7	150373357	66	G	35	C	31	bi	REPIN1", "ZNF775
chr7	150373541	97	A	61	G	36	bi	REPIN1", "ZNF775
chr7	150373574	77	T	54	C	23	bi	REPIN1", "ZNF775
chr7	150373725	31	A	18	G	13	bi	REPIN1", "ZNF775
chr7	151017632	13	T	7	C	6	bi	ATG9B
chr7	151017659	12	C	6	G	6	bi	ATG9B
chr7	151022984	15	A	9	G	6	bi	ATG9B
chr7	151028635	42	C	22	A	20	bi	ABCB8
chr7	151028885	49	T	28	C	21	bi	ABCB8", "RP11-148K1.10
chr7	151029602	13	T	11	G	2	mono	ABCB8", "RP11-148K1.10
chr7	151029833	24	C	13	G	11	bi	ABCB8
chr7	151032125	85	C	53	T	32	bi	ABCB8
chr7	151033133	26	A	14	G	12	bi	ABCB8
chr7	151034251	38	G	22	C	16	bi	ABCB8
chr7	151035938	48	T	27	A	21	bi	ABCB8
chr7	151037293	139	C	74	T	65	bi	ABCB8
chr7	151042243	17	G	9	C	8	bi	ABCB8
chr7	151045613	100	A	54	C	46	bi	ABCB8
chr7	151046733	36	A	20	G	16	bi	ABCB8
chr7	151047835	14	A	9	G	5	bi	NA
chr7	151050850	10	C	6	A	4	bi	ASIC3
chr7	151053893	132	T	72	C	60	bi	CDK5
chr7	151061731	12	G	7	C	5	bi	SLC4A2
chr7	151064593	302	C	178	A	124	bi	SLC4A2
chr7	151065617	21	G	11	A	10	bi	SLC4A2
chr7	151066568	52	T	30	A	22	bi	SLC4A2
chr7	151068149	21	A	15	G	6	bi	SLC4A2
chr7	151071699	44	A	24	G	20	bi	SLC4A2
chr7	151075830	17	C	10	T	7	bi	SLC4A2", "RP11-148K1.12
chr7	151075985	15	C	9	G	6	bi	SLC4A2", "RP11-148K1.12
chr7	151076720	18	A	9	T	9	bi	FASTK
chr7	151080367	31	G	16	A	15	bi	FASTK
chr7	151081337	69	T	41	G	28	bi	TMUB1
chr7	151213368	57	C	34	G	23	bi	ABCF2-H2BE1", "ABCF2
chr7	151360848	52	G	27	A	25	bi	NUB1
chr7	151366978	15	C	11	T	4	bi	NUB1
chr7	151377210	30	A	22	G	8	bi	NUB1", "WDR86
chr7	151378222	42	A	21	G	21	bi	NUB1", "WDR86
chr7	151472933	10	C	7	T	3	bi	RHEB
chr7	152105888	10	C	5	T	5	bi	GALNT11
chr7	152176768	98	T	51	C	47	bi	KMT2C
chr7	152464180	12	A	8	G	4	bi	LINC01003
chr7	152464794	37	C	25	G	12	bi	LINC01003
chr7	152464890	43	T	30	C	13	bi	LINC01003
chr7	152465124	28	A	15	C	13	bi	LINC01003
chr7	152555173	13	T	10	C	3	bi	NA
chr7	152555425	10	C	5	T	5	bi	NA
chr7	152558464	10	C	5	T	5	bi	NA
chr7	152577669	36	C	22	T	14	bi	NA
chr7	152578135	32	G	21	C	11	bi	NA
chr7	152646361	31	T	17	C	14	bi	XRCC2
chr7	152648143	50	G	34	A	16	bi	XRCC2
chr7	152648922	83	T	50	C	33	bi	XRCC2
chr7	152675839	11	G	6	A	5	bi	XRCC2
chr7	152759824	12	C	7	T	5	bi	ACTR3B
chr7	154944367	16	A	11	G	5	bi	PAXIP1-AS2", "PAXIP1
chr7	154945173	13	G	7	A	6	bi	PAXIP1-AS2", "PAXIP1
chr7	154945470	16	G	9	A	7	bi	PAXIP1-AS2", "PAXIP1
chr7	154946699	38	C	28	T	10	bi	PAXIP1-AS2", "PAXIP1
chr7	154968659	51	G	29	A	22	bi	PAXIP1
chr7	154968956	81	C	59	T	22	bi	PAXIP1
chr7	154971334	11	T	7	C	4	bi	PAXIP1
chr7	154981239	11	G	6	A	5	bi	PAXIP1
chr7	154993348	12	C	6	T	6	bi	PAXIP1
chr7	154993652	21	G	11	A	10	bi	PAXIP1
chr7	154999299	13	A	7	G	6	bi	PAXIP1
chr7	154999468	16	G	9	A	7	bi	PAXIP1
chr7	155002227	21	C	13	G	8	bi	PAXIP1
chr7	155296383	12	C	8	G	4	bi	INSIG1-DT
chr7	155296405	11	A	9	G	2	mono	INSIG1-DT
chr7	155296408	11	T	9	C	2	mono	INSIG1-DT
chr7	155296661	12	C	7	T	5	bi	INSIG1-DT
chr7	156953375	13	G	9	A	4	bi	NOM1
chr7	156953387	13	G	9	C	4	bi	NOM1
chr7	156955347	10	G	5	T	5	bi	NOM1
chr7	156955580	12	C	9	A	3	bi	NOM1
chr7	156956314	10	C	6	A	4	bi	NOM1
chr7	156958001	10	A	7	G	3	bi	NOM1
chr7	156958683	11	C	7	T	4	bi	NOM1
chr7	156964346	10	A	6	G	4	bi	NOM1
chr7	156964451	15	C	9	G	6	bi	NOM1
chr7	156964759	17	T	14	C	3	mono	NOM1
chr7	156964819	19	C	10	A	9	bi	NOM1
chr7	156965942	18	T	12	C	6	bi	NOM1
chr7	156969124	23	G	16	A	7	bi	NOM1
chr7	156969530	13	G	12	C	1	mono	NOM1
chr7	156969554	50	G	32	A	18	bi	NOM1
chr7	156969752	73	T	38	G	35	bi	NOM1
chr7	156970494	10	T	9	C	1	mono	NOM1
chr7	156970554	17	C	13	T	4	bi	NOM1
chr7	156970645	14	C	9	A	5	bi	NOM1
chr7	156970652	15	C	9	T	6	bi	NOM1
chr7	156970856	71	A	37	G	34	bi	NOM1
chr7	156970894	55	T	30	C	25	bi	NOM1
chr7	156970895	56	T	30	A	26	bi	NOM1
chr7	156971345	75	C	39	T	36	bi	NOM1
chr7	156971378	76	C	41	T	35	bi	NOM1
chr7	156971585	105	A	54	G	51	bi	NOM1
chr7	156971737	73	T	47	G	26	bi	NOM1
chr7	156972072	46	A	26	C	20	bi	NOM1
chr7	156972193	62	A	31	G	31	bi	NOM1
chr7	156972278	42	G	24	A	18	bi	NOM1
chr7	156972349	54	C	29	A	25	bi	NOM1
chr7	156972761	26	C	16	T	10	bi	NOM1
chr7	156974918	13	G	8	A	5	bi	NA
chr7	157193446	10	A	9	T	1	mono	UBE3C
chr7	157268780	246	T	128	C	118	bi	UBE3C
chr7	157336253	10	A	8	G	2	bi	DNAJB6
chr7	157336256	10	A	8	G	2	bi	DNAJB6
chr7	157339681	10	T	8	C	2	bi	DNAJB6
chr7	157339871	20	C	11	T	9	bi	DNAJB6
chr7	157340264	16	G	10	C	6	bi	DNAJB6
chr7	157340711	10	C	5	G	5	bi	DNAJB6
chr7	157341411	12	A	6	C	6	bi	DNAJB6
chr7	157343311	10	C	5	G	5	bi	DNAJB6
chr7	157344787	10	G	7	A	3	bi	DNAJB6
chr7	157347605	10	A	5	G	5	bi	DNAJB6
chr7	157348583	15	C	8	T	7	bi	DNAJB6
chr7	157350280	10	C	6	T	4	bi	DNAJB6
chr7	157363517	10	G	6	A	4	bi	DNAJB6
chr7	157367892	16	A	8	G	8	bi	DNAJB6
chr7	157368565	12	A	7	G	5	bi	DNAJB6
chr7	157368878	17	C	10	T	7	bi	DNAJB6
chr7	157369374	18	T	10	C	8	bi	DNAJB6
chr7	157369409	21	A	13	G	8	bi	DNAJB6
chr7	157370374	28	A	14	T	14	bi	DNAJB6
chr7	157370920	19	A	11	C	8	bi	DNAJB6
chr7	157371177	34	G	19	A	15	bi	DNAJB6
chr7	157371526	42	C	22	A	20	bi	DNAJB6
chr7	157372410	39	G	21	A	18	bi	DNAJB6
chr7	157372826	24	A	14	G	10	bi	DNAJB6
chr7	157375775	11	A	6	G	5	bi	DNAJB6
chr7	157379903	18	T	11	C	7	bi	DNAJB6
chr7	157379941	20	A	12	G	8	bi	DNAJB6
chr7	157380779	21	G	12	A	9	bi	DNAJB6
chr7	157382817	23	C	14	T	9	bi	DNAJB6
chr7	157383239	10	G	7	A	3	bi	DNAJB6
chr7	157383720	18	C	9	T	9	bi	DNAJB6
chr7	157384673	12	C	6	G	6	bi	DNAJB6
chr7	157393083	11	G	6	C	5	bi	DNAJB6
chr7	157411882	32	T	17	C	15	bi	DNAJB6
chr7	157412924	23	G	12	A	11	bi	DNAJB6
chr7	157414669	19	T	13	C	6	bi	DNAJB6
chr7	157415764	24	T	14	C	10	bi	DNAJB6
[truncated: 8 more rows]

## Sheet: PXGL_WT_Rep3
chrom	pos	dp	allele_maj	allele_maj_num	allele_min	allele_min_num	allelism	gene_name
chrX	2882583	45	T	34	G	11	bi	GYG2
chrX	2882636	31	G	17	A	14	bi	GYG2
chrX	2929092	10	A	9	G	1	mono	ARSD
chrX	2929116	12	C	10	G	2	mono	ARSD
chrX	2930467	17	T	9	C	8	bi	NA
chrX	3609611	20	C	10	T	10	bi	PRKX
chrX	3811902	11	C	10	A	1	mono	NA
chrX	3812024	16	T	10	C	6	bi	NA
chrX	3812169	12	C	6	T	6	bi	NA
chrX	3812303	22	C	12	T	10	bi	NA
chrX	3812451	10	C	8	T	2	bi	NA
chrX	3814208	14	A	8	G	6	bi	NA
chrX	3814793	11	T	6	C	5	bi	NA
chrX	3814897	12	C	9	G	3	bi	NA
chrX	3818448	13	T	8	C	5	bi	RP11-706O15.1
chrX	3818630	13	T	7	C	6	bi	RP11-706O15.1
chrX	3820114	28	G	15	A	13	bi	"RP11-706O15.1", "RP11-23N11.1"
chrX	3821036	26	G	18	A	8	bi	"RP11-706O15.1", "RP11-23N11.1"
chrX	3821545	28	A	17	G	11	bi	"RP11-706O15.1", "RP11-23N11.1"
chrX	3821686	46	T	26	C	20	bi	"RP11-706O15.1", "RP11-23N11.1"
chrX	5890820	44	G	23	A	21	bi	NLGN4X
chrX	5892533	82	C	57	T	25	bi	NLGN4X
chrX	7049925	98	A	55	C	43	bi	PUDP
chrX	7145547	18	T	11	C	7	bi	PUDP
chrX	7351441	25	C	16	T	9	bi	STS
chrX	7352653	27	A	15	G	12	bi	STS
chrX	7899337	14	C	13	T	1	mono	PNPLA4
chrX	9718147	68	C	36	T	32	bi	TBL1X
chrX	9895209	166	A	115	G	51	bi	SHROOM2
chrX	11122997	49	G	26	T	23	bi	"HCCS", "ARHGAP6"
chrX	11758797	11	T	8	G	3	bi	MSL3
chrX	11758798	11	T	8	C	3	bi	MSL3
chrX	11765145	25	C	21	A	4	mono	MSL3
chrX	11765172	28	C	21	G	7	bi	MSL3
chrX	11765281	26	G	20	A	6	bi	MSL3
chrX	11766227	26	G	17	T	9	bi	MSL3
chrX	11766680	34	A	26	G	8	bi	MSL3
chrX	11766898	25	G	13	T	12	bi	MSL3
chrX	11767314	28	T	20	A	8	bi	MSL3
chrX	11768186	12	A	7	C	5	bi	MSL3
chrX	12821033	11	G	6	A	5	bi	PRPS2
chrX	12976131	40	A	28	G	12	bi	TMSB4X
chrX	13716420	49	C	29	T	20	bi	TRAPPC2
chrX	13719334	11	T	6	C	5	bi	TRAPPC2
chrX	13933477	10	T	8	C	2	bi	GPM6B
chrX	13934003	15	T	8	A	7	bi	GPM6B
chrX	13934005	14	C	7	G	7	bi	GPM6B
chrX	13934489	18	G	14	A	4	bi	GPM6B
chrX	13935253	11	C	6	G	5	bi	GPM6B
chrX	13936914	20	G	16	A	4	bi	GPM6B
chrX	14019253	10	A	6	G	4	bi	GEMIN8
chrX	14025023	14	C	7	T	7	bi	GEMIN8
chrX	14025439	16	C	11	A	5	bi	GEMIN8
chrX	14025475	11	A	7	T	4	bi	GEMIN8
chrX	14026123	23	G	16	A	7	bi	GEMIN8
chrX	14026712	11	G	6	A	5	bi	GEMIN8
chrX	14029715	17	G	9	T	8	bi	GEMIN8
chrX	14845014	49	A	27	G	22	bi	FANCB
chrX	15327723	20	A	11	G	9	bi	PIGA
chrX	15327865	14	C	9	G	5	bi	PIGA
chrX	15327911	13	C	10	T	3	bi	PIGA
chrX	15328363	15	C	9	T	6	bi	PIGA
chrX	15328823	23	A	13	T	10	bi	PIGA
chrX	15331876	103	A	56	G	47	bi	PIGA
chrX	15334052	10	A	5	G	5	bi	PIGA
chrX	15492553	10	G	7	T	3	bi	"PIR", "BMX"
chrX	15702622	57	G	33	A	24	bi	"CA5BP1", "CA5B", "ENSG00000279413"
chrX	15782628	11	G	6	A	5	bi	CA5B
chrX	15784861	12	T	9	C	3	bi	CA5B
chrX	16588148	17	C	9	T	8	bi	CTPS2
chrX	16589265	26	T	17	C	9	bi	CTPS2
chrX	16737151	17	G	9	C	8	bi	SYAP1
chrX	16741199	11	G	7	T	4	bi	SYAP1
chrX	16755470	11	T	9	G	2	mono	SYAP1
chrX	16755990	11	G	6	A	5	bi	SYAP1
chrX	16762273	114	C	71	T	43	bi	SYAP1
chrX	16763373	10	A	7	G	3	bi	SYAP1
chrX	16763598	41	G	24	A	17	bi	SYAP1
chrX	16771532	16	T	9	G	7	bi	NA
chrX	16771730	55	C	34	T	21	bi	NA
chrX	16771805	31	C	23	A	8	bi	NA
chrX	16771820	30	T	26	C	4	mono	NA
chrX	16785889	16	G	11	T	5	bi	NA
chrX	16830745	15	T	9	A	6	bi	TXLNG
chrX	16832463	17	A	9	C	8	bi	TXLNG
chrX	16840653	26	C	18	T	8	bi	"TXLNG", "RBBP7"
chrX	16842011	421	C	220	T	201	bi	"TXLNG", "RBBP7"
chrX	16842790	448	A	241	G	207	bi	"TXLNG", "RBBP7"
chrX	16843370	572	C	304	T	268	bi	"TXLNG", "RBBP7"
chrX	16843467	344	C	181	A	163	bi	"TXLNG", "RBBP7"
chrX	16843978	242	A	125	G	117	bi	"TXLNG", "RBBP7"
chrX	16866150	10	G	10	A	0	mono	RBBP7
chrX	18630909	73	T	39	C	34	bi	CDKL5
chrX	18833278	38	C	22	G	16	bi	NA
chrX	18833965	25	A	18	C	7	bi	NA
chrX	18834777	28	C	17	T	11	bi	NA
chrX	18897951	22	G	13	A	9	bi	PHKA2
chrX	19354443	39	C	20	G	19	bi	PDHA1
chrX	23001131	23	T	18	C	5	bi	"RP11-40F8.2", "DDX53"
chrX	23425972	11	C	8	T	3	bi	NA
chrX	23450838	17	T	13	A	4	bi	NA
chrX	23452192	15	T	11	C	4	bi	NA
chrX	23454076	13	C	11	G	2	mono	NA
chrX	23457396	14	T	8	C	6	bi	NA
chrX	23457493	18	G	13	C	5	bi	NA
chrX	23458391	16	T	10	C	6	bi	NA
chrX	23564763	10	G	6	A	4	bi	NA
chrX	23565826	11	T	6	C	5	bi	NA
chrX	23644329	15	C	10	T	5	bi	NA
chrX	23646294	11	C	8	G	3	bi	NA
chrX	23648028	12	A	7	G	5	bi	NA
chrX	23652581	10	G	6	A	4	bi	NA
chrX	23652709	10	G	7	A	3	bi	NA
chrX	23783194	18	T	13	C	5	bi	SAT1
chrX	23784589	34	G	34	T	0	mono	SAT1
chrX	23784590	39	G	39	T	0	mono	SAT1
chrX	23784591	34	C	34	T	0	mono	SAT1
chrX	23986503	53	T	42	C	11	bi	KLHL15
chrX	23986969	47	T	29	C	18	bi	KLHL15
chrX	23987112	23	A	16	G	7	bi	KLHL15
chrX	24214987	36	G	19	T	17	bi	ZFX
chrX	24540054	48	A	33	T	15	bi	PDK3
chrX	24540144	25	C	13	G	12	bi	PDK3
chrX	24540633	30	G	19	A	11	bi	PDK3
chrX	24541034	30	C	16	T	14	bi	PDK3
chrX	24545983	15	T	12	C	3	bi	PDK3
chrX	24547012	21	G	13	A	8	bi	PDK3
chrX	24548307	33	C	23	A	10	bi	PDK3
chrX	24548718	26	G	17	A	9	bi	PDK3
chrX	24549602	36	G	25	C	11	bi	PDK3
chrX	24550436	18	A	9	C	9	bi	PDK3
chrX	24719648	16	G	15	A	1	mono	POLA1
chrX	24996667	187	A	133	G	54	bi	POLA1
chrX	25029576	17	T	17	C	0	mono	PAFAH1B2P1
chrX	25029585	19	C	19	T	0	mono	PAFAH1B2P1
chrX	25029784	71	T	71	A	0	mono	PAFAH1B2P1
chrX	30218796	191	G	171	A	20	mono	MAGEB2
chrX	30218887	115	G	99	A	16	mono	MAGEB2
chrX	30219909	196	G	173	A	23	mono	MAGEB2
chrX	31120472	80	C	72	T	8	mono	DMD
chrX	31679519	11	G	11	A	0	mono	DMD
chrX	36959940	10	C	5	T	5	bi	NA
chrX	38801836	192	C	124	G	68	bi	"MID1IP1", "MID1IP1-AS1"
chrX	38802863	307	C	178	T	129	bi	"MID1IP1", "MID1IP1-AS1"
chrX	40064110	16	G	14	T	2	mono	BCOR
chrX	40073654	347	C	229	T	118	bi	BCOR
chrX	40080747	11	T	6	C	5	bi	BCOR
chrX	40085683	15	G	9	C	6	bi	BCOR
chrX	40089007	26	A	13	G	13	bi	BCOR
chrX	40089826	19	T	13	C	6	bi	BCOR
chrX	40095912	17	T	16	G	1	mono	BCOR
chrX	40096164	12	G	10	A	2	mono	BCOR
chrX	40594652	11	A	6	G	5	bi	ATP6AP2
chrX	40627249	12	T	10	G	2	mono	CXorf38
chrX	40650141	36	G	26	A	10	bi	MED14
chrX	40710641	17	C	9	T	8	bi	MED14
chrX	40721391	13	G	7	T	6	bi	MED14
chrX	41337164	20	C	13	T	7	bi	DDX3X
chrX	41338289	63	A	33	C	30	bi	DDX3X
chrX	41338449	118	T	61	C	57	bi	DDX3X
chrX	41339462	77	C	44	T	33	bi	DDX3X
chrX	41339955	36	C	19	G	17	bi	DDX3X
chrX	41340373	68	G	39	T	29	bi	DDX3X
chrX	41340559	88	C	57	T	31	bi	DDX3X
chrX	41341905	51	C	36	G	15	bi	DDX3X
chrX	41342906	71	G	38	A	33	bi	DDX3X
chrX	41343476	71	G	46	T	25	bi	DDX3X
chrX	41343866	48	G	26	A	22	bi	DDX3X
chrX	41344423	23	G	13	T	10	bi	DDX3X
chrX	41344625	24	A	15	G	9	bi	DDX3X
chrX	41344665	40	T	23	C	17	bi	DDX3X
chrX	41344803	30	A	17	G	13	bi	DDX3X
chrX	41351003	19	A	14	G	5	bi	DDX3X
chrX	41352783	10	T	9	C	1	mono	DDX3X
chrX	41613657	68	G	47	A	21	bi	CASK
chrX	41614270	57	C	49	G	8	mono	CASK
chrX	45018134	11	T	6	A	5	bi	KDM6A
chrX	45093955	11	A	8	C	3	bi	KDM6A
chrX	47229341	510	C	510	G	0	mono	CDK16
chrX	47512851	821	T	820	C	1	mono	NUS1P1
chrX	47633325	10	C	5	T	5	bi	NA
chrX	47633816	14	G	7	T	7	bi	NA
chrX	47634335	19	A	10	G	9	bi	NA
chrX	47655674	44	A	24	G	20	bi	UXT
chrX	47655859	58	T	33	C	25	bi	UXT
chrX	47657994	21	C	14	G	7	bi	UXT
chrX	47803573	276	G	276	T	0	mono	WASF4P
chrX	47803801	212	A	211	G	1	mono	WASF4P
chrX	47915200	35	T	18	C	17	bi	ZNF81
chrX	48481597	27	T	19	C	8	bi	FTSJ1
chrX	48483367	37	C	23	T	14	bi	FTSJ1
chrX	48523057	12	G	7	A	5	bi	"EBP", "LL0XNC01-30I4.1"
chrX	48559811	151	T	98	C	53	bi	TBC1D25
chrX	48579289	107	G	76	A	31	bi	RBM3
chrX	48704395	10	C	5	T	5	bi	"SUV39H1", "AF196970.3"
chrX	48817519	17	G	13	C	4	bi	HDAC6
chrX	48832245	13	T	11	C	2	mono	PCSK1N
chrX	48901927	39	T	27	C	12	bi	PQBP1
chrX	48903516	25	T	14	C	11	bi	SLC35A2
chrX	48943903	11	T	9	C	2	mono	OTUD5
chrX	48962178	11	T	6	C	5	bi	KCND1
chrX	48991085	83	T	61	C	22	bi	GRIPAP1
chrX	49030563	75	T	59	C	16	bi	TFE3
chrX	49076231	13	C	10	G	3	bi	"RP11-641J8.4", "WDR45"
chrX	50098362	30	C	27	T	3	mono	CLCN5
chrX	51743563	22	T	20	C	2	mono	GSPT2
chrX	51804246	12	T	11	C	1	mono	MAGED1
chrX	53233121	17	A	12	G	5	bi	IQSEC2
chrX	53380007	627	G	319	A	308	bi	SMC1A
chrX	53393590	11	C	9	T	2	mono	SMC1A
chrX	53406445	27	C	14	A	13	bi	SMC1A
chrX	53422619	122	A	64	G	58	bi	SMC1A
chrX	53535692	13	C	7	G	6	bi	HUWE1
chrX	53539345	12	G	12	A	0	mono	HUWE1
chrX	53539443	29	G	15	T	14	bi	HUWE1
chrX	53543227	57	G	56	T	0	mono	HUWE1
chrX	53550017	35	G	22	C	13	bi	HUWE1
chrX	53575030	16	A	12	C	4	bi	HUWE1
chrX	53579966	21	T	14	A	7	bi	HUWE1
chrX	53580794	19	C	11	A	8	bi	HUWE1
chrX	53581151	18	T	13	C	5	bi	HUWE1
chrX	53602244	16	T	9	C	7	bi	HUWE1
chrX	53602260	17	A	9	T	8	bi	HUWE1
chrX	53606532	20	C	12	T	8	bi	HUWE1
chrX	53614052	14	G	10	A	4	bi	HUWE1
chrX	53614686	140	C	76	T	64	bi	HUWE1
chrX	53619828	14	A	10	G	4	bi	HUWE1
chrX	53621903	11	A	7	G	4	bi	HUWE1
chrX	53632095	15	C	11	T	4	bi	HUWE1
chrX	53635874	10	T	6	C	4	bi	HUWE1
chrX	53640923	21	G	13	A	8	bi	HUWE1
chrX	53643890	12	A	6	C	6	bi	HUWE1
chrX	53659580	16	G	10	A	6	bi	HUWE1
chrX	53663038	10	G	6	A	4	bi	HUWE1
chrX	53807792	13	C	13	T	0	mono	MRPL32P2
chrX	54068809	36	T	30	C	6	mono	FAM120C
chrX	54071487	40	A	20	G	20	bi	FAM120C
chrX	55008441	14	T	13	C	1	mono	APEX2
chrX	55452866	11	G	11	A	0	mono	MAGEH1
chrX	55717852	19	C	15	G	4	bi	RRAGB
chrX	56265824	11	G	11	A	0	mono	KLF8
chrX	56265929	13	T	10	C	3	bi	KLF8
chrX	56266141	12	A	9	G	3	bi	KLF8
chrX	56267267	31	C	25	T	6	mono	KLF8
chrX	56268812	11	C	10	T	1	mono	KLF8
chrX	56817338	40	G	39	A	1	mono	NBDY
chrX	56993429	21	A	15	G	6	bi	SPIN3
chrX	56993458	20	T	16	G	4	bi	SPIN3
chrX	57286924	11	C	8	T	3	bi	FAAH2
chrX	57384892	10	A	7	G	3	bi	FAAH2
chrX	57392766	56	C	56	T	0	mono	"FAAH2", "MTHFD1P1"
chrX	57393245	510	C	510	A	0	mono	"FAAH2", "MTHFD1P1"
chrX	57393339	116	C	116	T	0	mono	"FAAH2", "MTHFD1P1"
chrX	57393376	117	G	117	A	0	mono	"FAAH2", "MTHFD1P1"
chrX	57394129	359	A	358	G	1	mono	"FAAH2", "MTHFD1P1"
chrX	57394767	176	G	176	A	0	mono	"FAAH2", "MTHFD1P1"
chrX	57394875	27	G	25	A	2	mono	"FAAH2", "MTHFD1P1"
chrX	66594730	20	C	11	G	9	bi	NA
chrX	66595749	40	T	25	C	15	bi	EDA2R
chrX	66595975	135	G	86	A	49	bi	EDA2R
chrX	66597680	37	A	19	G	18	bi	EDA2R
chrX	66597898	79	C	45	A	34	bi	EDA2R
chrX	66601323	29	A	16	C	13	bi	EDA2R
chrX	66605144	35	C	21	T	14	bi	EDA2R
chrX	70038665	19	G	19	T	0	mono	"EDA", "RP11-351K23.7"
chrX	70435152	13	A	9	G	4	bi	RP11-528B10.5
chrX	70456894	23	C	15	T	8	bi	DLG3
chrX	70466163	10	G	7	A	3	bi	DLG3
chrX	70470609	13	G	8	A	5	bi	DLG3
chrX	70473405	11	C	6	T	5	bi	DLG3
chrX	70480540	11	G	8	A	3	bi	DLG3
chrX	70483455	23	G	14	A	9	bi	DLG3
chrX	70484481	12	T	7	G	5	bi	DLG3
chrX	70487166	10	G	6	T	4	bi	DLG3
chrX	70488373	11	G	6	A	5	bi	DLG3
chrX	70489119	10	G	6	A	4	bi	DLG3
chrX	70494634	19	A	12	G	7	bi	DLG3
chrX	70499725	17	T	9	C	8	bi	DLG3
chrX	70504881	243	G	164	T	79	bi	DLG3
chrX	71380810	11	C	7	G	4	bi	TAF1
chrX	71381690	11	A	6	G	5	bi	TAF1
chrX	71401566	41	A	21	G	20	bi	TAF1
chrX	71464719	127	T	104	A	23	mono	TAF1
chrX	71534684	12	A	8	G	4	bi	OGT
chrX	71567076	18	A	14	G	4	bi	OGT
chrX	72183753	15	G	9	A	6	bi	PIN4
chrX	72185377	13	C	7	G	6	bi	PIN4
chrX	72204868	110	G	78	A	32	bi	"PIN4", "ERCC6L"
chrX	72267830	17	T	9	A	8	bi	"PIN4", "RPS4X"
chrX	72273841	1761	T	958	C	803	bi	"PIN4", "RPS4X"
chrX	72275494	59	T	32	C	27	bi	"PIN4", "RPS4X"
chrX	72329662	25	C	19	G	6	bi	"AL135749.6", "HDAC8"
chrX	72677620	38	A	31	G	7	mono	PHKA1
chrX	73683411	11	T	11	C	0	mono	CHIC1
chrX	73844076	231	T	216	C	15	mono	XIST
chrX	74602872	13	G	11	T	2	mono	RLIM
chrX	80574749	36	C	36	T	0	mono	NA
chrX	80730142	22	A	11	C	11	bi	BRWD3
chrX	81297730	32	C	30	T	2	mono	SH3BGRL
chrX	85861890	18	T	11	C	7	bi	CHM
chrX	85964016	34	C	18	T	16	bi	CHM
chrX	85969771	11	G	9	A	2	mono	CHM
chrX	86085043	234	T	234	C	0	mono	STIP1P3
chrX	86085171	637	C	637	T	0	mono	STIP1P3
chrX	86085510	292	G	292	A	0	mono	STIP1P3
chrX	86951926	11	G	7	C	4	bi	NA
chrX	93672635	12	G	8	C	4	bi	NAP1L3
chrX	95973277	12	G	12	A	0	mono	NA
chrX	95974284	86	G	86	C	0	mono	KAT7P1
chrX	97275279	12	C	8	G	4	bi	DIAPH2
chrX	100627546	11	C	10	G	1	mono	TSPAN6
chrX	100629831	230	G	158	A	72	bi	TSPAN6
chrX	100635207	18	C	9	T	9	bi	TSPAN6
chrX	100727948	10	T	9	C	1	mono	SYTL4
chrX	100823040	11	A	6	G	5	bi	CSTF2
chrX	100829697	31	A	18	G	13	bi	CSTF2
chrX	100830459	16	A	11	G	5	bi	CSTF2
chrX	101007183	18	G	14	T	4	bi	NA
chrX	101010563	58	A	45	T	13	bi	TRMT2B
chrX	101050379	12	G	10	A	2	mono	"TRMT2B", "TRMT2B-AS1"
chrX	103309655	13	A	9	G	4	bi	BEX2
chrX	103587113	117	C	95	T	22	mono	TCEAL4
chrX	103679886	15	G	15	A	0	mono	MORF4L2
chrX	103679891	15	G	15	A	0	mono	MORF4L2
chrX	103681578	89	A	56	G	33	bi	MORF4L2
chrX	103683140	17	G	11	A	6	bi	MORF4L2
chrX	103683247	20	T	14	C	6	bi	MORF4L2
chrX	103683307	12	G	9	T	3	bi	MORF4L2
chrX	103683890	87	T	48	C	39	bi	MORF4L2
chrX	103687738	16	A	11	G	5	bi	"MORF4L2", "MORF4L2-AS1"
chrX	103689617	15	G	10	A	5	bi	MORF4L2-AS1
chrX	103743035	95	T	61	C	34	bi	RP5-1055C14.9
chrX	103746984	32	C	20	G	12	bi	RP5-1055C14.9
chrX	103750739	20	A	12	G	8	bi	RP5-1055C14.9
chrX	103750791	14	G	8	C	6	bi	RP5-1055C14.9
chrX	103751670	82	C	44	G	38	bi	RP5-1055C14.9
chrX	103751788	57	T	29	C	28	bi	RP5-1055C14.9
chrX	103752268	34	A	21	G	13	bi	RP5-1055C14.9
chrX	103752650	15	G	13	A	2	mono	RP5-1055C14.9
chrX	103755181	53	C	31	G	22	bi	RP5-1055C14.9
chrX	103756538	17	G	12	A	5	bi	RP5-1055C14.9
chrX	103756687	24	C	15	A	9	bi	RP5-1055C14.9
chrX	103757643	15	C	11	A	4	bi	RP5-1055C14.9
chrX	103758876	20	A	11	G	9	bi	RP5-1055C14.9
chrX	103758924	17	A	10	T	7	bi	RP5-1055C14.9
chrX	103762145	11	G	8	T	3	bi	RP5-1055C14.9
chrX	103762441	13	C	9	T	4	bi	RP5-1055C14.9
chrX	106978159	19	T	17	C	2	mono	MORC4
chrX	107065063	45	A	23	G	22	bi	RBM41
chrX	107066353	19	C	10	T	9	bi	RBM41
chrX	107087477	31	T	24	C	7	bi	RBM41
chrX	107087743	30	A	21	G	9	bi	RBM41
chrX	107088152	28	C	19	T	9	bi	RBM41
chrX	107123872	16	G	15	A	1	mono	NUP62CL
chrX	107132065	339	A	339	G	0	mono	"NUP62CL", "GTF3C6P2"
chrX	107602164	21	G	21	A	0	mono	FRMPD3
chrX	111760130	47	T	32	C	15	bi	ALG13
chrX	113932520	14	G	12	A	2	mono	XACT
chrX	113951411	11	C	7	A	4	bi	XACT
chrX	113955842	12	T	9	G	3	bi	XACT
chrX	113957252	18	A	9	C	9	bi	XACT
chrX	113957423	13	G	7	T	6	bi	XACT
chrX	113961722	15	C	11	A	4	bi	XACT
chrX	113979442	11	G	6	A	5	bi	XACT
chrX	113986808	11	G	8	T	3	bi	XACT
chrX	113988247	16	C	9	T	7	bi	XACT
chrX	113989395	10	A	5	C	5	bi	XACT
chrX	113989982	12	G	9	T	3	bi	XACT
chrX	113991162	23	A	13	G	10	bi	XACT
chrX	114467857	99	T	81	C	18	mono	NA
chrX	115561214	19	G	13	C	6	bi	"PLS3-AS1", "PLS3"
chrX	115566969	10	G	6	A	4	bi	PLS3
chrX	115571858	12	C	10	T	2	mono	PLS3
chrX	115709296	10	A	8	C	2	bi	DANT2
chrX	115889419	13	C	10	T	3	bi	DANT2
chrX	115889699	13	T	8	A	5	bi	DANT2
chrX	115889710	13	C	10	T	3	bi	DANT2
chrX	115889857	14	C	10	G	4	bi	DANT2
chrX	115894452	10	G	10	T	0	mono	DANT2
chrX	115894691	11	C	9	T	2	mono	DANT2
chrX	115895792	13	G	9	T	4	bi	DANT2
chrX	115896175	17	A	15	T	2	mono	DANT2
chrX	115958985	10	C	8	T	2	bi	DANT2
chrX	116811186	21	C	12	T	9	bi	NA
chrX	116811201	18	C	10	T	8	bi	NA
chrX	118346197	178	T	130	C	48	bi	WDR44
chrX	118384756	11	C	8	A	3	bi	WDR44
chrX	118394093	50	G	38	A	12	bi	WDR44
chrX	118394179	14	C	12	T	2	mono	WDR44
chrX	118410267	10	A	8	G	2	bi	WDR44
chrX	118410783	10	C	9	T	1	mono	WDR44
chrX	118417998	10	T	6	G	4	bi	WDR44
chrX	118426374	10	T	10	C	0	mono	WDR44
chrX	118436159	16	C	11	T	5	bi	WDR44
chrX	118542946	14	G	13	A	1	mono	DOCK11
chrX	119453358	112	G	78	A	34	bi	SLC25A43
chrX	119453410	76	T	57	C	19	bi	SLC25A43
chrX	119469194	28	C	26	T	2	mono	SLC25A5
chrX	119471473	32	G	18	A	14	bi	NA
chrX	119786846	31	T	22	C	9	bi	RPL39
chrX	119786942	52	C	45	G	7	mono	RPL39
chrX	119787567	39	C	27	A	12	bi	RPL39
chrX	119787630	53	C	37	T	16	bi	RPL39
chrX	119787708	47	T	32	C	15	bi	RPL39
chrX	119787774	45	C	32	G	13	bi	RPL39
chrX	119788389	45	G	30	A	15	bi	RPL39
chrX	119788472	57	A	33	G	24	bi	RPL39
chrX	119788780	40	T	25	A	15	bi	RPL39
chrX	119788809	30	A	19	G	11	bi	RPL39
chrX	119788935	49	T	31	C	18	bi	RPL39
chrX	119789552	33	A	23	G	10	bi	RPL39
chrX	119789561	29	A	23	C	6	bi	RPL39
chrX	119791218	73	A	48	C	25	bi	RPL39
chrX	119791487	58	G	35	A	23	bi	RPL39
chrX	119791742	18	T	13	C	5	bi	NA
chrX	119832914	10	A	6	T	4	bi	UPF3B
chrX	119834106	89	C	62	T	27	bi	UPF3B
chrX	119834228	70	T	46	C	24	bi	UPF3B
chrX	119922366	29	C	16	T	13	bi	NKAP
chrX	120239947	19	T	19	C	0	mono	NKAPP1
chrX	120256111	159	C	127	T	32	bi	ZBTB33
chrX	120572484	14	G	14	A	0	mono	CUL4B
chrX	120572490	15	G	15	A	0	mono	CUL4B
chrX	120573857	17	A	15	G	2	mono	CUL4B
chrX	120594146	15	C	14	T	1	mono	"CUL4B", "MCTS1"
chrX	120614835	14	A	11	G	3	bi	MCTS1
chrX	120617080	18	G	14	A	4	bi	MCTS1
chrX	120624955	13	A	12	G	1	mono	NA
chrX	120624963	13	T	12	G	1	mono	NA
chrX	123117143	15	T	15	G	0	mono	MRRFP1
chrX	123117384	13	C	13	G	0	mono	MRRFP1
chrX	123601370	22	C	12	G	10	bi	THOC2
chrX	123606555	17	G	12	C	5	bi	THOC2
chrX	123607084	26	A	19	G	7	bi	THOC2
chrX	123628116	15	C	11	T	4	bi	THOC2
chrX	123631072	11	C	8	G	3	bi	THOC2
chrX	123638668	11	C	8	A	3	bi	THOC2
chrX	123643584	12	C	8	T	4	bi	THOC2
chrX	123674647	11	T	7	C	4	bi	THOC2
chrX	123674845	10	T	6	C	4	bi	THOC2
chrX	123729193	16	C	8	G	8	bi	THOC2
chrX	123731189	17	T	12	C	5	bi	THOC2
chrX	123732391	36	G	26	C	10	bi	THOC2
chrX	123960952	23	A	17	G	6	bi	"RP1-315G1.3", "STAG2"
chrX	124128309	16	G	14	A	2	mono	STAG2
chrX	129805719	303	T	201	C	102	bi	ZDHHC9
chrX	129927999	14	C	11	T	3	bi	"RP4-537K23.4", "UTP14A"
chrX	130065837	17	T	14	C	3	mono	ELF4
chrX	130065841	17	C	14	T	3	mono	ELF4
chrX	130067204	27	C	23	T	4	mono	ELF4
chrX	130203580	35	A	26	G	9	bi	ZNF280C
chrX	130203857	14	T	11	C	3	bi	ZNF280C
chrX	130204792	29	A	24	G	5	mono	ZNF280C
chrX	130211626	14	C	10	G	4	bi	ZNF280C
chrX	130212473	10	A	9	G	1	mono	ZNF280C
chrX	130215321	21	G	14	T	7	bi	ZNF280C
chrX	130267428	17	G	12	A	5	bi	ZNF280C
chrX	130268028	11	G	7	A	4	bi	ZNF280C
chrX	131276991	29	G	27	A	2	mono	IGSF1
chrX	131795275	14	C	13	T	1	mono	FIRRE
chrX	131824146	17	T	16	C	1	mono	FIRRE
chrX	131824969	13	A	12	G	1	mono	FIRRE
chrX	132626837	14	A	14	G	0	mono	HS6ST2
chrX	135020946	26	G	23	A	3	mono	RTL8B
chrX	135051967	127	T	113	A	14	mono	RTL8A
chrX	135286075	31	G	16	C	15	bi	ZNF75D
chrX	135286096	32	T	19	G	13	bi	ZNF75D
chrX	135286291	113	T	57	C	56	bi	ZNF75D
chrX	135286670	90	T	50	C	40	bi	ZNF75D
chrX	135293714	11	G	8	C	3	bi	ZNF75D
chrX	135330210	19	G	12	A	7	bi	"ZNF75D", "RP13-210D15.10"
chrX	135330278	14	G	12	C	2	mono	"ZNF75D", "RP13-210D15.10"
chrX	135332559	11	G	7	T	4	bi	ZNF75D
chrX	135333815	18	A	10	G	8	bi	ZNF75D
chrX	135335442	10	C	6	G	4	bi	ZNF75D
chrX	135335941	15	C	8	T	7	bi	ZNF75D
chrX	135336662	25	C	14	G	11	bi	ZNF75D
chrX	135336890	11	C	7	T	4	bi	ZNF75D
chrX	135339089	22	A	13	G	9	bi	ZNF75D
chrX	135339626	26	A	17	G	9	bi	ZNF75D
chrX	135343688	61	C	38	A	23	bi	ZNF75D
chrX	135424194	363	T	258	C	105	bi	SMIM10L2A
chrX	135426135	152	A	105	G	47	bi	SMIM10L2A
chrX	135427033	186	A	144	G	42	bi	SMIM10L2A
chrX	135582183	27	G	26	A	1	mono	INTS6L
chrX	136511470	247	T	152	C	95	bi	HTATSF1
chrX	136847591	10	A	5	G	5	bi	"RP11-1114A5.4", "RAB28P5"
chrX	136868060	19	T	15	C	4	bi	RBMX
chrX	136878612	25	A	16	G	9	bi	RBMX
chrX	137428450	12	G	10	A	2	mono	NA
chrX	137428461	12	G	11	A	1	mono	NA
chrX	137428819	13	G	9	A	4	bi	NA
chrX	139203110	10	C	5	G	5	bi	FGF13
chrX	145822734	27	G	17	A	10	bi	SLITRK2
chrX	146620012	190	G	189	T	0	mono	ANKRD11P2
chrX	146620061	203	C	203	T	0	mono	ANKRD11P2
chrX	147913398	13	A	7	G	6	bi	FMR1
chrX	147922276	14	T	8	C	6	bi	FMR1
chrX	147932309	14	G	8	A	6	bi	FMR1
chrX	147937673	11	G	6	A	5	bi	FMR1
chrX	147941167	20	G	12	A	8	bi	FMR1
chrX	147947783	11	C	10	A	1	mono	FMR1
chrX	147949906	240	T	162	A	78	bi	FMR1
chrX	147950018	295	C	200	T	95	bi	FMR1
chrX	149937609	19	A	15	G	4	bi	EOLA2
chrX	149938169	54	C	31	T	23	bi	EOLA2
chrX	150764048	45	C	33	G	12	bi	MTMR1
chrX	150764230	45	G	28	A	17	bi	MTMR1
chrX	150764868	33	T	26	C	7	bi	MTMR1
chrX	150766627	39	C	21	T	18	bi	CD99L2
chrX	151405927	180	G	130	A	50	bi	VMA21
chrX	151407126	229	C	160	A	69	bi	VMA21
chrX	152654676	80	C	61	T	19	bi	"RP1-14D6.13", "GABRQ"
chrX	152656399	75	T	63	G	12	mono	"RP1-14D6.13", "GABRQ"
chrX	152827242	14	T	13	G	1	mono	CETN2
chrX	152832061	12	C	9	T	3	bi	NSDHL
chrX	152850288	66	T	45	G	21	bi	NSDHL
chrX	152851171	16	A	12	G	4	bi	NSDHL
chrX	152851624	14	T	9	C	5	bi	NSDHL
chrX	152856508	12	A	6	G	6	bi	NSDHL
chrX	152857562	18	T	10	C	8	bi	NSDHL
chrX	152858146	11	C	10	A	1	mono	NSDHL
chrX	153352018	18	G	14	A	4	bi	ZNF275
chrX	153458680	20	C	10	T	10	bi	"TREX2", "HAUS7"
chrX	153458765	11	T	6	C	5	bi	"TREX2", "HAUS7"
chrX	153459510	13	T	8	C	5	bi	"TREX2", "HAUS7"
chrX	153462265	12	G	7	A	5	bi	"TREX2", "HAUS7"
chrX	153464228	17	G	10	C	7	bi	"TREX2", "HAUS7"
chrX	153728061	29	A	20	G	9	bi	ABCD1
chrX	153789530	17	T	11	C	6	bi	IDH3G
chrX	153931677	32	T	17	C	15	bi	"ARHGAP4", "NAA10"
chrX	153953975	11	G	7	A	4	bi	HCFC1
chrX	154349351	55	G	31	A	24	bi	FLNA
chrX	154485912	296	C	179	T	117	bi	UBL4A
chr7	198350	10	C	10	T	0	mono	FAM20C
chr7	198779	19	G	13	C	6	bi	FAM20C
chr7	260010	20	A	12	G	8	bi	FAM20C
chr7	260547	11	C	9	T	2	mono	FAM20C
chr7	497974	13	C	13	A	0	mono	PDGFA
chr7	497979	13	C	13	A	0	mono	PDGFA
chr7	497985	15	C	15	A	0	mono	PDGFA
chr7	498322	222	T	126	C	96	bi	PDGFA
chr7	500881	34	T	20	C	14	bi	PDGFA
chr7	501104	13	A	8	G	5	bi	PDGFA
chr7	501794	17	A	11	G	6	bi	PDGFA
chr7	501827	12	G	7	A	5	bi	PDGFA
chr7	502914	10	A	6	C	4	bi	PDGFA
chr7	503338	14	C	7	T	7	bi	PDGFA
chr7	503690	16	C	9	T	7	bi	PDGFA
chr7	505347	15	T	9	C	6	bi	PDGFA
chr7	506877	17	C	9	A	8	bi	PDGFA
chr7	509881	23	T	15	G	8	bi	PDGFA
chr7	511879	12	C	6	T	6	bi	PDGFA
chr7	512409	24	A	18	G	6	bi	PDGFA
chr7	549429	15	G	12	A	3	bi	PRKAR1B
chr7	729547	10	A	5	G	5	bi	DNAAF5
chr7	729555	10	G	6	A	4	bi	DNAAF5
chr7	729559	10	T	6	G	4	bi	DNAAF5
chr7	734165	10	C	6	A	4	bi	DNAAF5
chr7	741343	35	T	30	G	5	mono	DNAAF5
chr7	741775	10	G	6	C	4	bi	DNAAF5
chr7	756793	64	C	34	T	30	bi	DNAAF5
chr7	764438	115	C	63	T	52	bi	DNAAF5
chr7	764538	121	T	64	C	57	bi	DNAAF5
chr7	764582	82	A	42	G	40	bi	DNAAF5
chr7	765793	142	C	89	T	53	bi	DNAAF5
chr7	766415	113	A	63	G	50	bi	DNAAF5
chr7	766791	156	C	82	A	74	bi	DNAAF5
chr7	767011	43	G	26	A	17	bi	DNAAF5
chr7	767036	40	A	25	G	15	bi	DNAAF5
chr7	767225	86	C	46	T	40	bi	DNAAF5
chr7	767361	101	C	62	G	39	bi	DNAAF5
chr7	767885	10	G	9	C	1	mono	DNAAF5
chr7	768012	11	A	7	G	4	bi	DNAAF5
chr7	768144	10	C	5	T	5	bi	DNAAF5
chr7	768541	17	T	9	C	8	bi	DNAAF5
chr7	768701	77	C	48	G	29	bi	DNAAF5
chr7	768768	63	G	33	T	30	bi	DNAAF5
chr7	777001	15	A	9	G	6	bi	DNAAF5
chr7	783321	15	A	8	G	7	bi	DNAAF5
chr7	783566	11	T	6	C	5	bi	DNAAF5
chr7	785792	221	G	112	A	109	bi	DNAAF5
chr7	786149	183	T	94	C	89	bi	DNAAF5
chr7	817876	14	G	9	C	5	bi	SUN1
chr7	818298	13	C	9	G	4	bi	SUN1
chr7	821457	12	T	7	G	5	bi	SUN1
chr7	828184	10	G	8	A	2	bi	SUN1
chr7	833140	10	G	6	A	4	bi	SUN1
chr7	844420	10	G	7	A	3	bi	SUN1
chr7	845028	20	A	10	G	10	bi	SUN1
chr7	846059	12	A	6	G	6	bi	SUN1
chr7	846746	15	A	10	G	5	bi	SUN1
chr7	850414	41	T	23	C	18	bi	SUN1
chr7	852798	45	C	26	G	19	bi	SUN1
chr7	854488	13	T	13	G	0	mono	SUN1
chr7	855193	10	T	6	C	4	bi	SUN1
chr7	857855	163	A	85	G	78	bi	SUN1
chr7	861745	11	C	6	T	5	bi	SUN1
chr7	866991	10	A	5	G	5	bi	SUN1
chr7	877041	77	T	45	C	32	bi	"SUN1", "GET4"
chr7	879648	26	G	16	A	10	bi	"SUN1", "GET4"
chr7	882007	24	T	14	C	10	bi	"SUN1", "GET4", "RP11-449P15.2"
chr7	882921	17	G	9	A	8	bi	"SUN1", "GET4", "RP11-449P15.2"
chr7	884347	12	C	9	T	3	bi	"SUN1", "GET4", "RP11-449P15.2"
chr7	888740	15	T	9	C	6	bi	"SUN1", "GET4"
chr7	897009	15	C	8	T	7	bi	NA
chr7	966492	26	T	19	C	7	bi	COX19
chr7	967378	28	G	19	A	9	bi	COX19
chr7	967397	32	C	23	A	9	bi	COX19
chr7	967747	42	A	29	G	13	bi	COX19
chr7	968671	30	T	18	C	12	bi	COX19
chr7	971165	10	C	6	G	4	bi	COX19
chr7	971273	11	C	8	T	3	bi	COX19
chr7	972332	15	G	9	T	6	bi	COX19
chr7	994938	10	A	6	G	4	bi	NA
chr7	997215	277	G	161	A	116	bi	C7orf50
chr7	997308	578	C	328	G	250	bi	C7orf50
chr7	997389	424	C	225	A	199	bi	C7orf50
chr7	997448	456	C	231	G	225	bi	C7orf50
chr7	1024974	14	T	11	C	3	bi	C7orf50
chr7	1025899	10	A	5	G	5	bi	C7orf50
chr7	1026311	10	A	7	C	3	bi	C7orf50
chr7	1026661	29	G	15	A	14	bi	C7orf50
chr7	1026774	25	T	16	C	9	bi	C7orf50
chr7	1027767	11	A	6	G	5	bi	C7orf50
chr7	1112250	12	G	7	T	5	bi	C7orf50
chr7	1152053	18	A	13	G	5	bi	NA
chr7	1152936	67	C	56	A	11	mono	ZFAND2A
chr7	1154638	12	G	7	A	5	bi	ZFAND2A
chr7	1154907	12	G	9	C	3	bi	ZFAND2A
chr7	1155579	27	A	14	C	13	bi	ZFAND2A
chr7	1157039	15	C	10	G	5	bi	ZFAND2A
chr7	1442373	11	G	7	C	4	bi	MICALL2
chr7	1483283	46	A	25	G	21	bi	INTS1
chr7	1491804	19	A	10	G	9	bi	INTS1
chr7	1492047	16	T	9	C	7	bi	INTS1
chr7	1498385	14	A	8	G	6	bi	INTS1
chr7	1502202	14	C	8	T	6	bi	INTS1
chr7	1534767	13	G	9	A	4	bi	MAFK
chr7	1535141	18	G	10	A	8	bi	MAFK
chr7	1535176	20	T	11	C	9	bi	MAFK
chr7	1535181	21	A	12	C	9	bi	MAFK
chr7	1535975	18	A	9	G	9	bi	MAFK
chr7	1536336	10	A	5	G	5	bi	MAFK
chr7	1536581	10	G	7	A	3	bi	MAFK
chr7	1541285	74	T	41	C	33	bi	MAFK
chr7	1541881	72	C	38	T	34	bi	MAFK
chr7	1936821	119	T	61	C	58	bi	"MAD1L1", "RP11-383A19.1"
chr7	2229613	10	C	9	T	1	mono	"MAD1L1", "RP11-383A19.1"
chr7	2236750	25	G	14	A	11	bi	"RP11-383A19.1", "MRM2"
chr7	2237061	14	G	8	A	6	bi	"RP11-383A19.1", "MRM2"
chr7	2238468	66	C	43	G	23	bi	"RP11-383A19.1", "MRM2"
chr7	2238548	57	T	35	C	22	bi	"RP11-383A19.1", "MRM2"
chr7	2238591	58	T	42	C	16	bi	"RP11-383A19.1", "MRM2"
chr7	2239847	25	A	16	C	9	bi	"RP11-383A19.1", "MRM2"
chr7	2240470	18	G	10	A	8	bi	"RP11-383A19.1", "MRM2"
chr7	2244781	13	C	7	G	6	bi	NUDT1
chr7	2245384	12	G	10	C	2	mono	NUDT1
chr7	2247925	15	G	8	A	7	bi	NUDT1
chr7	2248221	18	G	9	T	9	bi	NUDT1
chr7	2249034	19	T	11	C	8	bi	NUDT1
chr7	2250230	12	A	10	C	2	mono	NUDT1
chr7	2250253	11	C	10	T	1	mono	NUDT1
chr7	2250268	10	G	9	A	1	mono	NUDT1
chr7	2250887	249	C	131	T	118	bi	NUDT1
chr7	2251033	302	C	154	T	148	bi	NUDT1
chr7	2251050	319	T	163	C	156	bi	NUDT1
chr7	2251467	18	A	9	G	9	bi	NA
chr7	2251764	18	A	9	G	9	bi	NA
chr7	2252275	83	A	49	G	34	bi	SNX8
chr7	2252308	59	G	42	A	17	bi	SNX8
chr7	2254488	224	C	115	T	109	bi	SNX8
chr7	2255595	15	T	9	C	6	bi	SNX8
chr7	2262496	10	G	7	C	3	bi	SNX8
chr7	2267159	25	C	16	T	9	bi	SNX8
chr7	2269550	11	G	11	A	0	mono	SNX8
chr7	2270558	27	A	15	G	12	bi	SNX8
chr7	2271339	33	C	20	T	13	bi	SNX8
chr7	2271631	32	G	18	A	14	bi	SNX8
chr7	2273972	13	T	7	C	6	bi	SNX8
chr7	2274014	13	C	7	T	6	bi	SNX8
chr7	2275017	21	G	13	A	8	bi	SNX8
chr7	2309835	13	T	9	C	4	bi	SNX8
chr7	2309973	10	G	6	A	4	bi	SNX8
chr7	2310549	11	C	6	T	5	bi	SNX8
chr7	2310816	13	G	9	A	4	bi	SNX8
chr7	2312346	12	T	7	C	5	bi	SNX8
chr7	2313965	18	G	11	A	7	bi	SNX8
chr7	2354661	19	C	13	T	6	bi	EIF3B
chr7	2354681	19	G	13	C	6	bi	EIF3B
chr7	2354697	18	T	13	A	5	bi	EIF3B
chr7	2355356	1274	T	649	C	625	bi	EIF3B
chr7	2355874	35	C	20	T	15	bi	EIF3B
chr7	2358272	17	C	10	T	7	bi	EIF3B
chr7	2359526	18	C	13	G	5	bi	EIF3B
chr7	2359544	26	C	18	T	8	bi	EIF3B
chr7	2360671	16	T	9	C	7	bi	EIF3B
chr7	2364820	14	G	9	T	5	bi	EIF3B
chr7	2365022	24	G	14	A	10	bi	EIF3B
chr7	2365317	15	C	8	A	7	bi	EIF3B
chr7	2365625	19	A	11	G	8	bi	EIF3B
chr7	2366250	13	C	7	A	6	bi	EIF3B
chr7	2369400	21	T	11	C	10	bi	EIF3B
chr7	2372397	60	G	33	A	27	bi	EIF3B
chr7	2372931	33	C	22	G	11	bi	EIF3B
chr7	2373003	45	A	32	G	13	bi	EIF3B
chr7	2373694	19	T	10	G	9	bi	EIF3B
chr7	2374313	29	T	17	C	12	bi	EIF3B
chr7	2374507	15	A	9	G	6	bi	EIF3B
chr7	2374730	40	A	20	G	20	bi	EIF3B
chr7	2374852	44	T	29	C	15	bi	EIF3B
chr7	2375190	26	A	17	G	9	bi	EIF3B
chr7	2376162	80	C	44	T	36	bi	EIF3B
chr7	2376353	72	G	72	A	0	mono	EIF3B
chr7	2376355	77	C	76	A	1	mono	EIF3B
chr7	2377187	13	A	7	G	6	bi	EIF3B
chr7	2379880	96	G	57	C	39	bi	EIF3B
chr7	2407045	11	A	9	T	2	mono	CHST12
chr7	2445588	15	A	9	T	6	bi	CHST12
chr7	2446298	23	T	17	C	6	bi	CHST12
chr7	2447175	18	G	11	A	7	bi	CHST12
chr7	2447900	13	C	11	G	2	mono	CHST12
chr7	2632832	12	C	7	T	5	bi	TTYH3
chr7	2640173	21	G	13	A	8	bi	TTYH3
chr7	2642044	15	C	9	G	6	bi	TTYH3
chr7	2643816	10	G	7	C	3	bi	TTYH3
chr7	2646425	13	C	9	T	4	bi	TTYH3
chr7	2649235	33	G	20	A	13	bi	TTYH3
chr7	2649377	25	T	18	C	7	bi	TTYH3
chr7	2650532	10	C	6	T	4	bi	TTYH3
chr7	2712853	27	G	18	A	9	bi	AMZ1
chr7	2712962	32	A	21	G	11	bi	AMZ1
chr7	2713298	19	C	15	T	4	bi	AMZ1
chr7	2713387	15	T	8	C	7	bi	AMZ1
chr7	2713710	17	C	9	G	8	bi	AMZ1
chr7	2713864	22	C	11	T	11	bi	AMZ1
chr7	2714091	14	C	10	T	4	bi	AMZ1
chr7	2714451	25	G	15	A	10	bi	AMZ1
chr7	2714484	26	A	17	G	9	bi	AMZ1
chr7	2715298	15	C	10	T	5	bi	AMZ1
chr7	2715480	18	A	10	G	8	bi	AMZ1
chr7	2715738	14	G	8	T	6	bi	AMZ1
chr7	2716282	18	A	12	C	6	bi	AMZ1
chr7	2717071	12	G	10	A	2	mono	AMZ1
chr7	2717900	15	A	8	G	7	bi	AMZ1
chr7	2718511	15	A	9	G	6	bi	AMZ1
chr7	2718524	15	G	9	A	6	bi	AMZ1
chr7	2718590	14	C	7	T	7	bi	AMZ1
chr7	2718929	17	C	12	G	5	bi	AMZ1
chr7	2718973	12	A	9	G	3	bi	AMZ1
chr7	2720374	12	C	7	G	5	bi	AMZ1
chr7	2723806	19	G	11	A	8	bi	AMZ1
chr7	2723900	16	A	13	T	3	mono	AMZ1
chr7	2724102	10	T	6	G	4	bi	AMZ1
chr7	2725821	27	T	14	C	13	bi	AMZ1
chr7	2726089	16	C	10	T	6	bi	AMZ1
chr7	2726152	16	T	13	C	3	mono	AMZ1
chr7	2726762	20	T	12	G	8	bi	AMZ1
chr7	2728305	130	C	67	T	63	bi	"AMZ1", "GNA12"
chr7	2728927	221	T	116	C	105	bi	"AMZ1", "GNA12"
chr7	2728992	264	C	132	T	132	bi	"AMZ1", "GNA12"
chr7	2729230	253	C	131	T	122	bi	"AMZ1", "GNA12"
chr7	2729263	214	C	118	T	96	bi	"AMZ1", "GNA12"
chr7	2729301	185	G	111	T	74	bi	"AMZ1", "GNA12"
chr7	2730433	308	G	159	C	149	bi	"AMZ1", "GNA12"
chr7	2733156	10	T	7	C	3	bi	"AMZ1", "GNA12"
chr7	2814746	14	A	7	T	7	bi	GNA12
chr7	2835940	61	C	61	T	0	mono	"GNA12", "AC006028.11"
chr7	2874165	12	T	9	C	3	bi	NA
chr7	2874167	12	A	9	T	3	bi	NA
chr7	2874171	12	C	9	T	3	bi	NA
chr7	2874225	16	A	12	T	4	bi	NA
chr7	2874239	16	C	13	T	3	mono	NA
chr7	2874257	18	G	15	A	3	mono	NA
chr7	2906564	65	A	33	G	32	bi	CARD11
chr7	4883642	15	T	8	C	7	bi	RADIL
chr7	4895944	10	A	7	G	3	bi	NA
chr7	4974057	27	G	16	A	11	bi	RNF216P1
chr7	4994937	10	A	8	G	2	bi	"RNF216P1", "RBAK-RBAKDN", "RP11-730B22.5"
chr7	4996797	51	C	27	A	24	bi	"RNF216P1", "RBAK-RBAKDN", "RP11-730B22.5"
chr7	4997010	47	C	27	T	20	bi	"RNF216P1", "RBAK-RBAKDN", "RP11-730B22.5"
chr7	5225336	10	T	6	G	4	bi	WIPI2
chr7	5308118	186	G	102	A	84	bi	TNRC18
chr7	5308283	52	G	38	A	14	bi	TNRC18
chr7	5310933	16	T	9	C	7	bi	TNRC18
chr7	5332775	59	G	33	T	26	bi	TNRC18
chr7	5352581	14	A	10	G	4	bi	TNRC18
chr7	5353423	22	C	16	G	6	bi	TNRC18
chr7	5354838	21	G	11	A	10	bi	TNRC18
chr7	5355091	15	T	8	G	7	bi	TNRC18
chr7	5356615	19	A	10	C	9	bi	TNRC18
chr7	5357084	506	T	275	C	231	bi	TNRC18
chr7	5359271	10	T	6	C	4	bi	TNRC18
chr7	5359413	117	C	69	G	48	bi	TNRC18
chr7	5364196	18	G	11	A	7	bi	TNRC18
chr7	5366848	11	C	6	T	5	bi	TNRC18
chr7	5367066	15	C	8	T	7	bi	TNRC18
chr7	5370794	446	C	233	G	213	bi	TNRC18
chr7	5385208	10	T	8	C	2	bi	TNRC18
chr7	5387497	10	A	7	G	3	bi	TNRC18
chr7	5388021	438	A	222	G	216	bi	TNRC18
chr7	5390652	14	G	10	A	4	bi	TNRC18
chr7	5391951	17	A	14	G	3	mono	TNRC18
chr7	5391990	13	C	11	G	2	mono	TNRC18
chr7	5392627	12	A	8	T	4	bi	TNRC18
chr7	5392633	12	G	8	A	4	bi	TNRC18
chr7	5392730	27	A	21	G	6	bi	TNRC18
chr7	5393041	21	G	17	A	4	mono	TNRC18
chr7	5393427	27	T	19	C	8	bi	TNRC18
chr7	5393534	27	G	19	C	8	bi	TNRC18
chr7	5393617	11	A	10	G	1	mono	TNRC18
chr7	5394078	34	G	21	C	13	bi	TNRC18
chr7	5394967	14	A	7	G	7	bi	TNRC18
chr7	5395141	10	C	5	T	5	bi	TNRC18
chr7	5395152	12	G	8	C	4	bi	TNRC18
chr7	5395284	12	A	7	G	5	bi	TNRC18
chr7	5395319	12	G	9	C	3	bi	TNRC18
chr7	5397540	10	C	6	A	4	bi	TNRC18
chr7	5397567	11	C	8	T	3	bi	TNRC18
chr7	5397781	15	A	9	G	6	bi	TNRC18
chr7	5397946	21	A	11	G	10	bi	TNRC18
chr7	5397985	23	G	12	A	11	bi	TNRC18
chr7	5398173	10	T	7	A	3	bi	TNRC18
chr7	5399172	12	G	8	A	4	bi	TNRC18
chr7	5400899	16	T	9	C	7	bi	TNRC18
chr7	5401082	20	C	11	G	9	bi	TNRC18
chr7	5401854	22	T	12	A	10	bi	TNRC18
chr7	5403637	26	A	15	T	11	bi	TNRC18
chr7	5403665	26	A	15	G	11	bi	TNRC18
chr7	5403699	25	A	13	G	12	bi	TNRC18
chr7	5406246	21	C	12	T	9	bi	TNRC18
chr7	5407339	103	G	52	C	51	bi	TNRC18
chr7	5494967	13	C	8	T	5	bi	FBXL18
chr7	5495293	15	T	8	G	7	bi	FBXL18
chr7	5499909	31	T	19	A	12	bi	FBXL18
chr7	5500327	28	T	18	C	10	bi	FBXL18
chr7	5502026	14	A	8	G	6	bi	FBXL18
chr7	5526722	41	C	22	T	19	bi	ACTB
chr7	5527481	7170	C	3644	T	3526	bi	ACTB
chr7	5527965	49	C	28	T	21	bi	ACTB
chr7	5528735	152	A	83	G	69	bi	ACTB
chr7	5529696	164	G	96	A	68	bi	ACTB
chr7	5530084	24	G	13	A	11	bi	ACTB
chr7	5530212	16	A	8	C	8	bi	ACTB
chr7	5562569	16	C	10	G	6	bi	ACTB
chr7	5605062	24	C	14	T	10	bi	FSCN1
chr7	6011165	17	T	9	G	8	bi	AIMP2
chr7	6011737	16	T	10	C	6	bi	AIMP2
chr7	6014764	11	A	9	G	2	mono	AIMP2
chr7	6014977	10	C	6	T	4	bi	AIMP2
chr7	6016899	12	G	11	A	1	mono	"AIMP2", "SNORA80D"
chr7	6022284	12	C	8	T	4	bi	"AIMP2", "EIF2AK1"
chr7	6022895	37	G	19	A	18	bi	"AIMP2", "EIF2AK1"
chr7	6023197	33	C	23	A	10	bi	"AIMP2", "EIF2AK1"
chr7	6023652	342	C	187	T	155	bi	"AIMP2", "EIF2AK1"
chr7	6030897	12	T	8	C	4	bi	EIF2AK1
chr7	6034568	12	C	8	G	4	bi	"EIF2AK1", "ANKRD61"
chr7	6040654	12	G	7	A	5	bi	EIF2AK1
chr7	6059054	131	T	67	C	64	bi	EIF2AK1
chr7	6164589	219	C	111	G	108	bi	CYTH3
chr7	6165368	130	C	66	A	64	bi	CYTH3
chr7	6330563	231	C	158	T	73	bi	FAM220A
chr7	6330775	200	C	119	T	81	bi	FAM220A
chr7	6375101	18	T	10	G	8	bi	RAC1
chr7	6376957	12	C	8	G	4	bi	RAC1
chr7	6376984	11	C	7	T	4	bi	RAC1
chr7	6378747	15	T	10	C	5	bi	RAC1
chr7	6381907	12	T	7	C	5	bi	RAC1
chr7	6382925	11	G	8	A	3	bi	RAC1
chr7	6398586	14	A	7	G	7	bi	RAC1
chr7	6409498	365	C	365	T	0	mono	DAGLB
chr7	6422668	16	G	10	A	6	bi	DAGLB
chr7	6423673	11	T	8	C	3	bi	DAGLB
chr7	6475960	11	T	7	G	4	bi	"DAGLB", "KDELR2"
chr7	6475996	10	T	8	C	2	bi	"DAGLB", "KDELR2"
chr7	6577616	50	G	33	C	17	bi	ZDHHC4
chr7	6605650	16	C	10	T	6	bi	C7orf26
chr7	6606514	21	G	12	C	9	bi	C7orf26
chr7	6608107	39	T	22	C	17	bi	C7orf26
chr7	6652974	23	C	13	T	10	bi	ZNF316
chr7	6654628	15	A	9	G	6	bi	ZNF316
chr7	6655087	26	A	14	G	12	bi	ZNF316
chr7	6655662	19	C	10	T	9	bi	ZNF316
chr7	6674354	15	G	10	A	5	bi	"AC073343.13", "RP11-611L7.2"
chr7	6676304	10	T	6	C	4	bi	"AC073343.13", "RP11-611L7.2"
chr7	6689228	83	A	44	G	39	bi	"AC073343.13", "ZNF12"
chr7	6695903	24	C	13	T	11	bi	"AC073343.13", "ZNF12"
chr7	6696438	10	G	7	C	3	bi	"AC073343.13", "ZNF12"
chr7	6703701	15	T	9	A	6	bi	"AC073343.13", "ZNF12"
chr7	6706467	46	C	24	A	22	bi	"AC073343.13", "ZNF12"
chr7	7183473	11	A	8	G	3	bi	C1GALT1
chr7	7236473	11	C	7	T	4	bi	C1GALT1
chr7	7237323	10	A	6	G	4	bi	C1GALT1
chr7	7244915	20	G	15	A	5	bi	C1GALT1
chr7	7245259	19	C	14	T	5	bi	C1GALT1
chr7	7246226	22	C	22	T	0	mono	C1GALT1
chr7	7246238	37	G	24	A	13	bi	C1GALT1
chr7	7246567	53	C	27	T	26	bi	C1GALT1
chr7	7246814	37	A	21	T	16	bi	C1GALT1
chr7	7877946	24	A	13	G	11	bi	"UMAD1", "RP11-505D17.1"
chr7	7878274	78	A	41	G	37	bi	"UMAD1", "RP11-505D17.1"
chr7	7878420	46	G	27	C	19	bi	"UMAD1", "RP11-505D17.1"
chr7	7909664	14	C	14	T	0	mono	"UMAD1", "RP11-505D17.1", "CCNB2P1"
chr7	8086564	32	A	20	G	12	bi	GLCCI1
chr7	8088080	11	G	7	A	4	bi	GLCCI1
chr7	8354008	22	C	12	A	10	bi	NA
chr7	8354618	38	A	20	G	18	bi	NA
chr7	10932678	16	T	13	C	3	mono	NDUFA4
chr7	10934117	19	A	12	G	7	bi	NDUFA4
chr7	10934650	10	T	6	C	4	bi	NDUFA4
chr7	10935384	24	C	14	T	10	bi	NDUFA4
chr7	10935550	35	G	19	A	16	bi	NDUFA4
chr7	10937051	14	A	10	C	4	bi	NDUFA4
chr7	10937401	11	C	7	G	4	bi	NDUFA4
chr7	10937585	18	C	11	T	7	bi	NDUFA4
chr7	10937694	27	G	14	A	13	bi	NDUFA4
chr7	10939162	33	T	17	A	16	bi	NDUFA4
chr7	12229791	24	G	13	C	11	bi	TMEM106B
chr7	12232371	79	A	41	G	38	bi	TMEM106B
chr7	12232490	80	C	41	G	39	bi	TMEM106B
chr7	12232942	89	T	56	A	33	bi	TMEM106B
chr7	12233787	16	C	8	T	8	bi	TMEM106B
chr7	12233870	40	A	23	G	17	bi	TMEM106B
chr7	12234594	28	G	18	A	10	bi	TMEM106B
chr7	12235882	29	T	16	C	13	bi	TMEM106B
chr7	12236049	15	C	8	A	7	bi	TMEM106B
chr7	12236385	22	A	14	G	8	bi	TMEM106B
chr7	12689979	15	G	9	T	6	bi	ARL4A
chr7	13798250	10	C	9	G	1	mono	NA
chr7	16421268	15	G	11	T	4	bi	CRPPA
chr7	16599999	25	C	15	T	10	bi	ANKMY2
chr7	16646245	82	C	43	T	39	bi	BZW2
chr7	16647315	11	A	6	G	5	bi	BZW2
chr7	16683333	17	A	9	G	8	bi	BZW2
chr7	16683497	14	G	11	A	3	bi	BZW2
chr7	16683503	14	T	12	C	2	mono	BZW2
chr7	16683908	12	T	10	C	2	mono	BZW2
chr7	16684033	20	G	12	A	8	bi	BZW2
chr7	16684109	19	A	12	G	7	bi	BZW2
chr7	16684148	17	T	10	A	7	bi	BZW2
chr7	16684305	11	A	7	C	4	bi	BZW2
chr7	16684380	15	G	9	A	6	bi	BZW2
chr7	16685054	11	A	8	G	3	bi	BZW2
chr7	16685195	17	C	9	G	8	bi	BZW2
chr7	16686279	17	A	12	C	5	bi	BZW2
chr7	16692307	10	A	5	G	5	bi	BZW2
chr7	16695120	17	G	11	A	6	bi	BZW2
chr7	16695961	10	T	6	C	4	bi	"BZW2", "AC073333.8"
chr7	16696436	16	T	10	A	6	bi	"BZW2", "AC073333.8"
chr7	16696561	12	G	7	T	5	bi	"BZW2", "AC073333.8"
chr7	16698454	15	G	8	A	7	bi	"BZW2", "AC073333.8"
chr7	16698670	13	A	9	G	4	bi	"BZW2", "AC073333.8"
chr7	16753879	198	A	126	G	72	bi	TSPAN13
chr7	16754632	17	A	11	C	6	bi	TSPAN13
chr7	16754691	20	A	10	T	10	bi	TSPAN13
chr7	16755489	11	T	8	C	3	bi	TSPAN13
chr7	16755745	12	A	8	C	4	bi	TSPAN13
chr7	16760207	14	T	9	A	5	bi	TSPAN13
chr7	16760580	13	T	11	C	2	mono	TSPAN13
chr7	16760581	13	A	11	T	2	mono	TSPAN13
chr7	16776375	31	T	27	C	4	mono	TSPAN13
chr7	16779174	27	A	17	G	10	bi	TSPAN13
chr7	16779670	10	C	7	G	3	bi	TSPAN13
chr7	16779811	13	A	8	G	5	bi	TSPAN13
chr7	16781372	22	G	16	C	6	bi	TSPAN13
chr7	16781591	19	G	12	A	7	bi	TSPAN13
chr7	16781730	11	A	6	G	5	bi	TSPAN13
chr7	16782429	29	A	20	G	9	bi	TSPAN13
chr7	16783128	36	C	24	T	12	bi	TSPAN13
chr7	16783703	683	T	439	C	244	bi	TSPAN13
chr7	16784353	941	T	637	G	304	bi	TSPAN13
chr7	16784919	11	G	9	A	2	mono	NA
chr7	17310002	17	T	9	C	8	bi	"AHR", "RP11-507K12.1"
chr7	17339293	16	A	8	G	8	bi	"AHR", "RP11-507K12.1"
chr7	17339486	10	A	5	G	5	bi	"AHR", "RP11-507K12.1"
chr7	17792182	11	T	6	C	5	bi	SNX13
chr7	17795103	10	G	5	T	5	bi	SNX13
chr7	19697976	180	A	112	G	68	bi	POLR1F
chr7	19699093	10	T	7	C	3	bi	POLR1F
chr7	19708384	14	C	7	T	7	bi	POLR1F
chr7	20780150	17	A	12	G	5	bi	NA
chr7	20780165	18	G	14	C	4	bi	NA
chr7	20798273	15	G	11	C	4	bi	NA
chr7	20839376	15	A	11	C	4	bi	LINC01162
chr7	21005717	10	C	7	A	3	bi	"LINC01162", "RP11-97L4.1"
chr7	21023207	15	G	9	A	6	bi	"LINC01162", "RP11-97L4.1"
chr7	21072024	10	A	6	G	4	bi	NA
chr7	21075491	11	C	8	G	3	bi	NA
chr7	21427572	15	C	10	T	5	bi	NA
chr7	21511452	43	G	24	A	19	bi	SP4
chr7	21512787	38	T	20	C	18	bi	SP4
chr7	21887464	10	G	6	C	4	bi	DNAH11
chr7	21887933	10	C	6	G	4	bi	DNAH11
chr7	21888461	11	C	6	A	5	bi	DNAH11
chr7	21896792	14	C	10	T	4	bi	DNAH11
chr7	21897080	11	A	8	C	3	bi	DNAH11
chr7	21898155	12	G	8	A	4	bi	DNAH11
chr7	21898622	12	C	7	A	5	bi	DNAH11
chr7	21898877	11	C	6	T	5	bi	DNAH11
chr7	21899471	10	C	8	A	2	bi	DNAH11
chr7	21901342	137	A	69	G	68	bi	"DNAH11", "CDCA7L"
chr7	21902051	264	C	150	A	114	bi	CDCA7L
chr7	22419705	13	G	8	A	5	bi	STEAP1B
chr7	22563313	14	A	8	G	6	bi	STEAP1B
chr7	22570980	13	G	12	A	1	mono	"STEAP1B", "AC002480.3"
chr7	22572545	12	T	10	C	2	mono	"STEAP1B", "AC002480.3"
chr7	22573908	22	A	15	C	7	bi	"STEAP1B", "AC002480.3"
chr7	22809859	11	G	6	T	5	bi	NA
chr7	22854373	227	A	122	C	105	bi	SNHG26
chr7	22854868	282	T	144	C	138	bi	SNHG26
chr7	22855116	224	A	113	T	111	bi	SNHG26
chr7	22856612	284	G	143	C	141	bi	SNHG26
chr7	22857296	144	G	77	C	67	bi	SNHG26
chr7	22857459	213	T	107	A	106	bi	SNHG26
chr7	22857576	204	A	102	G	102	bi	SNHG26
chr7	22857868	99	A	56	G	43	bi	SNHG26
chr7	22858271	139	C	78	T	61	bi	SNHG26
chr7	22859285	250	C	125	G	125	bi	SNHG26
chr7	22860459	211	A	106	T	105	bi	SNHG26
chr7	22862462	31	T	20	C	11	bi	SNHG26
chr7	22862507	34	C	20	T	14	bi	SNHG26
chr7	22862607	37	C	21	G	16	bi	SNHG26
chr7	22862608	37	C	21	T	16	bi	SNHG26
chr7	22862828	50	T	28	C	22	bi	SNHG26
chr7	22863001	52	T	28	C	24	bi	SNHG26
chr7	22864324	34	A	20	G	14	bi	"SNHG26", "AC005682.6"
chr7	22865663	17	G	9	A	8	bi	"SNHG26", "AC005682.6"
chr7	22866149	28	C	18	G	10	bi	"SNHG26", "AC005682.6"
chr7	22867280	17	C	9	T	8	bi	"SNHG26", "AC005682.6"
chr7	22867434	19	C	12	T	7	bi	"SNHG26", "AC005682.6"
chr7	22868624	17	A	10	G	7	bi	"SNHG26", "AC005682.6"
chr7	22942588	175	C	89	T	86	bi	FAM126A
chr7	22944271	141	C	87	T	54	bi	FAM126A
chr7	22945153	189	C	99	A	90	bi	FAM126A
chr7	22945154	191	A	97	G	94	bi	FAM126A
chr7	22945205	209	T	116	C	93	bi	FAM126A
chr7	22945512	169	C	88	G	81	bi	FAM126A
chr7	22947881	13	G	7	A	6	bi	FAM126A
chr7	22949585	16	A	12	T	4	bi	FAM126A
chr7	22953168	11	A	8	C	3	bi	FAM126A
chr7	22953224	13	A	9	G	4	bi	FAM126A
chr7	22953714	14	C	7	T	7	bi	FAM126A
chr7	22957545	15	G	8	A	7	bi	FAM126A
chr7	22959291	11	G	6	A	5	bi	FAM126A
chr7	22980191	13	A	7	G	6	bi	FAM126A
chr7	22981053	13	G	7	A	6	bi	FAM126A
chr7	22981176	12	A	6	C	6	bi	FAM126A
chr7	22981463	13	A	7	C	6	bi	FAM126A
chr7	22982828	23	T	13	C	10	bi	FAM126A
chr7	22987028	13	C	7	T	6	bi	FAM126A
chr7	23192570	11	G	10	A	1	mono	NUP42
chr7	23348194	11	C	6	T	5	bi	IGF2BP3
chr7	23563699	115	A	115	G	0	mono	AC006026.9
chr7	23584951	10	C	10	G	0	mono	NA
chr7	23639768	31	A	17	G	14	bi	CCDC126
chr7	23644160	75	G	40	A	35	bi	CCDC126
chr7	23692169	13	C	7	T	6	bi	FAM221A
chr7	23692718	24	A	13	G	11	bi	FAM221A
chr7	23693453	11	G	6	A	5	bi	FAM221A
chr7	23696891	22	C	14	T	8	bi	FAM221A
chr7	23697056	16	G	9	C	7	bi	FAM221A
chr7	23698176	18	T	11	C	7	bi	FAM221A
chr7	23702324	77	C	40	T	37	bi	FAM221A
chr7	24391064	14	T	10	A	4	bi	RP5-1055C4.1
chr7	24391717	10	A	8	T	2	bi	RP5-1055C4.1
chr7	24392165	10	T	6	C	4	bi	RP5-1055C4.1
chr7	24392170	11	C	6	T	5	bi	RP5-1055C4.1
chr7	24392334	16	T	9	C	7	bi	RP5-1055C4.1
chr7	24392336	16	T	9	C	7	bi	RP5-1055C4.1
chr7	24392339	17	C	9	T	8	bi	RP5-1055C4.1
chr7	24392542	11	G	8	A	3	bi	RP5-1055C4.1
chr7	24393382	13	C	10	T	3	bi	RP5-1055C4.1
chr7	24394184	11	G	9	C	2	mono	RP5-1055C4.1
chr7	24394545	14	T	9	C	5	bi	RP5-1055C4.1
chr7	24395066	14	G	9	A	5	bi	RP5-1055C4.1
chr7	24395875	13	C	10	G	3	bi	RP5-1055C4.1
chr7	24396586	29	T	21	C	8	bi	RP5-1055C4.1
chr7	24397326	61	G	34	A	27	bi	RP5-1055C4.1
chr7	24401810	35	A	24	G	11	bi	RP5-1055C4.1
chr7	24402015	43	G	25	A	18	bi	RP5-1055C4.1
chr7	24403757	16	C	8	G	8	bi	RP5-1055C4.1
chr7	24403805	26	G	17	T	9	bi	RP5-1055C4.1
chr7	24404579	23	G	14	C	9	bi	RP5-1055C4.1
chr7	24405045	15	C	9	G	6	bi	RP5-1055C4.1
chr7	24405216	31	G	22	C	9	bi	RP5-1055C4.1
chr7	24405439	20	T	12	A	8	bi	RP5-1055C4.1
chr7	24407290	11	C	7	T	4	bi	RP5-1055C4.1
chr7	24409992	10	T	7	C	3	bi	RP5-1055C4.1
chr7	24689597	51	C	50	T	1	mono	MPP6
chr7	24797901	27	C	20	A	7	bi	OSBPL3
chr7	25117262	13	T	10	C	3	bi	NA
chr7	25117688	35	A	23	G	12	bi	NA
chr7	25118627	15	T	9	C	6	bi	NA
chr7	25119565	14	T	9	C	5	bi	CYCS
chr7	26212762	953	A	952	G	0	mono	CBX3
chr7	26269943	25	C	15	T	10	bi	NA
chr7	26668038	14	C	9	A	5	bi	SKAP2
chr7	27046254	12	T	11	C	1	mono	NA
chr7	27096628	11	T	9	C	2	mono	HOTAIRM1
chr7	27097110	10	C	8	G	2	bi	HOTAIRM1
chr7	27098564	24	T	13	C	11	bi	HOTAIRM1
chr7	27458801	1905	C	1905	T	0	mono	EIF4HP1
chr7	27525574	235	C	124	T	111	bi	HIBADH
chr7	27540154	22	C	14	T	8	bi	HIBADH
chr7	27742624	11	T	7	C	4	bi	TAX1BP1
chr7	27770460	10	A	5	G	5	bi	TAX1BP1
chr7	27787484	172	A	87	T	85	bi	TAX1BP1
chr7	27791884	10	A	6	T	4	bi	TAX1BP1
chr7	27830163	68	A	38	G	30	bi	TAX1BP1
chr7	27830175	57	C	30	G	27	bi	TAX1BP1
chr7	27831552	72	T	37	C	35	bi	"TAX1BP1", "JAZF1"
chr7	27833576	10	G	8	A	2	bi	"TAX1BP1", "JAZF1"
chr7	29146640	21	G	14	A	7	bi	"CPVL", "RP5-1189D6.2", "CHN2"
chr7	29563583	11	G	7	A	4	bi	AC007255.8
chr7	29563664	12	G	8	C	4	bi	AC007255.8
chr7	29564234	17	C	9	T	8	bi	PRR15
chr7	29565429	19	A	11	C	8	bi	PRR15
chr7	29565540	18	T	11	C	7	bi	PRR15
chr7	29566809	25	T	15	C	10	bi	PRR15
chr7	29647192	16	C	9	T	7	bi	ZNRF2P2
chr7	29647198	17	G	9	A	8	bi	ZNRF2P2
chr7	29647213	16	C	9	T	7	bi	ZNRF2P2
chr7	29647218	14	A	7	G	7	bi	ZNRF2P2
chr7	29649402	11	T	7	C	4	bi	ZNRF2P2
chr7	29651089	10	C	7	A	3	bi	"ZNRF2P2", "DPY19L2P3"
chr7	29787490	10	A	8	G	2	bi	NA
chr7	29788444	12	T	11	C	1	mono	NA
chr7	29887612	12	A	7	G	5	bi	WIPF3
chr7	29895279	12	A	8	G	4	bi	WIPF3
chr7	29904446	11	T	7	A	4	bi	WIPF3
chr7	29905310	17	T	14	C	3	mono	WIPF3
chr7	29905885	12	G	10	A	2	mono	WIPF3
chr7	29906797	11	T	7	C	4	bi	WIPF3
chr7	29914521	79	A	46	G	33	bi	WIPF3
chr7	29989076	10	G	8	C	2	bi	"SCRN1", "FKBP14-AS1"
chr7	29989337	11	C	8	A	3	bi	"SCRN1", "FKBP14-AS1"
chr7	29990098	10	C	5	T	5	bi	"SCRN1", "FKBP14-AS1"
chr7	30011473	10	T	7	C	3	bi	"FKBP14-AS1", "FKBP14"
chr7	30014063	40	G	26	A	14	bi	"FKBP14-AS1", "FKBP14"
chr7	30021076	10	A	6	G	4	bi	"FKBP14-AS1", "FKBP14"
chr7	30021963	11	G	7	A	4	bi	"FKBP14-AS1", "FKBP14"
chr7	30028412	32	G	21	A	11	bi	PLEKHA8
chr7	30049586	10	A	6	C	4	bi	PLEKHA8
chr7	30078892	89	C	46	T	43	bi	PLEKHA8
chr7	30079794	113	A	60	G	53	bi	PLEKHA8
chr7	30082307	97	C	56	G	41	bi	PLEKHA8
chr7	30082417	44	T	23	C	21	bi	PLEKHA8
chr7	30082809	97	A	49	C	48	bi	PLEKHA8
chr7	30129618	19	G	10	A	9	bi	"PLEKHA8", "RP11-112E16.2"
chr7	30130195	10	A	6	G	4	bi	"PLEKHA8", "RP11-112E16.2"
chr7	30285399	28	T	16	C	12	bi	ZNRF2
chr7	30285663	41	C	21	T	20	bi	ZNRF2
chr7	30451695	32	T	19	C	13	bi	NOD1
chr7	30452621	24	C	16	T	8	bi	NOD1
chr7	30452934	17	A	11	G	6	bi	NOD1
chr7	30455006	11	T	6	C	5	bi	NOD1
chr7	30456434	17	C	12	G	5	bi	NOD1
chr7	30456766	15	G	11	C	4	bi	NOD1
chr7	30459959	12	C	7	T	5	bi	NOD1
chr7	30475287	11	C	6	G	5	bi	NOD1
chr7	30496995	270	T	147	C	123	bi	GGCT
chr7	30785959	15	A	8	C	7	bi	"INMT-MINDY4", "MINDY4"
chr7	30791466	11	T	7	C	4	bi	"INMT-MINDY4", "MINDY4"
chr7	30791565	10	C	6	T	4	bi	"INMT-MINDY4", "MINDY4"
chr7	30792202	11	T	6	C	5	bi	"INMT-MINDY4", "MINDY4"
chr7	32486454	86	A	49	G	37	bi	LSM5
chr7	32486569	108	T	59	C	49	bi	LSM5
chr7	32487397	10	G	7	A	3	bi	LSM5
chr7	32488754	17	C	9	T	8	bi	LSM5
chr7	32490324	43	C	25	G	18	bi	LSM5
chr7	32490493	32	G	17	C	15	bi	LSM5
chr7	32490586	37	T	21	A	16	bi	LSM5
chr7	32490587	37	C	21	A	16	bi	LSM5
chr7	32491385	10	A	8	G	2	bi	LSM5
chr7	32491619	27	A	15	C	12	bi	LSM5
chr7	32491672	24	C	14	T	10	bi	LSM5
chr7	32492184	31	C	22	G	9	bi	LSM5
chr7	32492359	24	C	15	T	9	bi	LSM5
chr7	32492395	26	C	13	G	13	bi	LSM5
chr7	32493947	21	A	18	G	3	mono	LSM5
chr7	32494338	17	A	12	C	5	bi	LSM5
chr7	32496308	15	G	8	A	7	bi	AVL9
chr7	32506742	19	C	14	T	5	bi	AVL9
chr7	32559044	142	C	71	T	71	bi	AVL9
chr7	32562190	21	C	13	T	8	bi	AVL9
chr7	32562991	11	A	7	G	4	bi	AVL9
chr7	32563399	11	G	8	A	3	bi	AVL9
chr7	32564859	12	C	7	G	5	bi	AVL9
chr7	32564896	12	A	7	G	5	bi	AVL9
chr7	32564954	10	C	7	T	3	bi	AVL9
chr7	32566976	10	T	7	C	3	bi	AVL9
chr7	32578064	16	C	8	T	8	bi	AVL9
chr7	32578818	12	A	6	G	6	bi	AVL9
chr7	32579125	16	C	9	T	7	bi	AVL9
chr7	32579965	14	C	7	T	7	bi	AVL9
chr7	32581233	19	G	13	A	6	bi	"AVL9", "DPY19L1P1"
chr7	32581338	20	A	10	G	10	bi	"AVL9", "DPY19L1P1"
chr7	32581353	21	A	11	G	10	bi	"AVL9", "DPY19L1P1"
chr7	32583865	103	G	53	C	50	bi	"AVL9", "DPY19L1P1"
chr7	32584184	92	C	55	T	37	bi	"AVL9", "DPY19L1P1"
chr7	32585199	228	C	121	T	107	bi	"AVL9", "DPY19L1P1"
chr7	32585342	141	T	82	C	59	bi	"AVL9", "DPY19L1P1"
chr7	32585819	175	G	97	A	78	bi	"AVL9", "DPY19L1P1"
chr7	32585914	146	T	85	G	61	bi	"AVL9", "DPY19L1P1"
chr7	32586394	97	A	57	G	40	bi	"AVL9", "DPY19L1P1"
chr7	32587050	82	G	45	A	37	bi	"AVL9", "DPY19L1P1"
chr7	32728767	20	C	11	T	9	bi	"DPY19L1P1", "ZNRF2P1"
chr7	32754019	20	G	13	A	7	bi	DPY19L1P1
chr7	32754051	16	T	9	C	7	bi	DPY19L1P1
chr7	32754093	14	G	11	A	3	bi	DPY19L1P1
chr7	32754188	25	C	13	T	12	bi	DPY19L1P1
chr7	32754210	27	A	14	G	13	bi	DPY19L1P1
chr7	32754223	26	T	14	C	12	bi	DPY19L1P1
chr7	32755119	27	A	14	G	13	bi	DPY19L1P1
chr7	32755541	18	A	12	G	6	bi	DPY19L1P1
chr7	32756872	14	A	8	G	6	bi	DPY19L1P1
chr7	32757315	13	T	8	G	5	bi	DPY19L1P1
chr7	32758897	23	G	12	A	11	bi	"DPY19L1P1", "RP11-225B17.2"
chr7	32868523	77	G	44	C	33	bi	KBTBD2
chr7	32869092	54	C	35	T	19	bi	KBTBD2
chr7	32869333	67	T	47	C	20	bi	KBTBD2
chr7	32890985	9	C	5	T	4	bi	KBTBD2
chr7	33015098	16	T	9	C	7	bi	NT5C3A
chr7	33016438	10	A	7	G	3	bi	NT5C3A
chr7	33099263	13	T	7	A	6	bi	RP9
chr7	34651330	49	G	33	C	16	bi	NPSR1-AS1
chr7	34651675	23	A	21	T	2	mono	NPSR1-AS1
chr7	34651767	34	A	23	C	11	bi	NPSR1-AS1
chr7	34652391	72	C	57	T	15	bi	NPSR1-AS1
chr7	34652451	55	A	41	C	14	bi	NPSR1-AS1
chr7	34652565	32	G	20	A	12	bi	NPSR1-AS1
chr7	34652764	52	G	31	C	21	bi	NPSR1-AS1
chr7	34653313	34	C	18	A	16	bi	NPSR1-AS1
chr7	34751589	19	G	19	A	0	mono	"NPSR1-AS1", "NPSR1", "NCAPD2P1"
chr7	34929132	194	A	115	G	79	bi	DPY19L1
chr7	34930719	79	T	56	C	23	bi	DPY19L1
chr7	34931073	324	G	202	C	122	bi	DPY19L1
chr7	34931297	327	T	200	G	127	bi	DPY19L1
chr7	34934115	10	A	5	C	5	bi	DPY19L1
chr7	34938795	10	A	5	G	5	bi	DPY19L1
chr7	34940293	56	A	43	C	13	bi	DPY19L1
chr7	35633366	28	C	15	G	13	bi	HERPUD2
chr7	37294132	16	C	16	T	0	mono	ELMO1
chr7	37295126	10	G	10	A	0	mono	ELMO1
chr7	37296594	13	A	13	G	0	mono	ELMO1
chr7	37296617	10	G	10	C	0	mono	ELMO1
chr7	37311903	18	C	17	A	1	mono	ELMO1
chr7	38724568	29	T	15	C	14	bi	VPS41
chr7	38725076	32	T	19	C	13	bi	VPS41
chr7	38746610	13	G	7	A	6	bi	VPS41
chr7	39566508	43	A	29	G	14	bi	YAE1
chr7	39570578	13	G	7	A	6	bi	YAE1
chr7	39706867	126	C	63	T	63	bi	RALA
chr7	39792137	18	C	9	T	9	bi	LINC00265
chr7	40065236	12	C	6	G	6	bi	CDK13
chr7	40066100	12	G	8	T	4	bi	CDK13
chr7	40066546	11	T	8	A	3	bi	CDK13
chr7	40095079	143	A	93	G	50	bi	CDK13
chr7	42916407	11	G	9	A	2	mono	RP11-111K18.1
chr7	43627595	12	A	7	G	5	bi	"STK17A", "COA1"
chr7	43876539	26	G	18	C	8	bi	"URGCP-MRPS24", "URGCP"
chr7	43877128	33	G	18	T	15	bi	"URGCP-MRPS24", "URGCP"
chr7	43877414	37	G	19	A	18	bi	"URGCP-MRPS24", "URGCP"
chr7	43877675	43	G	23	A	20	bi	"URGCP-MRPS24", "URGCP"
chr7	43918910	15	G	15	A	0	mono	"URGCP", "TUBG1P"
chr7	43954979	13	C	7	A	6	bi	"UBE2D4", "POLR2J4", "RP5-1165K10.2"
chr7	44045351	10	A	6	G	4	bi	DBNL
chr7	44047289	12	A	6	G	6	bi	DBNL
chr7	44047635	13	A	10	G	3	bi	DBNL
chr7	44047672	15	C	13	T	2	mono	DBNL
chr7	44048019	10	T	7	G	3	bi	DBNL
chr7	44048078	10	A	6	G	4	bi	DBNL
chr7	44048140	11	T	6	C	5	bi	DBNL
chr7	44058097	22	T	12	C	10	bi	DBNL
chr7	44060065	33	T	18	C	15	bi	DBNL
chr7	44064032	12	T	7	A	5	bi	"DBNL", "PGAM2"
chr7	44065189	12	A	8	C	4	bi	"DBNL", "PGAM2", "AC017116.11"
chr7	44070203	13	G	7	A	6	bi	NA
chr7	44071046	14	A	7	T	7	bi	NA
chr7	44072930	92	G	52	A	40	bi	POLM
chr7	44073002	63	G	32	A	31	bi	POLM
chr7	44073095	71	T	39	C	32	bi	POLM
chr7	44073274	174	T	98	G	76	bi	POLM
chr7	44073515	15	T	8	G	7	bi	POLM
chr7	44074057	29	T	16	C	13	bi	POLM
chr7	44074652	14	A	8	G	6	bi	POLM
chr7	44075296	30	C	15	T	15	bi	POLM
chr7	44075302	30	A	16	G	14	bi	POLM
chr7	44075716	30	A	30	C	0	mono	POLM
chr7	44075830	36	T	20	C	16	bi	POLM
chr7	44077277	22	A	12	G	10	bi	POLM
chr7	44078193	23	A	14	G	9	bi	POLM
chr7	44078226	23	G	15	A	8	bi	POLM
chr7	44078261	23	A	16	G	7	bi	POLM
chr7	44082337	27	A	16	C	11	bi	POLM
chr7	44114687	37	T	20	C	17	bi	POLD2
chr7	44201065	315	T	175	G	140	bi	YKT6
chr7	44206935	18	G	10	A	8	bi	YKT6
chr7	44209029	27	C	18	T	9	bi	YKT6
chr7	44209121	35	C	19	T	16	bi	YKT6
chr7	44212419	436	G	231	C	205	bi	YKT6
chr7	44213422	240	T	124	G	116	bi	YKT6
chr7	44213786	454	C	247	T	207	bi	YKT6
chr7	44394767	11	A	9	G	2	mono	NUDCD3
chr7	44564418	11	T	6	G	5	bi	NA
chr7	44564475	10	C	6	G	4	bi	NA
chr7	44566499	105	T	56	C	49	bi	DDX56
chr7	44566740	13	T	9	C	4	bi	DDX56
chr7	44567573	28	C	19	T	9	bi	DDX56
chr7	44568504	13	G	8	A	5	bi	DDX56
chr7	44570253	16	C	13	T	3	mono	DDX56
chr7	44570891	18	T	10	C	8	bi	DDX56
chr7	44571478	25	T	17	C	8	bi	DDX56
chr7	44573154	20	T	12	C	8	bi	DDX56
chr7	44573504	20	A	12	G	8	bi	DDX56
chr7	44575562	82	A	49	G	33	bi	NA
chr7	44575587	71	T	40	C	31	bi	NA
chr7	44576389	111	A	61	T	50	bi	NA
chr7	44576866	25	A	22	T	0	mono	NA
chr7	44577508	28	A	15	G	13	bi	NA
chr7	44577555	26	T	15	C	11	bi	NA
chr7	44578849	211	A	115	G	96	bi	TMED4
chr7	44579000	263	A	135	T	128	bi	TMED4
chr7	44579703	91	C	49	T	42	bi	TMED4
chr7	44580763	22	A	13	G	9	bi	TMED4
chr7	44581237	55	A	28	C	27	bi	TMED4
chr7	44607164	26	A	15	G	11	bi	OGDH
chr7	44608053	11	C	6	T	5	bi	OGDH
chr7	44613485	10	A	6	G	4	bi	OGDH
chr7	44627837	10	C	5	T	5	bi	OGDH
chr7	44707900	86	A	51	G	35	bi	OGDH
chr7	44708304	300	T	176	C	124	bi	OGDH
chr7	44751389	14	G	9	A	5	bi	ZMIZ2
chr7	44762564	14	A	8	G	6	bi	ZMIZ2
chr7	44768418	34	A	24	G	10	bi	ZMIZ2
chr7	44768492	141	G	83	T	58	bi	ZMIZ2
chr7	44768624	213	G	118	A	95	bi	ZMIZ2
chr7	44769674	32	A	16	G	16	bi	ZMIZ2
chr7	44769677	33	G	17	C	16	bi	ZMIZ2
chr7	44771386	20	A	14	G	6	bi	NA
chr7	44771624	11	C	8	T	3	bi	NA
chr7	44795554	19	T	11	A	8	bi	NA
chr7	44797699	359	G	182	A	177	bi	PPIA
chr7	44798289	147	C	107	A	40	bi	PPIA
chr7	44801073	17	T	12	G	5	bi	PPIA
chr7	44802047	340	C	175	A	165	bi	PPIA
chr7	44827034	95	A	57	G	38	bi	H2AZ2
chr7	44827233	99	G	54	T	45	bi	H2AZ2
chr7	44828468	148	T	81	C	67	bi	H2AZ2
chr7	44829372	67	A	34	G	33	bi	H2AZ2
chr7	44829432	70	A	41	G	29	bi	H2AZ2
chr7	44831334	58	C	33	T	25	bi	H2AZ2
chr7	44831535	42	A	29	C	13	bi	H2AZ2
chr7	44833301	201	C	113	T	88	bi	H2AZ2
chr7	44833312	194	A	110	G	84	bi	H2AZ2
chr7	44833526	108	C	55	A	53	bi	H2AZ2
chr7	44833775	131	C	78	T	53	bi	H2AZ2
chr7	44835367	17	T	9	C	8	bi	H2AZ2
chr7	44835444	14	C	7	T	7	bi	H2AZ2
chr7	44847477	11	G	9	A	2	mono	H2AZ2
chr7	44877441	51	G	30	A	21	bi	PURB
chr7	44881108	37	A	23	T	14	bi	PURB
chr7	44881788	65	A	36	C	29	bi	"PURB", "MIR4657"
chr7	44963863	12	A	7	G	5	bi	MYO1G
chr7	44964464	26	T	16	C	10	bi	MYO1G
chr7	44968907	12	T	7	C	5	bi	MYO1G
chr7	44969742	30	A	16	G	14	bi	MYO1G
chr7	44978701	16	C	8	T	8	bi	MYO1G
chr7	44982186	35	T	20	C	15	bi	NA
chr7	44982270	23	G	12	C	11	bi	NA
chr7	44982350	39	T	24	C	15	bi	NA
chr7	44982658	39	T	23	C	16	bi	NA
chr7	44983596	198	A	105	C	93	bi	SNHG15
chr7	44983703	151	T	79	C	72	bi	SNHG15
chr7	44985277	225	G	121	A	104	bi	SNHG15
chr7	44986121	35	C	21	G	14	bi	SNHG15
chr7	44991828	11	G	9	C	2	mono	NA
chr7	45064532	60	G	38	A	22	bi	CCM2
chr7	45076174	243	T	139	C	104	bi	CCM2
chr7	45080649	15	G	10	A	5	bi	NACAD
chr7	45082725	55	A	30	C	25	bi	NACAD
chr7	45083124	24	G	14	A	10	bi	NACAD
chr7	45084687	32	A	17	G	15	bi	NACAD
chr7	45084866	25	T	15	A	10	bi	NACAD
chr7	45098614	15	C	9	T	6	bi	NA
chr7	45098718	19	T	10	A	9	bi	NA
chr7	45098866	13	C	10	T	3	bi	NA
chr7	45098975	16	G	8	T	8	bi	NA
chr7	45099564	17	T	11	C	6	bi	NA
chr7	45100293	384	A	192	G	192	bi	TBRG4
chr7	45103494	53	C	53	G	0	mono	TBRG4
chr7	45104293	73	G	41	A	32	bi	TBRG4
chr7	45104514	268	C	162	T	106	bi	TBRG4
chr7	45104804	291	C	155	T	136	bi	TBRG4
chr7	45106975	21	C	12	G	9	bi	TBRG4
chr7	45106985	18	G	10	A	8	bi	TBRG4
chr7	45107965	79	G	40	A	39	bi	TBRG4
chr7	45109068	1022	G	566	A	456	bi	TBRG4
chr7	45109174	803	C	414	A	389	bi	TBRG4
chr7	45204278	15	C	9	T	6	bi	NA
chr7	45686904	11	A	6	G	5	bi	ADCY1
chr7	45688347	12	A	8	G	4	bi	ADCY1
chr7	45691449	11	G	6	A	5	bi	ADCY1
chr7	45714555	12	C	6	T	6	bi	ADCY1
chr7	45714983	14	G	8	A	6	bi	ADCY1
chr7	45724500	10	A	8	G	2	bi	SEPTIN7P2
chr7	47276988	397	A	200	C	197	bi	TNS3
chr7	47277448	482	T	243	C	239	bi	TNS3
chr7	47277912	487	A	257	G	230	bi	TNS3
chr7	47279429	29	A	18	G	11	bi	TNS3
chr7	47280125	10	T	6	C	4	bi	TNS3
chr7	47281185	10	G	6	A	4	bi	TNS3
chr7	47281452	11	G	6	A	5	bi	TNS3
chr7	47281804	15	A	8	G	7	bi	TNS3
chr7	47281812	15	G	8	A	7	bi	TNS3
chr7	47282066	16	T	11	A	5	bi	TNS3
chr7	47282378	15	A	9	G	6	bi	TNS3
chr7	47283452	25	G	13	A	12	bi	TNS3
chr7	47283556	12	G	8	A	4	bi	TNS3
chr7	47283858	33	G	23	A	10	bi	TNS3
chr7	47285226	13	T	7	G	6	bi	TNS3
chr7	47294129	10	A	5	C	5	bi	TNS3
chr7	47294368	11	C	7	T	4	bi	TNS3
chr7	47295659	10	G	6	A	4	bi	TNS3
chr7	47297416	16	A	11	G	5	bi	TNS3
chr7	47297792	10	T	8	G	2	bi	TNS3
chr7	47297932	16	A	8	G	8	bi	TNS3
chr7	47300294	19	A	11	G	8	bi	TNS3
chr7	47345341	15	T	8	A	7	bi	TNS3
chr7	47349603	10	T	7	C	3	bi	TNS3
chr7	47356993	21	T	13	C	8	bi	TNS3
chr7	47365855	13	C	8	T	5	bi	TNS3
chr7	47366537	14	A	11	G	3	bi	TNS3
chr7	47367063	12	C	9	T	3	bi	TNS3
chr7	47368432	269	G	142	A	127	bi	TNS3
chr7	47369377	420	A	224	T	196	bi	TNS3
chr7	47393406	10	T	6	C	4	bi	TNS3
chr7	47397647	13	A	8	G	5	bi	TNS3
chr7	47402224	13	G	11	A	2	mono	TNS3
chr7	47403036	13	T	7	C	6	bi	TNS3
chr7	47407944	12	A	8	G	4	bi	TNS3
chr7	47419406	10	A	7	T	3	bi	TNS3
chr7	47419602	10	A	7	G	3	bi	TNS3
chr7	47427580	16	A	9	G	7	bi	TNS3
chr7	47430094	10	G	6	A	4	bi	TNS3
chr7	47430111	10	T	6	C	4	bi	TNS3
chr7	47521352	10	G	6	A	4	bi	TNS3
chr7	47525906	15	C	12	T	3	bi	TNS3
chr7	47526678	12	T	8	C	4	bi	TNS3
chr7	47529120	71	C	40	T	31	bi	TNS3
chr7	47592520	40	C	23	G	17	bi	NA
chr7	47594248	11	A	6	G	5	bi	NA
chr7	47812025	10	T	7	C	3	bi	"PKD1L1", "C7orf69"
chr7	47813239	14	C	8	T	6	bi	"PKD1L1", "C7orf69"
chr7	47815358	10	C	6	T	4	bi	"PKD1L1", "C7orf69"
chr7	47828408	12	A	10	G	2	mono	PKD1L1
chr7	47828429	10	A	8	C	2	bi	PKD1L1
chr7	47828729	11	T	7	A	4	bi	PKD1L1
chr7	47878793	12	G	8	A	4	bi	PKD1L1
chr7	47885733	49	C	30	G	19	bi	PKD1L1
chr7	47897253	14	A	12	G	2	mono	PKD1L1
chr7	47956024	112	A	63	G	49	bi	NA
chr7	47956031	112	G	66	A	46	bi	NA
chr7	47956167	95	A	51	T	44	bi	NA
chr7	47956280	83	C	45	T	38	bi	NA
chr7	47956635	88	G	50	T	38	bi	NA
chr7	47957366	144	C	85	T	59	bi	NA
chr7	47960761	74	A	43	G	31	bi	NA
chr7	47960777	97	T	52	G	45	bi	NA
chr7	47961457	226	T	114	C	112	bi	NA
chr7	47963767	148	G	86	A	62	bi	HUS1
chr7	47964068	199	T	128	C	71	bi	HUS1
chr7	47964170	363	A	190	G	173	bi	HUS1
chr7	47965365	105	C	58	T	47	bi	HUS1
chr7	47965653	13	A	10	G	3	bi	HUS1
chr7	47966386	39	T	21	C	18	bi	HUS1
chr7	47966462	17	A	9	G	8	bi	HUS1
chr7	47966703	18	T	10	C	8	bi	HUS1
chr7	47967052	21	T	14	C	7	bi	HUS1
chr7	47968188	16	T	9	G	7	bi	HUS1
chr7	47968203	16	C	8	T	8	bi	HUS1
chr7	47968262	25	A	14	G	11	bi	HUS1
chr7	47969069	20	G	11	A	9	bi	HUS1
chr7	47969421	13	A	10	G	3	bi	HUS1
chr7	47969422	13	A	10	T	3	bi	HUS1
chr7	47970164	14	C	10	T	4	bi	HUS1
chr7	47970168	12	A	8	G	4	bi	HUS1
chr7	47970946	33	G	20	A	13	bi	HUS1
chr7	47971381	72	T	38	C	34	bi	HUS1
chr7	47972764	38	A	24	G	14	bi	HUS1
chr7	47974514	54	C	28	A	26	bi	HUS1
chr7	47975109	23	C	12	G	11	bi	HUS1
chr7	47976091	60	G	35	A	25	bi	HUS1
chr7	47977120	35	T	20	G	15	bi	HUS1
chr7	47977952	25	G	14	A	11	bi	HUS1
chr7	47977955	28	C	15	T	13	bi	HUS1
chr7	47978368	79	C	43	T	36	bi	HUS1
chr7	47978392	61	T	35	C	26	bi	HUS1
chr7	47978858	59	T	31	A	28	bi	HUS1
chr7	47988915	16	G	9	C	7	bi	SUN3
chr7	47989829	35	A	26	G	9	bi	SUN3
chr7	47990071	19	G	12	A	7	bi	SUN3
chr7	47992027	33	C	17	A	16	bi	SUN3
chr7	47992724	18	G	13	A	5	bi	SUN3
chr7	47992998	31	A	18	T	13	bi	SUN3
chr7	47993537	14	T	9	A	5	bi	SUN3
chr7	47993633	39	C	22	T	17	bi	SUN3
chr7	48000460	28	A	21	G	7	bi	SUN3
chr7	48000599	26	C	21	T	5	mono	SUN3
chr7	48000603	25	C	19	T	6	bi	SUN3
chr7	48000678	26	C	19	A	7	bi	SUN3
chr7	48000783	11	T	9	C	2	mono	SUN3
chr7	48001069	35	T	22	C	13	bi	SUN3
chr7	48001135	22	C	17	T	5	bi	SUN3
chr7	48005039	10	G	10	A	0	mono	SUN3
chr7	48044161	19	G	11	C	8	bi	C7orf57
chr7	48060419	30	C	20	T	10	bi	C7orf57
chr7	48087597	10	T	6	C	4	bi	NA
chr7	48088592	16	G	11	A	5	bi	NA
chr7	48088961	11	T	6	A	5	bi	UPP1
chr7	48089253	156	A	87	G	69	bi	UPP1
chr7	48089304	487	C	251	T	236	bi	UPP1
chr7	48089771	167	A	99	G	68	bi	UPP1
chr7	48089774	169	C	103	G	66	bi	UPP1
chr7	48090269	1360	C	759	T	601	bi	UPP1
chr7	48091949	149	T	81	C	68	bi	UPP1
chr7	48091983	175	C	96	T	79	bi	UPP1
chr7	48092794	26	T	14	C	12	bi	UPP1
chr7	48095122	216	A	114	C	102	bi	UPP1
chr7	48095709	60	G	32	T	28	bi	UPP1
chr7	48096742	72	T	37	C	35	bi	UPP1
chr7	48097816	92	T	50	C	42	bi	UPP1
chr7	48100932	80	G	45	C	35	bi	UPP1
chr7	48101202	96	T	59	G	37	bi	UPP1
chr7	48102597	226	G	126	T	100	bi	UPP1
chr7	48105614	470	G	255	A	215	bi	UPP1
chr7	48109913	18	T	11	C	7	bi	NA
chr7	48925155	11	G	11	A	0	mono	CDC14C
chr7	51219773	70	G	38	A	32	bi	COBL
chr7	53764943	18	C	11	T	7	bi	LINC01446
chr7	53765187	14	T	8	C	6	bi	LINC01446
chr7	54631323	13	A	11	G	2	mono	NA
chr7	54631347	17	A	16	G	1	mono	NA
chr7	54632347	10	C	10	T	0	mono	NA
chr7	54633355	10	T	9	C	1	mono	NA
chr7	54658572	18	A	14	G	4	bi	NA
chr7	54659538	11	G	6	A	5	bi	NA
chr7	54660183	15	T	9	C	6	bi	NA
chr7	54660324	10	G	6	A	4	bi	NA
chr7	54662761	30	C	21	A	9	bi	NA
chr7	54662814	27	C	17	G	10	bi	NA
chr7	54663573	37	A	21	G	16	bi	NA
chr7	54663575	36	C	20	T	16	bi	NA
chr7	54663967	31	G	18	A	13	bi	NA
chr7	54663968	30	A	17	C	13	bi	NA
chr7	54665444	39	T	22	C	17	bi	NA
chr7	54666039	27	G	19	A	8	bi	NA
chr7	54666411	223	A	152	C	71	bi	NA
chr7	54666819	386	T	245	C	141	bi	NA
chr7	54666980	77	A	41	G	36	bi	NA
chr7	54744711	12	G	9	C	3	bi	NA
chr7	54749081	14	A	9	G	5	bi	NA
chr7	54750420	10	G	6	A	4	bi	NA
chr7	54750948	18	A	14	G	4	bi	NA
chr7	54753179	32	A	19	G	13	bi	SEC61G
chr7	54753888	20	T	11	C	9	bi	SEC61G
chr7	54756684	21	G	12	C	9	bi	SEC61G
chr7	54758630	27	C	14	A	13	bi	SEC61G
chr7	54758785	31	A	18	G	13	bi	SEC61G
chr7	54778860	17	T	12	G	5	bi	SEC61G-DT
chr7	54780677	10	G	8	A	2	bi	SEC61G-DT
chr7	54780694	14	T	9	C	5	bi	SEC61G-DT
chr7	54780835	13	T	8	G	5	bi	SEC61G-DT
chr7	55365417	13	C	9	A	4	bi	LANCL2
chr7	55365572	17	C	9	A	8	bi	LANCL2
chr7	55366187	176	C	95	G	81	bi	LANCL2
chr7	55366191	170	C	93	A	77	bi	LANCL2
chr7	55366453	12	C	7	T	5	bi	LANCL2
chr7	55366854	19	A	11	G	8	bi	LANCL2
chr7	55368799	10	A	7	G	3	bi	LANCL2
chr7	55391870	21	A	11	G	10	bi	LANCL2
chr7	55431948	29	T	16	C	13	bi	LANCL2
chr7	55432030	35	A	19	G	16	bi	LANCL2
chr7	55795404	39	G	23	A	16	bi	SEPTIN14
chr7	55795430	32	G	20	T	12	bi	SEPTIN14
chr7	55795572	16	A	9	C	7	bi	SEPTIN14
chr7	55795615	19	C	13	T	6	bi	SEPTIN14
chr7	55953944	22	C	13	T	9	bi	"RP11-15K19.2", "NIPSNAP2", "MRPS17"
chr7	55954851	12	T	8	C	4	bi	"RP11-15K19.2", "NIPSNAP2", "MRPS17"
chr7	55956365	113	T	58	C	55	bi	"NIPSNAP2", "MRPS17"
chr7	55965214	11	G	8	A	3	bi	NIPSNAP2
chr7	55969180	11	G	7	A	4	bi	NIPSNAP2
chr7	55970723	12	C	6	G	6	bi	NIPSNAP2
chr7	55970761	15	T	8	C	7	bi	NIPSNAP2
chr7	55999431	80	A	45	C	35	bi	NIPSNAP2
chr7	56029403	10	C	5	T	5	bi	PSPH
chr7	56052251	51	G	28	A	23	bi	CCT6A
chr7	56054140	54	A	29	G	25	bi	CCT6A
chr7	56056547	20	G	12	A	8	bi	CCT6A
chr7	56057558	29	T	17	G	12	bi	CCT6A
chr7	56059020	37	T	23	A	14	bi	CCT6A
chr7	56059254	37	A	21	G	16	bi	CCT6A
chr7	56061818	85	A	60	G	25	bi	CCT6A
chr7	56065511	11	C	6	T	5	bi	SUMF2
chr7	56078132	132	A	74	G	58	bi	SUMF2
chr7	56079263	56	C	31	T	25	bi	SUMF2
chr7	56079896	614	G	312	A	302	bi	SUMF2
chr7	56100298	12	A	6	G	6	bi	NA
chr7	56103796	22	C	11	T	11	bi	CHCHD2
chr7	56104067	27	A	16	C	11	bi	CHCHD2
chr7	56104685	11	A	7	G	4	bi	CHCHD2
chr7	56105714	17	T	9	C	8	bi	CHCHD2
chr7	56105742	17	G	10	A	7	bi	CHCHD2
chr7	56105935	13	C	7	G	6	bi	CHCHD2
chr7	56229035	12	A	12	G	0	mono	CCNJP1
chr7	56229509	40	C	40	G	0	mono	CCNJP1
chr7	56229694	16	T	16	C	0	mono	CCNJP1
chr7	56229753	13	T	13	C	0	mono	CCNJP1
chr7	56290742	56	T	56	C	0	mono	RP11-700P18.1
chr7	56291647	31	A	31	T	0	mono	NA
chr7	56375168	24	C	16	G	8	bi	NA
chr7	56375457	11	G	7	C	4	bi	NA
chr7	57469686	26	A	17	C	9	bi	ZNF716
chr7	57470921	26	A	18	G	8	bi	ZNF716
chr7	57471025	18	C	13	G	5	bi	ZNF716
chr7	57471027	16	T	11	A	5	bi	ZNF716
chr7	57471483	30	T	20	C	10	bi	ZNF716
chr7	57472031	18	A	10	C	8	bi	ZNF716
chr7	57472806	19	A	11	G	8	bi	ZNF716
chr7	57472903	16	T	10	G	6	bi	ZNF716
chr7	57473874	16	G	9	A	7	bi	NA
chr7	57474563	19	A	13	C	6	bi	NA
chr7	57474976	13	A	9	G	4	bi	NA
chr7	57476926	10	T	7	C	3	bi	NA
chr7	57864221	16	C	9	G	7	bi	NA
chr7	64045459	10	C	6	T	4	bi	"RP11-3N2.15", "ZNF727"
chr7	64046067	16	T	9	G	7	bi	"RP11-3N2.15", "ZNF727"
chr7	64046211	11	T	7	G	4	bi	"RP11-3N2.15", "ZNF727"
chr7	64046230	19	C	10	A	9	bi	"RP11-3N2.15", "ZNF727"
chr7	64046258	24	T	15	G	9	bi	"RP11-3N2.15", "ZNF727"
chr7	64046434	17	A	11	T	6	bi	"RP11-3N2.15", "ZNF727"
chr7	64046982	10	C	9	T	1	mono	"RP11-3N2.15", "ZNF727"
chr7	64047021	12	C	9	T	3	bi	"RP11-3N2.15", "ZNF727"
chr7	64048805	13	T	9	C	4	bi	"RP11-3N2.15", "ZNF727"
chr7	64048882	14	C	8	T	6	bi	"RP11-3N2.15", "ZNF727"
chr7	64050752	10	G	6	A	4	bi	"RP11-3N2.15", "ZNF727"
chr7	64052624	10	T	6	C	4	bi	"RP11-3N2.15", "ZNF727"
chr7	64069578	28	G	16	A	12	bi	"RP11-3N2.15", "ZNF727"
chr7	64069936	14	G	8	T	6	bi	"RP11-3N2.15", "ZNF727"
chr7	64070912	18	A	10	G	8	bi	"RP11-3N2.15", "ZNF727"
chr7	64072572	16	T	11	C	5	bi	"RP11-3N2.15", "ZNF727"
chr7	64072873	10	A	6	G	4	bi	"RP11-3N2.15", "ZNF727"
chr7	64073831	11	G	6	A	5	bi	"RP11-3N2.15", "ZNF727"
chr7	64074709	16	C	10	T	6	bi	"RP11-3N2.15", "ZNF727"
chr7	64074733	15	A	9	C	6	bi	"RP11-3N2.15", "ZNF727"
chr7	64076267	10	G	6	A	4	bi	"RP11-3N2.15", "ZNF727"
chr7	64076795	10	C	8	T	2	bi	"RP11-3N2.15", "ZNF727"
chr7	64076947	15	A	9	G	6	bi	"RP11-3N2.15", "ZNF727"
chr7	64077471	186	G	104	A	82	bi	"RP11-3N2.15", "ZNF727"
chr7	64078704	249	A	134	T	115	bi	"RP11-3N2.15", "ZNF727"
chr7	64079144	253	C	127	T	126	bi	"RP11-3N2.15", "ZNF727"
chr7	64079224	206	G	106	C	100	bi	"RP11-3N2.15", "ZNF727"
chr7	64080206	155	T	83	G	72	bi	"RP11-3N2.15", "ZNF727"
chr7	64080594	159	C	107	A	52	bi	"RP11-3N2.15", "ZNF727"
chr7	64081030	116	G	74	C	42	bi	"RP11-3N2.15", "ZNF727"
chr7	64081387	142	A	82	G	60	bi	"RP11-3N2.15", "ZNF727"
chr7	64081429	140	T	82	G	58	bi	"RP11-3N2.15", "ZNF727"
chr7	64082309	137	C	72	T	65	bi	"RP11-3N2.15", "ZNF727"
chr7	64082401	116	G	61	A	55	bi	"RP11-3N2.15", "ZNF727"
chr7	64082488	226	G	121	T	105	bi	"RP11-3N2.15", "ZNF727"
chr7	64082560	256	T	134	A	122	bi	"RP11-3N2.15", "ZNF727"
chr7	64083089	155	G	103	A	52	bi	"RP11-3N2.15", "ZNF727"
chr7	64083514	66	G	35	C	31	bi	"RP11-3N2.15", "ZNF727"
chr7	64083764	138	C	72	T	66	bi	"RP11-3N2.15", "ZNF727"
chr7	64219355	31	A	23	G	8	bi	ZNF735
chr7	64219720	45	C	36	T	9	bi	ZNF735
chr7	64219721	45	C	36	A	9	bi	ZNF735
chr7	64220762	25	C	20	T	5	bi	NA
chr7	64220950	64	A	51	G	13	bi	NA
chr7	64221063	39	T	34	C	5	mono	NA
chr7	64266615	34	A	23	G	11	bi	ZNF679
chr7	64323008	10	C	5	T	5	bi	ZNF736
chr7	64337480	26	A	14	T	12	bi	ZNF736
chr7	64337895	36	C	21	G	15	bi	ZNF736
chr7	64339215	11	A	6	T	5	bi	ZNF736
chr7	64341390	41	A	29	T	12	bi	ZNF736
chr7	64341518	23	T	14	C	9	bi	ZNF736
chr7	64341643	28	A	22	G	6	bi	ZNF736
chr7	64342362	31	A	17	G	14	bi	ZNF736
chr7	64343176	41	T	27	A	14	bi	ZNF736
chr7	64343511	42	G	29	A	13	bi	ZNF736
chr7	64343867	19	C	11	G	8	bi	ZNF736
chr7	64345832	15	A	8	G	7	bi	ZNF736
chr7	64347296	11	G	6	A	5	bi	ZNF736
chr7	64347770	15	A	10	T	5	bi	ZNF736
chr7	64348489	175	A	101	C	74	bi	ZNF736
chr7	64349738	113	T	61	C	52	bi	ZNF736
chr7	64349841	161	A	87	C	74	bi	ZNF736
chr7	64349890	109	C	60	A	49	bi	ZNF736
chr7	64349981	142	C	76	T	66	bi	ZNF736
chr7	64349998	148	T	78	C	70	bi	ZNF736
chr7	64351866	140	A	71	G	69	bi	ZNF736
chr7	64352173	110	T	58	G	52	bi	ZNF736
chr7	64354371	139	A	76	G	63	bi	ZNF736
chr7	64355243	15	G	9	C	6	bi	"ZNF736", "TRIM60P18"
chr7	64464647	10	C	7	T	3	bi	NA
chr7	64465556	38	C	24	G	14	bi	NA
chr7	64470975	11	T	7	C	4	bi	NA
chr7	64477257	15	G	8	A	7	bi	NA
chr7	64481465	13	G	8	A	5	bi	NA
chr7	64521047	196	A	104	G	92	bi	ZNF680
chr7	64521185	322	A	167	G	155	bi	ZNF680
chr7	64555001	11	T	6	A	5	bi	ZNF680
chr7	64558730	11	G	7	A	4	bi	ZNF680
chr7	64561631	10	C	7	T	3	bi	ZNF680
chr7	64575386	45	G	23	T	22	bi	NA
chr7	64575655	19	A	13	G	6	bi	NA
chr7	64576068	19	T	10	C	9	bi	NA
chr7	64578314	16	G	13	A	3	mono	NA
chr7	64578319	17	G	17	A	0	mono	NA
chr7	64579177	13	T	7	G	6	bi	NA
chr7	64582549	29	A	20	C	9	bi	NA
chr7	64582787	24	C	12	G	12	bi	RP11-561N12.1
chr7	64584295	11	G	6	A	5	bi	NA
chr7	64585563	10	T	6	G	4	bi	NA
chr7	64600046	20	G	13	T	7	bi	NA
chr7	64602517	37	G	24	A	13	bi	NA
chr7	64604461	36	T	19	G	17	bi	NA
chr7	64605112	27	C	19	T	8	bi	NA
chr7	64606979	34	G	19	A	15	bi	NA
chr7	64607969	62	T	35	C	27	bi	NA
chr7	64608734	18	G	11	A	7	bi	NA
chr7	64609977	41	T	22	C	19	bi	NA
chr7	64612074	44	G	23	T	21	bi	NA
chr7	64615565	24	A	12	G	12	bi	NA
chr7	64616224	23	T	13	C	10	bi	NA
chr7	64617143	17	G	9	A	8	bi	NA
chr7	64617333	12	T	9	C	3	bi	NA
chr7	64619186	14	G	8	A	6	bi	NA
chr7	64622305	34	T	30	C	4	mono	NA
chr7	64679596	15	T	9	C	6	bi	"ZNF107", "BNIP3P11"
chr7	64804184	54	G	30	A	24	bi	ZNF138
chr7	64804336	32	T	19	C	13	bi	ZNF138
chr7	64923416	30	C	18	T	12	bi	ZNF273
chr7	64932691	15	C	10	G	5	bi	NA
chr7	65004891	15	G	15	T	0	mono	"ZNF117", "ERV3-1"
chr7	65004893	17	C	17	T	0	mono	"ZNF117", "ERV3-1"
chr7	65005877	26	T	18	C	8	bi	"ZNF117", "ERV3-1"
chr7	65040149	25	C	15	G	10	bi	CCT6P3
chr7	65248961	53	G	30	T	23	bi	NA
chr7	65250219	140	C	75	G	65	bi	NA
chr7	65374941	26	G	15	A	11	bi	ZNF92
chr7	65750468	10	T	7	C	3	bi	RP11-479O9.4
chr7	65750593	10	T	6	C	4	bi	RP11-479O9.4
chr7	65751112	22	A	13	G	9	bi	RP11-479O9.4
chr7	65956884	143	C	86	T	57	bi	VKORC1L1
chr7	65957436	141	A	84	G	57	bi	VKORC1L1
chr7	65957441	143	A	83	G	60	bi	VKORC1L1
chr7	65957483	95	C	67	A	28	bi	VKORC1L1
chr7	65957484	95	C	67	A	28	bi	VKORC1L1
chr7	65959141	30	G	19	A	11	bi	VKORC1L1
chr7	65960725	174	T	91	C	83	bi	GUSB
chr7	65960907	168	A	97	G	71	bi	GUSB
chr7	65974892	21	G	16	C	5	bi	GUSB
chr7	65975357	11	C	7	G	4	bi	GUSB
chr7	65979301	15	G	9	C	6	bi	GUSB
chr7	66076198	10	C	7	T	3	bi	ASL
chr7	66081369	11	C	6	T	5	bi	ASL
chr7	66086239	11	C	6	T	5	bi	ASL
chr7	66093177	11	C	6	T	5	bi	"ASL", "AC068533.7"
chr7	66093180	10	C	5	G	5	bi	"ASL", "AC068533.7"
chr7	66152608	82	C	54	T	28	bi	"CRCP", "RP5-1132H15.1"
chr7	66154117	68	A	35	G	33	bi	"CRCP", "RP5-1132H15.1"
chr7	66155336	17	G	12	A	5	bi	RP5-1132H15.1
chr7	66155987	18	C	10	G	8	bi	RP5-1132H15.1
chr7	66157859	13	G	10	A	3	bi	RP5-1132H15.1
chr7	66158142	26	A	14	G	12	bi	RP5-1132H15.1
chr7	66205384	53	G	28	A	25	bi	TPST1
chr7	66376501	24	T	18	C	6	bi	"TPST1", "LINC00174"
chr7	66379575	15	C	10	T	5	bi	"TPST1", "LINC00174"
chr7	66379576	15	A	10	G	5	bi	"TPST1", "LINC00174"
chr7	66379726	12	G	7	A	5	bi	"TPST1", "LINC00174"
chr7	66386670	10	G	6	A	4	bi	"TPST1", "LINC00174"
chr7	66423483	1432	G	1426	C	6	mono	"LINC00174", "SKP1P1"
chr7	66423583	775	A	772	C	3	mono	"LINC00174", "SKP1P1"
chr7	66528779	14	A	8	G	6	bi	"GS1-124K5.10", "GS1-124K5.12"
chr7	66529742	19	C	11	G	8	bi	"GS1-124K5.10", "GS1-124K5.12"
chr7	66540031	23	G	14	A	9	bi	"GS1-124K5.10", "GS1-124K5.12"
chr7	66540165	20	A	11	C	9	bi	"GS1-124K5.10", "GS1-124K5.12"
chr7	66540284	14	C	8	A	6	bi	"GS1-124K5.10", "GS1-124K5.12"
chr7	66544233	17	A	11	G	6	bi	"GS1-124K5.10", "GS1-124K5.12"
chr7	66546680	15	C	11	T	4	bi	GS1-124K5.12
chr7	66551751	15	C	8	A	7	bi	GS1-124K5.12
chr7	66552518	21	G	12	A	9	bi	GS1-124K5.12
chr7	66552519	21	C	12	T	9	bi	GS1-124K5.12
chr7	66554203	215	A	115	G	100	bi	GS1-124K5.12
chr7	66555603	12	T	7	C	5	bi	GS1-124K5.12
chr7	66557934	10	C	5	T	5	bi	GS1-124K5.12
chr7	66576460	10	G	6	T	4	bi	GS1-124K5.12
chr7	66578155	17	T	9	C	8	bi	GS1-124K5.12
chr7	66579024	11	C	8	A	3	bi	GS1-124K5.12
chr7	66579384	12	A	8	G	4	bi	GS1-124K5.12
chr7	66581737	10	A	5	G	5	bi	GS1-124K5.12
chr7	66582529	12	C	7	G	5	bi	GS1-124K5.12
chr7	66583979	26	A	16	G	10	bi	GS1-124K5.12
chr7	66584691	10	T	7	C	3	bi	GS1-124K5.12
chr7	66584700	11	G	8	C	3	bi	GS1-124K5.12
chr7	66585308	16	G	9	C	7	bi	GS1-124K5.12
chr7	66589419	17	A	10	C	7	bi	GS1-124K5.12
chr7	66591492	25	G	14	T	11	bi	GS1-124K5.12
chr7	66591724	10	C	5	G	5	bi	GS1-124K5.12
chr7	66591816	16	C	11	T	5	bi	GS1-124K5.12
chr7	66621374	10	G	7	A	3	bi	NA
chr7	66639940	23	C	20	T	3	mono	"KCTD7", "RP11-792A8.5"
chr7	66640176	38	C	25	G	13	bi	"KCTD7", "RP11-792A8.5"
chr7	66640211	36	C	23	A	13	bi	"KCTD7", "RP11-792A8.5"
chr7	66641888	52	G	29	A	23	bi	"KCTD7", "RP11-792A8.5"
chr7	66642037	49	T	29	C	20	bi	"KCTD7", "RP11-792A8.5"
chr7	66642265	25	C	13	T	12	bi	"KCTD7", "RP11-792A8.5"
chr7	66653261	22	G	12	C	10	bi	RP11-792A8.5
chr7	66654674	23	A	12	G	11	bi	"RP11-792A8.5", "RP4-756H11.3"
chr7	66655048	35	C	18	T	17	bi	"RP11-792A8.5", "RP4-756H11.3"
chr7	66655933	25	G	19	A	6	bi	"RP11-792A8.5", "RP4-756H11.3"
chr7	66656082	35	A	18	T	17	bi	"RP11-792A8.5", "RP4-756H11.3"
chr7	66656898	25	A	13	G	12	bi	"RP11-792A8.5", "RP4-756H11.3"
chr7	66657397	52	G	28	A	24	bi	"RP11-792A8.5", "RP4-756H11.3"
chr7	66658097	37	A	22	G	15	bi	"RP11-792A8.5", "RP4-756H11.3"
chr7	66658411	30	C	16	T	14	bi	"RP11-792A8.5", "RP4-756H11.3"
chr7	66659505	14	C	9	T	5	bi	"RP11-792A8.5", "RP4-756H11.3"
chr7	66659539	14	A	8	G	6	bi	"RP11-792A8.5", "RP4-756H11.3"
chr7	66659787	21	T	18	A	3	mono	"RP11-792A8.5", "RP4-756H11.3"
chr7	66660901	20	G	12	A	8	bi	"RP11-792A8.5", "RP4-756H11.3"
chr7	66661502	23	T	13	C	10	bi	"RP11-792A8.5", "RP4-756H11.3"
chr7	66661976	17	C	12	G	5	bi	"RP11-792A8.5", "RP4-756H11.3"
chr7	66663145	22	A	14	C	8	bi	"RP11-792A8.5", "RP4-756H11.3"
chr7	66739606	10	A	7	G	3	bi	"RP11-792A8.5", "RABGEF1"
chr7	66740595	10	A	6	G	4	bi	"RP11-792A8.5", "RABGEF1"
chr7	66845457	13	T	8	A	5	bi	NA
chr7	66845481	18	A	12	G	6	bi	NA
chr7	66879012	12	G	10	A	2	mono	NA
chr7	66896631	10	C	6	G	4	bi	NA
chr7	66902145	13	C	7	T	6	bi	NA
chr7	66956459	74	G	45	T	29	bi	TMEM248
chr7	66956570	106	A	61	G	45	bi	TMEM248
chr7	67021260	11	G	10	A	1	mono	TYW1
chr7	67021267	11	A	10	C	1	mono	TYW1
chr7	67304202	12	A	9	G	3	bi	STAG3L4
chr7	67304207	13	C	9	T	4	bi	STAG3L4
chr7	67304211	16	A	9	G	7	bi	STAG3L4
chr7	67304254	18	C	10	T	8	bi	STAG3L4
chr7	67304255	18	A	10	G	8	bi	STAG3L4
chr7	67304292	22	C	15	G	7	bi	STAG3L4
chr7	67308758	19	T	10	G	9	bi	STAG3L4
chr7	67308879	15	G	10	A	5	bi	STAG3L4
chr7	67310647	11	C	6	T	5	bi	STAG3L4
chr7	67310714	20	G	11	A	9	bi	STAG3L4
chr7	67311019	15	C	11	T	4	bi	STAG3L4
chr7	67311210	17	C	10	G	7	bi	STAG3L4
chr7	71131835	27	G	20	A	7	bi	NA
chr7	71132282	29	C	18	G	11	bi	GALNT17
chr7	71132379	46	T	24	C	22	bi	GALNT17
chr7	71132536	39	A	20	C	19	bi	GALNT17
chr7	71132689	43	C	27	T	16	bi	GALNT17
chr7	71578624	10	A	6	G	4	bi	GALNT17
chr7	71578630	10	C	6	T	4	bi	GALNT17
chr7	71713181	26	T	15	G	11	bi	GALNT17
chr7	72930561	12	G	7	A	5	bi	POM121
chr7	73557999	10	C	5	T	5	bi	NA
chr7	73570450	16	C	9	T	7	bi	TBL2
chr7	73671653	22	A	15	G	7	bi	VPS37D
chr7	73681314	12	A	7	G	5	bi	DNAJC30
chr7	73682663	97	T	52	C	45	bi	DNAJC30
chr7	73682908	84	G	54	A	30	bi	DNAJC30
chr7	73683324	80	C	40	T	40	bi	"DNAJC30", "BUD23"
chr7	73684824	11	T	6	C	5	bi	BUD23
chr7	73686157	10	C	6	G	4	bi	BUD23
chr7	73686394	11	G	8	A	3	bi	BUD23
chr7	73686458	16	A	11	G	5	bi	BUD23
chr7	73688970	11	T	6	C	5	bi	BUD23
chr7	73689131	10	A	5	C	5	bi	BUD23
chr7	73690517	17	A	10	G	7	bi	BUD23
chr7	73690575	21	G	11	T	10	bi	BUD23
chr7	73691852	12	G	6	T	6	bi	BUD23
chr7	73691859	13	A	7	G	6	bi	BUD23
chr7	73692673	19	A	11	C	8	bi	BUD23
chr7	73692949	28	C	14	T	14	bi	BUD23
chr7	73693980	11	C	10	T	1	mono	BUD23
chr7	73696125	69	G	40	T	29	bi	BUD23
chr7	73696273	29	C	15	T	14	bi	BUD23
chr7	73696502	32	C	16	T	16	bi	BUD23
chr7	73696570	33	C	23	T	10	bi	BUD23
chr7	73700110	20	G	11	C	9	bi	"BUD23", "STX1A"
chr7	73736364	123	C	62	A	61	bi	ABHD11
chr7	73736890	11	C	6	G	5	bi	ABHD11
chr7	73737314	87	G	48	A	39	bi	ABHD11
chr7	73796083	12	G	7	T	5	bi	NA
chr7	73832131	11	A	8	G	3	bi	CLDN4
chr7	73832225	15	C	10	G	5	bi	CLDN4
chr7	73832874	30	G	25	A	5	mono	NA
chr7	73834242	19	C	17	T	2	mono	NA
chr7	73834256	16	C	15	T	1	mono	NA
chr7	73834332	20	G	16	A	4	bi	NA
chr7	73834969	10	G	8	C	2	bi	METTL27
chr7	73837589	13	T	9	A	4	bi	METTL27
chr7	73838650	22	G	16	A	6	bi	METTL27
chr7	73838770	12	A	6	G	6	bi	METTL27
chr7	73838777	11	A	6	G	5	bi	METTL27
chr7	73838813	13	C	7	G	6	bi	METTL27
chr7	73838913	24	G	23	A	1	mono	METTL27
chr7	73838940	25	A	23	G	2	mono	METTL27
chr7	73840922	10	T	7	A	3	bi	METTL27
chr7	73841317	10	G	8	C	2	bi	METTL27
chr7	74174846	22	C	15	T	7	bi	EIF4H
chr7	74227700	13	C	7	G	6	bi	LAT2
chr7	74233605	14	G	7	T	7	bi	RFC2
chr7	74249032	58	T	31	C	27	bi	RFC2
chr7	74651249	60	A	36	G	24	bi	GTF2I
chr7	74659789	21	C	11	T	10	bi	GTF2I
chr7	74663385	11	G	8	A	3	bi	GTF2I
chr7	74701009	11	C	8	T	3	bi	"GTF2I", "AC083884.8"
chr7	75019243	15	G	8	A	7	bi	CASTOR2
chr7	75019370	15	A	8	G	7	bi	CASTOR2
chr7	75019491	13	C	8	G	5	bi	CASTOR2
chr7	75027277	274	A	151	G	123	bi	"CASTOR2", "RCC1L"
chr7	75028543	433	C	224	A	209	bi	"CASTOR2", "RCC1L"
chr7	75029639	397	T	201	C	196	bi	"CASTOR2", "RCC1L"
chr7	75029963	357	A	196	C	161	bi	"CASTOR2", "RCC1L"
chr7	75042369	168	G	85	A	83	bi	RCC1L
chr7	75052639	14	A	7	G	7	bi	RCC1L
chr7	75055633	14	G	10	A	4	bi	RCC1L
chr7	75073650	90	C	56	T	34	bi	RCC1L
chr7	75436503	12	T	10	C	2	mono	POM121C
chr7	75534076	92	A	54	G	38	bi	HIP1
chr7	75535697	75	A	43	G	32	bi	HIP1
chr7	75542951	10	G	8	A	2	bi	HIP1
chr7	75593746	13	A	8	G	5	bi	HIP1
chr7	75979668	10	C	6	T	4	bi	POR
chr7	75980359	23	G	13	A	10	bi	POR
chr7	75985969	336	A	176	G	160	bi	POR
chr7	76005369	42	G	23	A	19	bi	STYXL1
chr7	77513062	32	T	18	C	14	bi	NA
chr7	77517015	55	T	31	C	24	bi	NA
chr7	77532312	56	G	36	T	20	bi	NA
chr7	77532843	64	T	34	G	30	bi	NA
chr7	77538247	11	C	8	T	3	bi	PTPN12
chr7	77539068	19	A	10	G	9	bi	PTPN12
chr7	77584155	12	A	7	G	5	bi	PTPN12
chr7	77610139	11	T	6	G	5	bi	PTPN12
chr7	77626238	11	A	6	T	5	bi	PTPN12
chr7	77627396	756	G	391	A	365	bi	PTPN12
chr7	77780224	23	C	14	T	9	bi	RSBN1L
chr7	77780997	17	C	11	G	6	bi	RSBN1L
chr7	77794257	69	G	37	A	32	bi	TMEM60
chr7	81946701	58	C	34	T	24	bi	CACNA2D1
chr7	81948356	73	T	39	C	34	bi	CACNA2D1
chr7	82442960	17	G	10	A	7	bi	CACNA2D1
chr7	83460802	396	C	207	T	189	bi	SEMA3E
chr7	83462121	708	A	383	T	325	bi	SEMA3E
chr7	83462218	119	A	83	G	36	bi	SEMA3E
chr7	83466639	70	A	39	G	31	bi	SEMA3E
chr7	83467600	97	C	54	T	43	bi	SEMA3E
chr7	83467804	50	A	26	G	24	bi	SEMA3E
chr7	83468482	24	T	13	C	11	bi	SEMA3E
chr7	83469542	19	C	11	T	8	bi	SEMA3E
chr7	83469583	10	G	7	A	3	bi	SEMA3E
chr7	83469748	12	A	7	G	5	bi	SEMA3E
chr7	83469885	21	C	14	T	7	bi	SEMA3E
chr7	83470007	10	C	6	T	4	bi	SEMA3E
chr7	83470402	14	T	8	C	6	bi	SEMA3E
chr7	87175643	11	C	7	T	4	bi	DMTF1
chr7	88206154	21	A	12	G	9	bi	SRI
chr7	90352818	27	T	17	C	10	bi	GTPBP10
chr7	90356281	11	C	9	T	2	mono	GTPBP10
chr7	90358486	11	G	9	A	2	mono	GTPBP10
chr7	90358829	12	G	8	T	4	bi	GTPBP10
chr7	90385094	134	A	82	G	52	bi	"GTPBP10", "CLDN12"
chr7	90386511	67	C	34	T	33	bi	"GTPBP10", "CLDN12"
chr7	90388741	17	C	9	T	8	bi	"GTPBP10", "CLDN12"
chr7	90389154	17	A	10	G	7	bi	"GTPBP10", "CLDN12"
chr7	90389230	27	A	14	G	13	bi	"GTPBP10", "CLDN12"
chr7	90390523	24	A	14	G	10	bi	"GTPBP10", "CLDN12"
chr7	90390537	30	G	18	A	12	bi	"GTPBP10", "CLDN12"
chr7	90391137	18	C	10	G	8	bi	"GTPBP10", "CLDN12"
chr7	90407383	12	C	10	G	2	mono	"CLDN12", "CTB-13L3.1"
chr7	91873093	56	C	29	G	27	bi	MTERF1
chr7	91873221	72	C	37	T	35	bi	MTERF1
chr7	91873914	49	C	28	T	21	bi	MTERF1
chr7	91879523	14	C	9	T	5	bi	MTERF1
chr7	91940976	37	C	24	G	13	bi	AKAP9
chr7	92001306	45	G	30	T	15	bi	AKAP9
chr7	92002992	47	C	25	T	22	bi	AKAP9
chr7	92079584	20	G	11	A	9	bi	AKAP9
chr7	92083384	25	A	14	G	11	bi	AKAP9
chr7	92086348	14	T	8	C	6	bi	AKAP9
chr7	92097613	14	C	8	A	6	bi	AKAP9
chr7	92112657	327	C	207	T	120	bi	"CYP51A1", "CTB-161K23.4"
chr7	92113414	811	C	461	G	350	bi	"CYP51A1", "CTB-161K23.4"
chr7	92245213	25	C	13	G	12	bi	"CTB-161K23.3", "KRIT1"
chr7	92245372	30	C	20	T	10	bi	"CTB-161K23.3", "KRIT1"
[truncated: 973 more rows]

## Sheet: Primed_WT_Rep1
chrom	pos	dp	allele_maj	allele_maj_num	allele_min	allele_min_num	allelism	gene_name
chrX	2873040	16	C	8	T	8	bi	GYG2
chrX	2879854	19	T	15	A	4	bi	GYG2
chrX	2882583	320	T	203	G	117	bi	GYG2
chrX	2882636	349	G	222	A	127	bi	GYG2
chrX	2882959	14	A	9	G	5	bi	NA
chrX	2882985	16	A	10	T	6	bi	NA
chrX	2883114	10	A	7	C	3	bi	NA
chrX	2883117	10	G	8	A	2	bi	NA
chrX	2904903	17	C	17	T	0	mono	ARSD
chrX	2929092	14	A	11	G	3	bi	ARSD
chrX	2929116	14	C	10	G	4	bi	ARSD
chrX	3609611	23	T	23	C	0	mono	PRKX
chrX	3814793	10	C	10	T	0	mono	NA
chrX	3821036	11	A	11	G	0	mono	"RP11-706O15.1", "RP11-23N11.1"
chrX	5889136	11	A	11	G	0	mono	NLGN4X
chrX	5890820	382	G	382	A	0	mono	NLGN4X
chrX	5892533	408	C	407	T	0	mono	NLGN4X
chrX	5980793	10	A	10	C	0	mono	NLGN4X
chrX	5992947	12	T	12	A	0	mono	NLGN4X
chrX	5995721	10	A	10	G	0	mono	NLGN4X
chrX	5998718	11	A	11	G	0	mono	NLGN4X
chrX	6134440	11	C	11	T	0	mono	NLGN4X
chrX	6140364	10	C	10	G	0	mono	NLGN4X
chrX	6215083	13	T	13	G	0	mono	NLGN4X
chrX	6218556	10	C	10	T	0	mono	NLGN4X
chrX	6221741	16	C	16	T	0	mono	NLGN4X
chrX	6221785	20	C	20	T	0	mono	NLGN4X
chrX	6224327	11	G	11	C	0	mono	NLGN4X
chrX	6225641	16	C	16	A	0	mono	NLGN4X
chrX	6227814	16	G	16	C	0	mono	NLGN4X
chrX	7049925	67	A	67	C	0	mono	PUDP
chrX	7927807	13	A	13	G	0	mono	NA
chrX	8590058	10	T	10	G	0	mono	ANOS1
chrX	8732127	219	A	217	C	2	mono	ANOS1
chrX	9504917	11	G	11	A	0	mono	TBL1X
chrX	9718147	75	C	75	T	0	mono	TBL1X
chrX	9895209	33	A	33	G	0	mono	SHROOM2
chrX	10125438	11	C	11	T	0	mono	WWC3
chrX	10132212	10	C	10	A	0	mono	WWC3
chrX	10456471	11	C	11	A	0	mono	MID1
chrX	11122997	10	G	10	T	0	mono	"HCCS", "ARHGAP6"
chrX	11766680	13	A	13	G	0	mono	MSL3
chrX	11767314	11	T	11	A	0	mono	MSL3
chrX	12792435	11	G	11	C	0	mono	PRPS2
chrX	12793903	10	G	10	A	0	mono	PRPS2
chrX	12976131	115	A	115	G	0	mono	TMSB4X
chrX	12978193	13	T	13	C	0	mono	NA
chrX	13716420	10	C	10	T	0	mono	TRAPPC2
chrX	13767636	14	C	14	T	0	mono	OFD1
chrX	14008398	24	T	24	C	0	mono	GEMIN8
chrX	14025023	22	T	22	C	0	mono	GEMIN8
chrX	14025439	25	C	25	A	0	mono	GEMIN8
chrX	14025475	20	A	20	T	0	mono	GEMIN8
chrX	14026123	34	G	34	A	0	mono	GEMIN8
chrX	14026339	26	G	26	A	0	mono	GEMIN8
chrX	14026712	16	G	16	A	0	mono	GEMIN8
chrX	14029715	28	G	28	T	0	mono	GEMIN8
chrX	14845014	46	A	46	G	0	mono	FANCB
chrX	15327723	10	A	10	G	0	mono	PIGA
chrX	15328823	10	A	10	T	0	mono	PIGA
chrX	15330533	12	T	12	A	0	mono	PIGA
chrX	15331876	56	A	56	G	0	mono	PIGA
chrX	15455171	11	G	10	T	1	mono	PIR
chrX	15492553	10	G	9	T	1	mono	"PIR", "BMX"
chrX	15702622	12	G	11	A	0	mono	"CA5BP1", "CA5B", "ENSG00000279413"
chrX	15782628	23	A	14	G	9	bi	CA5B
chrX	15828488	10	A	8	G	2	bi	AP1S2
chrX	15828929	13	T	7	C	6	bi	AP1S2
chrX	15829764	11	A	10	G	1	mono	AP1S2
chrX	15833245	234	T	143	C	91	bi	AP1S2
chrX	15836396	107	A	66	G	41	bi	AP1S2
chrX	15836411	107	G	69	A	38	bi	AP1S2
chrX	15836777	48	G	29	C	19	bi	AP1S2
chrX	15838464	69	C	43	T	26	bi	AP1S2
chrX	15842711	119	T	81	C	38	bi	AP1S2
chrX	15842794	76	C	61	T	15	mono	AP1S2
chrX	15844544	92	T	60	G	32	bi	AP1S2
chrX	15845173	164	T	107	C	57	bi	AP1S2
chrX	15849327	14	C	12	T	2	mono	AP1S2
chrX	15850182	54	T	39	C	15	bi	AP1S2
chrX	15851190	48	C	33	T	15	bi	AP1S2
chrX	15852002	22	C	17	A	5	bi	AP1S2
chrX	16158835	62	T	53	C	9	mono	RP11-431J24.2
chrX	16577187	16	A	14	G	2	mono	NA
chrX	16578483	22	A	17	G	5	bi	NA
chrX	16581710	52	G	43	A	9	mono	NA
chrX	16588148	142	T	100	C	42	bi	CTPS2
chrX	16589265	232	T	185	C	47	bi	CTPS2
chrX	16762273	67	C	55	T	12	mono	SYAP1
chrX	16763598	29	A	18	G	11	bi	SYAP1
chrX	16771730	13	C	11	T	2	mono	NA
chrX	16785889	18	T	16	G	2	mono	NA
chrX	16832463	22	A	13	C	9	bi	TXLNG
chrX	16835995	14	T	12	C	2	mono	TXLNG
chrX	16842011	125	C	99	T	26	bi	"TXLNG", "RBBP7"
chrX	16842790	155	G	116	A	39	bi	"TXLNG", "RBBP7"
chrX	16843370	168	C	128	T	40	bi	"TXLNG", "RBBP7"
chrX	16843467	181	A	141	C	40	bi	"TXLNG", "RBBP7"
chrX	16843978	161	A	124	G	37	bi	"TXLNG", "RBBP7"
chrX	16845466	14	G	12	C	2	mono	RBBP7
chrX	18104363	13	G	13	A	0	mono	LINC01456
chrX	18104660	21	C	21	A	0	mono	NA
chrX	18630909	36	T	36	C	0	mono	CDKL5
chrX	19354443	14	C	14	G	0	mono	PDHA1
chrX	19913162	13	A	13	C	0	mono	BCLAF3
chrX	20152712	27	A	27	C	0	mono	RPS6KA3
chrX	23380097	12	C	12	T	0	mono	PTCHD1
chrX	23783194	58	T	58	C	0	mono	SAT1
chrX	23986503	38	T	38	C	0	mono	KLHL15
chrX	23986969	35	T	35	C	0	mono	KLHL15
chrX	23987112	18	A	17	G	1	mono	KLHL15
chrX	24214987	14	G	10	T	4	bi	ZFX
chrX	24540054	59	A	59	T	0	mono	PDK3
chrX	24540144	43	C	43	G	0	mono	PDK3
chrX	24540633	59	G	59	A	0	mono	PDK3
chrX	24541034	43	C	43	T	0	mono	PDK3
chrX	24545983	89	T	89	C	0	mono	PDK3
chrX	24547012	68	G	68	A	0	mono	PDK3
chrX	24548307	102	C	102	A	0	mono	PDK3
chrX	24548718	92	G	92	A	0	mono	PDK3
chrX	24549602	119	G	119	C	0	mono	PDK3
chrX	24550436	61	A	61	C	0	mono	PDK3
chrX	24559474	46	A	46	T	0	mono	PCYT1B
chrX	24560189	79	A	79	G	0	mono	PCYT1B
chrX	24562059	129	C	129	T	0	mono	PCYT1B
chrX	24647156	17	G	17	A	0	mono	PCYT1B
chrX	24752486	15	G	15	A	0	mono	POLA1
chrX	24807076	15	A	15	C	0	mono	POLA1
chrX	24996667	123	A	123	G	0	mono	POLA1
chrX	25029576	17	T	17	C	0	mono	PAFAH1B2P1
chrX	25029585	14	C	14	T	0	mono	PAFAH1B2P1
chrX	25029784	110	T	110	A	0	mono	PAFAH1B2P1
chrX	31120472	34	C	34	T	0	mono	DMD
chrX	38688054	31	C	31	A	0	mono	TSPAN7
chrX	38688608	34	G	34	A	0	mono	TSPAN7
chrX	38688829	41	G	41	A	0	mono	TSPAN7
chrX	38801836	64	C	64	G	0	mono	"MID1IP1", "MID1IP1-AS1"
chrX	38802863	101	C	101	T	0	mono	"MID1IP1", "MID1IP1-AS1"
chrX	40073654	51	C	50	T	1	mono	BCOR
chrX	40627249	30	T	30	G	0	mono	CXorf38
chrX	40650141	50	G	50	A	0	mono	MED14
chrX	40710641	20	T	20	C	0	mono	MED14
chrX	40721391	13	G	13	T	0	mono	MED14
chrX	41195669	18	T	18	C	0	mono	USP9X
chrX	41337164	17	C	17	T	0	mono	DDX3X
chrX	41338289	39	A	39	C	0	mono	DDX3X
chrX	41338449	38	C	38	T	0	mono	DDX3X
chrX	41339462	74	T	74	C	0	mono	DDX3X
chrX	41339955	43	G	43	C	0	mono	DDX3X
chrX	41340373	51	G	51	T	0	mono	DDX3X
chrX	41340559	63	C	63	T	0	mono	DDX3X
chrX	41341905	36	C	36	G	0	mono	DDX3X
chrX	41342906	39	G	39	A	0	mono	DDX3X
chrX	41343476	23	G	23	T	0	mono	DDX3X
chrX	41343866	23	G	23	A	0	mono	DDX3X
chrX	41344423	10	T	10	G	0	mono	DDX3X
chrX	41344625	14	G	14	A	0	mono	DDX3X
chrX	41344665	20	T	20	C	0	mono	DDX3X
chrX	41344803	23	A	23	G	0	mono	DDX3X
chrX	41351003	15	G	15	A	0	mono	DDX3X
chrX	41515144	30	A	30	G	0	mono	CASK
chrX	41515270	20	C	20	T	0	mono	CASK
chrX	41515876	24	T	24	C	0	mono	CASK
chrX	41516748	15	C	15	T	0	mono	CASK
chrX	41518611	21	C	21	T	0	mono	CASK
chrX	41743697	11	A	11	G	0	mono	CASK
chrX	41903614	10	A	10	G	0	mono	CASK
chrX	43731789	10	T	10	G	0	mono	MAOA
chrX	43745594	11	G	11	A	0	mono	MAOA
chrX	44955021	34	G	34	C	0	mono	KDM6A
chrX	45013340	12	C	12	A	0	mono	KDM6A
chrX	45093955	19	C	19	A	0	mono	KDM6A
chrX	45745347	39	G	39	A	0	mono	MIR222HG
chrX	45745361	38	C	38	T	0	mono	MIR222HG
chrX	45746704	15	C	15	G	0	mono	MIR222HG
chrX	45747602	12	G	12	C	0	mono	MIR222HG
chrX	45747640	11	T	11	C	0	mono	MIR222HG
chrX	45747784	21	G	21	A	0	mono	MIR222HG
chrX	45750106	11	T	11	C	0	mono	MIR222HG
chrX	45756757	17	A	17	T	0	mono	MIR222HG
chrX	45760710	17	G	17	C	0	mono	MIR222HG
chrX	45760762	16	C	16	T	0	mono	MIR222HG
chrX	45762069	15	A	15	G	0	mono	MIR222HG
chrX	45771538	15	G	15	A	0	mono	NA
chrX	45774780	10	C	10	T	0	mono	NA
chrX	45788519	10	C	10	G	0	mono	NA
chrX	45791536	10	T	10	A	0	mono	NA
chrX	46603601	72	G	72	A	0	mono	SLC9A7
chrX	46604151	64	A	64	G	0	mono	SLC9A7
chrX	47229341	106	C	106	G	0	mono	CDK16
chrX	47512851	263	T	262	C	1	mono	NUS1P1
chrX	47655674	13	A	13	G	0	mono	UXT
chrX	47655859	14	T	14	C	0	mono	UXT
chrX	47803573	126	G	126	T	0	mono	WASF4P
chrX	47803801	135	A	135	G	0	mono	WASF4P
chrX	47915200	24	T	24	C	0	mono	ZNF81
chrX	48523057	14	A	14	G	0	mono	"EBP", "LL0XNC01-30I4.1"
chrX	48559811	15	T	15	C	0	mono	TBC1D25
chrX	48579289	59	G	59	A	0	mono	RBM3
chrX	48832245	14	T	14	C	0	mono	PCSK1N
chrX	48991085	37	T	37	C	0	mono	GRIPAP1
chrX	49030563	32	T	32	C	0	mono	TFE3
chrX	49273885	13	G	13	A	0	mono	"PPP1R3F", "LL0XNC01-7P3.1"
chrX	49882364	12	G	12	A	0	mono	USP27X
chrX	50098362	47	C	47	T	0	mono	CLCN5
chrX	51743563	117	T	117	C	0	mono	GSPT2
chrX	51804246	11	T	11	C	0	mono	MAGED1
chrX	53152016	19	G	19	A	0	mono	KANTR
chrX	53380007	229	A	229	G	0	mono	SMC1A
chrX	53422619	56	G	56	A	0	mono	SMC1A
chrX	53430674	10	T	10	C	0	mono	RIBC1
chrX	53614686	87	T	87	C	0	mono	HUWE1
chrX	53632095	11	C	11	T	0	mono	HUWE1
chrX	53640923	10	G	10	A	0	mono	HUWE1
chrX	53807792	14	C	14	T	0	mono	MRPL32P2
chrX	55008441	10	T	10	C	0	mono	APEX2
chrX	55717852	19	C	19	G	0	mono	RRAGB
chrX	56735489	10	C	10	G	0	mono	NBDY
chrX	56817338	173	G	168	A	5	mono	NBDY
chrX	56990286	15	A	15	G	0	mono	SPIN3
chrX	56993429	27	A	27	G	0	mono	SPIN3
chrX	56993458	29	T	29	G	0	mono	SPIN3
chrX	57107420	10	C	10	A	0	mono	NA
chrX	57121511	10	T	10	G	0	mono	SPIN2B
chrX	57286924	12	C	12	T	0	mono	FAAH2
chrX	57392766	42	C	42	T	0	mono	"FAAH2", "MTHFD1P1"
chrX	57393245	426	C	424	A	2	mono	"FAAH2", "MTHFD1P1"
chrX	57393339	118	C	118	T	0	mono	"FAAH2", "MTHFD1P1"
chrX	57393376	97	G	94	A	3	mono	"FAAH2", "MTHFD1P1"
chrX	57394129	305	A	304	G	1	mono	"FAAH2", "MTHFD1P1"
chrX	57394767	204	G	201	A	3	mono	"FAAH2", "MTHFD1P1"
chrX	57394875	40	G	39	A	1	mono	"FAAH2", "MTHFD1P1"
chrX	57489006	23	T	23	C	0	mono	FAAH2
chrX	66164321	227	T	227	C	0	mono	HEPH
chrX	66166827	12	A	12	T	0	mono	HEPH
chrX	66167425	20	A	20	G	0	mono	HEPH
chrX	66168715	21	T	21	A	0	mono	HEPH
chrX	66168743	18	G	18	A	0	mono	HEPH
chrX	66168836	15	T	15	C	0	mono	HEPH
chrX	66207282	16	G	16	A	0	mono	HEPH
chrX	66219179	10	G	10	A	0	mono	HEPH
chrX	66258503	15	G	15	A	0	mono	HEPH
chrX	66263326	10	G	10	A	0	mono	HEPH
chrX	66594730	20	C	20	G	0	mono	NA
chrX	66595017	15	C	15	T	0	mono	NA
chrX	66595749	18	T	18	C	0	mono	EDA2R
chrX	66595975	50	G	50	A	0	mono	EDA2R
chrX	66597680	65	A	65	G	0	mono	EDA2R
chrX	66597898	28	A	28	C	0	mono	EDA2R
chrX	66601323	35	A	35	C	0	mono	EDA2R
chrX	66603359	19	T	19	C	0	mono	EDA2R
chrX	66605144	22	C	22	T	0	mono	EDA2R
chrX	67545785	14	A	14	G	0	mono	AR
chrX	68043451	12	A	12	G	0	mono	OPHN1
chrX	68043637	11	C	11	T	0	mono	OPHN1
chrX	70038665	33	G	33	T	0	mono	"EDA", "RP11-351K23.7"
chrX	70292720	11	G	11	T	0	mono	KIF4A
chrX	70504881	113	G	113	T	0	mono	DLG3
chrX	70926548	176	G	176	A	0	mono	SLC7A3
chrX	71401566	23	G	23	A	0	mono	TAF1
chrX	71464719	58	T	58	A	0	mono	TAF1
chrX	71543734	19	A	19	G	0	mono	OGT
chrX	71567076	13	A	13	G	0	mono	OGT
chrX	72129924	10	C	10	T	0	mono	"NHSL2", "RTL5"
chrX	72140250	26	C	26	T	0	mono	NHSL2
chrX	72145745	10	C	10	T	0	mono	NHSL2
chrX	72204868	127	G	127	A	0	mono	"PIN4", "ERCC6L"
chrX	72273841	1472	T	1073	C	399	bi	"PIN4", "RPS4X"
chrX	72275494	20	T	17	C	3	mono	"PIN4", "RPS4X"
chrX	72329662	55	C	55	G	0	mono	"AL135749.6", "HDAC8"
chrX	73683411	44	T	44	C	0	mono	CHIC1
chrX	73844076	43	T	43	C	0	mono	XIST
chrX	73975690	10	G	8	A	2	bi	"FTX", "JPX"
chrX	74250399	18	T	18	C	0	mono	FTX
chrX	76190229	32	G	32	A	0	mono	NA
chrX	78749272	12	A	12	T	0	mono	LPAR4
chrX	78749278	11	A	11	G	0	mono	LPAR4
chrX	78749337	12	T	12	A	0	mono	LPAR4
chrX	78756798	40	T	40	A	0	mono	LPAR4
chrX	78757082	35	A	35	T	0	mono	LPAR4
chrX	78757296	32	A	32	G	0	mono	LPAR4
chrX	78757397	37	T	37	C	0	mono	LPAR4
chrX	78758076	33	C	33	T	0	mono	LPAR4
chrX	79360867	129	G	129	A	0	mono	ITM2A
chrX	79360874	134	T	134	G	0	mono	ITM2A
chrX	80574749	78	C	78	T	0	mono	NA
chrX	81281182	11	C	11	T	0	mono	SH3BGRL
chrX	81291927	10	A	10	C	0	mono	SH3BGRL
chrX	81297730	229	C	229	T	0	mono	SH3BGRL
chrX	84062952	20	C	17	T	3	mono	RPS6KA6
chrX	84065009	15	T	15	C	0	mono	RPS6KA6
chrX	84149008	13	A	13	G	0	mono	RPS6KA6
chrX	84183684	12	T	12	C	0	mono	RPS6KA6
chrX	85861890	14	T	14	C	0	mono	CHM
chrX	85901906	14	T	14	C	0	mono	CHM
chrX	85904738	10	T	10	C	0	mono	CHM
chrX	85906017	11	A	11	G	0	mono	CHM
chrX	85906860	11	G	11	A	0	mono	CHM
chrX	85907024	17	G	17	C	0	mono	CHM
chrX	85907957	15	G	15	A	0	mono	CHM
chrX	85908053	15	G	15	C	0	mono	CHM
chrX	85908871	10	G	10	T	0	mono	CHM
chrX	85909159	14	C	14	T	0	mono	CHM
chrX	85964016	32	T	32	C	0	mono	CHM
chrX	86046776	14	A	14	G	0	mono	CHM
chrX	86085043	198	T	198	C	0	mono	STIP1P3
chrX	86085171	612	C	612	T	0	mono	STIP1P3
chrX	86085510	198	G	198	A	0	mono	STIP1P3
chrX	92100830	11	A	9	G	2	mono	PCDH11X
chrX	93672635	190	G	173	C	17	mono	NAP1L3
chrX	94691857	13	T	10	G	3	bi	NA
chrX	95973277	110	G	110	A	0	mono	NA
chrX	95974284	642	G	641	C	0	mono	KAT7P1
chrX	97458415	10	A	9	G	1	mono	"DIAPH2", "DIAPH2-AS1"
chrX	97458427	10	A	9	G	1	mono	"DIAPH2", "DIAPH2-AS1"
chrX	98582225	10	A	10	T	0	mono	RP11-485F13.1
chrX	98585192	26	C	26	T	0	mono	RP11-485F13.1
chrX	98603081	38	C	26	A	12	bi	RP11-485F13.1
chrX	98611604	20	G	11	C	9	bi	RP11-485F13.1
chrX	98617491	15	T	8	C	7	bi	RP11-485F13.1
chrX	98657756	33	T	19	A	14	bi	RP11-485F13.1
chrX	98708884	25	G	13	C	12	bi	RP11-485F13.1
chrX	98776546	22	A	17	G	5	bi	RP11-485F13.1
chrX	98794390	19	T	10	A	9	bi	RP11-485F13.1
chrX	98811545	24	C	12	T	12	bi	RP11-485F13.1
chrX	98833979	13	T	8	C	5	bi	RP11-485F13.1
chrX	98837138	14	C	8	G	6	bi	RP11-485F13.1
chrX	98839675	23	G	17	A	6	bi	RP11-485F13.1
chrX	98843040	37	G	27	A	10	bi	RP11-485F13.1
chrX	98843217	29	A	17	G	12	bi	RP11-485F13.1
chrX	98843488	24	G	15	C	9	bi	RP11-485F13.1
chrX	98845685	11	G	8	C	3	bi	RP11-485F13.1
chrX	98846052	13	C	10	A	3	bi	RP11-485F13.1
chrX	98846228	14	A	10	G	4	bi	RP11-485F13.1
chrX	98847339	18	G	13	T	5	bi	RP11-485F13.1
chrX	98849955	32	T	19	C	13	bi	RP11-485F13.1
chrX	98851031	24	A	14	G	10	bi	RP11-485F13.1
chrX	98851054	26	T	16	C	10	bi	RP11-485F13.1
chrX	98852233	21	C	12	T	9	bi	RP11-485F13.1
chrX	98852380	31	T	19	C	12	bi	RP11-485F13.1
chrX	98852697	27	A	15	G	12	bi	RP11-485F13.1
chrX	98853226	31	G	19	T	12	bi	RP11-485F13.1
chrX	98853881	19	A	12	G	7	bi	RP11-485F13.1
chrX	98853897	21	T	15	G	6	bi	RP11-485F13.1
chrX	98854050	21	G	12	T	9	bi	RP11-485F13.1
chrX	98854469	12	C	10	A	2	mono	RP11-485F13.1
chrX	98855026	23	T	16	G	7	bi	RP11-485F13.1
chrX	98855228	22	T	14	C	8	bi	RP11-485F13.1
chrX	98856836	23	C	16	T	7	bi	RP11-485F13.1
chrX	98857052	36	C	26	T	10	bi	RP11-485F13.1
chrX	98859356	25	C	16	T	9	bi	RP11-485F13.1
chrX	98862540	29	C	15	G	14	bi	RP11-485F13.1
chrX	98887482	45	A	32	G	13	bi	RP11-485F13.1
chrX	98889020	13	A	8	G	5	bi	RP11-485F13.1
chrX	98889790	13	A	9	G	4	bi	RP11-485F13.1
chrX	98892710	26	C	16	A	10	bi	NA
chrX	98911480	11	T	7	C	4	bi	NA
chrX	98914239	12	T	7	C	5	bi	NA
chrX	98918069	12	G	8	A	4	bi	NA
chrX	98919133	13	G	9	A	4	bi	NA
chrX	100627202	22	T	22	C	0	mono	TSPAN6
chrX	100627546	21	C	21	G	0	mono	TSPAN6
chrX	100629831	568	G	567	A	1	mono	TSPAN6
chrX	100635207	39	T	39	C	0	mono	TSPAN6
chrX	100826925	16	G	16	A	0	mono	CSTF2
chrX	101010563	35	A	35	T	0	mono	TRMT2B
chrX	101658212	18	G	18	A	0	mono	ARMCX2
chrX	103064128	45	C	45	G	0	mono	BEX1
chrX	103309655	428	A	428	G	0	mono	BEX2
chrX	103500623	14	A	14	T	0	mono	"LL0XNC01-250H12.3", "RAB40A"
chrX	103587113	593	C	592	T	0	mono	TCEAL4
chrX	103681578	24	A	24	G	0	mono	MORF4L2
chrX	103683890	36	T	36	C	0	mono	MORF4L2
chrX	103687738	13	A	13	G	0	mono	"MORF4L2", "MORF4L2-AS1"
chrX	103743035	118	T	117	C	1	mono	RP5-1055C14.9
chrX	103746984	30	C	30	G	0	mono	RP5-1055C14.9
chrX	103750739	42	G	41	A	1	mono	RP5-1055C14.9
chrX	103750791	23	C	22	G	1	mono	RP5-1055C14.9
chrX	103751670	42	C	42	G	0	mono	RP5-1055C14.9
chrX	103751788	35	C	33	T	2	mono	RP5-1055C14.9
chrX	103752268	29	A	29	G	0	mono	RP5-1055C14.9
chrX	103752650	17	G	16	A	1	mono	RP5-1055C14.9
chrX	103755181	24	C	24	G	0	mono	RP5-1055C14.9
chrX	103756538	25	G	25	A	0	mono	RP5-1055C14.9
chrX	103756687	27	C	27	A	0	mono	RP5-1055C14.9
chrX	103757643	23	C	23	A	0	mono	RP5-1055C14.9
chrX	103758876	23	G	21	A	2	mono	RP5-1055C14.9
chrX	103758924	19	T	17	A	2	mono	RP5-1055C14.9
chrX	103762441	13	C	12	T	1	mono	RP5-1055C14.9
chrX	103789001	10	G	9	A	1	mono	"RP5-1055C14.9", "PLP1"
chrX	104130345	13	T	13	G	0	mono	SLC25A53
chrX	107065063	24	G	24	A	0	mono	RBM41
chrX	107066353	44	T	44	C	0	mono	RBM41
chrX	107087477	21	T	21	C	0	mono	RBM41
chrX	107087743	23	A	23	G	0	mono	RBM41
chrX	107088152	27	C	27	T	0	mono	RBM41
chrX	107123872	13	G	13	A	0	mono	NUP62CL
chrX	107131657	147	A	145	G	2	mono	NUP62CL
chrX	107132065	221	A	221	G	0	mono	"NUP62CL", "GTF3C6P2"
chrX	107352903	32	C	31	G	1	mono	NA
chrX	108174500	14	A	14	G	0	mono	COL4A6
chrX	108210397	10	T	10	C	0	mono	COL4A6
chrX	108212537	16	G	16	T	0	mono	COL4A6
chrX	108268200	14	C	14	T	0	mono	COL4A6
chrX	108268476	15	A	15	G	0	mono	COL4A6
chrX	108440298	10	C	10	T	0	mono	COL4A5
chrX	108440530	15	C	15	G	0	mono	COL4A5
chrX	108565539	10	G	9	A	1	mono	COL4A5
chrX	108568274	12	C	11	A	1	mono	COL4A5
chrX	108598325	25	C	25	A	0	mono	COL4A5
chrX	108617645	15	C	15	T	0	mono	COL4A5
chrX	108619214	16	C	16	T	0	mono	COL4A5
chrX	108620913	10	A	10	C	0	mono	COL4A5
chrX	108669458	14	C	14	A	0	mono	COL4A5
chrX	108720948	30	T	30	C	0	mono	IRS4
chrX	108721448	28	A	28	G	0	mono	IRS4
chrX	108727639	11	G	11	A	0	mono	IRS4
chrX	108733710	51	C	51	G	0	mono	IRS4
chrX	108735112	36	A	36	T	0	mono	IRS4
chrX	108735113	36	T	36	C	0	mono	IRS4
chrX	108736207	29	A	29	G	0	mono	"IRS4", "RP6-24A23.3"
chrX	108736245	16	A	16	G	0	mono	"IRS4", "RP6-24A23.3"
chrX	108736282	16	T	16	C	0	mono	"IRS4", "RP6-24A23.3"
chrX	111123532	20	T	20	A	0	mono	PAK3
chrX	111124349	12	C	12	G	0	mono	PAK3
chrX	111126481	13	A	12	G	1	mono	PAK3
chrX	111128085	10	A	10	G	0	mono	PAK3
chrX	111128224	16	T	16	C	0	mono	PAK3
chrX	111760130	36	T	36	C	0	mono	ALG13
chrX	113876353	13	T	13	C	0	mono	XACT
chrX	113889142	11	T	10	C	1	mono	XACT
chrX	113890712	10	G	9	A	1	mono	XACT
chrX	113891633	10	A	10	T	0	mono	XACT
chrX	113897816	10	G	10	C	0	mono	XACT
chrX	113922422	11	C	11	T	0	mono	XACT
chrX	113927609	10	G	10	A	0	mono	XACT
chrX	113930186	11	G	11	C	0	mono	XACT
chrX	113932520	12	G	12	A	0	mono	XACT
chrX	113957991	15	G	15	C	0	mono	XACT
chrX	113961722	11	C	10	A	1	mono	XACT
chrX	113975997	10	T	10	C	0	mono	XACT
chrX	113985413	10	G	8	C	2	bi	XACT
chrX	114040477	179	G	179	A	0	mono	"XACT", "RP11-358L8.1"
chrX	114045851	12	C	12	A	0	mono	"XACT", "RP11-358L8.1"
chrX	114049595	18	C	18	T	0	mono	"XACT", "RP11-358L8.1"
chrX	114050662	58	C	58	A	0	mono	"XACT", "RP11-358L8.1"
chrX	114467857	28	T	25	C	3	mono	NA
chrX	115561214	24	G	24	C	0	mono	"PLS3-AS1", "PLS3"
chrX	115894452	41	G	41	T	0	mono	DANT2
chrX	115894691	33	C	32	T	1	mono	DANT2
chrX	115895792	37	G	37	T	0	mono	DANT2
chrX	115896175	39	A	39	T	0	mono	DANT2
chrX	115901375	11	A	11	G	0	mono	DANT2
chrX	115905612	11	C	11	A	0	mono	DANT2
chrX	115908387	12	A	12	G	0	mono	DANT2
chrX	115908913	12	G	12	C	0	mono	DANT2
chrX	115918257	11	C	11	T	0	mono	DANT2
chrX	115920833	10	A	10	C	0	mono	DANT2
chrX	115921039	20	G	20	A	0	mono	DANT2
chrX	115922553	11	T	11	C	0	mono	DANT2
chrX	115923554	16	C	16	T	0	mono	DANT2
chrX	115923613	11	G	11	C	0	mono	DANT2
chrX	115924124	10	T	10	C	0	mono	DANT2
chrX	115931494	14	G	14	A	0	mono	DANT2
chrX	115931540	17	A	17	G	0	mono	DANT2
chrX	115943704	15	C	14	A	1	mono	DANT2
chrX	115949885	10	G	10	A	0	mono	DANT2
chrX	115958985	21	C	21	T	0	mono	DANT2
chrX	115962912	16	G	16	A	0	mono	DANT2
chrX	116811186	21	T	20	C	1	mono	NA
chrX	116811201	22	T	21	C	1	mono	NA
chrX	118346197	98	T	98	C	0	mono	WDR44
chrX	118410267	11	A	11	G	0	mono	WDR44
chrX	119453358	46	G	46	A	0	mono	SLC25A43
chrX	119453410	34	T	34	C	0	mono	SLC25A43
chrX	119467946	12	C	12	T	0	mono	SLC25A5-AS1
chrX	119468259	10	G	10	C	0	mono	SLC25A5-AS1
chrX	119758925	15	C	15	G	0	mono	SOWAHD
chrX	119759091	15	A	15	C	0	mono	SOWAHD
chrX	119759174	21	C	21	T	0	mono	SOWAHD
chrX	119759450	17	C	17	T	0	mono	SOWAHD
chrX	119781316	10	A	10	G	0	mono	NA
chrX	119786846	18	T	18	C	0	mono	RPL39
chrX	119786942	19	C	19	G	0	mono	RPL39
chrX	119787567	16	C	16	A	0	mono	RPL39
chrX	119787630	20	C	20	T	0	mono	RPL39
chrX	119787708	25	T	25	C	0	mono	RPL39
chrX	119787774	17	C	17	G	0	mono	RPL39
chrX	119788389	21	G	21	A	0	mono	RPL39
chrX	119788472	24	A	24	G	0	mono	RPL39
chrX	119788780	15	T	15	A	0	mono	RPL39
chrX	119788809	14	A	14	G	0	mono	RPL39
chrX	119788935	24	T	24	C	0	mono	RPL39
chrX	119789552	15	A	15	G	0	mono	RPL39
chrX	119789561	17	A	17	C	0	mono	RPL39
chrX	119791218	17	A	17	C	0	mono	RPL39
chrX	119791487	26	G	26	A	0	mono	RPL39
chrX	119834106	119	C	119	T	0	mono	UPF3B
chrX	119834228	78	T	78	C	0	mono	UPF3B
chrX	120256111	110	C	110	T	0	mono	ZBTB33
chrX	120614835	11	A	11	G	0	mono	MCTS1
chrX	121047787	18	A	9	G	9	bi	GLUD2
chrX	122223034	18	G	18	A	0	mono	NA
chrX	122227713	21	C	20	A	1	mono	NA
chrX	122228088	23	C	23	T	0	mono	NA
chrX	122228614	31	G	31	A	0	mono	NA
chrX	122230746	68	T	65	G	3	mono	NA
chrX	122230786	77	A	73	G	4	mono	NA
chrX	122231141	43	A	40	T	3	mono	NA
chrX	122232047	40	G	40	T	0	mono	NA
chrX	122232055	44	A	44	G	0	mono	NA
chrX	122232357	41	T	41	C	0	mono	NA
chrX	122232424	42	C	42	A	0	mono	NA
chrX	122232670	53	G	53	C	0	mono	NA
chrX	122232718	54	A	54	T	0	mono	NA
chrX	122232776	48	G	48	A	0	mono	NA
chrX	122232831	38	T	38	A	0	mono	NA
chrX	122232854	25	A	25	T	0	mono	NA
chrX	122232885	33	C	32	T	1	mono	NA
chrX	122233069	45	A	44	G	1	mono	NA
chrX	122233137	44	C	43	G	1	mono	NA
chrX	122233151	40	G	39	A	1	mono	NA
chrX	122233223	41	T	40	C	1	mono	NA
chrX	122233235	37	T	36	C	1	mono	NA
chrX	122233446	48	T	48	A	0	mono	NA
chrX	122233460	45	A	45	G	0	mono	NA
chrX	122233574	52	G	51	A	1	mono	NA
chrX	122233705	32	C	32	T	0	mono	NA
chrX	122233709	26	C	26	T	0	mono	NA
chrX	122233715	21	C	21	T	0	mono	NA
chrX	122233763	27	A	27	G	0	mono	NA
chrX	122233942	29	A	29	G	0	mono	NA
chrX	122234318	47	T	46	C	1	mono	NA
chrX	122234737	48	G	48	A	0	mono	NA
chrX	122235009	36	G	36	A	0	mono	NA
chrX	122235018	37	C	37	T	0	mono	NA
chrX	122235197	33	C	33	T	0	mono	NA
chrX	122235288	38	A	38	G	0	mono	NA
chrX	122235448	60	A	60	C	0	mono	NA
chrX	122235528	49	G	49	T	0	mono	NA
chrX	122235588	34	T	34	G	0	mono	NA
chrX	122235789	82	T	82	C	0	mono	NA
chrX	122236178	40	T	39	C	1	mono	NA
chrX	122236185	41	G	40	C	1	mono	NA
chrX	122236294	44	C	44	G	0	mono	NA
chrX	122236704	80	T	80	C	0	mono	NA
chrX	122237003	56	C	56	T	0	mono	NA
chrX	122237511	46	G	46	A	0	mono	NA
chrX	122237514	49	T	49	C	0	mono	NA
chrX	122238121	44	C	44	T	0	mono	NA
chrX	122238259	42	A	42	T	0	mono	NA
chrX	122238381	47	C	46	T	1	mono	NA
chrX	122238581	49	T	49	A	0	mono	NA
chrX	122238594	40	C	40	A	0	mono	NA
chrX	122239387	47	A	47	G	0	mono	NA
chrX	122239407	58	C	58	T	0	mono	NA
chrX	122239531	60	C	59	T	1	mono	NA
chrX	122241657	34	C	34	G	0	mono	NA
chrX	122242122	52	T	52	C	0	mono	RP13-16D10.1
chrX	122242389	30	A	29	G	1	mono	RP13-16D10.1
chrX	122242489	32	G	31	C	1	mono	RP13-16D10.1
chrX	122242855	12	A	12	T	0	mono	NA
chrX	122243904	26	T	26	C	0	mono	NA
chrX	122244214	31	C	30	T	1	mono	NA
chrX	122244220	32	T	31	C	1	mono	NA
chrX	122244398	30	G	29	T	1	mono	NA
chrX	122244686	41	C	39	T	2	mono	NA
chrX	122245466	38	G	37	A	1	mono	NA
chrX	122245625	33	C	32	T	1	mono	NA
chrX	122247030	32	A	30	T	2	mono	NA
chrX	122247768	31	C	31	G	0	mono	NA
chrX	122247948	32	A	32	G	0	mono	NA
chrX	123117384	15	C	15	G	0	mono	MRRFP1
chrX	124046410	13	A	13	C	0	mono	STAG2
chrX	126272629	15	C	15	A	0	mono	NA
chrX	129448917	11	T	11	C	0	mono	SMARCA1
chrX	129462301	12	A	12	G	0	mono	SMARCA1
chrX	129805719	42	T	42	C	0	mono	ZDHHC9
chrX	130203580	35	A	35	G	0	mono	ZNF280C
chrX	130204792	49	A	48	G	0	mono	ZNF280C
chrX	130215321	26	G	26	T	0	mono	ZNF280C
chrX	131276991	20	G	20	A	0	mono	IGSF1
chrX	131728427	10	T	10	G	0	mono	FIRRE
chrX	131734588	16	T	14	C	2	mono	FIRRE
chrX	131737005	15	A	15	T	0	mono	FIRRE
chrX	131741908	19	C	18	A	1	mono	FIRRE
chrX	131747942	16	A	16	G	0	mono	FIRRE
chrX	131772795	18	G	17	A	1	mono	FIRRE
chrX	131772992	17	T	16	G	1	mono	FIRRE
chrX	131776705	10	C	10	G	0	mono	FIRRE
chrX	131786011	20	G	20	A	0	mono	FIRRE
chrX	131787824	32	A	32	C	0	mono	FIRRE
chrX	131789084	44	A	44	G	0	mono	FIRRE
chrX	131791050	31	G	31	T	0	mono	FIRRE
chrX	131792229	32	C	32	T	0	mono	FIRRE
chrX	131795275	48	C	48	T	0	mono	FIRRE
chrX	131797719	14	C	14	T	0	mono	FIRRE
chrX	131798579	10	A	10	G	0	mono	FIRRE
chrX	131804957	18	C	18	T	0	mono	FIRRE
chrX	131808152	20	C	20	T	0	mono	FIRRE
chrX	131809185	23	T	23	C	0	mono	FIRRE
chrX	131809937	14	T	14	A	0	mono	FIRRE
chrX	131811446	13	T	12	C	1	mono	FIRRE
chrX	131815793	26	C	25	T	1	mono	FIRRE
chrX	131815799	23	C	22	T	1	mono	FIRRE
chrX	131817645	15	G	15	A	0	mono	FIRRE
chrX	131817773	12	C	12	G	0	mono	FIRRE
chrX	131819001	42	C	42	G	0	mono	FIRRE
chrX	131822191	28	C	27	G	1	mono	FIRRE
chrX	131823302	27	G	27	A	0	mono	FIRRE
chrX	131824146	25	T	23	C	2	mono	FIRRE
chrX	131824755	29	C	29	T	0	mono	FIRRE
chrX	131824969	58	A	54	G	4	mono	FIRRE
chrX	131828027	13	A	13	G	0	mono	FIRRE
chrX	132055741	14	C	14	T	0	mono	STK26
chrX	132626751	86	T	86	C	0	mono	HS6ST2
chrX	132626837	72	A	70	G	2	mono	HS6ST2
chrX	134169028	16	A	16	C	0	mono	AC002407.3
chrX	134666073	30	C	28	T	2	mono	PLAC1
chrX	135051967	56	T	56	A	0	mono	RTL8A
chrX	135093931	10	A	10	G	0	mono	SMIM10L2B-AS1
chrX	135094828	23	C	23	T	0	mono	SMIM10L2B-AS1
chrX	135286075	16	C	16	G	0	mono	ZNF75D
chrX	135286096	17	G	17	T	0	mono	ZNF75D
chrX	135286291	15	T	15	C	0	mono	ZNF75D
chrX	135286670	16	T	16	C	0	mono	ZNF75D
chrX	135343688	23	C	23	A	0	mono	ZNF75D
chrX	135424194	33	T	33	C	0	mono	SMIM10L2A
chrX	135426135	15	A	15	G	0	mono	SMIM10L2A
chrX	135427033	11	A	11	G	0	mono	SMIM10L2A
chrX	135582183	25	G	25	A	0	mono	INTS6L
chrX	136498293	10	G	10	T	0	mono	HTATSF1
chrX	136511470	301	T	300	C	1	mono	HTATSF1
chrX	136847591	14	G	14	A	0	mono	"RP11-1114A5.4", "RAB28P5"
chrX	136868060	11	T	11	C	0	mono	RBMX
chrX	138666186	10	T	10	A	0	mono	FGF13
chrX	146620012	40	G	40	T	0	mono	ANKRD11P2
chrX	146620061	42	C	42	T	0	mono	ANKRD11P2
chrX	147913398	13	G	13	A	0	mono	FMR1
chrX	147913441	11	C	11	G	0	mono	FMR1
chrX	147949906	84	T	84	A	0	mono	FMR1
chrX	147950018	79	C	79	T	0	mono	FMR1
chrX	149937609	13	A	13	G	0	mono	EOLA2
chrX	149938169	28	C	28	T	0	mono	EOLA2
chrX	150764048	43	C	43	G	0	mono	MTMR1
chrX	150764230	48	G	48	A	0	mono	MTMR1
chrX	150764868	23	T	23	C	0	mono	MTMR1
chrX	150766627	29	C	29	T	0	mono	CD99L2
chrX	151399030	11	C	11	T	0	mono	VMA21
chrX	151405927	280	G	279	A	1	mono	VMA21
chrX	151407126	443	C	443	A	0	mono	VMA21
chrX	152654676	26	C	26	T	0	mono	"RP1-14D6.13", "GABRQ"
chrX	152656399	30	T	30	G	0	mono	"RP1-14D6.13", "GABRQ"
chrX	152660077	11	C	11	T	0	mono	RP1-14D6.13
chrX	152667290	10	A	10	G	0	mono	RP1-14D6.13
chrX	152850288	16	T	16	G	0	mono	NSDHL
chrX	153058185	21	T	21	C	0	mono	PNMA3
chrX	153058775	29	C	29	T	0	mono	PNMA3
chrX	153352018	44	G	44	A	0	mono	ZNF275
chrX	153909480	12	G	12	T	0	mono	ARHGAP4
chrX	153931677	20	T	20	C	0	mono	"ARHGAP4", "NAA10"
chrX	154349351	20	G	20	A	0	mono	FLNA
chrX	154485912	81	C	81	T	0	mono	UBL4A
chr7	198779	30	C	21	G	9	bi	FAM20C
chr7	200916	12	C	6	T	6	bi	FAM20C
chr7	260010	95	A	52	G	43	bi	FAM20C
chr7	260547	93	C	52	T	41	bi	FAM20C
chr7	378722	18	T	13	C	5	bi	NA
chr7	379137	10	A	5	G	5	bi	NA
chr7	379717	12	T	9	C	3	bi	AC226118.1
chr7	382386	10	G	6	A	4	bi	AC226118.1
chr7	497974	26	C	26	A	0	mono	PDGFA
chr7	497979	31	C	29	A	2	mono	PDGFA
chr7	497985	31	C	31	A	0	mono	PDGFA
chr7	498322	338	T	182	C	156	bi	PDGFA
chr7	500881	26	C	13	T	13	bi	PDGFA
chr7	512409	20	A	11	G	9	bi	PDGFA
chr7	549429	54	A	28	G	26	bi	PRKAR1B
chr7	550149	37	C	20	G	17	bi	PRKAR1B
chr7	579301	15	G	11	A	4	bi	PRKAR1B
chr7	722907	11	G	7	A	4	bi	PRKAR1B
chr7	725824	10	G	6	A	4	bi	PRKAR1B
chr7	741343	11	T	10	G	1	mono	DNAAF5
chr7	756793	28	T	17	C	11	bi	DNAAF5
chr7	785792	144	G	83	A	61	bi	DNAAF5
chr7	786149	145	C	77	T	68	bi	DNAAF5
chr7	839130	29	C	20	T	9	bi	SUN1
chr7	844420	38	G	20	A	18	bi	SUN1
chr7	845028	31	A	18	G	13	bi	SUN1
chr7	846059	36	G	19	A	17	bi	SUN1
chr7	846289	39	C	22	A	17	bi	SUN1
chr7	846602	12	C	8	T	4	bi	SUN1
chr7	846746	17	A	11	G	6	bi	SUN1
chr7	848811	26	T	16	C	10	bi	SUN1
chr7	850414	30	T	19	C	11	bi	SUN1
chr7	852798	33	C	19	G	14	bi	SUN1
chr7	854000	15	A	9	G	6	bi	SUN1
chr7	854488	19	T	19	G	0	mono	SUN1
chr7	856291	11	A	8	G	3	bi	SUN1
chr7	856505	17	C	13	T	4	bi	SUN1
chr7	857014	14	A	7	C	7	bi	SUN1
chr7	857855	74	A	41	G	33	bi	SUN1
chr7	964950	28	A	14	G	14	bi	COX19
chr7	966492	30	C	15	T	15	bi	COX19
chr7	967378	22	A	12	G	10	bi	COX19
chr7	967397	21	A	11	C	10	bi	COX19
chr7	967747	27	A	17	G	10	bi	COX19
chr7	968671	38	C	23	T	15	bi	COX19
chr7	971165	17	G	9	C	8	bi	COX19
chr7	971273	22	C	12	T	10	bi	COX19
chr7	972332	22	T	13	G	9	bi	COX19
chr7	997215	374	A	200	G	174	bi	C7orf50
chr7	997308	404	G	225	C	179	bi	C7orf50
chr7	997389	376	C	209	A	167	bi	C7orf50
chr7	997448	405	G	230	C	175	bi	C7orf50
chr7	1024974	13	T	7	C	6	bi	C7orf50
chr7	1025912	10	C	6	T	4	bi	C7orf50
chr7	1026774	11	T	8	C	3	bi	C7orf50
chr7	1027767	11	A	8	G	3	bi	C7orf50
chr7	1045872	10	A	6	G	4	bi	"C7orf50", "GPR146"
chr7	1058259	11	A	7	G	4	bi	"C7orf50", "GPR146", "RP11-449P15.1"
chr7	1058778	10	T	6	G	4	bi	"C7orf50", "GPR146", "RP11-449P15.1"
chr7	1152936	26	C	18	A	8	bi	ZFAND2A
chr7	1541285	36	T	20	C	16	bi	MAFK
chr7	1541881	45	T	26	C	19	bi	MAFK
chr7	1936821	53	T	27	C	26	bi	"MAD1L1", "RP11-383A19.1"
chr7	2229613	13	C	9	T	4	bi	"MAD1L1", "RP11-383A19.1"
chr7	2232345	12	C	7	T	5	bi	"MAD1L1", "RP11-383A19.1"
chr7	2238468	17	C	15	G	2	mono	"RP11-383A19.1", "MRM2"
chr7	2238548	18	T	15	C	3	mono	"RP11-383A19.1", "MRM2"
chr7	2238591	23	T	17	C	6	bi	"RP11-383A19.1", "MRM2"
chr7	2244781	12	C	7	G	5	bi	NUDT1
chr7	2250887	354	T	193	C	161	bi	NUDT1
chr7	2251033	409	C	227	T	182	bi	NUDT1
chr7	2251050	569	T	305	C	264	bi	NUDT1
chr7	2252275	24	A	14	G	10	bi	SNX8
chr7	2252308	28	G	17	A	11	bi	SNX8
chr7	2254488	44	T	26	C	18	bi	SNX8
chr7	2353997	11	A	6	C	5	bi	SNX8
chr7	2355356	846	T	435	C	411	bi	EIF3B
chr7	2355874	15	T	8	C	7	bi	EIF3B
chr7	2365022	10	A	5	G	5	bi	EIF3B
chr7	2369400	15	C	9	T	6	bi	EIF3B
chr7	2372397	16	A	12	G	4	bi	EIF3B
chr7	2373003	17	A	11	G	6	bi	EIF3B
chr7	2373694	10	G	8	T	2	bi	EIF3B
chr7	2374730	29	G	16	A	13	bi	EIF3B
chr7	2374852	33	C	17	T	16	bi	EIF3B
chr7	2375190	13	A	8	G	5	bi	EIF3B
chr7	2376162	40	T	21	C	19	bi	EIF3B
chr7	2376353	21	G	21	A	0	mono	EIF3B
chr7	2376355	23	C	23	A	0	mono	EIF3B
chr7	2379010	14	G	8	A	6	bi	EIF3B
chr7	2379880	29	G	19	C	10	bi	EIF3B
chr7	2520899	12	G	7	C	5	bi	LFNG
chr7	2632832	23	C	13	T	10	bi	TTYH3
chr7	2640173	14	G	9	A	5	bi	TTYH3
chr7	2640781	19	C	12	T	7	bi	TTYH3
chr7	2642044	11	C	6	G	5	bi	TTYH3
chr7	2644436	14	C	10	G	4	bi	TTYH3
chr7	2649235	26	G	17	A	9	bi	TTYH3
chr7	2649377	19	T	10	C	9	bi	TTYH3
chr7	2650532	13	C	9	T	4	bi	TTYH3
chr7	2722621	55	C	28	T	27	bi	AMZ1
chr7	2723806	56	G	32	A	24	bi	AMZ1
chr7	2723900	68	A	38	T	30	bi	AMZ1
chr7	2724102	25	G	14	T	11	bi	AMZ1
chr7	2725821	70	C	36	T	34	bi	AMZ1
chr7	2726089	62	T	33	C	29	bi	AMZ1
chr7	2726152	53	C	29	T	24	bi	AMZ1
chr7	2726762	70	T	37	G	33	bi	AMZ1
chr7	2727243	24	G	17	A	7	bi	AMZ1
chr7	2727301	19	C	12	T	7	bi	AMZ1
chr7	2728305	78	C	39	T	39	bi	"AMZ1", "GNA12"
chr7	2728927	209	T	113	C	96	bi	"AMZ1", "GNA12"
chr7	2728992	201	T	111	C	90	bi	"AMZ1", "GNA12"
chr7	2729230	171	C	99	T	72	bi	"AMZ1", "GNA12"
chr7	2729263	187	C	94	T	93	bi	"AMZ1", "GNA12"
chr7	2729301	176	G	103	T	73	bi	"AMZ1", "GNA12"
chr7	2730433	183	C	96	G	87	bi	"AMZ1", "GNA12"
chr7	2732627	12	T	7	C	5	bi	"AMZ1", "GNA12"
chr7	2732656	13	C	8	T	5	bi	"AMZ1", "GNA12"
chr7	2768883	11	T	8	C	3	bi	"AMZ1", "GNA12"
chr7	2768961	11	C	7	T	4	bi	"AMZ1", "GNA12"
chr7	2772621	11	C	9	G	2	mono	"AMZ1", "GNA12"
chr7	2782782	14	G	8	A	6	bi	GNA12
chr7	2786571	11	G	7	A	4	bi	GNA12
chr7	2791968	11	G	8	A	3	bi	GNA12
chr7	2829730	12	A	8	T	4	bi	GNA12
chr7	2829757	12	T	7	C	5	bi	GNA12
chr7	2835940	175	C	174	T	1	mono	"GNA12", "AC006028.11"
chr7	2844293	14	C	8	A	6	bi	GNA12
chr7	2844294	14	T	8	G	6	bi	GNA12
chr7	2874140	12	A	7	G	5	bi	NA
chr7	2874141	12	A	7	G	5	bi	NA
chr7	2874144	12	A	7	G	5	bi	NA
chr7	2874147	12	C	7	T	5	bi	NA
chr7	2874165	39	T	33	C	6	mono	NA
chr7	2874167	39	A	33	T	6	mono	NA
chr7	2874171	39	C	33	T	6	mono	NA
chr7	2874225	48	A	37	T	11	bi	NA
chr7	2874239	41	C	30	T	11	bi	NA
chr7	2874257	39	G	29	A	10	bi	NA
chr7	2906564	82	G	53	A	29	bi	CARD11
chr7	3304769	10	T	6	C	4	bi	SDK1
chr7	4974057	11	A	7	G	4	bi	RNF216P1
chr7	4994937	14	A	10	G	4	bi	"RNF216P1", "RBAK-RBAKDN", "RP11-730B22.5"
chr7	4996797	44	C	25	A	19	bi	"RNF216P1", "RBAK-RBAKDN", "RP11-730B22.5"
chr7	4997010	58	C	38	T	20	bi	"RNF216P1", "RBAK-RBAKDN", "RP11-730B22.5"
chr7	5295209	13	C	10	G	3	bi	SLC29A4
chr7	5495293	12	G	7	T	5	bi	FBXL18
chr7	5502026	10	G	6	A	4	bi	FBXL18
chr7	5526563	20	T	17	C	3	mono	ACTB
chr7	5526722	25	C	17	T	8	bi	ACTB
chr7	5527040	17	A	12	G	5	bi	ACTB
chr7	5527481	6736	C	3594	T	3142	bi	ACTB
chr7	5527965	20	C	14	T	6	bi	ACTB
chr7	5528735	69	A	40	G	29	bi	ACTB
chr7	5529696	112	A	57	G	55	bi	ACTB
chr7	5530084	44	G	26	A	18	bi	ACTB
chr7	5530212	53	A	30	C	23	bi	ACTB
chr7	5605062	21	T	11	C	10	bi	FSCN1
chr7	6016251	14	C	10	G	4	bi	AIMP2
chr7	6016853	11	G	8	C	3	bi	AIMP2
chr7	6016899	109	G	95	A	14	mono	"AIMP2", "SNORA80D"
chr7	6020420	11	C	6	A	5	bi	AIMP2
chr7	6020816	12	G	7	A	5	bi	AIMP2
chr7	6020987	12	C	9	A	3	bi	AIMP2
chr7	6022895	23	G	19	A	4	mono	"AIMP2", "EIF2AK1"
chr7	6023197	29	C	18	A	11	bi	"AIMP2", "EIF2AK1"
chr7	6023652	394	T	203	C	191	bi	"AIMP2", "EIF2AK1"
chr7	6025563	11	A	6	G	5	bi	EIF2AK1
chr7	6026374	10	C	6	T	4	bi	EIF2AK1
chr7	6029718	10	G	8	C	2	bi	EIF2AK1
chr7	6030120	10	G	6	A	4	bi	EIF2AK1
chr7	6030227	15	G	9	A	6	bi	EIF2AK1
chr7	6030352	15	T	12	C	3	bi	EIF2AK1
chr7	6030897	12	C	7	T	5	bi	EIF2AK1
chr7	6034013	11	A	8	G	3	bi	"EIF2AK1", "ANKRD61"
chr7	6034568	19	C	11	G	8	bi	"EIF2AK1", "ANKRD61"
chr7	6036192	11	A	6	T	5	bi	"EIF2AK1", "ANKRD61"
chr7	6038745	11	A	6	C	5	bi	EIF2AK1
chr7	6049529	10	C	6	T	4	bi	EIF2AK1
chr7	6059054	141	C	85	T	56	bi	EIF2AK1
chr7	6164589	41	C	21	G	20	bi	CYTH3
chr7	6165368	31	C	16	A	15	bi	CYTH3
chr7	6330563	205	C	116	T	89	bi	FAM220A
chr7	6330775	192	C	104	T	88	bi	FAM220A
chr7	6376984	10	C	5	T	5	bi	RAC1
chr7	6398586	10	A	6	G	4	bi	RAC1
chr7	6409498	126	C	126	T	0	mono	DAGLB
chr7	6577616	45	G	26	C	19	bi	ZDHHC4
chr7	6581126	12	G	9	A	3	bi	"ZDHHC4", "AC079742.4"
chr7	6589813	11	T	6	G	5	bi	NA
chr7	6605650	14	C	10	T	4	bi	C7orf26
chr7	6606514	23	G	14	C	9	bi	C7orf26
chr7	6608107	13	T	8	C	5	bi	C7orf26
chr7	6623118	28	C	16	T	12	bi	ZNF853
chr7	6623716	32	C	19	G	13	bi	ZNF853
chr7	6624039	25	A	17	G	8	bi	ZNF853
chr7	6652974	21	C	12	T	9	bi	ZNF316
chr7	6654628	21	A	11	G	10	bi	ZNF316
chr7	6655087	20	A	11	G	9	bi	ZNF316
chr7	6655662	28	T	16	C	12	bi	ZNF316
chr7	6674354	28	G	17	A	11	bi	"AC073343.13", "RP11-611L7.2"
chr7	6676304	11	T	7	C	4	bi	"AC073343.13", "RP11-611L7.2"
chr7	6677785	12	C	8	G	4	bi	AC073343.13
chr7	6689228	231	A	118	G	113	bi	"AC073343.13", "ZNF12"
chr7	6696427	10	G	6	C	4	bi	"AC073343.13", "ZNF12"
chr7	6706467	98	C	50	A	48	bi	"AC073343.13", "ZNF12"
chr7	6733714	15	T	10	C	5	bi	PMS2CL
chr7	6734589	12	A	6	G	6	bi	PMS2CL
chr7	7182276	25	T	13	C	12	bi	C1GALT1
chr7	7182321	22	T	12	A	10	bi	C1GALT1
chr7	7182337	19	G	11	T	8	bi	C1GALT1
chr7	7183176	29	A	15	G	14	bi	C1GALT1
chr7	7183473	38	A	22	G	16	bi	C1GALT1
chr7	7183785	28	C	17	T	11	bi	C1GALT1
chr7	7183913	33	A	17	G	16	bi	C1GALT1
chr7	7184647	29	G	16	A	13	bi	C1GALT1
chr7	7185229	42	T	25	G	17	bi	C1GALT1
chr7	7185820	31	G	16	A	15	bi	C1GALT1
chr7	7186922	31	A	20	G	11	bi	C1GALT1
chr7	7186937	32	G	21	C	11	bi	C1GALT1
chr7	7188239	32	G	21	A	11	bi	C1GALT1
chr7	7189193	16	T	11	A	5	bi	C1GALT1
chr7	7190003	13	G	8	C	5	bi	C1GALT1
chr7	7190195	25	T	16	C	9	bi	C1GALT1
chr7	7191081	15	A	8	G	7	bi	C1GALT1
chr7	7192134	14	T	9	C	5	bi	C1GALT1
chr7	7192160	16	G	10	A	6	bi	C1GALT1
chr7	7192629	12	C	6	G	6	bi	C1GALT1
chr7	7193289	18	A	13	G	5	bi	C1GALT1
chr7	7193962	14	G	10	T	4	bi	C1GALT1
chr7	7194282	15	T	9	C	6	bi	C1GALT1
chr7	7194956	12	A	8	C	4	bi	C1GALT1
chr7	7196267	10	T	6	C	4	bi	C1GALT1
chr7	7196522	11	A	6	G	5	bi	C1GALT1
chr7	7197327	11	A	6	G	5	bi	C1GALT1
chr7	7198465	15	A	9	G	6	bi	C1GALT1
chr7	7198476	12	A	8	G	4	bi	C1GALT1
chr7	7199009	12	G	6	T	6	bi	C1GALT1
chr7	7199924	11	T	7	C	4	bi	C1GALT1
chr7	7199926	13	G	9	A	4	bi	C1GALT1
chr7	7200212	12	A	8	G	4	bi	C1GALT1
chr7	7201476	10	G	7	A	3	bi	C1GALT1
chr7	7201668	14	A	7	G	7	bi	C1GALT1
chr7	7206851	10	C	6	A	4	bi	C1GALT1
chr7	7206902	11	T	7	C	4	bi	C1GALT1
chr7	7210116	14	A	8	G	6	bi	C1GALT1
chr7	7210739	17	A	10	T	7	bi	C1GALT1
chr7	7210952	13	A	9	G	4	bi	C1GALT1
chr7	7211122	12	T	7	C	5	bi	C1GALT1
chr7	7211595	11	A	8	G	3	bi	C1GALT1
chr7	7211722	13	A	8	G	5	bi	C1GALT1
chr7	7212483	23	T	17	G	6	bi	C1GALT1
chr7	7212618	21	A	12	C	9	bi	C1GALT1
chr7	7213889	11	C	6	T	5	bi	C1GALT1
chr7	7214389	16	G	9	A	7	bi	C1GALT1
chr7	7214858	14	A	8	G	6	bi	C1GALT1
chr7	7215627	10	G	7	A	3	bi	C1GALT1
chr7	7216859	10	A	5	G	5	bi	C1GALT1
chr7	7217097	12	T	7	C	5	bi	C1GALT1
chr7	7219403	12	A	6	G	6	bi	C1GALT1
chr7	7222120	10	G	8	A	2	bi	C1GALT1
chr7	7224721	11	C	6	A	5	bi	C1GALT1
chr7	7224728	10	A	5	C	5	bi	C1GALT1
chr7	7227843	10	A	7	C	3	bi	C1GALT1
chr7	7229163	10	G	6	A	4	bi	C1GALT1
chr7	7229735	12	C	9	T	3	bi	C1GALT1
chr7	7233809	10	A	9	G	1	mono	C1GALT1
chr7	7234953	10	G	5	T	5	bi	C1GALT1
chr7	7236473	20	C	12	T	8	bi	C1GALT1
chr7	7237323	19	G	10	A	9	bi	C1GALT1
chr7	7238176	13	G	8	A	5	bi	C1GALT1
chr7	7239379	19	C	11	A	8	bi	C1GALT1
chr7	7242805	18	T	11	G	7	bi	C1GALT1
chr7	7242918	11	A	6	G	5	bi	C1GALT1
chr7	7244915	99	G	53	A	46	bi	C1GALT1
chr7	7245259	119	C	66	T	53	bi	C1GALT1
chr7	7246226	75	C	75	T	0	mono	C1GALT1
chr7	7246238	147	G	82	A	65	bi	C1GALT1
chr7	7246567	289	C	155	T	134	bi	C1GALT1
chr7	7246814	138	A	89	T	49	bi	C1GALT1
chr7	7253261	11	C	8	A	3	bi	NA
chr7	7253273	12	G	8	C	4	bi	NA
chr7	7575701	18	A	11	G	7	bi	MIOS
chr7	7585261	11	C	6	T	5	bi	MIOS
chr7	7640013	20	G	11	A	9	bi	RPA3
chr7	7724772	12	G	9	A	3	bi	"UMAD1", "RP11-505D17.1"
chr7	7877946	41	G	24	A	17	bi	"UMAD1", "RP11-505D17.1"
chr7	7878274	45	A	23	G	22	bi	"UMAD1", "RP11-505D17.1"
chr7	7878420	35	G	20	C	15	bi	"UMAD1", "RP11-505D17.1"
chr7	7909664	11	C	11	T	0	mono	"UMAD1", "RP11-505D17.1", "CCNB2P1"
chr7	8024883	10	A	7	G	3	bi	GLCCI1
chr7	8026829	11	T	9	C	2	mono	GLCCI1
chr7	8027712	10	T	6	A	4	bi	GLCCI1
chr7	8029247	11	T	6	C	5	bi	GLCCI1
chr7	8035629	13	G	7	A	6	bi	GLCCI1
chr7	8037257	10	C	8	A	2	bi	GLCCI1
chr7	8037747	12	A	6	G	6	bi	GLCCI1
chr7	8040851	11	A	6	G	5	bi	GLCCI1
chr7	8042524	14	G	9	A	5	bi	GLCCI1
chr7	8045298	12	A	8	G	4	bi	GLCCI1
chr7	8045500	13	C	9	T	4	bi	GLCCI1
chr7	8045677	12	G	9	A	3	bi	GLCCI1
chr7	8045775	10	A	7	G	3	bi	GLCCI1
chr7	8047038	14	G	10	A	4	bi	GLCCI1
chr7	8064469	10	T	6	C	4	bi	GLCCI1
chr7	8070767	11	C	6	A	5	bi	GLCCI1
chr7	8086564	48	A	24	G	24	bi	GLCCI1
chr7	8088080	41	G	24	A	17	bi	GLCCI1
chr7	8114448	17	C	9	A	8	bi	"ICA1", "AC006042.6"
chr7	8126173	10	T	8	C	2	bi	ICA1
chr7	8126440	10	A	7	C	3	bi	ICA1
chr7	8346053	12	C	6	T	6	bi	NA
chr7	9727336	16	G	16	T	0	mono	"AC060834.3", "AC060834.2"
chr7	9727794	18	C	18	G	0	mono	"AC060834.3", "AC060834.2"
chr7	9728004	26	G	26	C	0	mono	"AC060834.3", "AC060834.2"
chr7	9728157	13	C	13	A	0	mono	"AC060834.3", "AC060834.2"
chr7	10932678	13	T	9	C	4	bi	NDUFA4
chr7	10934117	24	G	14	A	10	bi	NDUFA4
chr7	10934650	10	C	5	T	5	bi	NDUFA4
chr7	10934891	10	G	6	A	4	bi	NDUFA4
chr7	10935384	26	C	13	T	13	bi	NDUFA4
chr7	10935550	23	A	12	G	11	bi	NDUFA4
chr7	10936976	24	C	16	T	8	bi	NDUFA4
chr7	10937051	19	C	13	A	6	bi	NDUFA4
chr7	10937401	22	G	12	C	10	bi	NDUFA4
chr7	10937585	30	C	18	T	12	bi	NDUFA4
chr7	10937694	19	G	11	A	8	bi	NDUFA4
chr7	10939162	27	A	19	T	8	bi	NDUFA4
chr7	10978420	13	A	7	G	6	bi	PHF14
chr7	10986797	15	C	11	T	4	bi	PHF14
chr7	10988697	12	G	8	T	4	bi	PHF14
chr7	11006683	10	C	5	T	5	bi	"PHF14", "RPL23AP52"
chr7	11030107	12	G	7	A	5	bi	PHF14
chr7	11030235	17	G	10	A	7	bi	PHF14
chr7	11043970	17	G	11	A	6	bi	PHF14
chr7	11044327	19	A	10	T	9	bi	PHF14
chr7	11055238	14	C	8	T	6	bi	PHF14
chr7	11057086	21	C	12	T	9	bi	PHF14
chr7	11057956	19	G	10	A	9	bi	PHF14
chr7	11058615	19	G	12	T	7	bi	PHF14
chr7	11059706	15	G	8	A	7	bi	PHF14
chr7	11059817	15	A	9	T	6	bi	PHF14
chr7	11060959	11	C	7	A	4	bi	PHF14
chr7	11065358	21	A	12	G	9	bi	PHF14
chr7	11065825	20	T	11	A	9	bi	PHF14
chr7	11067653	13	C	8	G	5	bi	PHF14
chr7	11067904	17	T	10	A	7	bi	PHF14
chr7	11076288	10	G	5	T	5	bi	PHF14
chr7	11080287	10	T	8	A	2	bi	PHF14
chr7	11089866	12	G	8	C	4	bi	PHF14
chr7	11091037	14	T	10	C	4	bi	PHF14
chr7	11091203	10	T	7	C	3	bi	PHF14
chr7	11091276	11	C	6	T	5	bi	PHF14
chr7	11092978	12	C	8	T	4	bi	PHF14
chr7	11093152	13	G	8	A	5	bi	PHF14
chr7	11093189	10	G	6	A	4	bi	PHF14
chr7	11093383	18	A	10	G	8	bi	PHF14
chr7	11093471	10	G	7	A	3	bi	PHF14
chr7	11093580	17	T	11	C	6	bi	PHF14
chr7	11100361	10	C	5	T	5	bi	PHF14
chr7	11100756	21	T	13	C	8	bi	PHF14
chr7	11101156	17	G	10	A	7	bi	PHF14
chr7	11104403	28	G	14	T	14	bi	PHF14
chr7	11105668	21	C	12	T	9	bi	PHF14
chr7	11106127	25	G	15	C	10	bi	PHF14
chr7	11106656	19	A	10	G	9	bi	PHF14
chr7	11107060	12	C	7	T	5	bi	PHF14
chr7	11108305	11	G	7	A	4	bi	PHF14
chr7	11108701	20	G	16	A	4	bi	PHF14
chr7	11109098	12	C	7	A	5	bi	PHF14
chr7	11109236	21	A	12	T	9	bi	PHF14
chr7	11111729	11	C	6	T	5	bi	PHF14
chr7	11114807	15	T	10	C	5	bi	PHF14
chr7	11132620	10	A	5	T	5	bi	PHF14
chr7	11144923	11	A	8	T	3	bi	PHF14
chr7	12211636	10	G	5	T	5	bi	TMEM106B
chr7	12212043	11	T	7	G	4	bi	TMEM106B
chr7	12212045	10	T	7	A	3	bi	TMEM106B
chr7	12212100	24	G	13	C	11	bi	TMEM106B
chr7	12212164	17	G	10	C	7	bi	TMEM106B
chr7	12212200	12	C	7	T	5	bi	TMEM106B
chr7	12213552	11	C	6	T	5	bi	TMEM106B
chr7	12216922	13	C	7	T	6	bi	TMEM106B
chr7	12217084	10	C	6	T	4	bi	TMEM106B
chr7	12218102	11	T	6	C	5	bi	TMEM106B
chr7	12219129	10	C	6	G	4	bi	TMEM106B
chr7	12224525	10	C	8	G	2	bi	TMEM106B
chr7	12225040	11	T	7	C	4	bi	TMEM106B
chr7	12229791	76	G	41	C	35	bi	TMEM106B
chr7	12230136	10	G	6	T	4	bi	TMEM106B
chr7	12231144	14	A	8	T	6	bi	TMEM106B
chr7	12231165	17	C	11	T	6	bi	TMEM106B
chr7	12231189	16	T	10	C	6	bi	TMEM106B
chr7	12231274	13	T	7	C	6	bi	TMEM106B
chr7	12231826	10	G	7	A	3	bi	TMEM106B
chr7	12232371	143	G	72	A	71	bi	TMEM106B
chr7	12232490	159	C	91	G	68	bi	TMEM106B
chr7	12232942	150	A	76	T	74	bi	TMEM106B
chr7	12233787	54	T	28	C	26	bi	TMEM106B
chr7	12233870	105	G	53	A	52	bi	TMEM106B
chr7	12234594	105	A	57	G	48	bi	TMEM106B
chr7	12235882	83	C	48	T	35	bi	TMEM106B
chr7	12236049	67	C	34	A	33	bi	TMEM106B
chr7	12236385	66	A	33	G	33	bi	TMEM106B
chr7	12325262	10	G	7	C	3	bi	NA
chr7	12328317	17	G	10	T	7	bi	NA
chr7	12329157	11	A	7	C	4	bi	NA
chr7	12330079	14	A	8	C	6	bi	NA
chr7	12330265	10	C	5	T	5	bi	NA
chr7	12330743	14	C	7	G	7	bi	NA
chr7	12331031	54	A	31	G	23	bi	VWDE
chr7	12331168	35	T	19	C	16	bi	VWDE
chr7	12331326	10	C	6	T	4	bi	VWDE
chr7	12331833	10	C	7	G	3	bi	VWDE
chr7	12332175	12	C	7	T	5	bi	VWDE
chr7	12333727	15	C	10	T	5	bi	VWDE
chr7	12333728	15	A	10	G	5	bi	VWDE
chr7	12334496	16	T	11	A	5	bi	VWDE
chr7	12335145	23	A	16	T	7	bi	VWDE
chr7	12335378	11	G	7	A	4	bi	VWDE
chr7	12335381	11	G	7	A	4	bi	VWDE
chr7	12335751	14	A	10	G	4	bi	VWDE
chr7	12337185	31	C	18	A	13	bi	VWDE
chr7	12337775	22	T	14	A	8	bi	VWDE
chr7	12337822	18	T	11	A	7	bi	VWDE
chr7	12338106	16	A	8	G	8	bi	VWDE
chr7	12338931	38	T	24	C	14	bi	VWDE
chr7	12339887	27	A	18	G	9	bi	VWDE
chr7	12340788	14	C	9	A	5	bi	VWDE
chr7	12343011	11	T	6	C	5	bi	VWDE
chr7	12343532	13	G	7	A	6	bi	VWDE
chr7	12345038	15	G	12	A	3	bi	VWDE
chr7	12345895	27	C	16	T	11	bi	VWDE
chr7	12346581	15	A	10	G	5	bi	VWDE
chr7	12346630	21	T	12	A	9	bi	VWDE
chr7	12346794	15	C	8	T	7	bi	VWDE
chr7	12349125	10	T	6	C	4	bi	VWDE
chr7	12350560	11	T	6	C	5	bi	VWDE
chr7	12350561	11	C	6	T	5	bi	VWDE
chr7	12350677	18	A	14	T	4	bi	VWDE
chr7	12351061	19	G	11	A	8	bi	VWDE
chr7	12351379	24	C	13	T	11	bi	VWDE
chr7	12351693	32	G	23	T	9	bi	VWDE
chr7	12351828	38	G	34	A	4	mono	VWDE
chr7	12351987	38	G	35	A	3	mono	VWDE
chr7	12352220	41	C	39	T	2	mono	VWDE
chr7	12352236	38	C	36	T	2	mono	VWDE
chr7	12352259	38	T	34	G	4	mono	VWDE
chr7	12352279	35	T	31	G	4	mono	VWDE
chr7	12352585	36	G	30	T	6	mono	VWDE
chr7	12352676	33	T	30	A	3	mono	VWDE
chr7	12352763	27	G	21	A	6	bi	VWDE
chr7	12352879	20	T	18	C	2	mono	VWDE
chr7	12352952	23	C	22	T	1	mono	VWDE
chr7	12353135	32	G	27	C	5	mono	VWDE
chr7	12353145	36	C	30	A	6	mono	VWDE
chr7	12353271	22	C	16	T	6	bi	VWDE
chr7	12353360	27	G	21	A	6	bi	VWDE
chr7	12353428	17	T	12	C	5	bi	VWDE
chr7	12353442	20	T	15	C	5	bi	VWDE
chr7	12353684	20	T	19	C	1	mono	VWDE
chr7	12353713	26	C	19	G	7	bi	VWDE
chr7	12354019	33	A	28	G	5	mono	VWDE
chr7	12354030	33	A	27	T	6	mono	VWDE
chr7	12354035	32	A	27	C	5	mono	VWDE
chr7	12354340	13	G	13	A	0	mono	VWDE
chr7	12354348	12	C	12	A	0	mono	VWDE
chr7	12354427	28	T	18	G	10	bi	VWDE
chr7	12354723	16	C	15	T	1	mono	VWDE
chr7	12354724	14	T	13	G	1	mono	VWDE
chr7	12355918	12	T	10	A	2	mono	VWDE
chr7	12356187	56	T	36	C	20	bi	VWDE
chr7	12358216	10	G	6	A	4	bi	VWDE
chr7	12360108	14	T	9	G	5	bi	VWDE
chr7	12361157	14	C	7	T	7	bi	VWDE
chr7	12361395	18	C	12	T	6	bi	VWDE
chr7	12362960	11	T	8	C	3	bi	VWDE
chr7	12366560	11	A	7	G	4	bi	VWDE
chr7	12366890	10	T	6	C	4	bi	VWDE
chr7	12367363	14	C	10	G	4	bi	VWDE
chr7	12368547	11	A	6	G	5	bi	VWDE
chr7	12368967	11	T	6	G	5	bi	VWDE
chr7	12369637	85	C	55	A	30	bi	VWDE
chr7	12369701	92	C	57	T	35	bi	VWDE
chr7	12369896	91	A	51	G	40	bi	VWDE
chr7	12369909	106	A	61	G	45	bi	VWDE
chr7	12370211	86	A	55	T	31	bi	VWDE
chr7	12370736	77	C	41	T	36	bi	VWDE
chr7	12371081	37	C	21	G	16	bi	VWDE
chr7	12371218	31	G	20	A	11	bi	VWDE
chr7	12371681	39	A	21	C	18	bi	VWDE
chr7	12371745	76	G	39	A	37	bi	VWDE
chr7	12371763	83	A	42	T	41	bi	VWDE
chr7	12371796	72	A	38	G	34	bi	VWDE
chr7	12371874	47	A	25	G	22	bi	VWDE
chr7	12371999	53	A	28	T	25	bi	VWDE
chr7	12372107	67	G	37	T	30	bi	VWDE
chr7	12373379	129	A	69	T	60	bi	VWDE
chr7	12373840	84	C	63	T	21	bi	VWDE
chr7	12374359	13	C	7	T	6	bi	VWDE
chr7	12374994	65	G	35	T	30	bi	VWDE
chr7	12375099	73	G	38	A	35	bi	VWDE
chr7	12375367	20	A	10	T	10	bi	VWDE
chr7	12375723	34	C	20	T	14	bi	VWDE
chr7	12376297	53	G	35	A	18	bi	VWDE
chr7	12376435	25	A	15	G	10	bi	VWDE
chr7	12376741	50	T	33	C	17	bi	VWDE
chr7	12377544	37	G	21	A	16	bi	VWDE
chr7	12377587	38	G	26	A	12	bi	VWDE
chr7	12377736	30	C	17	T	13	bi	VWDE
chr7	12378150	12	C	8	A	4	bi	VWDE
chr7	12378518	18	T	10	C	8	bi	VWDE
chr7	12378888	20	C	13	G	7	bi	VWDE
chr7	12379237	24	T	14	C	10	bi	VWDE
chr7	12383095	31	T	16	C	15	bi	VWDE
chr7	12385496	32	T	18	C	14	bi	VWDE
chr7	12389177	70	G	44	A	26	bi	VWDE
chr7	12393721	37	C	24	T	13	bi	VWDE
chr7	12395145	17	C	11	T	6	bi	VWDE
chr7	12395486	18	G	11	A	7	bi	VWDE
chr7	12397040	10	G	7	A	3	bi	VWDE
chr7	12397920	21	G	11	C	10	bi	VWDE
chr7	12398768	18	T	10	C	8	bi	VWDE
chr7	12399766	15	C	9	A	6	bi	VWDE
chr7	12400060	16	G	10	T	6	bi	VWDE
chr7	12400172	12	G	7	C	5	bi	VWDE
chr7	12400952	21	T	15	C	6	bi	VWDE
chr7	12403459	33	C	20	G	13	bi	VWDE
chr7	12403502	30	G	19	A	11	bi	VWDE
chr7	12403764	145	G	77	A	68	bi	VWDE
chr7	12689979	40	T	24	G	16	bi	ARL4A
chr7	12690692	11	A	7	T	4	bi	ARL4A
chr7	12690737	15	G	8	A	7	bi	ARL4A
chr7	13364321	11	T	7	C	4	bi	"AC011288.2", "AC006000.5"
chr7	13636893	10	T	6	C	4	bi	AC011288.2
chr7	13711364	10	G	9	A	1	mono	AC011288.2
chr7	13723275	10	A	6	G	4	bi	AC011288.2
chr7	13724961	10	C	9	G	1	mono	AC011288.2
chr7	13725083	10	C	7	G	3	bi	AC011288.2
chr7	13725418	16	T	10	C	6	bi	AC011288.2
chr7	13728089	13	T	7	A	6	bi	AC011288.2
chr7	13728454	11	A	8	G	3	bi	AC011288.2
chr7	13729967	10	C	6	T	4	bi	AC011288.2
chr7	13730806	11	A	9	G	2	mono	AC011288.2
chr7	13738010	13	A	8	G	5	bi	AC011288.2
chr7	13740859	13	C	10	T	3	bi	AC011288.2
chr7	13741372	16	A	8	G	8	bi	AC011288.2
chr7	13743082	15	G	9	A	6	bi	AC011288.2
chr7	13743158	11	T	8	A	3	bi	AC011288.2
chr7	13744672	12	A	7	G	5	bi	AC011288.2
chr7	13745368	16	A	10	G	6	bi	AC011288.2
chr7	13745418	13	T	9	C	4	bi	AC011288.2
chr7	13746737	11	T	6	C	5	bi	AC011288.2
chr7	13747529	12	C	10	T	2	mono	AC011288.2
chr7	13749494	11	C	9	T	2	mono	AC011288.2
chr7	13749526	12	G	10	A	2	mono	AC011288.2
chr7	13752825	13	G	7	A	6	bi	NA
chr7	13753384	10	T	6	C	4	bi	NA
chr7	13755477	11	A	6	G	5	bi	NA
chr7	13756417	11	G	6	A	5	bi	NA
chr7	13756599	14	C	7	G	7	bi	NA
chr7	13756606	13	T	7	A	6	bi	NA
chr7	13758349	11	A	6	G	5	bi	NA
chr7	13758531	18	A	12	T	6	bi	NA
chr7	13758781	10	A	5	G	5	bi	NA
chr7	13759019	10	T	10	C	0	mono	NA
chr7	13760911	11	G	6	T	5	bi	NA
chr7	13761650	11	G	6	A	5	bi	NA
chr7	13761757	18	G	10	A	8	bi	NA
chr7	13762301	12	A	7	G	5	bi	NA
chr7	13763234	14	C	8	T	6	bi	NA
chr7	13763337	16	T	10	C	6	bi	NA
chr7	13764480	13	A	9	C	4	bi	NA
chr7	13765342	11	T	6	G	5	bi	NA
chr7	13765350	11	T	6	C	5	bi	NA
chr7	13765545	10	C	8	A	2	bi	NA
chr7	13765857	10	C	8	T	2	bi	NA
chr7	13774620	20	A	13	G	7	bi	NA
chr7	13775400	21	G	14	A	7	bi	NA
chr7	13776221	10	C	6	T	4	bi	NA
chr7	13779334	10	T	7	A	3	bi	NA
chr7	13779440	11	C	6	T	5	bi	NA
chr7	13781691	10	G	6	T	4	bi	NA
chr7	13787131	10	G	7	A	3	bi	NA
chr7	13787190	11	C	10	T	1	mono	NA
chr7	13790620	20	A	15	T	5	bi	NA
chr7	13791768	20	C	17	T	3	mono	NA
chr7	13793644	16	G	13	A	3	mono	NA
chr7	13794189	15	G	10	A	5	bi	NA
chr7	13795637	10	A	8	C	2	bi	NA
chr7	13796378	11	A	6	G	5	bi	NA
chr7	13797128	17	C	13	T	4	bi	NA
chr7	13797432	12	G	7	A	5	bi	NA
chr7	13798150	24	A	14	C	10	bi	NA
chr7	13798250	24	G	14	C	10	bi	NA
chr7	13798321	16	C	9	T	7	bi	NA
chr7	13798667	14	C	7	G	7	bi	NA
chr7	13798712	10	G	9	A	1	mono	NA
chr7	13799217	14	A	7	G	7	bi	NA
chr7	13800042	27	A	15	T	12	bi	NA
chr7	13800123	32	T	17	C	15	bi	NA
chr7	13801906	25	T	17	C	8	bi	NA
chr7	13802173	20	G	13	A	7	bi	NA
chr7	13802572	11	C	6	G	5	bi	NA
chr7	13803062	15	A	9	G	6	bi	NA
chr7	13803675	20	G	11	A	9	bi	NA
chr7	13804400	22	C	12	T	10	bi	NA
chr7	13833545	131	A	69	C	62	bi	NA
chr7	13891971	38	A	25	G	13	bi	ETV1
chr7	13892357	45	T	28	A	17	bi	ETV1
chr7	13892976	57	C	35	T	22	bi	ETV1
chr7	13895063	317	A	174	G	143	bi	ETV1
chr7	13895682	194	T	131	C	63	bi	ETV1
chr7	13901498	18	G	13	C	5	bi	ETV1
chr7	13902210	16	T	10	A	6	bi	ETV1
chr7	13903089	11	G	6	A	5	bi	ETV1
chr7	13905502	12	T	7	C	5	bi	ETV1
chr7	13905833	28	G	15	C	13	bi	ETV1
chr7	13906050	31	A	16	G	15	bi	ETV1
chr7	13908554	10	G	8	A	2	bi	ETV1
chr7	13909094	16	T	10	C	6	bi	ETV1
chr7	13914895	11	C	8	T	3	bi	ETV1
chr7	13919311	24	C	13	T	11	bi	ETV1
chr7	13919781	12	A	9	G	3	bi	ETV1
chr7	13923808	18	A	9	G	9	bi	ETV1
chr7	13923966	15	T	10	C	5	bi	ETV1
chr7	13951318	14	T	9	C	5	bi	ETV1
chr7	13951367	19	G	13	A	6	bi	ETV1
chr7	13951596	19	C	10	T	9	bi	ETV1
chr7	13952228	10	G	6	C	4	bi	ETV1
chr7	13952608	14	A	9	T	5	bi	ETV1
chr7	13952835	15	G	11	A	4	bi	ETV1
chr7	13953085	16	G	10	A	6	bi	ETV1
chr7	13965085	19	T	12	C	7	bi	ETV1
chr7	13966604	13	T	8	G	5	bi	ETV1
chr7	13967677	12	G	7	C	5	bi	ETV1
chr7	13968040	10	C	5	T	5	bi	ETV1
chr7	13968954	11	C	6	T	5	bi	ETV1
chr7	13969001	12	C	6	T	6	bi	ETV1
chr7	13971423	14	T	8	G	6	bi	ETV1
chr7	13972551	13	A	7	C	6	bi	ETV1
chr7	13973594	18	A	9	G	9	bi	ETV1
chr7	13973827	12	G	8	A	4	bi	ETV1
chr7	13973873	11	A	6	T	5	bi	ETV1
chr7	13973979	11	T	7	C	4	bi	ETV1
chr7	13974381	17	G	13	C	4	bi	ETV1
chr7	13977314	19	C	11	T	8	bi	ETV1
chr7	13977382	19	T	11	C	8	bi	ETV1
chr7	13977383	19	G	11	C	8	bi	ETV1
chr7	13978519	16	C	9	T	7	bi	ETV1
chr7	13978531	16	A	8	G	8	bi	ETV1
chr7	13978869	41	C	24	T	17	bi	ETV1
chr7	13979617	30	A	15	G	15	bi	ETV1
chr7	13979823	31	T	16	C	15	bi	ETV1
chr7	13979915	36	G	22	T	14	bi	ETV1
chr7	13981061	28	T	19	C	9	bi	ETV1
chr7	13981470	39	G	20	A	19	bi	ETV1
chr7	13981496	31	C	17	G	14	bi	ETV1
chr7	13982061	38	C	23	T	15	bi	ETV1
chr7	13982740	53	G	28	A	25	bi	ETV1
chr7	13982819	55	G	31	A	24	bi	ETV1
chr7	13982897	42	G	22	A	20	bi	ETV1
chr7	13983666	40	G	28	T	12	bi	ETV1
chr7	13983837	49	G	27	A	22	bi	ETV1
chr7	13984024	38	A	19	C	19	bi	ETV1
chr7	13984182	56	C	38	G	18	bi	ETV1
chr7	13984771	48	T	29	A	19	bi	ETV1
chr7	13985242	28	A	15	G	13	bi	ETV1
chr7	13985692	65	A	35	G	30	bi	ETV1
chr7	13985744	41	T	25	C	16	bi	ETV1
chr7	13985786	39	G	21	T	18	bi	ETV1
chr7	13986015	36	A	21	G	15	bi	ETV1
chr7	13986102	66	C	42	T	24	bi	ETV1
chr7	13986141	59	T	38	A	21	bi	ETV1
chr7	13987333	14	G	9	A	5	bi	ETV1
chr7	13987413	14	T	10	C	4	bi	ETV1
chr7	13987418	14	T	10	G	4	bi	ETV1
chr7	13987852	14	G	11	A	3	bi	ETV1
chr7	13987932	24	A	15	G	9	bi	ETV1
chr7	13988366	11	T	6	C	5	bi	ETV1
chr7	13990114	12	C	7	T	5	bi	ETV1
chr7	13990147	12	C	7	G	5	bi	ETV1
chr7	16599999	110	T	58	C	52	bi	ANKMY2
chr7	16646245	108	T	63	C	45	bi	BZW2
chr7	16647315	10	G	6	A	4	bi	BZW2
chr7	16685054	12	A	7	G	5	bi	BZW2
chr7	16686279	11	C	7	A	4	bi	BZW2
chr7	16691417	10	G	5	T	5	bi	BZW2
chr7	16695120	10	A	7	G	3	bi	BZW2
chr7	16696561	10	G	5	T	5	bi	"BZW2", "AC073333.8"
chr7	16753879	90	G	56	A	34	bi	TSPAN13
chr7	16783703	167	T	86	C	81	bi	TSPAN13
chr7	16784353	240	T	125	G	115	bi	TSPAN13
chr7	17298806	42	A	27	G	15	bi	"AHR", "AC003075.4"
chr7	17310002	18	T	12	C	6	bi	"AHR", "RP11-507K12.1"
chr7	17339293	25	A	14	G	11	bi	"AHR", "RP11-507K12.1"
chr7	17339486	32	G	18	A	14	bi	"AHR", "RP11-507K12.1"
chr7	17343437	31	C	19	A	12	bi	"AHR", "RP11-507K12.1"
chr7	17792182	60	C	35	T	25	bi	SNX13
chr7	17795103	15	G	11	T	4	bi	SNX13
chr7	17830717	10	T	6	C	4	bi	SNX13
chr7	17832470	15	C	8	A	7	bi	SNX13
chr7	17833542	12	C	9	T	3	bi	SNX13
chr7	17833852	13	T	7	C	6	bi	SNX13
chr7	17848964	23	C	15	T	8	bi	SNX13
chr7	17874977	10	C	7	T	3	bi	SNX13
chr7	17887983	10	A	5	C	5	bi	SNX13
chr7	17890032	11	C	6	T	5	bi	SNX13
chr7	17901681	11	G	8	A	3	bi	SNX13
chr7	17908358	10	T	7	G	3	bi	SNX13
chr7	17908517	10	A	6	C	4	bi	SNX13
chr7	17913595	10	T	6	C	4	bi	SNX13
chr7	17915671	11	T	6	C	5	bi	SNX13
chr7	17915687	11	C	6	G	5	bi	SNX13
chr7	17925956	10	A	5	G	5	bi	SNX13
chr7	17927825	12	T	7	C	5	bi	SNX13
chr7	17932403	11	A	8	G	3	bi	SNX13
chr7	17933479	11	G	6	C	5	bi	SNX13
chr7	19697976	94	G	62	A	32	bi	POLR1F
chr7	20137710	53	G	30	A	23	bi	"AC005062.2", "MACC1"
chr7	20138259	76	C	42	T	34	bi	"AC005062.2", "MACC1"
chr7	20158817	113	G	57	A	56	bi	MACC1
chr7	20161772	20	C	10	G	10	bi	MACC1
chr7	20166446	10	A	6	G	4	bi	MACC1
chr7	20331609	16	C	8	T	8	bi	"ITGB8-AS1", "ITGB8"
chr7	20411804	16	G	10	A	6	bi	ITGB8
chr7	21427572	21	C	11	T	10	bi	NA
chr7	21427837	18	C	12	A	6	bi	NA
chr7	21439391	10	T	6	C	4	bi	SP4
chr7	21511452	156	A	93	G	63	bi	SP4
chr7	21512787	114	T	64	C	50	bi	SP4
chr7	21543345	61	G	49	T	12	mono	DNAH11
chr7	21543346	60	A	48	T	12	bi	DNAH11
chr7	21543711	10	T	7	C	3	bi	DNAH11
chr7	21559615	10	C	8	T	2	bi	DNAH11
chr7	21566511	10	A	8	G	2	bi	DNAH11
chr7	21566863	10	C	5	T	5	bi	DNAH11
chr7	21567033	14	A	11	C	3	bi	DNAH11
chr7	21567627	19	G	14	T	5	bi	DNAH11
chr7	21568772	21	C	16	G	5	bi	DNAH11
chr7	21570005	18	G	16	A	2	mono	DNAH11
chr7	21576320	15	A	15	G	0	mono	DNAH11
chr7	21577249	11	G	9	C	2	mono	DNAH11
chr7	21577270	13	T	11	C	2	mono	DNAH11
chr7	21580115	11	C	8	T	3	bi	DNAH11
chr7	21587616	13	C	11	T	2	mono	DNAH11
chr7	21591364	29	A	23	G	6	bi	DNAH11
chr7	21600743	19	C	15	T	4	bi	DNAH11
chr7	21887464	22	C	14	G	8	bi	DNAH11
chr7	21887933	23	G	13	C	10	bi	DNAH11
chr7	21888280	15	T	10	A	5	bi	DNAH11
chr7	21888461	13	A	10	C	3	bi	DNAH11
chr7	21888698	19	T	10	C	9	bi	DNAH11
chr7	21888909	19	C	12	T	7	bi	DNAH11
chr7	21889239	30	C	17	T	13	bi	DNAH11
chr7	21889834	28	T	15	G	13	bi	DNAH11
chr7	21889913	25	T	14	C	11	bi	DNAH11
chr7	21892699	17	T	9	C	8	bi	DNAH11
chr7	21892930	23	G	12	A	11	bi	DNAH11
chr7	21893355	32	A	16	T	16	bi	DNAH11
chr7	21894206	20	T	11	C	9	bi	DNAH11
chr7	21894306	22	C	13	T	9	bi	DNAH11
chr7	21896792	28	T	15	C	13	bi	DNAH11
chr7	21897080	15	A	9	C	6	bi	DNAH11
chr7	21897239	26	A	15	T	11	bi	DNAH11
chr7	21898155	31	A	20	G	11	bi	DNAH11
chr7	21898622	40	C	22	A	18	bi	DNAH11
chr7	21898774	52	G	28	A	24	bi	DNAH11
chr7	21898877	46	T	24	C	22	bi	DNAH11
chr7	21898916	42	G	22	A	20	bi	DNAH11
chr7	21899471	29	C	17	A	12	bi	DNAH11
chr7	21901342	604	A	303	G	301	bi	"DNAH11", "CDCA7L"
chr7	21902051	715	A	383	C	332	bi	CDCA7L
chr7	22118446	24	C	13	T	11	bi	RAPGEF5
chr7	22311318	10	C	7	T	3	bi	RAPGEF5
chr7	22351703	10	C	6	T	4	bi	RAPGEF5
chr7	22419705	18	G	12	A	6	bi	STEAP1B
chr7	22854373	37	A	24	C	13	bi	SNHG26
chr7	22854868	41	T	22	C	19	bi	SNHG26
chr7	22855116	30	A	15	T	15	bi	SNHG26
chr7	22856612	29	G	16	C	13	bi	SNHG26
chr7	22857296	29	G	15	C	14	bi	SNHG26
chr7	22857459	23	T	12	A	11	bi	SNHG26
chr7	22857576	26	G	19	A	7	bi	SNHG26
chr7	22857868	38	A	22	G	16	bi	SNHG26
chr7	22858271	45	C	25	T	20	bi	SNHG26
chr7	22859285	24	G	13	C	11	bi	SNHG26
chr7	22860459	14	T	9	A	5	bi	SNHG26
chr7	22942588	212	T	110	C	102	bi	FAM126A
chr7	22944271	323	T	182	C	141	bi	FAM126A
chr7	22945153	375	A	203	C	172	bi	FAM126A
chr7	22945154	382	G	211	A	171	bi	FAM126A
chr7	22945205	349	T	180	C	169	bi	FAM126A
chr7	22945512	333	G	169	C	164	bi	FAM126A
chr7	22947881	18	G	10	A	8	bi	FAM126A
chr7	22949201	18	A	9	G	9	bi	FAM126A
chr7	22949585	22	A	16	T	6	bi	FAM126A
chr7	22952263	11	A	9	G	2	mono	FAM126A
chr7	22953168	18	A	10	C	8	bi	FAM126A
chr7	22953224	10	A	8	G	2	bi	FAM126A
chr7	22953349	16	C	9	T	7	bi	FAM126A
chr7	22953714	14	T	8	C	6	bi	FAM126A
chr7	22957545	15	A	9	G	6	bi	FAM126A
chr7	22959291	17	G	9	A	8	bi	FAM126A
chr7	22962874	15	T	11	C	4	bi	FAM126A
chr7	22979587	20	C	12	T	8	bi	FAM126A
chr7	22980191	21	A	14	G	7	bi	FAM126A
chr7	22980894	23	T	13	C	10	bi	FAM126A
chr7	22981053	24	A	12	G	12	bi	FAM126A
chr7	22981176	22	A	11	C	11	bi	FAM126A
chr7	22981463	14	C	9	A	5	bi	FAM126A
chr7	22981888	14	A	7	C	7	bi	FAM126A
chr7	22982828	22	C	11	T	11	bi	FAM126A
chr7	22985301	11	A	6	C	5	bi	FAM126A
chr7	22985460	13	C	7	T	6	bi	FAM126A
chr7	22987028	15	C	9	T	6	bi	FAM126A
chr7	22988686	14	T	9	C	5	bi	FAM126A
chr7	22989888	10	G	8	A	2	bi	FAM126A
chr7	23008151	10	T	6	C	4	bi	FAM126A
chr7	23009967	12	A	6	T	6	bi	FAM126A
chr7	23010213	11	T	6	C	5	bi	FAM126A
chr7	23106333	21	A	11	G	10	bi	KLHL7
chr7	23343516	20	C	10	T	10	bi	IGF2BP3
chr7	23344879	10	C	7	G	3	bi	IGF2BP3
chr7	23348194	33	T	19	C	14	bi	IGF2BP3
chr7	23359007	13	T	8	C	5	bi	IGF2BP3
chr7	23382800	11	C	10	T	1	mono	IGF2BP3
chr7	23396218	13	A	8	C	5	bi	IGF2BP3
chr7	23400757	10	A	6	G	4	bi	IGF2BP3
chr7	23400820	11	G	7	C	4	bi	IGF2BP3
chr7	23406780	12	T	8	C	4	bi	IGF2BP3
chr7	23408479	13	G	9	A	4	bi	IGF2BP3
chr7	23411021	16	A	9	G	7	bi	IGF2BP3
chr7	23417155	10	A	5	G	5	bi	IGF2BP3
chr7	23451536	15	G	11	A	4	bi	IGF2BP3
chr7	23509963	15	G	10	T	5	bi	TRA2A
chr7	23563699	116	A	116	G	0	mono	AC006026.9
chr7	23681004	11	G	7	C	4	bi	FAM221A
chr7	23681366	10	C	7	T	3	bi	FAM221A
chr7	23696891	25	C	20	T	5	bi	FAM221A
chr7	23697056	22	C	18	G	4	mono	FAM221A
chr7	23698176	10	T	7	C	3	bi	FAM221A
chr7	23702324	60	C	42	T	18	bi	FAM221A
chr7	24392165	10	T	8	C	2	bi	RP5-1055C4.1
chr7	24392170	10	C	8	T	2	bi	RP5-1055C4.1
chr7	24401810	13	G	12	A	1	mono	RP5-1055C4.1
chr7	24405045	16	G	11	C	5	bi	RP5-1055C4.1
chr7	24405216	17	C	11	G	6	bi	RP5-1055C4.1
chr7	24407290	16	C	11	T	5	bi	RP5-1055C4.1
chr7	24409280	10	C	8	A	2	bi	RP5-1055C4.1
chr7	24576855	10	A	7	G	3	bi	MPP6
chr7	24576902	11	G	8	A	3	bi	MPP6
chr7	24689597	38	C	37	T	0	mono	MPP6
chr7	24702966	17	C	9	T	8	bi	GSDME
chr7	24703305	10	C	6	T	4	bi	GSDME
chr7	24797901	27	C	16	A	11	bi	OSBPL3
chr7	26159102	20	G	10	T	10	bi	NFE2L3
chr7	26212762	854	A	853	G	1	mono	CBX3
chr7	26668038	14	A	7	C	7	bi	SKAP2
chr7	27458801	2225	C	2225	T	0	mono	EIF4HP1
chr7	27525574	196	C	108	T	88	bi	HIBADH
chr7	27634655	11	G	7	A	4	bi	HIBADH
chr7	27662242	13	G	7	A	6	bi	HIBADH
chr7	27787484	66	A	33	T	33	bi	TAX1BP1
chr7	27830163	26	G	15	A	11	bi	TAX1BP1
chr7	27830175	22	G	13	C	9	bi	TAX1BP1
chr7	27831552	26	C	16	T	10	bi	"TAX1BP1", "JAZF1"
chr7	28956604	13	G	10	A	3	bi	TRIL
chr7	28957328	16	T	9	C	7	bi	TRIL
chr7	28958149	24	C	16	G	8	bi	"TRIL", "AC005013.5"
chr7	29146640	17	G	9	A	8	bi	"CPVL", "RP5-1189D6.2", "CHN2"
chr7	29513161	12	T	7	C	5	bi	"RP5-1189D6.2", "CHN2"
chr7	29513239	17	C	11	T	6	bi	"RP5-1189D6.2", "CHN2"
chr7	29513418	24	T	13	C	11	bi	"RP5-1189D6.2", "CHN2"
chr7	29563583	42	G	23	A	19	bi	AC007255.8
chr7	29563664	30	G	17	C	13	bi	AC007255.8
chr7	29564234	30	C	16	T	14	bi	PRR15
chr7	29565429	20	C	12	A	8	bi	PRR15
chr7	29565540	28	C	18	T	10	bi	PRR15
chr7	29566809	39	C	22	T	17	bi	PRR15
chr7	29647213	11	T	7	C	4	bi	ZNRF2P2
chr7	29647218	16	A	8	G	8	bi	ZNRF2P2
chr7	29647804	13	T	7	C	6	bi	ZNRF2P2
chr7	29685069	39	C	24	T	15	bi	"ZNRF2P2", "DPY19L2P3"
chr7	29914521	14	G	10	A	4	bi	WIPF3
chr7	29989076	10	G	6	C	4	bi	"SCRN1", "FKBP14-AS1"
chr7	29989337	10	A	5	C	5	bi	"SCRN1", "FKBP14-AS1"
chr7	30014063	44	G	28	A	16	bi	"FKBP14-AS1", "FKBP14"
chr7	30028412	84	G	47	A	37	bi	PLEKHA8
chr7	30049586	13	A	8	C	5	bi	PLEKHA8
chr7	30050802	13	G	8	T	5	bi	PLEKHA8
chr7	30050935	10	G	6	A	4	bi	PLEKHA8
chr7	30075001	10	C	5	T	5	bi	"PLEKHA8", "AC007285.7"
chr7	30077801	15	A	11	C	4	bi	PLEKHA8
chr7	30078892	86	C	47	T	39	bi	PLEKHA8
chr7	30079794	138	A	70	G	68	bi	PLEKHA8
chr7	30082307	119	G	62	C	57	bi	PLEKHA8
chr7	30082417	118	T	63	C	55	bi	PLEKHA8
chr7	30082809	113	C	61	A	52	bi	PLEKHA8
chr7	30130195	14	A	8	G	6	bi	"PLEKHA8", "RP11-112E16.2"
chr7	30135157	31	C	16	G	15	bi	MTURN
chr7	30285399	93	C	64	T	29	bi	ZNRF2
chr7	30285663	21	T	15	C	6	bi	ZNRF2
chr7	30451695	11	C	6	T	5	bi	NOD1
chr7	30452621	13	C	7	T	6	bi	NOD1
chr7	30456766	11	C	8	G	3	bi	NOD1
chr7	30496995	645	C	327	T	318	bi	GGCT
chr7	30497300	13	G	7	A	6	bi	"GGCT", "RP4-777O23.3"
chr7	30559002	10	C	5	T	5	bi	GARS1-DT
chr7	30562025	24	G	13	A	11	bi	GARS1-DT
chr7	30755672	11	G	6	A	5	bi	"INMT", "INMT-MINDY4"
chr7	30755820	18	G	9	T	9	bi	"INMT", "INMT-MINDY4"
chr7	30755931	13	G	10	A	3	bi	"INMT", "INMT-MINDY4"
chr7	30756657	22	T	13	C	9	bi	"INMT", "INMT-MINDY4"
chr7	30756914	11	T	9	C	2	mono	"INMT", "INMT-MINDY4"
chr7	30757354	23	C	18	T	5	bi	"INMT", "INMT-MINDY4"
chr7	31026978	17	A	9	C	8	bi	NA
chr7	31027711	17	C	11	T	6	bi	NA
chr7	31027833	13	T	7	C	6	bi	NA
chr7	31030330	15	A	8	C	7	bi	NA
chr7	31030707	14	C	9	G	5	bi	NA
chr7	31030751	11	C	8	T	3	bi	NA
chr7	31106841	25	A	13	G	12	bi	ADCYAP1R1
chr7	31108147	34	C	17	T	17	bi	ADCYAP1R1
chr7	31108351	40	T	27	C	13	bi	ADCYAP1R1
chr7	31108419	56	A	31	G	25	bi	ADCYAP1R1
chr7	31108665	43	G	30	T	13	bi	ADCYAP1R1
chr7	31109439	46	T	26	G	20	bi	ADCYAP1R1
chr7	31109526	50	G	26	A	24	bi	ADCYAP1R1
chr7	31109669	35	G	24	T	11	bi	ADCYAP1R1
chr7	31113392	10	G	8	A	2	bi	NA
chr7	32485074	11	G	6	A	5	bi	NA
chr7	32486454	61	G	34	A	27	bi	LSM5
chr7	32486569	88	T	45	C	43	bi	LSM5
chr7	32487397	18	A	11	G	7	bi	LSM5
chr7	32490324	52	C	31	G	21	bi	LSM5
chr7	32490586	15	A	9	T	6	bi	LSM5
chr7	32490587	15	A	9	C	6	bi	LSM5
chr7	32502144	11	A	6	G	5	bi	AVL9
chr7	32505978	12	G	8	A	4	bi	AVL9
chr7	32506742	10	C	5	T	5	bi	AVL9
chr7	32509361	13	C	9	A	4	bi	AVL9
chr7	32525729	10	A	6	G	4	bi	AVL9
chr7	32559044	174	T	92	C	82	bi	AVL9
chr7	32562991	10	G	7	A	3	bi	AVL9
chr7	32563037	12	T	10	C	2	mono	AVL9
chr7	32563192	14	T	11	C	3	bi	AVL9
chr7	32577203	12	T	8	C	4	bi	AVL9
chr7	32578064	24	T	15	C	9	bi	AVL9
chr7	32578818	10	G	7	A	3	bi	AVL9
chr7	32579125	22	C	13	T	9	bi	AVL9
chr7	32579965	11	C	6	T	5	bi	AVL9
chr7	32581338	11	A	6	G	5	bi	"AVL9", "DPY19L1P1"
chr7	32581353	10	A	5	G	5	bi	"AVL9", "DPY19L1P1"
chr7	32583865	126	C	66	G	60	bi	"AVL9", "DPY19L1P1"
chr7	32584184	84	C	43	T	41	bi	"AVL9", "DPY19L1P1"
chr7	32585199	115	C	59	T	56	bi	"AVL9", "DPY19L1P1"
chr7	32585342	110	T	64	C	46	bi	"AVL9", "DPY19L1P1"
chr7	32585819	102	G	62	A	40	bi	"AVL9", "DPY19L1P1"
chr7	32585914	107	T	56	G	51	bi	"AVL9", "DPY19L1P1"
chr7	32586394	70	A	39	G	31	bi	"AVL9", "DPY19L1P1"
chr7	32587050	75	G	45	A	30	bi	"AVL9", "DPY19L1P1"
chr7	32728767	45	C	24	T	21	bi	"DPY19L1P1", "ZNRF2P1"
chr7	32754019	30	G	16	A	14	bi	DPY19L1P1
chr7	32754051	27	T	14	C	13	bi	DPY19L1P1
chr7	32754093	28	A	16	G	12	bi	DPY19L1P1
chr7	32754188	21	C	13	T	8	bi	DPY19L1P1
chr7	32754210	20	G	13	A	7	bi	DPY19L1P1
chr7	32754223	20	C	11	T	9	bi	DPY19L1P1
chr7	32755119	34	G	26	A	8	bi	DPY19L1P1
chr7	32755541	12	A	7	G	5	bi	DPY19L1P1
chr7	32756872	14	A	7	G	7	bi	DPY19L1P1
chr7	32757315	19	G	14	T	5	bi	DPY19L1P1
chr7	32758897	19	G	11	A	8	bi	"DPY19L1P1", "RP11-225B17.2"
chr7	32866197	10	C	5	T	5	bi	NA
chr7	32868523	112	C	59	G	53	bi	KBTBD2
chr7	32869092	97	C	56	T	41	bi	KBTBD2
chr7	32869333	136	T	84	C	52	bi	KBTBD2
chr7	32875353	10	C	5	T	5	bi	KBTBD2
chr7	32877264	10	G	6	A	4	bi	KBTBD2
chr7	32877579	10	A	6	G	4	bi	KBTBD2
chr7	32888115	21	G	12	A	9	bi	KBTBD2
chr7	32890016	17	A	9	C	8	bi	KBTBD2
chr7	32890407	10	T	6	C	4	bi	KBTBD2
chr7	33017985	11	G	8	C	3	bi	NT5C3A
chr7	33018134	12	T	7	C	5	bi	NT5C3A
chr7	33018572	20	T	13	C	7	bi	NT5C3A
chr7	33018719	13	A	10	G	3	bi	NT5C3A
chr7	33020297	19	C	10	A	9	bi	NT5C3A
chr7	33020566	18	G	11	A	7	bi	NT5C3A
chr7	33062175	12	G	8	A	4	bi	NT5C3A
chr7	33129646	44	C	23	G	21	bi	BBS9
chr7	33352768	11	G	7	A	4	bi	BBS9
chr7	34751589	134	G	133	A	1	mono	"NPSR1-AS1", "NPSR1", "NCAPD2P1"
chr7	34928435	18	A	11	G	7	bi	NA
chr7	34929132	85	A	43	G	42	bi	DPY19L1
chr7	34930719	39	C	21	T	18	bi	DPY19L1
chr7	34931073	88	G	50	C	38	bi	DPY19L1
chr7	34931297	99	T	50	G	49	bi	DPY19L1
chr7	34934115	19	A	11	C	8	bi	DPY19L1
chr7	34938487	10	C	7	G	3	bi	DPY19L1
chr7	34940293	21	C	11	A	10	bi	DPY19L1
chr7	34952764	10	G	8	C	2	bi	DPY19L1
chr7	34958238	11	G	7	A	4	bi	DPY19L1
chr7	35633366	59	G	34	C	25	bi	HERPUD2
chr7	35665339	11	T	8	C	3	bi	HERPUD2
chr7	35666448	11	G	7	A	4	bi	HERPUD2
chr7	35666659	13	G	7	C	6	bi	HERPUD2
chr7	35695468	17	A	12	G	5	bi	"HERPUD2", "HERPUD2-AS1"
chr7	35695583	27	G	14	C	13	bi	"HERPUD2", "HERPUD2-AS1"
chr7	35695969	17	A	10	G	7	bi	"HERPUD2", "HERPUD2-AS1"
chr7	35697475	15	C	8	G	7	bi	HERPUD2-AS1
chr7	35806498	10	A	6	G	4	bi	SEPTIN7
chr7	35873952	12	T	7	C	5	bi	SEPTIN7
chr7	35873954	12	A	7	G	5	bi	SEPTIN7
chr7	35880131	10	C	6	G	4	bi	SEPTIN7
chr7	35884546	12	A	7	G	5	bi	SEPTIN7
chr7	35886975	11	A	7	T	4	bi	SEPTIN7
chr7	35888941	12	A	8	G	4	bi	SEPTIN7
chr7	35889068	12	A	8	T	4	bi	SEPTIN7
chr7	35898970	16	G	9	A	7	bi	SEPTIN7
chr7	35899281	13	T	10	C	3	bi	SEPTIN7
chr7	35899751	16	G	10	T	6	bi	SEPTIN7
chr7	35900696	14	A	11	G	3	bi	SEPTIN7
chr7	35905574	32	G	18	A	14	bi	SEPTIN7
chr7	36153178	15	C	10	G	5	bi	NA
chr7	36153533	25	G	14	T	11	bi	EEPD1
chr7	36299232	24	C	14	T	10	bi	EEPD1
chr7	36299517	17	G	10	A	7	bi	EEPD1
chr7	37429286	10	C	6	A	4	bi	ELMO1
chr7	38178365	25	G	13	C	12	bi	STARD3NL
chr7	38179081	13	A	7	G	6	bi	STARD3NL
chr7	38226749	10	C	8	G	2	bi	STARD3NL
chr7	38384113	35	C	20	G	15	bi	AMPH
chr7	38384727	29	C	18	T	11	bi	AMPH
chr7	38391829	13	A	8	G	5	bi	AMPH
chr7	38429439	20	C	13	A	7	bi	AMPH
chr7	38724568	108	T	66	C	42	bi	VPS41
chr7	38725076	66	C	34	T	32	bi	VPS41
chr7	38727164	23	C	13	A	10	bi	VPS41
chr7	38731342	11	T	6	C	5	bi	VPS41
chr7	38735485	25	T	14	A	11	bi	VPS41
chr7	38740678	13	T	7	C	6	bi	VPS41
chr7	38740931	22	A	13	G	9	bi	VPS41
chr7	38746610	37	G	19	A	18	bi	VPS41
chr7	38753729	21	T	14	C	7	bi	VPS41
chr7	38755167	10	G	6	A	4	bi	VPS41
chr7	38789747	13	T	7	C	6	bi	VPS41
chr7	38789865	11	C	7	T	4	bi	VPS41
chr7	38790099	10	T	6	G	4	bi	VPS41
chr7	38790631	10	C	8	T	2	bi	VPS41
chr7	38791849	13	T	7	G	6	bi	VPS41
chr7	38792028	12	A	6	C	6	bi	VPS41
chr7	38792609	16	G	13	A	3	mono	VPS41
chr7	38792734	16	C	12	T	4	bi	VPS41
chr7	38792750	11	G	8	C	3	bi	VPS41
chr7	38795268	12	C	8	T	4	bi	VPS41
chr7	38795435	17	C	9	T	8	bi	VPS41
chr7	38796326	13	A	7	G	6	bi	VPS41
chr7	39013248	27	C	16	G	11	bi	"POU6F2", "POU6F2-AS2"
chr7	39013249	27	A	16	G	11	bi	"POU6F2", "POU6F2-AS2"
chr7	39013253	26	C	15	T	11	bi	"POU6F2", "POU6F2-AS2"
chr7	39566508	90	A	46	G	44	bi	YAE1
chr7	39567800	18	G	10	A	8	bi	YAE1
chr7	39570039	22	G	12	A	10	bi	"YAE1", "AC011290.5"
chr7	39570578	35	A	18	G	17	bi	YAE1
chr7	39570642	15	C	9	G	6	bi	YAE1
chr7	39570937	24	G	13	A	11	bi	YAE1
chr7	39571554	11	T	7	C	4	bi	YAE1
chr7	39571815	12	T	7	C	5	bi	YAE1
chr7	39572149	11	G	7	A	4	bi	YAE1
chr7	39573742	11	T	6	C	5	bi	YAE1
chr7	39706867	289	T	153	C	136	bi	RALA
chr7	40064279	10	C	6	T	4	bi	CDK13
chr7	40066100	12	G	7	T	5	bi	CDK13
chr7	40066709	10	C	6	A	4	bi	CDK13
chr7	40095079	82	A	55	G	27	bi	CDK13
chr7	41963902	12	G	7	A	5	bi	GLI3
chr7	41966080	14	A	8	G	6	bi	GLI3
chr7	42232498	15	A	12	G	3	bi	GLI3
chr7	43444382	15	C	11	G	4	bi	HECW1
chr7	43876539	58	C	31	G	27	bi	"URGCP-MRPS24", "URGCP"
chr7	43877128	38	G	23	T	15	bi	"URGCP-MRPS24", "URGCP"
chr7	43877414	49	A	25	G	24	bi	"URGCP-MRPS24", "URGCP"
chr7	43877675	51	G	28	A	23	bi	"URGCP-MRPS24", "URGCP"
chr7	44060065	15	T	10	C	5	bi	DBNL
chr7	44064005	10	G	6	A	4	bi	"DBNL", "PGAM2"
chr7	44065189	11	C	6	A	5	bi	"DBNL", "PGAM2", "AC017116.11"
chr7	44072930	30	G	16	A	14	bi	POLM
chr7	44073002	32	A	17	G	15	bi	POLM
chr7	44073095	34	C	19	T	15	bi	POLM
chr7	44073274	25	G	14	T	11	bi	POLM
chr7	44075830	13	T	11	C	2	mono	POLM
chr7	44082337	22	C	12	A	10	bi	POLM
chr7	44114687	30	T	21	C	9	bi	POLD2
chr7	44201065	310	T	157	G	153	bi	YKT6
chr7	44209029	20	C	17	T	3	mono	YKT6
chr7	44209121	12	T	7	C	5	bi	YKT6
chr7	44212419	356	G	182	C	174	bi	YKT6
chr7	44213422	303	G	157	T	146	bi	YKT6
chr7	44213786	253	T	128	C	125	bi	YKT6
chr7	44566499	51	T	27	C	24	bi	DDX56
chr7	44566618	10	C	6	G	4	bi	DDX56
chr7	44566740	13	C	8	T	5	bi	DDX56
chr7	44568504	14	A	9	G	5	bi	DDX56
chr7	44573504	16	A	13	G	3	mono	DDX56
chr7	44575562	35	A	23	G	12	bi	NA
chr7	44575587	31	T	21	C	10	bi	NA
chr7	44575928	13	G	7	A	6	bi	NA
chr7	44576389	27	A	14	T	13	bi	NA
chr7	44576866	14	A	9	T	0	mono	NA
chr7	44577508	15	G	8	A	7	bi	NA
chr7	44578849	175	A	95	G	80	bi	TMED4
chr7	44579000	218	A	113	T	105	bi	TMED4
chr7	44579703	35	C	19	T	16	bi	TMED4
chr7	44580763	23	A	14	G	9	bi	TMED4
chr7	44581237	53	C	36	A	17	bi	TMED4
chr7	44582687	10	A	8	G	2	bi	RP5-971C3.1
chr7	44607164	11	G	8	A	3	bi	OGDH
chr7	44707900	46	G	29	A	17	bi	OGDH
chr7	44708304	139	C	70	T	69	bi	OGDH
chr7	44751389	10	A	6	G	4	bi	ZMIZ2
chr7	44762564	10	G	6	A	4	bi	ZMIZ2
chr7	44768492	28	G	16	T	12	bi	ZMIZ2
chr7	44768624	35	G	22	A	13	bi	ZMIZ2
chr7	44797699	82	A	41	G	41	bi	PPIA
chr7	44798289	69	A	42	C	27	bi	PPIA
chr7	44801073	23	G	16	T	7	bi	PPIA
chr7	44802047	559	C	298	A	261	bi	PPIA
chr7	44827034	85	G	45	A	40	bi	H2AZ2
chr7	44827233	101	G	56	T	45	bi	H2AZ2
chr7	44828468	123	T	66	C	57	bi	H2AZ2
chr7	44829372	99	G	62	A	37	bi	H2AZ2
chr7	44829432	73	G	37	A	36	bi	H2AZ2
chr7	44831334	55	C	31	T	24	bi	H2AZ2
chr7	44831535	59	C	32	A	27	bi	H2AZ2
chr7	44833301	125	C	74	T	51	bi	H2AZ2
chr7	44833312	118	A	65	G	53	bi	H2AZ2
chr7	44833526	80	A	48	C	32	bi	H2AZ2
chr7	44833775	106	C	61	T	45	bi	H2AZ2
chr7	44847477	15	G	8	A	7	bi	H2AZ2
chr7	44877441	105	A	56	G	49	bi	PURB
chr7	44881108	83	T	44	A	39	bi	PURB
chr7	44881788	54	A	29	C	25	bi	"PURB", "MIR4657"
chr7	44885901	11	T	7	G	4	bi	RP4-673M15.1
chr7	44982658	10	C	6	T	4	bi	NA
chr7	44983596	132	A	76	C	56	bi	SNHG15
chr7	44983703	112	T	58	C	54	bi	SNHG15
chr7	44985277	53	G	27	A	26	bi	SNHG15
chr7	44986121	15	C	8	G	7	bi	SNHG15
chr7	45064532	19	G	12	A	7	bi	CCM2
chr7	45076174	96	T	54	C	42	bi	CCM2
chr7	45100293	286	A	144	G	142	bi	TBRG4
chr7	45101000	10	T	6	C	4	bi	TBRG4
chr7	45103494	16	C	16	G	0	mono	TBRG4
chr7	45104293	13	A	7	G	6	bi	TBRG4
chr7	45104514	407	C	231	T	176	bi	TBRG4
chr7	45104804	369	C	191	T	178	bi	TBRG4
chr7	45106985	10	A	5	G	5	bi	TBRG4
chr7	45107965	20	A	15	G	5	bi	TBRG4
chr7	45109068	556	G	310	A	246	bi	TBRG4
chr7	45109174	448	A	227	C	221	bi	TBRG4
chr7	45686853	10	G	7	C	3	bi	ADCY1
chr7	45686904	12	G	10	A	2	mono	ADCY1
chr7	45688057	16	C	10	G	6	bi	ADCY1
chr7	45689434	12	C	10	T	2	mono	ADCY1
chr7	45691449	11	G	8	A	3	bi	ADCY1
chr7	45714555	43	T	27	C	16	bi	ADCY1
chr7	45714983	43	A	27	G	16	bi	ADCY1
chr7	45717398	38	C	20	G	18	bi	ADCY1
chr7	45913091	10	C	7	T	3	bi	IGFBP3
chr7	47276988	31	A	16	C	15	bi	TNS3
chr7	47277448	24	T	14	C	10	bi	TNS3
chr7	47277912	35	A	18	G	17	bi	TNS3
chr7	47332120	10	G	6	C	4	bi	TNS3
chr7	47369377	20	A	10	T	10	bi	TNS3
chr7	47956024	22	A	13	G	9	bi	NA
chr7	47956031	23	G	14	A	9	bi	NA
chr7	47956167	25	A	16	T	9	bi	NA
chr7	47956280	30	C	19	T	11	bi	NA
chr7	47956635	36	G	24	T	12	bi	NA
chr7	47957366	23	C	14	T	9	bi	NA
chr7	47960761	18	G	10	A	8	bi	NA
chr7	47960777	22	T	14	G	8	bi	NA
chr7	47961457	38	T	20	C	18	bi	NA
chr7	47963767	16	G	13	A	3	mono	HUS1
chr7	47964068	34	T	22	C	12	bi	HUS1
chr7	47964170	58	G	33	A	25	bi	HUS1
chr7	47965365	44	T	27	C	17	bi	HUS1
chr7	48088961	10	A	6	T	4	bi	UPP1
chr7	48089253	41	A	24	G	17	bi	UPP1
chr7	48089304	60	C	34	T	26	bi	UPP1
chr7	48090269	52	T	27	C	25	bi	UPP1
chr7	48102597	13	G	8	T	5	bi	UPP1
chr7	48105614	17	A	9	G	8	bi	UPP1
chr7	49775794	16	C	13	G	3	mono	VWC2
chr7	50619834	16	T	11	C	5	bi	GRB10
chr7	50619871	13	C	9	T	4	bi	GRB10
chr7	50626330	16	G	10	A	6	bi	GRB10
chr7	50782877	15	T	14	C	1	mono	GRB10
chr7	50789717	11	A	6	G	5	bi	GRB10
chr7	50790948	11	G	8	A	3	bi	GRB10
chr7	50866746	27	C	21	T	6	bi	NA
chr7	51075908	11	C	6	T	5	bi	COBL
chr7	51078133	10	A	6	C	4	bi	COBL
chr7	51115733	10	A	5	G	5	bi	COBL
chr7	51219773	23	G	12	A	11	bi	COBL
chr7	51316999	11	T	7	C	4	bi	NA
chr7	51317307	10	G	10	T	0	mono	NA
chr7	51326546	12	T	9	G	3	bi	NA
chr7	51326561	12	A	8	C	4	bi	NA
chr7	54747245	13	G	7	A	6	bi	NA
chr7	54748239	11	T	7	G	4	bi	NA
chr7	54748577	12	A	7	G	5	bi	NA
chr7	54749441	17	A	9	G	8	bi	NA
chr7	54750213	13	C	9	T	4	bi	NA
chr7	54750948	12	G	9	A	3	bi	NA
chr7	54753179	26	A	14	G	12	bi	SEC61G
chr7	54753888	24	T	13	C	11	bi	SEC61G
chr7	54756684	22	G	14	C	8	bi	SEC61G
chr7	54758630	22	A	11	C	11	bi	SEC61G
chr7	54758785	26	A	13	G	13	bi	SEC61G
chr7	55019062	14	T	8	G	6	bi	EGFR
chr7	55365417	13	C	10	A	3	bi	LANCL2
chr7	55365572	21	A	13	C	8	bi	LANCL2
chr7	55366187	44	G	23	C	21	bi	LANCL2
chr7	55366191	42	A	23	C	19	bi	LANCL2
chr7	55366453	29	C	18	T	11	bi	LANCL2
chr7	55366854	31	A	18	G	13	bi	LANCL2
chr7	55454269	17	T	10	C	7	bi	VOPP1
chr7	55455522	13	T	8	G	5	bi	VOPP1
chr7	55466154	11	C	8	T	3	bi	VOPP1
chr7	55467171	11	C	6	T	5	bi	VOPP1
chr7	55467345	15	C	9	T	6	bi	VOPP1
chr7	55469479	15	A	8	T	7	bi	VOPP1
chr7	55887420	16	A	9	G	7	bi	RP11-15K19.2
chr7	55956365	61	T	32	C	29	bi	"NIPSNAP2", "MRPS17"
chr7	55965214	10	A	6	G	4	bi	NIPSNAP2
chr7	55999431	124	A	74	C	50	bi	NIPSNAP2
chr7	56052251	59	A	31	G	28	bi	CCT6A
chr7	56054140	32	A	18	G	14	bi	CCT6A
chr7	56057558	22	T	13	G	9	bi	CCT6A
chr7	56057834	14	T	9	C	5	bi	CCT6A
chr7	56059020	11	T	7	A	4	bi	CCT6A
chr7	56059254	26	A	14	G	12	bi	CCT6A
chr7	56061818	44	A	30	G	14	bi	CCT6A
chr7	56067765	10	C	6	T	4	bi	SUMF2
chr7	56077899	12	A	9	C	3	bi	SUMF2
chr7	56078132	54	A	28	G	26	bi	SUMF2
chr7	56079263	15	C	11	T	4	bi	SUMF2
chr7	56079896	365	G	203	A	162	bi	SUMF2
chr7	56229509	65	C	65	G	0	mono	CCNJP1
chr7	56229694	21	T	21	C	0	mono	CCNJP1
chr7	56229753	12	T	12	C	0	mono	CCNJP1
chr7	56290742	32	T	32	C	0	mono	RP11-700P18.1
chr7	56291647	29	A	29	T	0	mono	NA
chr7	64515534	13	T	8	C	5	bi	NA
chr7	64517106	10	T	6	A	4	bi	NA
chr7	64521047	115	G	61	A	54	bi	ZNF680
chr7	64521185	153	A	83	G	70	bi	ZNF680
chr7	64804184	13	G	8	A	5	bi	ZNF138
chr7	64804336	15	T	8	C	7	bi	ZNF138
chr7	64923416	13	C	10	T	3	bi	ZNF273
chr7	64932691	20	C	14	G	6	bi	NA
chr7	65004891	11	G	11	T	0	mono	"ZNF117", "ERV3-1"
chr7	65004893	12	C	12	T	0	mono	"ZNF117", "ERV3-1"
chr7	65005877	15	C	8	T	7	bi	"ZNF117", "ERV3-1"
chr7	65750468	10	C	5	T	5	bi	RP11-479O9.4
chr7	65750593	27	T	15	C	12	bi	RP11-479O9.4
chr7	65751112	34	A	17	G	17	bi	RP11-479O9.4
chr7	65956884	94	C	55	T	39	bi	VKORC1L1
chr7	65957436	135	G	69	A	66	bi	VKORC1L1
chr7	65957441	131	G	68	A	63	bi	VKORC1L1
chr7	65957483	102	C	67	A	35	bi	VKORC1L1
chr7	65957484	101	C	66	A	35	bi	VKORC1L1
chr7	65959141	25	A	13	G	12	bi	VKORC1L1
chr7	65960725	144	C	77	T	67	bi	GUSB
chr7	65960907	160	A	80	G	80	bi	GUSB
chr7	65974892	10	G	8	C	2	bi	GUSB
chr7	65978401	13	G	8	A	5	bi	GUSB
chr7	65979301	15	G	8	C	7	bi	GUSB
chr7	66152608	116	C	67	T	49	bi	"CRCP", "RP5-1132H15.1"
chr7	66154117	84	G	43	A	41	bi	"CRCP", "RP5-1132H15.1"
chr7	66155987	11	C	11	G	0	mono	RP5-1132H15.1
chr7	66158142	10	A	5	G	5	bi	RP5-1132H15.1
chr7	66205384	53	G	33	A	20	bi	TPST1
chr7	66423483	1443	G	1441	C	2	mono	"LINC00174", "SKP1P1"
chr7	66423583	589	A	588	C	1	mono	"LINC00174", "SKP1P1"
chr7	66495270	33	C	22	G	11	bi	GS1-124K5.4
chr7	66554203	74	A	42	G	32	bi	GS1-124K5.12
chr7	66583979	10	A	5	G	5	bi	GS1-124K5.12
chr7	66591816	15	C	10	T	5	bi	GS1-124K5.12
chr7	66639940	33	C	19	T	14	bi	"KCTD7", "RP11-792A8.5"
chr7	66640176	37	C	19	G	18	bi	"KCTD7", "RP11-792A8.5"
chr7	66640211	28	A	16	C	12	bi	"KCTD7", "RP11-792A8.5"
chr7	66641888	55	A	28	G	27	bi	"KCTD7", "RP11-792A8.5"
chr7	66642037	50	T	28	C	22	bi	"KCTD7", "RP11-792A8.5"
chr7	66642265	34	T	23	C	11	bi	"KCTD7", "RP11-792A8.5"
chr7	66655048	15	C	8	T	7	bi	"RP11-792A8.5", "RP4-756H11.3"
chr7	66657397	17	G	13	A	4	bi	"RP11-792A8.5", "RP4-756H11.3"
chr7	66679692	19	C	12	T	7	bi	RP11-792A8.5
chr7	66681297	12	A	9	T	3	bi	RP11-792A8.5
chr7	66682191	11	T	8	C	3	bi	"RP11-792A8.5", "RABGEF1"
chr7	66701371	10	A	5	G	5	bi	"RP11-792A8.5", "RABGEF1"
chr7	66737884	12	C	8	G	4	bi	"RP11-792A8.5", "RABGEF1"
chr7	66740595	56	A	28	G	28	bi	"RP11-792A8.5", "RABGEF1"
chr7	66748504	10	A	7	G	3	bi	"RP11-792A8.5", "RABGEF1"
chr7	66749580	11	T	6	C	5	bi	"RP11-792A8.5", "RABGEF1"
chr7	66811230	29	T	19	C	10	bi	"RABGEF1", "GTF2IRD1P1"
chr7	66845481	13	G	7	A	6	bi	NA
chr7	66956459	65	T	34	G	31	bi	TMEM248
chr7	66956570	78	A	43	G	35	bi	TMEM248
chr7	70768153	10	G	6	A	4	bi	AUTS2
chr7	71131835	212	A	129	G	83	bi	NA
chr7	71132282	219	G	128	C	91	bi	GALNT17
chr7	71132379	203	T	106	C	97	bi	GALNT17
chr7	71132536	279	C	151	A	128	bi	GALNT17
chr7	71132689	214	T	124	C	90	bi	GALNT17
chr7	71133073	14	A	7	G	7	bi	GALNT17
chr7	71134090	10	C	6	A	4	bi	GALNT17
chr7	71141784	11	C	6	T	5	bi	GALNT17
chr7	71421007	37	T	24	C	13	bi	GALNT17
chr7	71421323	13	G	7	A	6	bi	GALNT17
chr7	71425121	10	A	6	G	4	bi	GALNT17
chr7	71431165	10	G	5	T	5	bi	GALNT17
chr7	71431704	11	T	9	G	2	mono	GALNT17
chr7	71431773	13	T	10	G	3	bi	GALNT17
chr7	71432131	10	C	5	T	5	bi	GALNT17
chr7	71442956	10	A	6	G	4	bi	GALNT17
chr7	71489246	15	G	12	A	3	bi	GALNT17
chr7	71706994	13	C	7	T	6	bi	GALNT17
chr7	71713181	142	G	80	T	62	bi	GALNT17
chr7	71783981	33	C	17	G	16	bi	CALN1
chr7	73570450	132	C	69	T	63	bi	TBL2
chr7	73573726	12	C	7	T	5	bi	TBL2
[truncated: 1,467 more rows]

## Sheet: Primed_WT_Rep2
chrom	pos	dp	allele_maj	allele_maj_num	allele_min	allele_min_num	allelism	gene_name
chrX	2846635	11	G	7	C	4	bi	GYG2
chrX	2873040	17	C	9	T	8	bi	GYG2
chrX	2879854	11	A	6	T	5	bi	GYG2
chrX	2882583	359	T	235	G	124	bi	GYG2
chrX	2882636	366	G	243	A	123	bi	GYG2
chrX	2882959	19	A	13	G	6	bi	NA
chrX	2882985	17	A	13	T	4	bi	NA
chrX	2883114	11	A	7	C	4	bi	NA
chrX	2883117	12	G	8	A	4	bi	NA
chrX	2884141	13	A	9	C	4	bi	NA
chrX	2904903	10	C	10	T	0	mono	ARSD
chrX	3609611	18	T	18	C	0	mono	PRKX
chrX	3821545	10	G	10	A	0	mono	"RP11-706O15.1", "RP11-23N11.1"
chrX	3821686	14	T	14	C	0	mono	"RP11-706O15.1", "RP11-23N11.1"
chrX	5890820	341	G	341	A	0	mono	NLGN4X
chrX	5892533	415	C	415	T	0	mono	NLGN4X
chrX	5901495	10	G	10	T	0	mono	NLGN4X
chrX	5972043	12	C	12	T	0	mono	NLGN4X
chrX	5980549	15	G	15	A	0	mono	NLGN4X
chrX	5992947	11	T	11	A	0	mono	NLGN4X
chrX	5993701	22	C	22	A	0	mono	NLGN4X
chrX	5995721	16	A	16	G	0	mono	NLGN4X
chrX	5995925	18	G	18	A	0	mono	NLGN4X
chrX	6134440	23	C	23	T	0	mono	NLGN4X
chrX	6140364	25	C	25	G	0	mono	NLGN4X
chrX	6208755	10	A	10	G	0	mono	NLGN4X
chrX	6213459	16	G	16	C	0	mono	NLGN4X
chrX	6214943	10	G	10	A	0	mono	NLGN4X
chrX	6216794	15	A	15	C	0	mono	NLGN4X
chrX	6217421	12	C	12	T	0	mono	NLGN4X
chrX	6217830	19	G	19	A	0	mono	NLGN4X
chrX	6217939	14	C	14	T	0	mono	NLGN4X
chrX	6217964	17	C	17	T	0	mono	NLGN4X
chrX	6218096	15	C	15	T	0	mono	NLGN4X
chrX	6218105	15	G	15	A	0	mono	NLGN4X
chrX	6218197	10	A	10	G	0	mono	NLGN4X
chrX	6219644	10	C	10	T	0	mono	NLGN4X
chrX	6220309	10	A	10	G	0	mono	NLGN4X
chrX	6221741	16	C	16	T	0	mono	NLGN4X
chrX	6221785	18	C	18	T	0	mono	NLGN4X
chrX	6224327	28	G	28	C	0	mono	NLGN4X
chrX	6225641	15	C	15	A	0	mono	NLGN4X
chrX	6227814	13	G	13	C	0	mono	NLGN4X
chrX	7049925	64	A	64	C	0	mono	PUDP
chrX	7928235	14	G	14	C	0	mono	NA
chrX	8589568	10	T	10	C	0	mono	ANOS1
chrX	8590058	13	T	13	G	0	mono	ANOS1
chrX	8596677	11	C	11	G	0	mono	ANOS1
chrX	8608825	10	C	10	T	0	mono	ANOS1
chrX	8673275	12	T	12	A	0	mono	ANOS1
chrX	8674031	12	G	12	C	0	mono	ANOS1
chrX	8674355	13	G	13	T	0	mono	ANOS1
chrX	8678442	11	T	11	C	0	mono	ANOS1
chrX	8681355	10	A	10	C	0	mono	ANOS1
chrX	8681356	10	T	10	A	0	mono	ANOS1
chrX	8681367	10	T	10	G	0	mono	ANOS1
chrX	8690806	11	A	11	G	0	mono	ANOS1
chrX	8692772	18	C	18	T	0	mono	ANOS1
chrX	8693489	13	T	13	C	0	mono	ANOS1
chrX	8723047	10	T	10	C	0	mono	ANOS1
chrX	8724000	11	G	11	A	0	mono	ANOS1
chrX	8725192	11	T	11	C	0	mono	ANOS1
chrX	8732127	206	A	206	C	0	mono	ANOS1
chrX	9503282	10	T	10	G	0	mono	TBL1X
chrX	9503348	14	T	14	C	0	mono	TBL1X
chrX	9503397	11	C	11	T	0	mono	TBL1X
chrX	9506956	10	C	10	A	0	mono	TBL1X
chrX	9682873	10	A	10	T	0	mono	TBL1X
chrX	9718147	82	C	82	T	0	mono	TBL1X
chrX	9895209	23	A	23	G	0	mono	SHROOM2
chrX	10130290	14	A	14	G	0	mono	WWC3
chrX	10132212	18	C	18	A	0	mono	WWC3
chrX	12792435	10	G	10	C	0	mono	PRPS2
chrX	12793903	15	G	15	A	0	mono	PRPS2
chrX	12976131	96	A	96	G	0	mono	TMSB4X
chrX	12978193	15	T	15	C	0	mono	NA
chrX	13716420	12	C	12	T	0	mono	TRAPPC2
chrX	13765790	10	A	10	G	0	mono	OFD1
chrX	13911915	10	C	10	A	0	mono	GPM6B
chrX	13932736	11	T	11	C	0	mono	GPM6B
chrX	13933477	10	T	10	C	0	mono	GPM6B
chrX	13934489	10	G	10	A	0	mono	GPM6B
chrX	13936914	19	G	19	A	0	mono	GPM6B
chrX	13937415	17	G	17	T	0	mono	GPM6B
chrX	14008398	26	T	26	C	0	mono	GEMIN8
chrX	14014175	10	C	10	T	0	mono	GEMIN8
chrX	14025023	24	T	24	C	0	mono	GEMIN8
chrX	14025439	20	C	20	A	0	mono	GEMIN8
chrX	14025475	16	A	16	T	0	mono	GEMIN8
chrX	14026123	32	G	32	A	0	mono	GEMIN8
chrX	14026339	23	G	23	A	0	mono	GEMIN8
chrX	14029715	29	G	29	T	0	mono	GEMIN8
chrX	14845014	41	A	41	G	0	mono	FANCB
chrX	15328363	11	C	11	T	0	mono	PIGA
chrX	15328823	12	A	12	T	0	mono	PIGA
chrX	15331876	66	A	66	G	0	mono	PIGA
chrX	15455171	11	G	9	T	2	mono	PIR
chrX	15491712	11	T	9	C	2	mono	"PIR", "BMX"
chrX	15492553	12	G	12	T	0	mono	"PIR", "BMX"
chrX	15492951	11	T	10	C	1	mono	"PIR", "BMX"
chrX	15702622	13	G	13	A	0	mono	"CA5BP1", "CA5B", "ENSG00000279413"
chrX	15769229	11	G	7	A	4	bi	CA5B
chrX	15782628	23	A	18	G	5	bi	CA5B
chrX	15784861	11	T	10	C	1	mono	CA5B
chrX	15791941	11	T	7	C	4	bi	ZRSR2
chrX	15828488	15	A	10	G	5	bi	AP1S2
chrX	15828929	17	C	9	T	8	bi	AP1S2
chrX	15833245	278	T	168	C	110	bi	AP1S2
chrX	15836396	132	A	82	G	50	bi	AP1S2
chrX	15836411	137	G	89	A	48	bi	AP1S2
chrX	15836777	56	G	36	C	20	bi	AP1S2
chrX	15838464	60	C	42	T	18	bi	AP1S2
chrX	15842711	134	T	77	C	57	bi	AP1S2
chrX	15842794	65	C	42	T	23	bi	AP1S2
chrX	15844544	96	T	61	G	35	bi	AP1S2
chrX	15845173	188	T	123	C	65	bi	AP1S2
chrX	15849327	32	C	23	T	9	bi	AP1S2
chrX	15850182	56	T	36	C	20	bi	AP1S2
chrX	15851190	30	C	20	T	10	bi	AP1S2
chrX	15852002	18	C	11	A	7	bi	AP1S2
chrX	16158835	52	T	45	C	7	mono	RP11-431J24.2
chrX	16576830	14	T	12	C	2	mono	NA
chrX	16577187	14	A	9	G	5	bi	NA
chrX	16578483	23	A	18	G	5	bi	NA
chrX	16581710	32	G	28	A	4	mono	NA
chrX	16588148	147	T	97	C	50	bi	CTPS2
chrX	16589265	246	T	183	C	63	bi	CTPS2
chrX	16755990	13	A	10	G	3	bi	SYAP1
chrX	16762273	78	C	57	T	21	bi	SYAP1
chrX	16763598	33	A	18	G	15	bi	SYAP1
chrX	16771730	14	C	11	T	3	bi	NA
chrX	16832463	15	A	11	C	4	bi	TXLNG
chrX	16834204	12	C	10	A	2	mono	TXLNG
chrX	16842011	136	C	105	T	31	bi	"TXLNG", "RBBP7"
chrX	16842790	195	G	151	A	44	bi	"TXLNG", "RBBP7"
chrX	16843370	160	C	120	T	40	bi	"TXLNG", "RBBP7"
chrX	16843467	186	A	140	C	46	bi	"TXLNG", "RBBP7"
chrX	16843978	175	A	141	G	34	mono	"TXLNG", "RBBP7"
chrX	16845466	16	G	15	C	1	mono	RBBP7
chrX	17148672	12	G	12	A	0	mono	REPS2
chrX	18028715	10	G	10	T	0	mono	LINC01456
chrX	18092127	11	C	11	T	0	mono	LINC01456
chrX	18092326	12	T	12	G	0	mono	LINC01456
chrX	18104660	23	C	23	A	0	mono	NA
chrX	18630909	35	T	35	C	0	mono	CDKL5
chrX	19354443	13	C	13	G	0	mono	PDHA1
chrX	19952620	10	T	10	C	0	mono	BCLAF3
chrX	20152712	16	A	16	C	0	mono	RPS6KA3
chrX	21497898	15	C	15	T	0	mono	CNKSR2
chrX	23380097	14	C	14	T	0	mono	PTCHD1
chrX	23397679	13	C	13	A	0	mono	PTCHD1
chrX	23783194	59	T	59	C	0	mono	SAT1
chrX	23784590	10	G	10	T	0	mono	SAT1
chrX	23986503	35	T	35	C	0	mono	KLHL15
chrX	23986969	31	T	31	C	0	mono	KLHL15
chrX	23987112	26	A	26	G	0	mono	KLHL15
chrX	24214987	19	G	14	T	5	bi	ZFX
chrX	24523767	13	A	13	G	0	mono	PDK3
chrX	24540054	76	A	76	T	0	mono	PDK3
chrX	24540144	50	C	50	G	0	mono	PDK3
chrX	24540633	63	G	63	A	0	mono	PDK3
chrX	24541034	44	C	44	T	0	mono	PDK3
chrX	24545983	103	T	103	C	0	mono	PDK3
chrX	24547012	84	G	84	A	0	mono	PDK3
chrX	24548307	125	C	125	A	0	mono	PDK3
chrX	24548718	89	G	89	A	0	mono	PDK3
chrX	24549602	136	G	136	C	0	mono	PDK3
chrX	24550436	70	A	70	C	0	mono	PDK3
chrX	24559474	32	A	32	T	0	mono	PCYT1B
chrX	24560189	83	A	83	G	0	mono	PCYT1B
chrX	24562059	126	C	126	T	0	mono	PCYT1B
chrX	24647156	17	G	17	A	0	mono	PCYT1B
chrX	24752486	35	G	35	A	0	mono	POLA1
chrX	24807076	15	A	15	C	0	mono	POLA1
chrX	24826121	10	T	10	G	0	mono	POLA1
chrX	24996667	154	A	154	G	0	mono	POLA1
chrX	25029576	15	T	15	C	0	mono	PAFAH1B2P1
chrX	25029585	13	C	13	T	0	mono	PAFAH1B2P1
chrX	25029784	105	T	105	A	0	mono	PAFAH1B2P1
chrX	31120472	20	C	20	T	0	mono	DMD
chrX	38688054	22	C	22	A	0	mono	TSPAN7
chrX	38688608	34	G	34	A	0	mono	TSPAN7
chrX	38688829	31	G	31	A	0	mono	TSPAN7
chrX	38801836	70	C	70	G	0	mono	"MID1IP1", "MID1IP1-AS1"
chrX	38802863	101	C	101	T	0	mono	"MID1IP1", "MID1IP1-AS1"
chrX	40067137	11	G	11	A	0	mono	BCOR
chrX	40069130	11	C	11	A	0	mono	BCOR
chrX	40073654	63	C	63	T	0	mono	BCOR
chrX	40627249	26	T	26	G	0	mono	CXorf38
chrX	40650141	48	G	48	A	0	mono	MED14
chrX	40710641	28	T	28	C	0	mono	MED14
chrX	40721391	10	G	10	T	0	mono	MED14
chrX	41195669	12	T	12	C	0	mono	USP9X
chrX	41337164	12	C	12	T	0	mono	DDX3X
chrX	41338289	42	A	42	C	0	mono	DDX3X
chrX	41338449	37	C	37	T	0	mono	DDX3X
chrX	41339462	66	T	66	C	0	mono	DDX3X
chrX	41339955	36	G	36	C	0	mono	DDX3X
chrX	41340373	48	G	48	T	0	mono	DDX3X
chrX	41340559	51	C	51	T	0	mono	DDX3X
chrX	41341905	59	C	59	G	0	mono	DDX3X
chrX	41342906	37	G	37	A	0	mono	DDX3X
chrX	41343476	29	G	29	T	0	mono	DDX3X
chrX	41343866	31	G	31	A	0	mono	DDX3X
chrX	41344625	17	G	17	A	0	mono	DDX3X
chrX	41344665	17	T	17	C	0	mono	DDX3X
chrX	41344803	24	A	24	G	0	mono	DDX3X
chrX	41351003	13	G	13	A	0	mono	DDX3X
chrX	41515144	29	A	29	G	0	mono	CASK
chrX	41515270	22	C	22	T	0	mono	CASK
chrX	41515876	17	T	17	C	0	mono	CASK
chrX	41516748	24	C	24	T	0	mono	CASK
chrX	41518611	27	C	27	T	0	mono	CASK
chrX	41720786	10	T	10	C	0	mono	CASK
chrX	41851214	12	G	12	T	0	mono	CASK
chrX	41900862	10	T	10	C	0	mono	CASK
chrX	41902201	11	G	11	A	0	mono	CASK
chrX	41920052	15	A	15	G	0	mono	CASK
chrX	43731789	13	T	13	G	0	mono	MAOA
chrX	44955021	25	G	25	C	0	mono	KDM6A
chrX	45013340	18	C	18	A	0	mono	KDM6A
chrX	45093955	27	C	27	A	0	mono	KDM6A
chrX	45745347	26	G	26	A	0	mono	MIR222HG
chrX	45745361	23	C	23	T	0	mono	MIR222HG
chrX	45746704	15	C	15	G	0	mono	MIR222HG
chrX	45747602	18	G	18	C	0	mono	MIR222HG
chrX	45747640	14	T	14	C	0	mono	MIR222HG
chrX	45747784	14	G	14	A	0	mono	MIR222HG
chrX	45750106	12	T	12	C	0	mono	MIR222HG
chrX	45751126	12	A	12	G	0	mono	MIR222HG
chrX	45751470	17	C	17	T	0	mono	MIR222HG
chrX	45756757	19	A	19	T	0	mono	MIR222HG
chrX	45760710	23	G	23	C	0	mono	MIR222HG
chrX	45760762	16	C	16	T	0	mono	MIR222HG
chrX	45762069	26	A	26	G	0	mono	MIR222HG
chrX	45771538	11	G	11	A	0	mono	NA
chrX	45773413	14	G	14	A	0	mono	NA
chrX	45773659	12	T	12	C	0	mono	NA
chrX	45775174	12	C	12	A	0	mono	NA
chrX	45788519	14	C	14	G	0	mono	NA
chrX	45788539	23	A	23	G	0	mono	NA
chrX	45798824	14	T	14	C	0	mono	NA
chrX	45803629	10	G	10	A	0	mono	NA
chrX	46603601	56	G	56	A	0	mono	SLC9A7
chrX	46604151	67	A	67	G	0	mono	SLC9A7
chrX	47229341	91	C	91	G	0	mono	CDK16
chrX	47512851	304	T	297	C	7	mono	NUS1P1
chrX	47655674	14	A	14	G	0	mono	UXT
chrX	47655859	10	T	10	C	0	mono	UXT
chrX	47803573	122	G	121	T	1	mono	WASF4P
chrX	47803801	148	A	148	G	0	mono	WASF4P
chrX	47915200	19	T	19	C	0	mono	ZNF81
chrX	48523057	23	A	22	G	1	mono	"EBP", "LL0XNC01-30I4.1"
chrX	48559811	10	T	10	C	0	mono	TBC1D25
chrX	48579289	66	G	66	A	0	mono	RBM3
chrX	48991085	40	T	40	C	0	mono	GRIPAP1
chrX	49030563	27	T	27	C	0	mono	TFE3
chrX	49273885	10	G	10	A	0	mono	"PPP1R3F", "LL0XNC01-7P3.1"
chrX	50098362	28	C	28	T	0	mono	CLCN5
chrX	51743563	133	T	133	C	0	mono	GSPT2
chrX	51875887	12	G	12	A	0	mono	MAGED1
chrX	53152016	16	G	16	A	0	mono	KANTR
chrX	53380007	210	A	210	G	0	mono	SMC1A
chrX	53422619	59	G	59	A	0	mono	SMC1A
chrX	53614686	88	T	88	C	0	mono	HUWE1
chrX	53640682	11	C	11	T	0	mono	HUWE1
chrX	53640923	11	G	11	A	0	mono	HUWE1
chrX	53643890	10	C	10	A	0	mono	HUWE1
chrX	53807792	15	C	15	T	0	mono	MRPL32P2
chrX	55008441	17	T	17	C	0	mono	APEX2
chrX	55717852	32	C	32	G	0	mono	RRAGB
chrX	55910455	10	G	10	A	0	mono	RP13-188A5.1
chrX	56730342	10	T	10	C	0	mono	NBDY
chrX	56734913	10	C	10	A	0	mono	NBDY
chrX	56817338	196	G	189	A	7	mono	NBDY
chrX	56990286	10	A	10	G	0	mono	SPIN3
chrX	56993429	35	A	35	G	0	mono	SPIN3
chrX	56993458	32	T	32	G	0	mono	SPIN3
chrX	57104167	11	C	11	T	0	mono	NA
chrX	57107420	12	C	12	A	0	mono	NA
chrX	57116441	12	C	12	T	0	mono	NA
chrX	57121511	10	T	10	G	0	mono	SPIN2B
chrX	57198267	10	G	10	A	0	mono	NA
chrX	57286924	11	C	11	T	0	mono	FAAH2
chrX	57392766	27	C	26	T	1	mono	"FAAH2", "MTHFD1P1"
chrX	57393245	445	C	442	A	3	mono	"FAAH2", "MTHFD1P1"
chrX	57393339	107	C	107	T	0	mono	"FAAH2", "MTHFD1P1"
chrX	57393376	98	G	98	A	0	mono	"FAAH2", "MTHFD1P1"
chrX	57394129	327	A	325	G	2	mono	"FAAH2", "MTHFD1P1"
chrX	57394767	247	G	245	A	2	mono	"FAAH2", "MTHFD1P1"
chrX	57394875	43	G	43	A	0	mono	"FAAH2", "MTHFD1P1"
chrX	57489006	28	T	28	C	0	mono	FAAH2
chrX	66164321	217	T	217	C	0	mono	HEPH
chrX	66167425	21	A	21	G	0	mono	HEPH
chrX	66168715	21	T	21	A	0	mono	HEPH
chrX	66168743	16	G	16	A	0	mono	HEPH
chrX	66168836	13	T	13	C	0	mono	HEPH
chrX	66171124	16	A	16	C	0	mono	HEPH
chrX	66172339	10	C	10	T	0	mono	HEPH
chrX	66175033	10	C	10	G	0	mono	HEPH
chrX	66190609	10	C	10	T	0	mono	HEPH
chrX	66207282	18	G	18	A	0	mono	HEPH
chrX	66210439	11	T	11	G	0	mono	HEPH
chrX	66222349	17	C	17	T	0	mono	HEPH
chrX	66258503	13	G	13	A	0	mono	HEPH
chrX	66263010	12	G	12	A	0	mono	HEPH
chrX	66266330	11	C	11	T	0	mono	HEPH
chrX	66594730	16	C	16	G	0	mono	NA
chrX	66595749	24	T	24	C	0	mono	EDA2R
chrX	66595975	33	G	33	A	0	mono	EDA2R
chrX	66597680	54	A	54	G	0	mono	EDA2R
chrX	66597898	35	A	35	C	0	mono	EDA2R
chrX	66601323	29	A	29	C	0	mono	EDA2R
chrX	66603359	11	T	11	C	0	mono	EDA2R
chrX	66605144	20	C	20	T	0	mono	EDA2R
chrX	67545785	17	A	17	G	0	mono	AR
chrX	68043451	14	A	14	G	0	mono	OPHN1
chrX	68043637	15	C	15	T	0	mono	OPHN1
chrX	70038665	27	G	27	T	0	mono	"EDA", "RP11-351K23.7"
chrX	70504881	110	G	110	T	0	mono	DLG3
chrX	70926548	147	G	147	A	0	mono	SLC7A3
chrX	71401566	14	G	14	A	0	mono	TAF1
chrX	71464719	64	T	64	A	0	mono	TAF1
chrX	71543734	13	A	13	G	0	mono	OGT
chrX	71567076	19	A	19	G	0	mono	OGT
chrX	71919684	11	T	11	C	0	mono	NHSL2
chrX	72128987	12	A	12	G	0	mono	"NHSL2", "RTL5"
chrX	72140250	32	C	32	T	0	mono	NHSL2
chrX	72145745	15	C	15	T	0	mono	NHSL2
chrX	72148094	10	T	10	A	0	mono	NHSL2
chrX	72203709	10	G	10	A	0	mono	PIN4
chrX	72204868	135	G	135	A	0	mono	"PIN4", "ERCC6L"
chrX	72273841	1436	T	1019	C	417	bi	"PIN4", "RPS4X"
chrX	72275494	20	T	16	C	4	bi	"PIN4", "RPS4X"
chrX	72329662	48	C	48	G	0	mono	"AL135749.6", "HDAC8"
chrX	73683411	33	T	33	C	0	mono	CHIC1
chrX	73844076	78	T	78	C	0	mono	XIST
chrX	74226619	17	C	17	T	0	mono	FTX
chrX	74250399	32	T	32	C	0	mono	FTX
chrX	74273957	10	G	10	A	0	mono	FTX
chrX	76190229	26	G	26	A	0	mono	NA
chrX	78749272	13	A	13	T	0	mono	LPAR4
chrX	78749278	12	A	12	G	0	mono	LPAR4
chrX	78749337	11	T	11	A	0	mono	LPAR4
chrX	78756798	27	T	27	A	0	mono	LPAR4
chrX	78757082	38	A	38	T	0	mono	LPAR4
chrX	78757296	38	A	38	G	0	mono	LPAR4
chrX	78757397	30	T	30	C	0	mono	LPAR4
chrX	78758076	30	C	30	T	0	mono	LPAR4
chrX	79360867	122	G	122	A	0	mono	ITM2A
chrX	79360874	129	T	129	G	0	mono	ITM2A
chrX	80574749	66	C	66	T	0	mono	NA
chrX	81281991	11	A	11	G	0	mono	SH3BGRL
chrX	81282002	12	A	12	G	0	mono	SH3BGRL
chrX	81284919	12	C	12	T	0	mono	SH3BGRL
chrX	81284926	13	T	13	C	0	mono	SH3BGRL
chrX	81297730	221	C	221	T	0	mono	SH3BGRL
chrX	84060958	10	C	10	T	0	mono	RPS6KA6
chrX	84062952	15	C	13	T	2	mono	RPS6KA6
chrX	84065009	17	T	17	C	0	mono	RPS6KA6
chrX	84152012	12	T	12	C	0	mono	RPS6KA6
chrX	84155868	10	C	10	T	0	mono	RPS6KA6
chrX	85861890	10	T	10	C	0	mono	CHM
chrX	85904738	14	T	14	C	0	mono	CHM
chrX	85904759	13	A	13	G	0	mono	CHM
chrX	85906017	15	A	15	G	0	mono	CHM
chrX	85906860	13	G	13	A	0	mono	CHM
chrX	85907024	21	G	21	C	0	mono	CHM
chrX	85907356	17	A	17	G	0	mono	CHM
chrX	85907957	11	G	11	A	0	mono	CHM
chrX	85909159	10	C	10	T	0	mono	CHM
chrX	85964016	30	T	30	C	0	mono	CHM
chrX	85986232	10	G	10	C	0	mono	CHM
chrX	85992334	10	A	10	G	0	mono	CHM
chrX	85998298	11	C	11	T	0	mono	CHM
chrX	86002051	11	T	11	G	0	mono	CHM
chrX	86046776	10	A	10	G	0	mono	CHM
chrX	86085043	232	T	232	C	0	mono	STIP1P3
chrX	86085171	589	C	589	T	0	mono	STIP1P3
chrX	86085510	235	G	235	A	0	mono	STIP1P3
chrX	92100830	12	A	10	G	2	mono	PCDH11X
chrX	93672635	214	G	198	C	16	mono	NAP1L3
chrX	94689199	11	T	7	C	4	bi	NA
chrX	94691857	19	T	16	G	3	mono	NA
chrX	95973277	82	G	82	A	0	mono	NA
chrX	95974284	514	G	514	C	0	mono	KAT7P1
chrX	97329528	12	A	10	G	2	mono	DIAPH2
chrX	97357669	11	C	10	T	1	mono	DIAPH2
chrX	98582225	10	A	10	T	0	mono	RP11-485F13.1
chrX	98585192	27	C	27	T	0	mono	RP11-485F13.1
chrX	98603081	50	C	37	A	13	bi	RP11-485F13.1
chrX	98611604	21	G	14	C	7	bi	RP11-485F13.1
chrX	98617491	18	T	14	C	4	bi	RP11-485F13.1
chrX	98657756	68	T	40	A	28	bi	RP11-485F13.1
chrX	98708884	19	C	12	G	7	bi	RP11-485F13.1
chrX	98776546	32	A	20	G	12	bi	RP11-485F13.1
chrX	98811545	36	T	21	C	15	bi	RP11-485F13.1
chrX	98833979	13	C	7	T	6	bi	RP11-485F13.1
chrX	98839675	22	G	15	A	7	bi	RP11-485F13.1
chrX	98843040	38	G	28	A	10	bi	RP11-485F13.1
chrX	98843217	41	A	27	G	14	bi	RP11-485F13.1
chrX	98843488	16	G	10	C	6	bi	RP11-485F13.1
chrX	98845685	15	G	10	C	5	bi	RP11-485F13.1
chrX	98846052	15	C	8	A	7	bi	RP11-485F13.1
chrX	98846228	25	G	13	A	12	bi	RP11-485F13.1
chrX	98847339	22	G	15	T	7	bi	RP11-485F13.1
chrX	98849955	32	T	19	C	13	bi	RP11-485F13.1
chrX	98851031	23	A	17	G	6	bi	RP11-485F13.1
chrX	98851054	26	T	18	C	8	bi	RP11-485F13.1
chrX	98852233	33	C	24	T	9	bi	RP11-485F13.1
chrX	98852380	45	T	36	C	9	bi	RP11-485F13.1
chrX	98852697	32	A	24	G	8	bi	RP11-485F13.1
chrX	98853226	42	G	27	T	15	bi	RP11-485F13.1
chrX	98853881	26	A	20	G	6	bi	RP11-485F13.1
chrX	98853897	28	T	22	G	6	bi	RP11-485F13.1
chrX	98854050	26	T	15	G	11	bi	RP11-485F13.1
chrX	98854469	39	C	25	A	14	bi	RP11-485F13.1
chrX	98855026	28	T	18	G	10	bi	RP11-485F13.1
chrX	98855228	44	T	31	C	13	bi	RP11-485F13.1
chrX	98856836	24	C	18	T	6	bi	RP11-485F13.1
chrX	98857052	41	C	26	T	15	bi	RP11-485F13.1
chrX	98859356	36	C	25	T	11	bi	RP11-485F13.1
chrX	98862540	45	C	30	G	15	bi	RP11-485F13.1
chrX	98887482	37	A	23	G	14	bi	RP11-485F13.1
chrX	98889020	13	A	7	G	6	bi	RP11-485F13.1
chrX	98889790	14	A	7	G	7	bi	RP11-485F13.1
chrX	98892710	30	C	18	A	12	bi	NA
chrX	98911480	12	T	9	C	3	bi	NA
chrX	98912809	11	T	8	A	3	bi	NA
chrX	98914239	11	T	6	C	5	bi	NA
chrX	98918069	12	G	7	A	5	bi	NA
chrX	98923383	10	G	6	T	4	bi	NA
chrX	98926615	13	C	8	T	5	bi	NA
chrX	98933587	11	A	8	G	3	bi	NA
chrX	98941592	13	G	9	T	4	bi	NA
chrX	98982029	14	G	11	A	3	bi	NA
chrX	99021930	10	G	7	A	3	bi	NA
chrX	100627202	19	T	19	C	0	mono	TSPAN6
chrX	100627546	18	C	18	G	0	mono	TSPAN6
chrX	100629831	572	G	571	A	1	mono	TSPAN6
chrX	100635207	35	T	35	C	0	mono	TSPAN6
chrX	100829697	12	A	12	G	0	mono	CSTF2
chrX	101010563	38	A	38	T	0	mono	TRMT2B
chrX	101657790	14	A	14	G	0	mono	ARMCX2
chrX	101658212	14	G	14	A	0	mono	ARMCX2
chrX	102837663	10	G	10	A	0	mono	LINC00630
chrX	103064128	53	C	53	G	0	mono	BEX1
chrX	103309655	399	A	398	G	0	mono	BEX2
chrX	103466033	11	G	11	T	0	mono	NA
chrX	103491481	11	T	11	C	0	mono	LL0XNC01-250H12.3
chrX	103500623	23	A	23	T	0	mono	"LL0XNC01-250H12.3", "RAB40A"
chrX	103587113	573	C	573	T	0	mono	TCEAL4
chrX	103681578	21	A	21	G	0	mono	MORF4L2
chrX	103683890	30	T	30	C	0	mono	MORF4L2
chrX	103687738	11	A	11	G	0	mono	"MORF4L2", "MORF4L2-AS1"
chrX	103743035	127	T	126	C	1	mono	RP5-1055C14.9
chrX	103746984	40	C	40	G	0	mono	RP5-1055C14.9
chrX	103750739	40	G	40	A	0	mono	RP5-1055C14.9
chrX	103750791	27	C	27	G	0	mono	RP5-1055C14.9
chrX	103750886	10	A	9	T	0	mono	RP5-1055C14.9
chrX	103751670	46	C	46	G	0	mono	RP5-1055C14.9
chrX	103751788	25	C	25	T	0	mono	RP5-1055C14.9
chrX	103752268	35	A	35	G	0	mono	RP5-1055C14.9
chrX	103752650	20	G	20	A	0	mono	RP5-1055C14.9
chrX	103755181	26	C	26	G	0	mono	RP5-1055C14.9
chrX	103756538	32	G	31	A	1	mono	RP5-1055C14.9
chrX	103756687	36	C	36	A	0	mono	RP5-1055C14.9
chrX	103757643	36	C	36	A	0	mono	RP5-1055C14.9
chrX	103758876	20	G	20	A	0	mono	RP5-1055C14.9
chrX	103758924	34	T	34	A	0	mono	RP5-1055C14.9
chrX	103759505	11	T	11	C	0	mono	RP5-1055C14.9
chrX	103919050	13	A	13	C	0	mono	"TMSB15B-AS1", "TMSB15B"
chrX	107065063	47	G	47	A	0	mono	RBM41
chrX	107066353	42	T	42	C	0	mono	RBM41
chrX	107080661	12	A	12	T	0	mono	RBM41
chrX	107083890	14	C	13	T	1	mono	RBM41
chrX	107087477	14	T	14	C	0	mono	RBM41
chrX	107087743	12	A	12	G	0	mono	RBM41
chrX	107088152	24	C	24	T	0	mono	RBM41
chrX	107116856	11	C	11	A	0	mono	RBM41
chrX	107123872	14	G	14	A	0	mono	NUP62CL
chrX	107131657	117	A	117	G	0	mono	NUP62CL
chrX	107132065	218	A	218	G	0	mono	"NUP62CL", "GTF3C6P2"
chrX	107153225	10	A	10	G	0	mono	NUP62CL
chrX	107352903	30	C	29	G	1	mono	NA
chrX	107961394	13	T	13	C	0	mono	NA
chrX	107974142	11	C	11	A	0	mono	NLRP3P1
chrX	108160506	18	C	18	T	0	mono	COL4A6
chrX	108174500	25	A	25	G	0	mono	COL4A6
chrX	108210397	11	T	11	C	0	mono	COL4A6
chrX	108212537	15	G	15	T	0	mono	COL4A6
chrX	108440298	12	C	12	T	0	mono	COL4A5
chrX	108440530	11	C	11	G	0	mono	COL4A5
chrX	108442312	10	G	10	C	0	mono	COL4A5
chrX	108598325	19	C	19	A	0	mono	COL4A5
chrX	108608687	10	G	10	A	0	mono	COL4A5
chrX	108617645	16	C	16	T	0	mono	COL4A5
chrX	108619214	15	C	15	T	0	mono	COL4A5
chrX	108669458	12	C	12	A	0	mono	COL4A5
chrX	108720948	22	T	22	C	0	mono	IRS4
chrX	108721448	25	A	25	G	0	mono	IRS4
chrX	108727639	10	G	10	A	0	mono	IRS4
chrX	108733710	40	C	40	G	0	mono	IRS4
chrX	108735112	26	A	26	T	0	mono	IRS4
chrX	108735113	25	T	25	C	0	mono	IRS4
chrX	108736207	24	A	24	G	0	mono	"IRS4", "RP6-24A23.3"
chrX	108736245	17	A	17	G	0	mono	"IRS4", "RP6-24A23.3"
chrX	108736282	22	T	22	C	0	mono	"IRS4", "RP6-24A23.3"
chrX	109693682	10	T	10	G	0	mono	ACSL4
chrX	111123532	11	T	11	A	0	mono	PAK3
chrX	111124349	25	C	23	G	2	mono	PAK3
chrX	111126481	18	A	18	G	0	mono	PAK3
chrX	111128085	14	A	14	G	0	mono	PAK3
chrX	111128224	26	T	26	C	0	mono	PAK3
chrX	111713267	10	G	10	T	0	mono	ALG13
chrX	111760130	22	T	21	C	1	mono	ALG13
chrX	113691419	11	C	11	T	0	mono	XACT
chrX	113698901	10	T	10	G	0	mono	XACT
chrX	113876353	14	T	14	C	0	mono	XACT
chrX	113889142	19	T	19	C	0	mono	XACT
chrX	113891633	13	A	13	T	0	mono	XACT
chrX	113897130	10	A	9	G	1	mono	XACT
chrX	113897816	19	G	18	C	1	mono	XACT
chrX	113908556	13	C	13	T	0	mono	XACT
chrX	113908725	10	A	10	G	0	mono	XACT
chrX	113925230	10	C	9	G	1	mono	XACT
chrX	113928474	11	C	11	T	0	mono	XACT
chrX	113930186	12	G	12	C	0	mono	XACT
chrX	113938649	10	A	10	G	0	mono	XACT
chrX	113950554	12	C	12	T	0	mono	XACT
chrX	113951411	10	A	10	C	0	mono	XACT
chrX	113954140	11	A	11	G	0	mono	XACT
chrX	113957991	14	G	14	C	0	mono	XACT
chrX	113986027	10	C	10	G	0	mono	XACT
chrX	114040477	185	G	185	A	0	mono	"XACT", "RP11-358L8.1"
chrX	114045851	16	C	16	A	0	mono	"XACT", "RP11-358L8.1"
chrX	114045962	12	G	12	A	0	mono	"XACT", "RP11-358L8.1"
chrX	114046803	14	G	14	A	0	mono	"XACT", "RP11-358L8.1"
chrX	114047434	16	G	16	T	0	mono	"XACT", "RP11-358L8.1"
chrX	114047567	19	G	19	A	0	mono	"XACT", "RP11-358L8.1"
chrX	114049595	24	C	24	T	0	mono	"XACT", "RP11-358L8.1"
chrX	114049646	14	G	14	A	0	mono	"XACT", "RP11-358L8.1"
chrX	114050662	54	C	54	A	0	mono	"XACT", "RP11-358L8.1"
chrX	114050909	14	C	14	T	0	mono	"XACT", "RP11-358L8.1"
chrX	114467857	21	T	21	C	0	mono	NA
chrX	115561214	21	G	21	C	0	mono	"PLS3-AS1", "PLS3"
chrX	115894452	49	G	49	T	0	mono	DANT2
chrX	115894691	36	C	36	T	0	mono	DANT2
chrX	115895792	32	G	32	T	0	mono	DANT2
chrX	115896175	29	A	29	T	0	mono	DANT2
chrX	115904555	11	G	11	A	0	mono	DANT2
chrX	115905612	13	C	13	A	0	mono	DANT2
chrX	115908387	18	A	18	G	0	mono	DANT2
chrX	115909413	19	C	19	G	0	mono	DANT2
chrX	115909460	22	C	22	A	0	mono	DANT2
chrX	115909533	14	G	14	C	0	mono	DANT2
chrX	115909577	12	C	12	T	0	mono	DANT2
chrX	115917741	12	G	10	A	2	mono	DANT2
chrX	115918257	11	C	11	T	0	mono	DANT2
chrX	115918588	13	C	13	A	0	mono	DANT2
chrX	115919117	17	T	17	G	0	mono	DANT2
chrX	115920833	12	A	12	C	0	mono	DANT2
chrX	115921039	12	G	12	A	0	mono	DANT2
chrX	115923448	15	T	14	C	1	mono	DANT2
chrX	115923554	15	C	15	T	0	mono	DANT2
chrX	115923613	13	G	13	C	0	mono	DANT2
chrX	115923717	12	C	12	T	0	mono	DANT2
chrX	115926007	13	T	13	C	0	mono	DANT2
chrX	115929111	17	A	17	G	0	mono	DANT2
chrX	115930302	13	A	13	G	0	mono	DANT2
chrX	115930633	10	G	10	A	0	mono	DANT2
chrX	115931314	11	T	11	C	0	mono	DANT2
chrX	115931494	11	G	11	A	0	mono	DANT2
chrX	115931540	14	A	14	G	0	mono	DANT2
chrX	115932114	12	A	12	T	0	mono	DANT2
chrX	115932438	14	T	14	C	0	mono	DANT2
chrX	115943704	17	C	17	A	0	mono	DANT2
chrX	115945073	10	G	10	A	0	mono	DANT2
chrX	115958985	22	C	22	T	0	mono	DANT2
chrX	115962912	12	G	12	A	0	mono	DANT2
chrX	116748166	12	T	12	C	0	mono	NA
chrX	116811186	34	T	31	C	3	mono	NA
chrX	116811201	30	T	28	C	2	mono	NA
chrX	118346197	86	T	86	C	0	mono	WDR44
chrX	118355816	10	T	10	C	0	mono	WDR44
chrX	118394093	17	G	17	A	0	mono	WDR44
chrX	118410267	11	A	11	G	0	mono	WDR44
chrX	119453358	42	G	42	A	0	mono	SLC25A43
chrX	119453410	42	T	42	C	0	mono	SLC25A43
chrX	119467946	13	C	13	T	0	mono	SLC25A5-AS1
chrX	119468259	10	G	10	C	0	mono	SLC25A5-AS1
chrX	119759450	22	C	22	T	0	mono	SOWAHD
chrX	119786846	19	T	19	C	0	mono	RPL39
chrX	119786942	18	C	18	G	0	mono	RPL39
chrX	119787567	11	C	11	A	0	mono	RPL39
chrX	119787630	23	C	23	T	0	mono	RPL39
chrX	119787708	21	T	21	C	0	mono	RPL39
chrX	119787774	23	C	23	G	0	mono	RPL39
chrX	119788389	18	G	18	A	0	mono	RPL39
chrX	119788472	18	A	18	G	0	mono	RPL39
chrX	119788780	15	T	15	A	0	mono	RPL39
chrX	119788809	20	A	20	G	0	mono	RPL39
chrX	119788935	17	T	17	C	0	mono	RPL39
chrX	119789552	12	A	12	G	0	mono	RPL39
chrX	119789561	10	A	10	C	0	mono	RPL39
chrX	119791218	26	A	26	C	0	mono	RPL39
chrX	119791487	22	G	22	A	0	mono	RPL39
chrX	119834106	96	C	96	T	0	mono	UPF3B
chrX	119834228	67	T	67	C	0	mono	UPF3B
chrX	119851635	10	C	10	T	0	mono	UPF3B
chrX	119922366	13	C	13	T	0	mono	NKAP
chrX	120256111	131	C	131	T	0	mono	ZBTB33
chrX	121047787	10	G	7	A	3	bi	GLUD2
chrX	122223034	12	G	12	A	0	mono	NA
chrX	122227713	27	C	27	A	0	mono	NA
chrX	122228088	38	C	38	T	0	mono	NA
chrX	122228614	47	G	47	A	0	mono	NA
chrX	122230746	101	T	101	G	0	mono	NA
chrX	122230786	112	A	111	G	1	mono	NA
chrX	122231141	51	A	50	T	1	mono	NA
chrX	122232047	61	G	61	T	0	mono	NA
chrX	122232055	58	A	58	G	0	mono	NA
chrX	122232357	44	T	44	C	0	mono	NA
chrX	122232424	46	C	46	A	0	mono	NA
chrX	122232670	57	G	57	C	0	mono	NA
chrX	122232718	66	A	66	T	0	mono	NA
chrX	122232776	41	G	41	A	0	mono	NA
chrX	122232831	56	T	56	A	0	mono	NA
chrX	122232854	50	A	50	T	0	mono	NA
chrX	122232885	52	C	52	T	0	mono	NA
chrX	122233069	64	A	64	G	0	mono	NA
chrX	122233137	54	C	54	G	0	mono	NA
chrX	122233151	46	G	46	A	0	mono	NA
chrX	122233223	49	T	49	C	0	mono	NA
chrX	122233235	49	T	49	C	0	mono	NA
chrX	122233446	54	T	54	A	0	mono	NA
chrX	122233460	50	A	50	G	0	mono	NA
chrX	122233574	62	G	62	A	0	mono	NA
chrX	122233705	51	C	51	T	0	mono	NA
chrX	122233709	47	C	46	T	0	mono	NA
chrX	122233715	45	C	45	T	0	mono	NA
chrX	122233763	35	A	35	G	0	mono	NA
chrX	122233942	38	A	38	G	0	mono	NA
chrX	122234318	40	T	40	C	0	mono	NA
chrX	122234737	68	G	68	A	0	mono	NA
chrX	122235009	55	G	55	A	0	mono	NA
chrX	122235018	55	C	55	T	0	mono	NA
chrX	122235197	74	C	73	T	1	mono	NA
chrX	122235288	60	A	60	G	0	mono	NA
chrX	122235448	87	A	85	C	2	mono	NA
chrX	122235528	57	G	56	T	1	mono	NA
chrX	122235588	51	T	48	G	3	mono	NA
chrX	122235789	89	T	89	C	0	mono	NA
chrX	122236178	57	T	57	C	0	mono	NA
chrX	122236185	60	G	60	C	0	mono	NA
chrX	122236294	50	C	48	G	2	mono	NA
chrX	122236704	89	T	89	C	0	mono	NA
chrX	122237003	94	C	94	T	0	mono	NA
chrX	122237511	80	G	80	A	0	mono	NA
chrX	122237514	81	T	81	C	0	mono	NA
chrX	122238121	60	C	60	T	0	mono	NA
chrX	122238259	53	A	53	T	0	mono	NA
chrX	122238381	52	C	51	T	1	mono	NA
chrX	122238581	50	T	50	A	0	mono	NA
chrX	122238594	54	C	54	A	0	mono	NA
chrX	122239387	55	A	54	G	1	mono	NA
chrX	122239407	52	C	52	T	0	mono	NA
chrX	122239531	61	C	61	T	0	mono	NA
chrX	122241657	44	C	44	G	0	mono	NA
chrX	122242122	62	T	62	C	0	mono	RP13-16D10.1
chrX	122242389	40	A	39	G	1	mono	RP13-16D10.1
chrX	122242489	50	G	50	C	0	mono	RP13-16D10.1
chrX	122242855	21	A	19	T	2	mono	NA
chrX	122243904	35	T	35	C	0	mono	NA
chrX	122244214	45	C	45	T	0	mono	NA
chrX	122244220	43	T	43	C	0	mono	NA
chrX	122244398	41	G	41	T	0	mono	NA
chrX	122244686	38	C	38	T	0	mono	NA
chrX	122245466	41	G	41	A	0	mono	NA
chrX	122245625	53	C	52	T	1	mono	NA
chrX	122247030	49	A	49	T	0	mono	NA
chrX	122247768	40	C	40	G	0	mono	NA
chrX	122247948	41	A	40	G	1	mono	NA
chrX	123117384	15	C	15	G	0	mono	MRRFP1
chrX	123204564	15	A	15	G	0	mono	GRIA3
chrX	123960952	13	A	13	G	0	mono	"RP1-315G1.3", "STAG2"
chrX	124046410	16	A	16	C	0	mono	STAG2
chrX	126272629	13	C	13	A	0	mono	NA
chrX	129112241	10	G	10	A	0	mono	RP1-30E17.2
chrX	129142704	12	C	12	T	0	mono	RP1-30E17.2
chrX	129142900	12	T	12	G	0	mono	RP1-30E17.2
chrX	129145943	11	T	11	C	0	mono	RP1-30E17.2
chrX	129462301	12	A	12	G	0	mono	SMARCA1
chrX	129805719	52	T	52	C	0	mono	ZDHHC9
chrX	130203580	49	A	49	G	0	mono	ZNF280C
chrX	130203857	26	T	26	C	0	mono	ZNF280C
chrX	130204792	58	A	58	G	0	mono	ZNF280C
chrX	130211626	10	C	10	G	0	mono	ZNF280C
chrX	130214284	10	T	10	C	0	mono	ZNF280C
chrX	130215321	19	G	19	T	0	mono	ZNF280C
chrX	130238330	10	T	10	G	0	mono	ZNF280C
chrX	130267428	10	G	10	A	0	mono	ZNF280C
chrX	131276991	33	G	33	A	0	mono	IGSF1
chrX	131720377	13	A	13	C	0	mono	FIRRE
chrX	131725381	15	C	15	T	0	mono	FIRRE
chrX	131728427	10	T	10	G	0	mono	FIRRE
chrX	131730401	12	T	12	A	0	mono	FIRRE
chrX	131730789	15	G	14	A	1	mono	FIRRE
chrX	131734588	29	T	29	C	0	mono	FIRRE
chrX	131737005	18	A	18	T	0	mono	FIRRE
chrX	131737199	12	T	12	C	0	mono	FIRRE
chrX	131741908	18	C	18	A	0	mono	FIRRE
chrX	131752600	11	G	10	T	1	mono	FIRRE
chrX	131771581	22	C	22	T	0	mono	FIRRE
chrX	131772795	25	G	25	A	0	mono	FIRRE
chrX	131772992	20	T	20	G	0	mono	FIRRE
chrX	131782135	13	G	13	A	0	mono	FIRRE
chrX	131782510	10	T	10	C	0	mono	FIRRE
chrX	131786011	16	G	16	A	0	mono	FIRRE
chrX	131787824	40	A	40	C	0	mono	FIRRE
chrX	131789084	39	A	39	G	0	mono	FIRRE
chrX	131791050	48	G	48	T	0	mono	FIRRE
chrX	131792229	24	C	24	T	0	mono	FIRRE
chrX	131795275	65	C	65	T	0	mono	FIRRE
chrX	131797719	22	C	21	T	1	mono	FIRRE
chrX	131798579	16	A	15	G	1	mono	FIRRE
chrX	131804957	19	C	19	T	0	mono	FIRRE
chrX	131805825	18	T	17	C	1	mono	FIRRE
chrX	131808152	12	C	12	T	0	mono	FIRRE
chrX	131809185	19	T	19	C	0	mono	FIRRE
chrX	131809937	23	T	23	A	0	mono	FIRRE
chrX	131811446	13	T	13	C	0	mono	FIRRE
chrX	131815793	40	C	38	T	2	mono	FIRRE
chrX	131815799	38	C	36	T	2	mono	FIRRE
chrX	131817645	16	G	16	A	0	mono	FIRRE
chrX	131817773	16	C	15	G	1	mono	FIRRE
chrX	131819001	30	C	28	G	2	mono	FIRRE
chrX	131822191	29	C	28	G	1	mono	FIRRE
chrX	131823302	40	G	39	A	1	mono	FIRRE
chrX	131824146	42	T	42	C	0	mono	FIRRE
chrX	131824755	31	C	31	T	0	mono	FIRRE
chrX	131824969	55	A	51	G	4	mono	FIRRE
chrX	131828027	19	A	17	G	2	mono	FIRRE
chrX	132055741	14	C	14	T	0	mono	STK26
chrX	132626751	77	T	76	C	1	mono	HS6ST2
chrX	132626837	63	A	62	G	1	mono	HS6ST2
chrX	134173290	15	G	15	T	0	mono	AC002407.3
chrX	134666073	29	C	28	T	1	mono	PLAC1
chrX	134935754	15	C	15	T	0	mono	NA
chrX	134946341	15	A	15	C	0	mono	NA
chrX	135051967	69	T	69	A	0	mono	RTL8A
chrX	135093931	12	A	12	G	0	mono	SMIM10L2B-AS1
chrX	135286075	16	C	16	G	0	mono	ZNF75D
chrX	135286096	17	G	17	T	0	mono	ZNF75D
chrX	135286291	17	T	17	C	0	mono	ZNF75D
chrX	135286670	23	T	23	C	0	mono	ZNF75D
chrX	135343688	15	C	15	A	0	mono	ZNF75D
chrX	135424194	17	T	17	C	0	mono	SMIM10L2A
chrX	135426135	14	A	14	G	0	mono	SMIM10L2A
chrX	135427033	18	A	18	G	0	mono	SMIM10L2A
chrX	135582183	16	G	16	A	0	mono	INTS6L
chrX	136511470	309	T	307	C	2	mono	HTATSF1
chrX	136847591	15	G	15	A	0	mono	"RP11-1114A5.4", "RAB28P5"
chrX	136868060	11	T	11	C	0	mono	RBMX
chrX	146620012	46	G	46	T	0	mono	ANKRD11P2
chrX	146620061	42	C	42	T	0	mono	ANKRD11P2
chrX	147913398	10	G	10	A	0	mono	FMR1
chrX	147913441	11	C	11	G	0	mono	FMR1
chrX	147922276	15	C	15	T	0	mono	FMR1
chrX	147949906	82	T	82	A	0	mono	FMR1
chrX	147950018	69	C	69	T	0	mono	FMR1
chrX	149937609	11	A	11	G	0	mono	EOLA2
chrX	149938169	21	C	21	T	0	mono	EOLA2
chrX	150764048	47	C	47	G	0	mono	MTMR1
chrX	150764230	53	G	53	A	0	mono	MTMR1
chrX	150764868	24	T	24	C	0	mono	MTMR1
chrX	150766627	16	C	16	T	0	mono	CD99L2
chrX	151399030	16	C	16	T	0	mono	VMA21
chrX	151405927	233	G	233	A	0	mono	VMA21
chrX	151407126	383	C	383	A	0	mono	VMA21
chrX	151698597	11	G	11	C	0	mono	PRRG3
chrX	152654676	23	C	23	T	0	mono	"RP1-14D6.13", "GABRQ"
chrX	152656399	25	T	25	G	0	mono	"RP1-14D6.13", "GABRQ"
chrX	152660077	19	C	19	T	0	mono	RP1-14D6.13
chrX	152665398	10	T	10	C	0	mono	RP1-14D6.13
chrX	153058185	25	T	25	C	0	mono	PNMA3
chrX	153058775	34	C	34	T	0	mono	PNMA3
chrX	153352018	33	G	33	A	0	mono	ZNF275
chrX	153504772	10	G	10	A	0	mono	BGN
chrX	153728061	11	A	11	G	0	mono	ABCD1
chrX	153909480	12	G	12	T	0	mono	ARHGAP4
chrX	153931677	21	T	21	C	0	mono	"ARHGAP4", "NAA10"
chrX	154349351	17	G	17	A	0	mono	FLNA
chrX	154485912	96	C	96	T	0	mono	UBL4A
chr7	198779	31	C	21	G	10	bi	FAM20C
chr7	200916	10	T	6	C	4	bi	FAM20C
chr7	260010	77	G	39	A	38	bi	FAM20C
chr7	260547	92	C	46	T	46	bi	FAM20C
chr7	379717	10	T	8	C	2	bi	AC226118.1
chr7	497974	18	C	16	A	2	mono	PDGFA
chr7	497979	18	C	16	A	2	mono	PDGFA
chr7	497985	20	C	20	A	0	mono	PDGFA
chr7	498322	347	T	189	C	158	bi	PDGFA
chr7	500881	27	C	15	T	12	bi	PDGFA
chr7	501104	17	A	9	G	8	bi	PDGFA
chr7	506462	10	T	7	C	3	bi	PDGFA
chr7	509881	10	G	6	T	4	bi	PDGFA
chr7	512409	34	A	19	G	15	bi	PDGFA
chr7	512831	13	C	8	G	5	bi	PDGFA
chr7	549429	48	A	24	G	24	bi	PRKAR1B
chr7	550149	66	C	33	G	33	bi	PRKAR1B
chr7	579301	16	G	13	A	3	mono	PRKAR1B
chr7	722907	15	G	11	A	4	bi	PRKAR1B
chr7	724900	11	A	6	G	5	bi	PRKAR1B
chr7	725824	16	A	8	G	8	bi	PRKAR1B
chr7	726284	12	C	7	T	5	bi	PRKAR1B
chr7	726379	11	C	7	T	4	bi	PRKAR1B
chr7	726531	13	C	9	A	4	bi	PRKAR1B
chr7	756793	46	C	24	T	22	bi	DNAAF5
chr7	785792	183	A	96	G	87	bi	DNAAF5
chr7	786149	143	C	72	T	71	bi	DNAAF5
chr7	818298	13	G	7	C	6	bi	SUN1
chr7	839130	23	C	15	T	8	bi	SUN1
chr7	844420	33	G	21	A	12	bi	SUN1
chr7	845028	36	G	21	A	15	bi	SUN1
chr7	846059	43	G	24	A	19	bi	SUN1
chr7	846289	27	C	14	A	13	bi	SUN1
chr7	846602	13	T	9	C	4	bi	SUN1
chr7	846746	15	G	9	A	6	bi	SUN1
chr7	848811	35	T	20	C	15	bi	SUN1
chr7	849077	10	A	6	G	4	bi	SUN1
chr7	850414	27	C	17	T	10	bi	SUN1
chr7	852798	39	C	21	G	18	bi	SUN1
chr7	854000	19	G	11	A	8	bi	SUN1
chr7	854488	15	T	15	G	0	mono	SUN1
chr7	855193	17	T	11	C	6	bi	SUN1
chr7	856505	19	C	11	T	8	bi	SUN1
chr7	857014	15	A	9	C	6	bi	SUN1
chr7	857855	67	A	36	G	31	bi	SUN1
chr7	964950	25	G	13	A	12	bi	COX19
chr7	966492	29	C	16	T	13	bi	COX19
chr7	967378	27	G	18	A	9	bi	COX19
chr7	967397	26	C	17	A	9	bi	COX19
chr7	967747	34	G	18	A	16	bi	COX19
chr7	968671	34	T	20	C	14	bi	COX19
chr7	971165	19	C	12	G	7	bi	COX19
chr7	971273	19	T	11	C	8	bi	COX19
chr7	971581	11	A	6	C	5	bi	COX19
chr7	972332	25	G	14	T	11	bi	COX19
chr7	997215	338	G	174	A	164	bi	C7orf50
chr7	997308	413	G	237	C	176	bi	C7orf50
chr7	997389	363	C	200	A	163	bi	C7orf50
chr7	997448	394	G	209	C	185	bi	C7orf50
chr7	1026661	12	A	7	G	5	bi	C7orf50
chr7	1026774	16	C	10	T	6	bi	C7orf50
chr7	1027767	14	A	7	G	7	bi	C7orf50
chr7	1058768	13	C	9	T	4	bi	"C7orf50", "GPR146", "RP11-449P15.1"
chr7	1058769	13	A	9	G	4	bi	"C7orf50", "GPR146", "RP11-449P15.1"
chr7	1058778	11	G	7	T	4	bi	"C7orf50", "GPR146", "RP11-449P15.1"
chr7	1152936	30	C	19	A	11	bi	ZFAND2A
chr7	1483283	17	A	9	G	8	bi	INTS1
chr7	1541285	44	C	22	T	22	bi	MAFK
chr7	1541881	35	T	18	C	17	bi	MAFK
chr7	1936821	57	C	29	T	28	bi	"MAD1L1", "RP11-383A19.1"
chr7	2136236	10	C	5	T	5	bi	"MAD1L1", "RP11-383A19.1"
chr7	2226749	11	A	9	G	2	mono	"MAD1L1", "RP11-383A19.1"
chr7	2227807	14	G	8	C	6	bi	"MAD1L1", "RP11-383A19.1"
chr7	2229613	14	C	7	T	7	bi	"MAD1L1", "RP11-383A19.1"
chr7	2230312	14	A	7	G	7	bi	"MAD1L1", "RP11-383A19.1"
chr7	2238468	17	C	13	G	4	bi	"RP11-383A19.1", "MRM2"
chr7	2238548	15	T	11	C	4	bi	"RP11-383A19.1", "MRM2"
chr7	2238591	13	T	9	C	4	bi	"RP11-383A19.1", "MRM2"
chr7	2240470	11	A	6	G	5	bi	"RP11-383A19.1", "MRM2"
chr7	2245384	10	C	5	G	5	bi	NUDT1
chr7	2250887	316	T	169	C	147	bi	NUDT1
chr7	2251033	401	C	214	T	187	bi	NUDT1
chr7	2251050	515	T	262	C	253	bi	NUDT1
chr7	2252275	25	G	15	A	10	bi	SNX8
chr7	2252308	22	A	13	G	9	bi	SNX8
chr7	2254488	44	T	24	C	20	bi	SNX8
chr7	2353997	13	C	7	A	6	bi	SNX8
chr7	2354661	14	C	11	T	3	bi	EIF3B
chr7	2354681	12	G	9	C	3	bi	EIF3B
chr7	2354697	10	T	9	A	1	mono	EIF3B
chr7	2355356	849	T	430	C	419	bi	EIF3B
chr7	2355874	11	T	6	C	5	bi	EIF3B
chr7	2364820	12	T	7	G	5	bi	EIF3B
chr7	2365317	12	A	6	C	6	bi	EIF3B
chr7	2369400	17	C	10	T	7	bi	EIF3B
chr7	2372397	19	A	11	G	8	bi	EIF3B
chr7	2372931	16	C	9	G	7	bi	EIF3B
chr7	2373003	13	G	7	A	6	bi	EIF3B
chr7	2374730	41	G	25	A	16	bi	EIF3B
chr7	2374852	30	T	17	C	13	bi	EIF3B
chr7	2375190	13	A	7	G	6	bi	EIF3B
chr7	2376162	36	C	19	T	17	bi	EIF3B
chr7	2376353	26	G	26	A	0	mono	EIF3B
chr7	2376355	27	C	27	A	0	mono	EIF3B
chr7	2379880	27	G	16	C	11	bi	EIF3B
chr7	2520899	10	C	5	G	5	bi	LFNG
chr7	2632832	36	C	18	T	18	bi	TTYH3
chr7	2640173	16	G	9	A	7	bi	TTYH3
chr7	2642044	18	C	11	G	7	bi	TTYH3
chr7	2643816	15	G	11	C	4	bi	TTYH3
chr7	2644436	15	G	10	C	5	bi	TTYH3
chr7	2646425	22	T	14	C	8	bi	TTYH3
chr7	2649235	16	G	10	A	6	bi	TTYH3
chr7	2649377	22	T	14	C	8	bi	TTYH3
chr7	2650532	12	T	7	C	5	bi	TTYH3
chr7	2722621	41	C	28	T	13	bi	AMZ1
chr7	2723806	71	G	43	A	28	bi	AMZ1
chr7	2723900	82	A	42	T	40	bi	AMZ1
chr7	2724102	25	G	17	T	8	bi	AMZ1
chr7	2725821	50	T	26	C	24	bi	AMZ1
chr7	2726089	61	T	31	C	30	bi	AMZ1
chr7	2726152	49	T	26	C	23	bi	AMZ1
chr7	2726762	95	G	49	T	46	bi	AMZ1
chr7	2727243	20	A	14	G	6	bi	AMZ1
chr7	2727301	39	C	28	T	11	bi	AMZ1
chr7	2727971	11	T	6	C	5	bi	AMZ1
chr7	2727973	12	C	9	T	3	bi	AMZ1
chr7	2728305	80	T	41	C	39	bi	"AMZ1", "GNA12"
chr7	2728927	217	T	126	C	91	bi	"AMZ1", "GNA12"
chr7	2728992	217	C	110	T	107	bi	"AMZ1", "GNA12"
chr7	2729230	193	C	102	T	91	bi	"AMZ1", "GNA12"
chr7	2729263	186	C	93	T	93	bi	"AMZ1", "GNA12"
chr7	2729301	191	G	100	T	91	bi	"AMZ1", "GNA12"
chr7	2730433	175	C	99	G	76	bi	"AMZ1", "GNA12"
chr7	2732627	14	T	9	C	5	bi	"AMZ1", "GNA12"
chr7	2732656	11	T	7	C	4	bi	"AMZ1", "GNA12"
chr7	2733156	12	T	7	C	5	bi	"AMZ1", "GNA12"
chr7	2752379	10	G	8	A	2	bi	"AMZ1", "GNA12"
chr7	2752890	11	G	6	A	5	bi	"AMZ1", "GNA12"
chr7	2760277	10	T	7	C	3	bi	"AMZ1", "GNA12"
chr7	2762539	11	C	6	T	5	bi	"AMZ1", "GNA12"
chr7	2775506	12	A	8	G	4	bi	GNA12
chr7	2775897	16	C	9	A	7	bi	GNA12
chr7	2776903	14	C	7	T	7	bi	GNA12
chr7	2782782	17	A	12	G	5	bi	GNA12
chr7	2786288	16	C	9	A	7	bi	GNA12
chr7	2787642	13	T	9	C	4	bi	GNA12
chr7	2788267	13	C	7	G	6	bi	GNA12
chr7	2792731	10	C	5	T	5	bi	GNA12
chr7	2794779	15	G	8	A	7	bi	GNA12
chr7	2835392	14	A	8	G	6	bi	GNA12
chr7	2835940	152	C	151	T	1	mono	"GNA12", "AC006028.11"
chr7	2844293	25	A	13	C	12	bi	GNA12
chr7	2844294	25	G	13	T	12	bi	GNA12
chr7	2874140	19	A	13	G	6	bi	NA
chr7	2874141	22	A	14	G	8	bi	NA
chr7	2874144	22	A	13	G	9	bi	NA
chr7	2874147	26	C	15	T	11	bi	NA
chr7	2874165	61	T	48	C	13	bi	NA
chr7	2874167	61	A	48	T	13	bi	NA
chr7	2874171	62	C	49	T	13	bi	NA
chr7	2874225	86	A	67	T	19	bi	NA
chr7	2874239	73	C	56	T	17	bi	NA
chr7	2874257	78	G	61	A	17	bi	NA
chr7	2906564	76	G	45	A	31	bi	CARD11
chr7	3304769	10	C	5	T	5	bi	SDK1
chr7	4974057	15	A	10	G	5	bi	RNF216P1
chr7	4993791	12	C	8	T	4	bi	"RNF216P1", "RBAK-RBAKDN", "RP11-730B22.5"
chr7	4994937	15	A	9	G	6	bi	"RNF216P1", "RBAK-RBAKDN", "RP11-730B22.5"
chr7	4996797	42	A	21	C	21	bi	"RNF216P1", "RBAK-RBAKDN", "RP11-730B22.5"
chr7	4997010	40	C	26	T	14	bi	"RNF216P1", "RBAK-RBAKDN", "RP11-730B22.5"
chr7	5295209	12	C	7	G	5	bi	SLC29A4
chr7	5500327	12	C	8	T	4	bi	FBXL18
chr7	5502026	11	A	6	G	5	bi	FBXL18
chr7	5526563	17	T	10	C	7	bi	ACTB
chr7	5526722	27	T	16	C	11	bi	ACTB
chr7	5527481	6687	C	3562	T	3125	bi	ACTB
chr7	5527965	20	C	10	T	10	bi	ACTB
chr7	5528735	61	G	34	A	27	bi	ACTB
chr7	5529696	104	A	56	G	48	bi	ACTB
chr7	5530084	38	A	20	G	18	bi	ACTB
chr7	5530212	43	A	22	C	21	bi	ACTB
chr7	5605062	32	C	18	T	14	bi	FSCN1
chr7	5995797	11	A	6	C	5	bi	PMS2
chr7	6011165	10	T	6	G	4	bi	AIMP2
chr7	6011578	11	T	6	A	5	bi	AIMP2
chr7	6011737	11	C	7	T	4	bi	AIMP2
chr7	6016251	14	C	11	G	3	bi	AIMP2
chr7	6016853	10	C	7	G	3	bi	AIMP2
chr7	6016899	114	G	103	A	11	mono	"AIMP2", "SNORA80D"
chr7	6017313	11	C	10	T	1	mono	AIMP2
chr7	6017437	12	T	8	C	4	bi	AIMP2
chr7	6020169	10	T	6	C	4	bi	AIMP2
chr7	6020420	13	C	8	A	5	bi	AIMP2
chr7	6020816	22	A	12	G	10	bi	AIMP2
chr7	6020987	11	C	6	A	5	bi	AIMP2
chr7	6022284	11	T	6	C	5	bi	"AIMP2", "EIF2AK1"
chr7	6022895	16	A	8	G	8	bi	"AIMP2", "EIF2AK1"
chr7	6023197	18	A	9	C	9	bi	"AIMP2", "EIF2AK1"
chr7	6023652	468	T	236	C	232	bi	"AIMP2", "EIF2AK1"
chr7	6025563	11	A	7	G	4	bi	EIF2AK1
chr7	6026173	15	C	8	G	7	bi	EIF2AK1
chr7	6026283	10	T	6	C	4	bi	EIF2AK1
chr7	6027152	11	T	7	C	4	bi	EIF2AK1
chr7	6030120	13	A	7	G	6	bi	EIF2AK1
chr7	6030352	10	C	6	T	4	bi	EIF2AK1
chr7	6034568	10	C	6	G	4	bi	"EIF2AK1", "ANKRD61"
chr7	6036192	22	A	12	T	10	bi	"EIF2AK1", "ANKRD61"
chr7	6038745	10	C	7	A	3	bi	EIF2AK1
chr7	6049403	11	C	8	T	3	bi	EIF2AK1
chr7	6059054	116	C	74	T	42	bi	EIF2AK1
chr7	6164589	34	C	18	G	16	bi	CYTH3
chr7	6165368	24	A	12	C	12	bi	CYTH3
chr7	6330563	190	C	103	T	87	bi	FAM220A
chr7	6330775	149	C	84	T	65	bi	FAM220A
chr7	6374056	13	T	7	C	6	bi	NA
chr7	6382925	10	A	6	G	4	bi	RAC1
chr7	6409498	106	C	106	T	0	mono	DAGLB
chr7	6577616	52	G	36	C	16	bi	ZDHHC4
chr7	6579021	11	G	9	A	2	mono	"ZDHHC4", "AC079742.4"
chr7	6581126	15	A	9	G	6	bi	"ZDHHC4", "AC079742.4"
chr7	6589813	16	T	9	G	7	bi	NA
chr7	6606514	13	G	7	C	6	bi	C7orf26
chr7	6608107	8	C	4	T	4	bi	C7orf26
chr7	6617199	10	A	7	G	3	bi	ZNF853
chr7	6623118	26	T	15	C	11	bi	ZNF853
chr7	6623716	25	G	14	C	11	bi	ZNF853
chr7	6624039	32	A	20	G	12	bi	ZNF853
chr7	6652974	21	T	11	C	10	bi	ZNF316
chr7	6654628	23	A	13	G	10	bi	ZNF316
chr7	6655087	22	A	17	G	5	bi	ZNF316
chr7	6655662	33	C	20	T	13	bi	ZNF316
chr7	6674354	25	G	16	A	9	bi	"AC073343.13", "RP11-611L7.2"
chr7	6676304	23	C	17	T	6	bi	"AC073343.13", "RP11-611L7.2"
chr7	6677785	13	C	8	G	5	bi	AC073343.13
chr7	6678261	11	T	6	G	5	bi	AC073343.13
chr7	6689228	218	G	110	A	108	bi	"AC073343.13", "ZNF12"
chr7	6694472	11	T	6	C	5	bi	"AC073343.13", "ZNF12"
chr7	6694510	16	G	8	T	8	bi	"AC073343.13", "ZNF12"
chr7	6695903	12	T	9	C	3	bi	"AC073343.13", "ZNF12"
chr7	6696427	11	C	6	G	5	bi	"AC073343.13", "ZNF12"
chr7	6706467	82	A	41	C	41	bi	"AC073343.13", "ZNF12"
chr7	6734261	11	C	6	T	5	bi	PMS2CL
chr7	6734589	15	A	8	G	7	bi	PMS2CL
chr7	6736096	16	G	10	T	6	bi	PMS2CL
chr7	7182144	13	C	11	T	2	mono	C1GALT1
chr7	7182276	22	C	13	T	9	bi	C1GALT1
chr7	7182321	19	A	12	T	7	bi	C1GALT1
chr7	7182337	16	T	10	G	6	bi	C1GALT1
chr7	7183176	52	A	30	G	22	bi	C1GALT1
chr7	7183473	43	A	25	G	18	bi	C1GALT1
chr7	7183785	31	T	17	C	14	bi	C1GALT1
chr7	7183913	35	A	18	G	17	bi	C1GALT1
chr7	7184647	38	G	21	A	17	bi	C1GALT1
chr7	7185229	41	G	23	T	18	bi	C1GALT1
chr7	7185820	37	A	23	G	14	bi	C1GALT1
chr7	7186922	40	G	21	A	19	bi	C1GALT1
chr7	7186937	43	G	22	C	21	bi	C1GALT1
chr7	7188239	35	A	19	G	16	bi	C1GALT1
chr7	7189193	14	A	8	T	6	bi	C1GALT1
chr7	7190003	16	G	10	C	6	bi	C1GALT1
chr7	7190195	31	C	17	T	14	bi	C1GALT1
chr7	7190754	11	A	8	G	3	bi	C1GALT1
chr7	7190757	10	A	7	G	3	bi	C1GALT1
chr7	7191081	19	G	12	A	7	bi	C1GALT1
chr7	7192134	15	T	9	C	6	bi	C1GALT1
chr7	7192160	15	G	10	A	5	bi	C1GALT1
chr7	7192629	16	C	10	G	6	bi	C1GALT1
chr7	7192654	15	C	8	T	7	bi	C1GALT1
chr7	7193289	18	A	11	G	7	bi	C1GALT1
chr7	7193962	14	T	8	G	6	bi	C1GALT1
chr7	7194282	12	T	8	C	4	bi	C1GALT1
chr7	7194956	21	A	12	C	9	bi	C1GALT1
chr7	7196522	13	G	7	A	6	bi	C1GALT1
chr7	7196929	25	A	14	T	11	bi	C1GALT1
chr7	7197327	13	A	7	G	6	bi	C1GALT1
chr7	7198465	15	G	8	A	7	bi	C1GALT1
chr7	7198476	13	A	9	G	4	bi	C1GALT1
chr7	7199009	21	G	12	T	9	bi	C1GALT1
chr7	7199924	26	C	14	T	12	bi	C1GALT1
chr7	7199926	24	A	12	G	12	bi	C1GALT1
chr7	7200212	18	G	11	A	7	bi	C1GALT1
chr7	7201476	16	G	12	A	4	bi	C1GALT1
chr7	7201668	19	A	11	G	8	bi	C1GALT1
chr7	7202044	16	A	8	G	8	bi	C1GALT1
chr7	7203402	16	C	8	G	8	bi	C1GALT1
chr7	7204817	13	T	9	C	4	bi	C1GALT1
chr7	7205849	11	A	7	G	4	bi	C1GALT1
chr7	7207215	11	C	7	T	4	bi	C1GALT1
chr7	7207468	17	C	9	G	8	bi	C1GALT1
chr7	7210116	12	A	8	G	4	bi	C1GALT1
chr7	7210739	22	A	12	T	10	bi	C1GALT1
chr7	7210952	16	G	11	A	5	bi	C1GALT1
chr7	7211122	12	C	7	T	5	bi	C1GALT1
chr7	7211595	16	A	8	G	8	bi	C1GALT1
chr7	7211722	18	A	10	G	8	bi	C1GALT1
chr7	7212483	17	G	10	T	7	bi	C1GALT1
chr7	7212618	23	C	13	A	10	bi	C1GALT1
chr7	7213889	22	T	12	C	10	bi	C1GALT1
chr7	7214389	10	A	8	G	2	bi	C1GALT1
chr7	7214858	20	A	11	G	9	bi	C1GALT1
chr7	7215627	10	G	7	A	3	bi	C1GALT1
chr7	7216556	13	G	7	T	6	bi	C1GALT1
chr7	7216673	14	G	8	A	6	bi	C1GALT1
chr7	7216808	14	T	8	C	6	bi	C1GALT1
chr7	7216809	14	T	8	C	6	bi	C1GALT1
chr7	7216859	17	G	9	A	8	bi	C1GALT1
chr7	7217097	15	T	9	C	6	bi	C1GALT1
chr7	7217197	17	T	10	C	7	bi	C1GALT1
chr7	7219270	11	C	6	T	5	bi	C1GALT1
chr7	7219403	15	G	9	A	6	bi	C1GALT1
chr7	7222120	13	G	7	A	6	bi	C1GALT1
chr7	7222693	15	A	8	C	7	bi	C1GALT1
chr7	7224721	15	C	11	A	4	bi	C1GALT1
chr7	7224728	14	C	10	A	4	bi	C1GALT1
chr7	7226970	10	C	8	T	2	bi	C1GALT1
chr7	7229735	12	C	6	T	6	bi	C1GALT1
chr7	7236473	26	C	15	T	11	bi	C1GALT1
chr7	7237323	20	G	11	A	9	bi	C1GALT1
chr7	7238176	18	A	11	G	7	bi	C1GALT1
chr7	7239379	22	C	12	A	10	bi	C1GALT1
chr7	7242805	17	G	9	T	8	bi	C1GALT1
chr7	7244915	95	G	49	A	46	bi	C1GALT1
chr7	7245259	104	C	63	T	41	bi	C1GALT1
chr7	7246226	74	C	74	T	0	mono	C1GALT1
chr7	7246238	136	G	81	A	55	bi	C1GALT1
chr7	7246567	228	C	134	T	94	bi	C1GALT1
chr7	7246814	129	A	73	T	56	bi	C1GALT1
chr7	7249912	11	T	7	C	4	bi	NA
chr7	7252827	11	G	7	A	4	bi	NA
chr7	7575701	18	G	10	A	8	bi	MIOS
chr7	7585261	13	T	8	C	5	bi	MIOS
chr7	7594046	10	T	6	A	4	bi	MIOS
chr7	7640013	15	G	8	A	7	bi	RPA3
chr7	7641317	10	G	6	A	4	bi	"RPA3", "UMAD1", "RP11-505D17.1"
chr7	7877946	52	A	26	G	26	bi	"UMAD1", "RP11-505D17.1"
chr7	7878274	55	G	32	A	23	bi	"UMAD1", "RP11-505D17.1"
chr7	7878420	42	G	25	C	17	bi	"UMAD1", "RP11-505D17.1"
chr7	7909664	10	C	9	T	1	mono	"UMAD1", "RP11-505D17.1", "CCNB2P1"
chr7	8008794	11	T	6	G	5	bi	GLCCI1
chr7	8023862	13	G	9	A	4	bi	GLCCI1
chr7	8026829	16	T	9	C	7	bi	GLCCI1
chr7	8027712	12	A	7	T	5	bi	GLCCI1
chr7	8029247	10	C	5	T	5	bi	GLCCI1
chr7	8032340	10	C	6	T	4	bi	GLCCI1
chr7	8034978	16	C	11	T	5	bi	GLCCI1
chr7	8035629	14	G	8	A	6	bi	GLCCI1
chr7	8036054	14	A	8	T	6	bi	GLCCI1
chr7	8037257	20	C	13	A	7	bi	GLCCI1
chr7	8037345	19	T	13	C	6	bi	GLCCI1
chr7	8037747	15	G	10	A	5	bi	GLCCI1
chr7	8038283	13	A	9	G	4	bi	GLCCI1
chr7	8040851	10	A	5	G	5	bi	GLCCI1
chr7	8042524	17	G	13	A	4	bi	GLCCI1
chr7	8045298	13	A	8	G	5	bi	GLCCI1
chr7	8045677	14	A	7	G	7	bi	GLCCI1
chr7	8045775	13	G	9	A	4	bi	GLCCI1
chr7	8047038	14	A	7	G	7	bi	GLCCI1
chr7	8047461	14	C	7	T	7	bi	GLCCI1
chr7	8048552	12	A	6	G	6	bi	GLCCI1
chr7	8052246	15	A	9	T	6	bi	GLCCI1
chr7	8060606	21	T	14	C	7	bi	GLCCI1
chr7	8070119	13	A	7	G	6	bi	GLCCI1
chr7	8086564	51	G	34	A	17	bi	GLCCI1
chr7	8088080	38	G	22	A	16	bi	GLCCI1
chr7	8114448	21	A	13	C	8	bi	"ICA1", "AC006042.6"
chr7	8117978	12	C	9	T	3	bi	ICA1
chr7	8126173	10	C	6	T	4	bi	ICA1
chr7	8142365	12	T	7	C	5	bi	ICA1
chr7	8214055	10	T	6	C	4	bi	ICA1
chr7	9727336	29	G	29	T	0	mono	"AC060834.3", "AC060834.2"
chr7	9727794	14	C	14	G	0	mono	"AC060834.3", "AC060834.2"
chr7	9728004	20	G	20	C	0	mono	"AC060834.3", "AC060834.2"
chr7	10932678	16	C	11	T	5	bi	NDUFA4
chr7	10934117	21	G	11	A	10	bi	NDUFA4
chr7	10934650	10	T	7	C	3	bi	NDUFA4
chr7	10935384	29	C	15	T	14	bi	NDUFA4
chr7	10935550	30	A	16	G	14	bi	NDUFA4
chr7	10936976	25	C	15	T	10	bi	NDUFA4
chr7	10937051	14	C	8	A	6	bi	NDUFA4
chr7	10937401	29	G	19	C	10	bi	NDUFA4
chr7	10937585	27	C	14	T	13	bi	NDUFA4
chr7	10937694	19	A	10	G	9	bi	NDUFA4
chr7	10939162	32	T	17	A	15	bi	NDUFA4
chr7	10940291	17	C	13	A	4	bi	NA
chr7	10977213	14	G	9	A	5	bi	PHF14
chr7	10977986	13	C	8	G	5	bi	PHF14
chr7	10978907	12	G	7	C	5	bi	PHF14
chr7	10980077	10	C	5	T	5	bi	PHF14
chr7	10986797	18	C	13	T	5	bi	PHF14
chr7	10988697	15	T	11	G	4	bi	PHF14
chr7	10989998	11	C	8	A	3	bi	PHF14
chr7	11019075	13	T	7	C	6	bi	PHF14
chr7	11030107	10	A	5	G	5	bi	PHF14
chr7	11030235	12	A	7	G	5	bi	PHF14
chr7	11043970	11	A	6	G	5	bi	PHF14
chr7	11045369	13	G	7	C	6	bi	PHF14
chr7	11045797	16	A	8	G	8	bi	PHF14
chr7	11051110	10	A	8	G	2	bi	PHF14
chr7	11055238	22	C	12	T	10	bi	PHF14
chr7	11057086	23	C	15	T	8	bi	PHF14
chr7	11057956	21	G	11	A	10	bi	PHF14
chr7	11058615	27	G	18	T	9	bi	PHF14
chr7	11059706	25	G	16	A	9	bi	PHF14
chr7	11059817	22	T	16	A	6	bi	PHF14
chr7	11065358	24	G	14	A	10	bi	PHF14
chr7	11065825	21	T	11	A	10	bi	PHF14
chr7	11067653	18	C	13	G	5	bi	PHF14
chr7	11067904	12	A	7	T	5	bi	PHF14
chr7	11074131	16	C	9	T	7	bi	PHF14
chr7	11080287	14	A	8	T	6	bi	PHF14
chr7	11083862	13	C	7	T	6	bi	PHF14
chr7	11083939	17	T	10	C	7	bi	PHF14
chr7	11085601	13	A	10	G	3	bi	PHF14
chr7	11086024	13	C	7	T	6	bi	PHF14
chr7	11086094	13	C	7	T	6	bi	PHF14
chr7	11089219	12	G	8	C	4	bi	PHF14
chr7	11089250	13	T	8	G	5	bi	PHF14
chr7	11089866	15	C	8	G	7	bi	PHF14
chr7	11091037	26	C	15	T	11	bi	PHF14
chr7	11091203	16	T	10	C	6	bi	PHF14
chr7	11091276	17	T	10	C	7	bi	PHF14
chr7	11091417	11	T	8	C	3	bi	PHF14
chr7	11091499	14	A	11	T	3	bi	PHF14
chr7	11092407	10	T	6	A	4	bi	PHF14
chr7	11092705	10	T	6	G	4	bi	PHF14
chr7	11092978	19	T	10	C	9	bi	PHF14
chr7	11093152	15	G	8	A	7	bi	PHF14
chr7	11093189	12	A	6	G	6	bi	PHF14
chr7	11093383	15	G	9	A	6	bi	PHF14
chr7	11093471	11	A	6	G	5	bi	PHF14
chr7	11093580	17	T	10	C	7	bi	PHF14
chr7	11093730	14	C	7	T	7	bi	PHF14
chr7	11097453	13	T	7	A	6	bi	PHF14
chr7	11100361	15	C	9	T	6	bi	PHF14
chr7	11100756	14	T	8	C	6	bi	PHF14
chr7	11101156	14	A	10	G	4	bi	PHF14
chr7	11104403	48	T	29	G	19	bi	PHF14
chr7	11105668	27	C	15	T	12	bi	PHF14
chr7	11106127	27	G	17	C	10	bi	PHF14
chr7	11106656	31	A	16	G	15	bi	PHF14
chr7	11107060	13	C	7	T	6	bi	PHF14
chr7	11108305	16	A	11	G	5	bi	PHF14
chr7	11108701	25	G	15	A	10	bi	PHF14
chr7	11109098	19	C	10	A	9	bi	PHF14
chr7	11109236	23	A	16	T	7	bi	PHF14
chr7	11109730	17	A	12	G	5	bi	PHF14
chr7	11111729	16	T	10	C	6	bi	PHF14
chr7	11116202	12	A	7	G	5	bi	PHF14
chr7	11132620	10	A	6	T	4	bi	PHF14
chr7	11153551	11	T	7	G	4	bi	PHF14
chr7	12211636	18	G	10	T	8	bi	TMEM106B
chr7	12211934	13	C	7	G	6	bi	TMEM106B
chr7	12213033	11	A	9	G	2	mono	TMEM106B
chr7	12216922	15	T	9	C	6	bi	TMEM106B
chr7	12217084	10	C	9	T	1	mono	TMEM106B
chr7	12218102	10	C	5	T	5	bi	TMEM106B
chr7	12218896	10	A	5	G	5	bi	TMEM106B
chr7	12219129	10	G	6	C	4	bi	TMEM106B
chr7	12224525	11	C	7	G	4	bi	TMEM106B
chr7	12224594	10	C	7	G	3	bi	TMEM106B
chr7	12225040	12	C	9	T	3	bi	TMEM106B
chr7	12225839	11	A	9	G	2	mono	TMEM106B
chr7	12226493	11	T	7	C	4	bi	TMEM106B
chr7	12229185	10	C	5	G	5	bi	TMEM106B
chr7	12229791	63	G	40	C	23	bi	TMEM106B
chr7	12229949	12	C	7	G	5	bi	TMEM106B
chr7	12229967	10	A	5	C	5	bi	TMEM106B
chr7	12230136	10	T	9	G	1	mono	TMEM106B
chr7	12230178	10	T	6	C	4	bi	TMEM106B
chr7	12230191	12	A	8	G	4	bi	TMEM106B
chr7	12231144	11	T	8	A	3	bi	TMEM106B
chr7	12231165	12	T	8	C	4	bi	TMEM106B
chr7	12231189	12	C	7	T	5	bi	TMEM106B
chr7	12231826	13	G	7	A	6	bi	TMEM106B
chr7	12232371	108	G	59	A	49	bi	TMEM106B
chr7	12232490	123	C	74	G	49	bi	TMEM106B
chr7	12232942	121	T	62	A	59	bi	TMEM106B
chr7	12233787	46	T	25	C	21	bi	TMEM106B
chr7	12233870	93	A	51	G	42	bi	TMEM106B
chr7	12234594	104	G	55	A	49	bi	TMEM106B
chr7	12235882	79	T	46	C	33	bi	TMEM106B
chr7	12236049	63	A	33	C	30	bi	TMEM106B
chr7	12236385	54	G	36	A	18	bi	TMEM106B
chr7	12320918	10	T	6	A	4	bi	NA
chr7	12325187	13	C	9	T	4	bi	NA
chr7	12328317	24	T	14	G	10	bi	NA
chr7	12329157	15	A	9	C	6	bi	NA
chr7	12330079	12	C	7	A	5	bi	NA
chr7	12330265	17	T	9	C	8	bi	NA
chr7	12330743	16	C	12	G	4	bi	NA
chr7	12330817	19	C	11	T	8	bi	NA
chr7	12331031	66	A	35	G	31	bi	VWDE
chr7	12331168	29	T	20	C	9	bi	VWDE
chr7	12331326	12	C	6	T	6	bi	VWDE
chr7	12332784	10	A	6	G	4	bi	VWDE
chr7	12333727	15	C	9	T	6	bi	VWDE
chr7	12333728	15	A	9	G	6	bi	VWDE
chr7	12334496	10	A	7	T	3	bi	VWDE
chr7	12335145	22	T	12	A	10	bi	VWDE
chr7	12335751	10	A	6	G	4	bi	VWDE
chr7	12337185	36	C	22	A	14	bi	VWDE
chr7	12337775	18	A	9	T	9	bi	VWDE
chr7	12337822	16	A	9	T	7	bi	VWDE
chr7	12338106	13	A	9	G	4	bi	VWDE
chr7	12338267	13	G	8	C	5	bi	VWDE
chr7	12338931	53	C	30	T	23	bi	VWDE
chr7	12339887	29	G	17	A	12	bi	VWDE
chr7	12340788	19	C	11	A	8	bi	VWDE
chr7	12345038	16	G	9	A	7	bi	VWDE
chr7	12345895	35	C	20	T	15	bi	VWDE
chr7	12346581	23	G	15	A	8	bi	VWDE
chr7	12346630	25	A	14	T	11	bi	VWDE
chr7	12346794	13	C	8	T	5	bi	VWDE
chr7	12346822	11	C	7	G	4	bi	VWDE
chr7	12350677	27	T	15	A	12	bi	VWDE
chr7	12351061	17	A	9	G	8	bi	VWDE
chr7	12351379	18	C	10	T	8	bi	VWDE
chr7	12351693	35	T	20	G	15	bi	VWDE
chr7	12351828	32	G	27	A	5	mono	VWDE
chr7	12351987	30	G	29	A	1	mono	VWDE
chr7	12352220	33	C	31	T	2	mono	VWDE
chr7	12352236	29	C	26	T	3	mono	VWDE
chr7	12352259	34	T	30	G	4	mono	VWDE
chr7	12352279	26	T	24	G	2	mono	VWDE
chr7	12352585	42	G	40	T	2	mono	VWDE
chr7	12352676	19	T	18	A	1	mono	VWDE
chr7	12352763	26	G	23	A	3	mono	VWDE
chr7	12352879	31	T	26	C	5	mono	VWDE
chr7	12352952	30	C	26	T	4	mono	VWDE
chr7	12353135	33	G	28	C	5	mono	VWDE
chr7	12353145	39	C	34	A	5	mono	VWDE
chr7	12353271	22	C	20	T	2	mono	VWDE
chr7	12353360	20	G	16	A	4	bi	VWDE
chr7	12353428	24	T	20	C	4	mono	VWDE
chr7	12353442	24	T	21	C	3	mono	VWDE
chr7	12353684	27	T	24	C	3	mono	VWDE
chr7	12353713	31	C	23	G	8	bi	VWDE
chr7	12354019	41	A	34	G	7	mono	VWDE
chr7	12354030	40	A	34	T	6	mono	VWDE
chr7	12354035	40	A	34	C	6	mono	VWDE
chr7	12354340	18	G	15	A	3	mono	VWDE
chr7	12354348	16	C	13	A	3	mono	VWDE
chr7	12354427	53	T	37	G	16	bi	VWDE
chr7	12354723	16	C	14	T	2	mono	VWDE
chr7	12354724	16	T	14	G	2	mono	VWDE
chr7	12355918	13	T	13	A	0	mono	VWDE
chr7	12356187	54	C	29	T	25	bi	VWDE
chr7	12358216	11	A	6	G	5	bi	VWDE
chr7	12360108	14	G	7	T	7	bi	VWDE
chr7	12361157	17	C	14	T	3	mono	VWDE
chr7	12361395	32	C	23	T	9	bi	VWDE
chr7	12364095	16	A	8	G	8	bi	VWDE
chr7	12364236	12	A	7	G	5	bi	VWDE
chr7	12366560	12	G	8	A	4	bi	VWDE
chr7	12367363	19	G	12	C	7	bi	VWDE
chr7	12369637	79	C	42	A	37	bi	VWDE
chr7	12369701	111	C	67	T	44	bi	VWDE
chr7	12369896	82	A	48	G	34	bi	VWDE
chr7	12369909	94	A	56	G	38	bi	VWDE
chr7	12370211	68	A	41	T	27	bi	VWDE
chr7	12370736	72	C	46	T	26	bi	VWDE
chr7	12371081	22	C	11	G	11	bi	VWDE
chr7	12371218	23	A	13	G	10	bi	VWDE
chr7	12371681	47	A	31	C	16	bi	VWDE
chr7	12371745	66	G	42	A	24	bi	VWDE
chr7	12371763	67	T	39	A	28	bi	VWDE
chr7	12371796	60	A	36	G	24	bi	VWDE
chr7	12371874	45	A	28	G	17	bi	VWDE
chr7	12371999	47	A	25	T	22	bi	VWDE
chr7	12372107	69	G	38	T	31	bi	VWDE
chr7	12373379	114	A	57	T	57	bi	VWDE
chr7	12373840	76	T	40	C	36	bi	VWDE
chr7	12374359	14	C	9	T	5	bi	VWDE
chr7	12374994	66	G	46	T	20	bi	VWDE
chr7	12375099	69	G	43	A	26	bi	VWDE
chr7	12375367	13	T	9	A	4	bi	VWDE
chr7	12375723	55	C	36	T	19	bi	VWDE
chr7	12376297	56	G	33	A	23	bi	VWDE
chr7	12376435	36	A	24	G	12	bi	VWDE
chr7	12376741	50	T	29	C	21	bi	VWDE
chr7	12377544	38	G	22	A	16	bi	VWDE
chr7	12377587	37	G	27	A	10	bi	VWDE
chr7	12377736	37	C	23	T	14	bi	VWDE
chr7	12378150	22	A	12	C	10	bi	VWDE
chr7	12378518	24	T	16	C	8	bi	VWDE
chr7	12378888	33	C	20	G	13	bi	VWDE
chr7	12379237	24	C	14	T	10	bi	VWDE
chr7	12379312	21	G	13	C	8	bi	VWDE
chr7	12383095	33	T	20	C	13	bi	VWDE
chr7	12385496	36	T	20	C	16	bi	VWDE
chr7	12389177	70	G	44	A	26	bi	VWDE
chr7	12393721	36	T	21	C	15	bi	VWDE
chr7	12394530	15	A	9	G	6	bi	VWDE
chr7	12395145	25	C	14	T	11	bi	VWDE
chr7	12395486	16	G	9	A	7	bi	VWDE
chr7	12396139	16	C	11	T	5	bi	VWDE
chr7	12396164	16	C	9	A	7	bi	VWDE
chr7	12397920	31	C	19	G	12	bi	VWDE
chr7	12398768	22	C	13	T	9	bi	VWDE
chr7	12399766	23	C	15	A	8	bi	VWDE
chr7	12400060	16	T	9	G	7	bi	VWDE
chr7	12400172	13	G	10	C	3	bi	VWDE
chr7	12400952	24	C	17	T	7	bi	VWDE
chr7	12403459	31	G	16	C	15	bi	VWDE
chr7	12403502	36	A	21	G	15	bi	VWDE
chr7	12403764	112	G	73	A	39	bi	VWDE
chr7	12687129	11	A	6	G	5	bi	ARL4A
chr7	12689979	40	T	23	G	17	bi	ARL4A
chr7	13564040	10	G	6	A	4	bi	AC011288.2
chr7	13636277	10	G	7	A	3	bi	AC011288.2
chr7	13636893	10	T	7	C	3	bi	AC011288.2
chr7	13638851	10	G	6	C	4	bi	AC011288.2
chr7	13694571	11	G	7	A	4	bi	AC011288.2
chr7	13705981	13	C	8	G	5	bi	AC011288.2
chr7	13707896	10	C	5	G	5	bi	AC011288.2
chr7	13717504	10	A	5	T	5	bi	AC011288.2
chr7	13717509	10	A	5	C	5	bi	AC011288.2
chr7	13723275	11	G	9	A	2	mono	AC011288.2
chr7	13724961	13	C	7	G	6	bi	AC011288.2
chr7	13725083	13	C	7	G	6	bi	AC011288.2
chr7	13725418	15	T	8	C	7	bi	AC011288.2
chr7	13725612	10	A	7	G	3	bi	AC011288.2
chr7	13727514	11	G	6	A	5	bi	AC011288.2
chr7	13727534	11	G	6	T	5	bi	AC011288.2
chr7	13728454	13	A	9	G	4	bi	AC011288.2
chr7	13728758	10	T	9	C	1	mono	AC011288.2
chr7	13738010	12	G	7	A	5	bi	AC011288.2
chr7	13740859	15	T	8	C	7	bi	AC011288.2
chr7	13741372	14	G	9	A	5	bi	AC011288.2
chr7	13743158	13	T	8	A	5	bi	AC011288.2
chr7	13744672	13	G	8	A	5	bi	AC011288.2
chr7	13745418	14	C	8	T	6	bi	AC011288.2
chr7	13746737	16	C	11	T	5	bi	AC011288.2
chr7	13747529	10	C	5	T	5	bi	AC011288.2
chr7	13748167	10	G	7	C	3	bi	AC011288.2
chr7	13749494	17	T	10	C	7	bi	AC011288.2
chr7	13749526	15	A	8	G	7	bi	AC011288.2
chr7	13752825	13	G	10	A	3	bi	NA
chr7	13753384	12	C	7	T	5	bi	NA
chr7	13754759	14	C	7	T	7	bi	NA
chr7	13755477	17	G	9	A	8	bi	NA
chr7	13758349	24	G	16	A	8	bi	NA
chr7	13758531	11	A	7	T	4	bi	NA
chr7	13758781	14	A	9	G	5	bi	NA
chr7	13759019	18	C	9	T	9	bi	NA
chr7	13760911	18	T	12	G	6	bi	NA
chr7	13761757	12	G	7	A	5	bi	NA
chr7	13761973	11	C	9	T	2	mono	NA
chr7	13762013	16	G	10	A	6	bi	NA
chr7	13762139	16	A	8	G	8	bi	NA
chr7	13762200	14	A	9	G	5	bi	NA
chr7	13762301	21	A	14	G	7	bi	NA
chr7	13763234	18	T	10	C	8	bi	NA
chr7	13763337	13	C	9	T	4	bi	NA
chr7	13764332	11	A	6	T	5	bi	NA
chr7	13764480	12	A	9	C	3	bi	NA
chr7	13764910	12	C	7	T	5	bi	NA
chr7	13765342	15	G	9	T	6	bi	NA
chr7	13765350	14	C	8	T	6	bi	NA
chr7	13765545	10	A	6	C	4	bi	NA
chr7	13774620	18	A	10	G	8	bi	NA
chr7	13775400	29	G	21	A	8	bi	NA
chr7	13776221	10	C	6	T	4	bi	NA
chr7	13779173	14	C	9	G	5	bi	NA
chr7	13779334	13	A	7	T	6	bi	NA
chr7	13779440	11	T	6	C	5	bi	NA
chr7	13786782	13	T	8	C	5	bi	NA
chr7	13787131	16	A	8	G	8	bi	NA
chr7	13787190	15	C	9	T	6	bi	NA
chr7	13790620	15	A	10	T	5	bi	NA
chr7	13791768	10	C	6	T	4	bi	NA
chr7	13796463	15	C	8	T	7	bi	NA
chr7	13797128	16	C	8	T	8	bi	NA
chr7	13797432	15	G	8	A	7	bi	NA
chr7	13797656	21	G	14	A	7	bi	NA
chr7	13798250	12	C	6	G	6	bi	NA
chr7	13798667	16	G	10	C	6	bi	NA
chr7	13798712	14	A	7	G	7	bi	NA
chr7	13799217	16	A	10	G	6	bi	NA
chr7	13800042	14	A	7	T	7	bi	NA
chr7	13800123	13	C	10	T	3	bi	NA
chr7	13801364	17	C	9	G	8	bi	NA
chr7	13801906	15	T	9	C	6	bi	NA
chr7	13802173	19	G	11	A	8	bi	NA
chr7	13802572	12	C	6	G	6	bi	NA
chr7	13803062	27	A	20	G	7	bi	NA
chr7	13803675	18	A	9	G	9	bi	NA
chr7	13804400	18	C	9	T	9	bi	NA
chr7	13833545	114	A	61	C	53	bi	NA
chr7	13891971	51	A	31	G	20	bi	ETV1
chr7	13892357	41	A	21	T	20	bi	ETV1
chr7	13892976	39	C	24	T	15	bi	ETV1
chr7	13895063	301	A	179	G	122	bi	ETV1
chr7	13895682	193	T	136	C	57	bi	ETV1
chr7	13901498	16	G	9	C	7	bi	ETV1
chr7	13903089	20	A	11	G	9	bi	ETV1
chr7	13905502	15	C	10	T	5	bi	ETV1
chr7	13905833	24	C	14	G	10	bi	ETV1
chr7	13906050	19	G	10	A	9	bi	ETV1
chr7	13909094	17	T	11	C	6	bi	ETV1
chr7	13914895	17	T	9	C	8	bi	ETV1
chr7	13919311	22	C	12	T	10	bi	ETV1
chr7	13923808	27	A	18	G	9	bi	ETV1
chr7	13923966	11	C	6	T	5	bi	ETV1
chr7	13951318	21	C	12	T	9	bi	ETV1
chr7	13951367	15	A	9	G	6	bi	ETV1
chr7	13951596	10	C	7	T	3	bi	ETV1
chr7	13952203	12	G	8	T	4	bi	ETV1
chr7	13952228	15	G	9	C	6	bi	ETV1
chr7	13953085	19	G	11	A	8	bi	ETV1
chr7	13965045	14	T	8	C	6	bi	ETV1
chr7	13965085	15	C	8	T	7	bi	ETV1
chr7	13966604	11	G	6	T	5	bi	ETV1
chr7	13967677	11	C	8	G	3	bi	ETV1
chr7	13968040	10	T	6	C	4	bi	ETV1
chr7	13968954	13	T	8	C	5	bi	ETV1
chr7	13969001	11	C	6	T	5	bi	ETV1
chr7	13969206	11	C	10	A	1	mono	ETV1
chr7	13971423	17	G	10	T	7	bi	ETV1
chr7	13973594	23	A	15	G	8	bi	ETV1
chr7	13973827	15	G	8	A	7	bi	ETV1
chr7	13973873	13	T	7	A	6	bi	ETV1
chr7	13974381	22	C	12	G	10	bi	ETV1
chr7	13975693	10	A	5	T	5	bi	ETV1
chr7	13977314	26	T	19	C	7	bi	ETV1
chr7	13977382	23	C	15	T	8	bi	ETV1
chr7	13977383	23	C	15	G	8	bi	ETV1
chr7	13978519	14	C	8	T	6	bi	ETV1
chr7	13978531	15	G	9	A	6	bi	ETV1
chr7	13978869	32	C	17	T	15	bi	ETV1
chr7	13979617	26	A	15	G	11	bi	ETV1
chr7	13979823	40	C	23	T	17	bi	ETV1
chr7	13979915	36	G	21	T	15	bi	ETV1
chr7	13981061	28	T	18	C	10	bi	ETV1
chr7	13981470	54	G	31	A	23	bi	ETV1
chr7	13981496	42	C	25	G	17	bi	ETV1
chr7	13982061	27	C	16	T	11	bi	ETV1
chr7	13982740	57	G	33	A	24	bi	ETV1
chr7	13982819	50	G	27	A	23	bi	ETV1
chr7	13982897	34	G	19	A	15	bi	ETV1
chr7	13983666	37	G	26	T	11	bi	ETV1
chr7	13983837	37	G	19	A	18	bi	ETV1
chr7	13984024	20	A	12	C	8	bi	ETV1
chr7	13984182	52	C	32	G	20	bi	ETV1
chr7	13984771	53	A	30	T	23	bi	ETV1
chr7	13985242	30	A	18	G	12	bi	ETV1
chr7	13985692	59	G	30	A	29	bi	ETV1
chr7	13985744	53	C	28	T	25	bi	ETV1
chr7	13985786	38	G	19	T	19	bi	ETV1
chr7	13986015	42	G	24	A	18	bi	ETV1
chr7	13986102	71	C	40	T	31	bi	ETV1
chr7	13986141	73	T	41	A	32	bi	ETV1
chr7	13987333	16	G	14	A	2	mono	ETV1
chr7	13987413	11	T	10	C	1	mono	ETV1
chr7	13987418	11	T	10	G	1	mono	ETV1
chr7	13987852	12	G	10	A	2	mono	ETV1
chr7	13987932	20	G	13	A	7	bi	ETV1
chr7	13988366	16	C	11	T	5	bi	ETV1
chr7	13990114	11	T	7	C	4	bi	ETV1
chr7	13990147	12	G	7	C	5	bi	ETV1
chr7	16421268	11	T	6	G	5	bi	CRPPA
chr7	16599999	97	C	56	T	41	bi	ANKMY2
chr7	16646245	84	C	42	T	42	bi	BZW2
chr7	16646876	16	T	13	G	3	mono	BZW2
chr7	16668122	12	T	7	G	5	bi	BZW2
chr7	16683333	11	A	6	G	5	bi	BZW2
chr7	16683497	11	G	8	A	3	bi	BZW2
chr7	16683503	11	T	9	C	2	mono	BZW2
chr7	16684148	12	T	8	A	4	bi	BZW2
chr7	16684821	10	T	6	G	4	bi	BZW2
chr7	16685054	13	G	8	A	5	bi	BZW2
chr7	16686279	10	C	9	A	1	mono	BZW2
chr7	16695120	14	G	8	A	6	bi	BZW2
chr7	16695266	12	G	7	A	5	bi	BZW2
chr7	16698454	10	A	5	G	5	bi	"BZW2", "AC073333.8"
chr7	16699469	20	T	11	C	9	bi	"BZW2", "AC073333.8"
chr7	16753879	80	A	43	G	37	bi	TSPAN13
chr7	16783703	173	T	93	C	80	bi	TSPAN13
chr7	16784353	193	G	99	T	94	bi	TSPAN13
chr7	17298806	38	A	23	G	15	bi	"AHR", "AC003075.4"
chr7	17310002	19	C	12	T	7	bi	"AHR", "RP11-507K12.1"
chr7	17329398	10	T	7	A	3	bi	"AHR", "RP11-507K12.1"
chr7	17339293	35	A	20	G	15	bi	"AHR", "RP11-507K12.1"
chr7	17339486	24	G	15	A	9	bi	"AHR", "RP11-507K12.1"
chr7	17343437	15	C	8	A	7	bi	"AHR", "RP11-507K12.1"
chr7	17792182	54	C	32	T	22	bi	SNX13
chr7	17795103	13	G	8	T	5	bi	SNX13
chr7	17795362	11	A	6	C	5	bi	SNX13
chr7	17832470	11	C	8	A	3	bi	SNX13
chr7	17833542	12	C	6	T	6	bi	SNX13
chr7	17833852	10	C	6	T	4	bi	SNX13
chr7	17835808	10	T	7	C	3	bi	SNX13
chr7	17837825	10	C	6	T	4	bi	SNX13
chr7	17846839	19	A	13	G	6	bi	SNX13
chr7	17848964	11	T	8	C	3	bi	SNX13
chr7	17879635	12	T	7	G	5	bi	SNX13
chr7	17890032	10	C	8	T	2	bi	SNX13
chr7	17896042	13	G	7	A	6	bi	SNX13
chr7	17911301	11	C	9	G	2	mono	SNX13
chr7	17912995	10	G	6	A	4	bi	SNX13
chr7	17915453	17	G	9	A	8	bi	SNX13
chr7	17915460	17	A	9	G	8	bi	SNX13
chr7	17915671	14	T	11	C	3	bi	SNX13
chr7	17915687	12	C	10	G	2	mono	SNX13
chr7	17925329	12	A	6	C	6	bi	SNX13
chr7	17927825	11	C	7	T	4	bi	SNX13
chr7	17931601	10	C	5	T	5	bi	SNX13
chr7	17938506	14	C	8	T	6	bi	SNX13
chr7	17938897	13	G	10	C	3	bi	SNX13
chr7	17940170	10	A	6	G	4	bi	SNX13
chr7	19697976	74	A	38	G	36	bi	POLR1F
chr7	20137710	49	A	28	G	21	bi	"AC005062.2", "MACC1"
chr7	20138259	52	C	26	T	26	bi	"AC005062.2", "MACC1"
chr7	20158817	101	G	58	A	43	bi	MACC1
chr7	20161772	15	C	10	G	5	bi	MACC1
chr7	20168622	10	G	6	T	4	bi	MACC1
chr7	20179453	10	T	6	C	4	bi	MACC1
chr7	20184349	10	C	6	T	4	bi	MACC1
chr7	20331609	15	T	9	C	6	bi	"ITGB8-AS1", "ITGB8"
chr7	20414942	11	C	8	G	3	bi	ITGB8
chr7	21427572	24	C	13	T	11	bi	NA
chr7	21427837	12	C	7	A	5	bi	NA
chr7	21430918	11	A	6	T	5	bi	SP4
chr7	21481615	18	A	11	G	7	bi	SP4
chr7	21494982	13	G	8	T	5	bi	SP4
chr7	21498449	11	G	6	A	5	bi	SP4
chr7	21511452	140	A	73	G	67	bi	SP4
chr7	21512787	106	T	54	C	52	bi	SP4
chr7	21543345	75	G	57	T	18	bi	DNAH11
chr7	21543346	75	A	57	T	18	bi	DNAH11
chr7	21566863	11	C	6	T	5	bi	DNAH11
chr7	21567033	13	A	10	C	3	bi	DNAH11
chr7	21567627	12	G	11	T	1	mono	DNAH11
chr7	21568772	16	C	12	G	4	bi	DNAH11
chr7	21570005	10	G	8	A	2	bi	DNAH11
chr7	21572947	11	A	10	G	1	mono	DNAH11
chr7	21573087	10	T	8	C	2	bi	DNAH11
chr7	21573175	10	G	9	T	1	mono	DNAH11
chr7	21576320	13	A	11	G	2	mono	DNAH11
chr7	21577249	20	G	18	C	2	mono	DNAH11
chr7	21577270	17	T	15	C	2	mono	DNAH11
chr7	21579137	10	C	10	T	0	mono	DNAH11
chr7	21581187	15	G	13	A	2	mono	DNAH11
chr7	21583617	14	G	11	A	3	bi	DNAH11
chr7	21588579	10	A	6	G	4	bi	DNAH11
chr7	21591364	32	A	28	G	4	mono	DNAH11
chr7	21600743	18	C	13	T	5	bi	DNAH11
chr7	21617567	10	A	10	G	0	mono	DNAH11
chr7	21618088	13	T	12	G	1	mono	DNAH11
chr7	21887464	19	G	13	C	6	bi	DNAH11
chr7	21887933	25	C	13	G	12	bi	DNAH11
chr7	21888280	13	A	9	T	4	bi	DNAH11
chr7	21888461	21	C	13	A	8	bi	DNAH11
chr7	21888698	18	T	10	C	8	bi	DNAH11
chr7	21888909	14	C	7	T	7	bi	DNAH11
chr7	21889239	21	C	14	T	7	bi	DNAH11
chr7	21889834	27	G	15	T	12	bi	DNAH11
chr7	21889913	28	T	17	C	11	bi	DNAH11
chr7	21892699	22	T	14	C	8	bi	DNAH11
chr7	21892930	27	G	15	A	12	bi	DNAH11
chr7	21893355	36	A	22	T	14	bi	DNAH11
chr7	21894206	21	C	11	T	10	bi	DNAH11
chr7	21894306	26	C	14	T	12	bi	DNAH11
chr7	21896792	38	C	20	T	18	bi	DNAH11
chr7	21897080	20	C	11	A	9	bi	DNAH11
chr7	21897239	28	A	22	T	6	bi	DNAH11
chr7	21898155	31	G	16	A	15	bi	DNAH11
chr7	21898622	54	C	31	A	23	bi	DNAH11
chr7	21898774	49	G	26	A	23	bi	DNAH11
chr7	21898877	47	T	29	C	18	bi	DNAH11
chr7	21898916	34	A	17	G	17	bi	DNAH11
chr7	21899471	38	C	21	A	17	bi	DNAH11
chr7	21901342	569	A	299	G	270	bi	"DNAH11", "CDCA7L"
chr7	21902051	689	C	361	A	328	bi	CDCA7L
chr7	21916126	10	A	5	G	5	bi	CDCA7L
chr7	21943858	11	A	8	C	3	bi	CDCA7L
chr7	22118446	24	C	15	T	9	bi	RAPGEF5
chr7	22313089	16	A	10	T	6	bi	RAPGEF5
chr7	22313121	14	T	9	C	5	bi	RAPGEF5
chr7	22313627	12	T	8	A	4	bi	RAPGEF5
chr7	22314998	16	A	8	G	8	bi	RAPGEF5
chr7	22344076	13	C	7	T	6	bi	RAPGEF5
chr7	22351471	13	C	8	T	5	bi	RAPGEF5
chr7	22351501	11	C	6	A	5	bi	RAPGEF5
chr7	22354723	12	A	8	G	4	bi	RAPGEF5
chr7	22419705	22	G	14	A	8	bi	STEAP1B
chr7	22854373	43	A	24	C	19	bi	SNHG26
chr7	22854868	54	T	30	C	24	bi	SNHG26
chr7	22855116	39	T	23	A	16	bi	SNHG26
chr7	22856612	33	C	19	G	14	bi	SNHG26
chr7	22857296	28	C	17	G	11	bi	SNHG26
chr7	22857459	23	T	12	A	11	bi	SNHG26
chr7	22857576	22	A	12	G	10	bi	SNHG26
chr7	22857868	24	A	13	G	11	bi	SNHG26
chr7	22858271	49	C	27	T	22	bi	SNHG26
chr7	22859285	26	G	16	C	10	bi	SNHG26
chr7	22860459	28	A	14	T	14	bi	SNHG26
chr7	22938567	10	C	6	T	4	bi	FAM126A
chr7	22938968	13	G	7	A	6	bi	FAM126A
chr7	22942588	199	C	106	T	93	bi	FAM126A
chr7	22944271	321	T	173	C	148	bi	FAM126A
chr7	22945153	378	A	211	C	167	bi	FAM126A
chr7	22945154	380	G	213	A	167	bi	FAM126A
chr7	22945205	326	T	171	C	155	bi	FAM126A
chr7	22945512	295	G	159	C	136	bi	FAM126A
chr7	22947881	11	G	7	A	4	bi	FAM126A
chr7	22949201	20	A	12	G	8	bi	FAM126A
chr7	22949585	13	T	7	A	6	bi	FAM126A
chr7	22952263	23	A	15	G	8	bi	FAM126A
chr7	22952999	24	C	15	T	9	bi	FAM126A
chr7	22953168	20	A	11	C	9	bi	FAM126A
chr7	22953224	13	A	8	G	5	bi	FAM126A
chr7	22953349	12	C	7	T	5	bi	FAM126A
chr7	22953714	12	C	7	T	5	bi	FAM126A
chr7	22957545	24	G	14	A	10	bi	FAM126A
chr7	22959291	11	A	6	G	5	bi	FAM126A
chr7	22979587	25	C	14	T	11	bi	FAM126A
chr7	22980191	15	G	8	A	7	bi	FAM126A
chr7	22980894	17	C	9	T	8	bi	FAM126A
chr7	22981053	27	G	17	A	10	bi	FAM126A
chr7	22981176	18	A	11	C	7	bi	FAM126A
chr7	22981463	10	A	5	C	5	bi	FAM126A
chr7	22981888	11	C	6	A	5	bi	FAM126A
chr7	22982828	14	C	7	T	7	bi	FAM126A
chr7	22985301	12	A	7	C	5	bi	FAM126A
chr7	22985460	15	T	8	C	7	bi	FAM126A
chr7	22989413	12	C	6	T	6	bi	FAM126A
chr7	22989428	11	T	6	A	5	bi	FAM126A
chr7	22989888	17	A	11	G	6	bi	FAM126A
chr7	22995376	11	A	6	T	5	bi	FAM126A
chr7	22998782	12	C	8	T	4	bi	FAM126A
chr7	23008151	10	C	6	T	4	bi	FAM126A
chr7	23009967	17	T	11	A	6	bi	FAM126A
chr7	23010213	13	T	9	C	4	bi	FAM126A
chr7	23106333	23	A	12	G	11	bi	KLHL7
chr7	23192570	10	G	10	A	0	mono	NUP42
chr7	23343516	18	C	9	T	9	bi	IGF2BP3
chr7	23344879	12	C	8	G	4	bi	IGF2BP3
chr7	23348194	29	T	19	C	10	bi	IGF2BP3
chr7	23359007	11	C	7	T	4	bi	IGF2BP3
chr7	23381148	10	A	6	C	4	bi	IGF2BP3
chr7	23396706	12	A	8	G	4	bi	IGF2BP3
chr7	23396962	12	G	9	A	3	bi	IGF2BP3
chr7	23397306	12	C	7	G	5	bi	IGF2BP3
chr7	23400464	13	A	8	G	5	bi	IGF2BP3
chr7	23400682	14	T	10	C	4	bi	IGF2BP3
chr7	23400757	13	A	8	G	5	bi	IGF2BP3
chr7	23400820	20	G	11	C	9	bi	IGF2BP3
chr7	23402349	10	A	8	G	2	bi	IGF2BP3
chr7	23404522	11	T	6	C	5	bi	IGF2BP3
chr7	23406780	11	C	8	T	3	bi	IGF2BP3
chr7	23411021	16	G	10	A	6	bi	IGF2BP3
chr7	23412723	21	C	12	T	9	bi	IGF2BP3
chr7	23416916	12	A	6	G	6	bi	IGF2BP3
chr7	23424975	13	C	9	T	4	bi	IGF2BP3
chr7	23425061	13	C	9	T	4	bi	IGF2BP3
chr7	23448555	15	A	8	C	7	bi	IGF2BP3
chr7	23451536	10	A	5	G	5	bi	IGF2BP3
chr7	23509963	13	G	7	T	6	bi	TRA2A
chr7	23563699	109	A	109	G	0	mono	AC006026.9
chr7	23680869	14	T	8	G	6	bi	FAM221A
chr7	23681004	10	C	5	G	5	bi	FAM221A
chr7	23681101	11	T	7	G	4	bi	FAM221A
chr7	23681366	15	C	11	T	4	bi	FAM221A
chr7	23683593	11	C	6	T	5	bi	FAM221A
chr7	23692169	20	C	10	T	10	bi	FAM221A
chr7	23692718	12	A	9	G	3	bi	FAM221A
chr7	23696891	18	C	11	T	7	bi	FAM221A
chr7	23697056	18	C	12	G	6	bi	FAM221A
chr7	23698176	15	T	10	C	5	bi	FAM221A
chr7	23702324	50	C	32	T	18	bi	FAM221A
chr7	24385860	11	C	7	T	4	bi	RP5-1055C4.1
chr7	24386079	11	T	8	C	3	bi	RP5-1055C4.1
chr7	24386149	10	A	5	G	5	bi	RP5-1055C4.1
chr7	24390125	10	A	9	C	1	mono	RP5-1055C4.1
chr7	24393382	11	C	8	T	3	bi	RP5-1055C4.1
chr7	24402015	12	A	10	G	2	mono	RP5-1055C4.1
chr7	24404579	17	C	10	G	7	bi	RP5-1055C4.1
chr7	24405045	10	G	9	C	1	mono	RP5-1055C4.1
chr7	24405216	21	C	12	G	9	bi	RP5-1055C4.1
chr7	24405439	15	A	10	T	5	bi	RP5-1055C4.1
chr7	24407290	22	C	17	T	5	bi	RP5-1055C4.1
chr7	24576855	11	A	6	G	5	bi	MPP6
chr7	24576902	17	G	9	A	8	bi	MPP6
chr7	24689597	43	C	42	T	0	mono	MPP6
chr7	24702966	16	T	11	C	5	bi	GSDME
chr7	24703305	18	C	10	T	8	bi	GSDME
chr7	24797901	22	C	12	A	10	bi	OSBPL3
chr7	25119565	31	T	18	C	13	bi	CYCS
chr7	26159102	14	T	9	G	5	bi	NFE2L3
chr7	26212762	796	A	796	G	0	mono	CBX3
chr7	26668038	14	A	8	C	6	bi	SKAP2
chr7	27458801	1831	C	1831	T	0	mono	EIF4HP1
chr7	27525574	156	C	95	T	61	bi	HIBADH
chr7	27534562	12	T	8	C	4	bi	HIBADH
chr7	27787484	93	T	53	A	40	bi	TAX1BP1
chr7	27830163	19	A	11	G	8	bi	TAX1BP1
chr7	27830175	21	C	12	G	9	bi	TAX1BP1
chr7	27831552	24	C	15	T	9	bi	"TAX1BP1", "JAZF1"
chr7	28956604	16	A	8	G	8	bi	TRIL
chr7	28957328	20	T	13	C	7	bi	TRIL
chr7	28958149	27	C	15	G	12	bi	"TRIL", "AC005013.5"
chr7	29146640	12	A	6	G	6	bi	"CPVL", "RP5-1189D6.2", "CHN2"
chr7	29513161	13	C	7	T	6	bi	"RP5-1189D6.2", "CHN2"
chr7	29513239	12	C	6	T	6	bi	"RP5-1189D6.2", "CHN2"
chr7	29513418	13	C	9	T	4	bi	"RP5-1189D6.2", "CHN2"
chr7	29563583	39	A	28	G	11	bi	AC007255.8
chr7	29563664	26	C	14	G	12	bi	AC007255.8
chr7	29564234	22	C	14	T	8	bi	PRR15
chr7	29565429	28	A	16	C	12	bi	PRR15
chr7	29565540	21	C	13	T	8	bi	PRR15
chr7	29566809	35	C	18	T	17	bi	PRR15
chr7	29567280	12	C	11	T	1	mono	PRR15
chr7	29647192	17	C	12	T	5	bi	ZNRF2P2
chr7	29647198	17	G	12	A	5	bi	ZNRF2P2
chr7	29647213	13	C	10	T	3	bi	ZNRF2P2
chr7	29647218	14	G	11	A	3	bi	ZNRF2P2
chr7	29649211	11	T	7	C	4	bi	ZNRF2P2
chr7	29651089	10	C	7	A	3	bi	"ZNRF2P2", "DPY19L2P3"
chr7	29685069	33	C	17	T	16	bi	"ZNRF2P2", "DPY19L2P3"
chr7	29914521	14	G	8	A	6	bi	WIPF3
chr7	29989076	24	G	18	C	6	bi	"SCRN1", "FKBP14-AS1"
chr7	29989337	16	C	10	A	6	bi	"SCRN1", "FKBP14-AS1"
chr7	30014063	63	G	33	A	30	bi	"FKBP14-AS1", "FKBP14"
chr7	30016448	13	T	9	C	4	bi	"FKBP14-AS1", "FKBP14"
chr7	30021076	10	A	6	G	4	bi	"FKBP14-AS1", "FKBP14"
chr7	30028412	82	G	44	A	38	bi	PLEKHA8
chr7	30029791	10	G	6	A	4	bi	PLEKHA8
chr7	30049586	16	C	9	A	7	bi	PLEKHA8
chr7	30051196	12	G	7	A	5	bi	PLEKHA8
chr7	30075001	11	T	7	C	4	bi	"PLEKHA8", "AC007285.7"
chr7	30077801	12	A	8	C	4	bi	PLEKHA8
chr7	30077886	10	G	6	C	4	bi	PLEKHA8
chr7	30078067	10	C	5	T	5	bi	PLEKHA8
chr7	30078892	94	C	47	T	47	bi	PLEKHA8
chr7	30079794	131	A	71	G	60	bi	PLEKHA8
chr7	30082307	134	C	68	G	66	bi	PLEKHA8
chr7	30082417	93	C	48	T	45	bi	PLEKHA8
chr7	30082809	107	C	63	A	44	bi	PLEKHA8
chr7	30135157	16	C	10	G	6	bi	MTURN
chr7	30285399	102	C	56	T	46	bi	ZNRF2
chr7	30285663	24	C	14	T	10	bi	ZNRF2
chr7	30452621	19	T	11	C	8	bi	NOD1
chr7	30452934	12	A	6	G	6	bi	NOD1
chr7	30456766	17	G	10	C	7	bi	NOD1
chr7	30459959	13	T	8	C	5	bi	NOD1
chr7	30496995	608	T	328	C	280	bi	GGCT
chr7	30497300	11	A	7	G	4	bi	"GGCT", "RP4-777O23.3"
chr7	30499035	10	C	6	T	4	bi	"GGCT", "RP4-777O23.3"
chr7	30562025	22	G	13	A	9	bi	GARS1-DT
chr7	30569645	13	C	8	G	5	bi	GARS1-DT
chr7	30756657	13	T	7	C	6	bi	"INMT", "INMT-MINDY4"
chr7	30756914	10	C	5	T	5	bi	"INMT", "INMT-MINDY4"
chr7	30757354	12	C	6	T	6	bi	"INMT", "INMT-MINDY4"
chr7	30757532	11	C	11	T	0	mono	"INMT", "INMT-MINDY4"
chr7	31026978	16	C	9	A	7	bi	NA
chr7	31027711	13	C	9	T	4	bi	NA
chr7	31030330	15	A	10	C	5	bi	NA
chr7	31030707	11	C	7	G	4	bi	NA
chr7	31030751	15	T	9	C	6	bi	NA
chr7	31106841	43	A	26	G	17	bi	ADCYAP1R1
chr7	31108147	44	T	29	C	15	bi	ADCYAP1R1
chr7	31108351	42	C	23	T	19	bi	ADCYAP1R1
chr7	31108419	34	A	21	G	13	bi	ADCYAP1R1
chr7	31108665	55	G	33	T	22	bi	ADCYAP1R1
chr7	31109439	37	T	26	G	11	bi	ADCYAP1R1
chr7	31109526	56	A	33	G	23	bi	ADCYAP1R1
chr7	31109669	38	T	24	G	14	bi	ADCYAP1R1
chr7	31707571	11	G	8	A	3	bi	PPP1R17
chr7	31707635	13	G	9	A	4	bi	PPP1R17
chr7	32486454	83	G	50	A	33	bi	LSM5
chr7	32486569	69	T	36	C	33	bi	LSM5
chr7	32487397	17	G	9	A	8	bi	LSM5
chr7	32490324	41	C	22	G	19	bi	LSM5
chr7	32490586	13	T	8	A	5	bi	LSM5
chr7	32490587	14	C	8	A	6	bi	LSM5
chr7	32492184	11	C	9	G	2	mono	LSM5
chr7	32493947	10	A	8	G	2	bi	LSM5
chr7	32505978	12	G	7	A	5	bi	AVL9
chr7	32506742	18	C	9	T	9	bi	AVL9
chr7	32508223	10	A	6	G	4	bi	AVL9
chr7	32509361	17	A	11	C	6	bi	AVL9
chr7	32513010	14	T	8	A	6	bi	AVL9
chr7	32515300	12	A	8	T	4	bi	AVL9
chr7	32516786	13	T	13	G	0	mono	AVL9
chr7	32520390	14	T	10	C	4	bi	AVL9
chr7	32520942	12	A	6	G	6	bi	AVL9
chr7	32524668	12	G	7	A	5	bi	AVL9
chr7	32540103	11	C	10	T	1	mono	AVL9
chr7	32559044	169	C	88	T	81	bi	AVL9
chr7	32562991	16	G	9	A	7	bi	AVL9
chr7	32563037	15	T	10	C	5	bi	AVL9
chr7	32563192	13	T	7	C	6	bi	AVL9
chr7	32576574	10	A	7	G	3	bi	AVL9
chr7	32578064	17	C	11	T	6	bi	AVL9
chr7	32579125	17	T	11	C	6	bi	AVL9
chr7	32579965	12	T	8	C	4	bi	AVL9
chr7	32581233	13	G	7	A	6	bi	"AVL9", "DPY19L1P1"
chr7	32581338	11	A	8	G	3	bi	"AVL9", "DPY19L1P1"
chr7	32581353	10	A	7	G	3	bi	"AVL9", "DPY19L1P1"
chr7	32583865	126	C	72	G	54	bi	"AVL9", "DPY19L1P1"
chr7	32584184	80	T	44	C	36	bi	"AVL9", "DPY19L1P1"
chr7	32585199	105	C	57	T	48	bi	"AVL9", "DPY19L1P1"
chr7	32585342	100	T	58	C	42	bi	"AVL9", "DPY19L1P1"
chr7	32585819	122	G	69	A	53	bi	"AVL9", "DPY19L1P1"
chr7	32585914	139	G	74	T	65	bi	"AVL9", "DPY19L1P1"
chr7	32586394	73	G	38	A	35	bi	"AVL9", "DPY19L1P1"
chr7	32587050	80	G	48	A	32	bi	"AVL9", "DPY19L1P1"
chr7	32616345	10	C	6	T	4	bi	DPY19L1P1
chr7	32692919	10	T	6	C	4	bi	DPY19L1P1
chr7	32728767	38	C	22	T	16	bi	"DPY19L1P1", "ZNRF2P1"
chr7	32754019	17	A	12	G	5	bi	DPY19L1P1
chr7	32754051	18	C	12	T	6	bi	DPY19L1P1
chr7	32754093	21	A	13	G	8	bi	DPY19L1P1
chr7	32754210	10	A	6	G	4	bi	DPY19L1P1
chr7	32754223	10	T	6	C	4	bi	DPY19L1P1
chr7	32754647	15	G	9	A	6	bi	DPY19L1P1
chr7	32755119	18	G	13	A	5	bi	DPY19L1P1
chr7	32755541	20	A	13	G	7	bi	DPY19L1P1
chr7	32757315	14	T	9	G	5	bi	DPY19L1P1
chr7	32758897	25	G	14	A	11	bi	"DPY19L1P1", "RP11-225B17.2"
chr7	32759926	9	T	5	G	4	bi	DPY19L1P1
chr7	32868523	121	C	64	G	57	bi	KBTBD2
chr7	32869092	93	C	48	T	45	bi	KBTBD2
chr7	32869333	162	T	91	C	71	bi	KBTBD2
chr7	32888115	11	A	8	G	3	bi	KBTBD2
chr7	32889200	12	G	7	A	5	bi	KBTBD2
chr7	32890016	19	C	12	A	7	bi	KBTBD2
chr7	32890407	15	C	9	T	6	bi	KBTBD2
chr7	32890985	17	C	10	T	7	bi	KBTBD2
chr7	33020297	27	C	15	A	12	bi	NT5C3A
chr7	33020566	14	G	8	A	6	bi	NT5C3A
chr7	33039049	11	C	7	T	4	bi	NT5C3A
chr7	33054948	10	G	7	A	3	bi	NT5C3A
chr7	33059768	10	G	8	A	2	bi	NT5C3A
chr7	33059782	15	G	9	A	6	bi	NT5C3A
chr7	33097911	11	T	7	C	4	bi	RP9
chr7	33098687	12	G	10	A	2	mono	RP9
chr7	33107873	10	A	9	G	1	mono	RP9
chr7	33129646	42	C	21	G	21	bi	BBS9
chr7	34751589	114	G	114	A	0	mono	"NPSR1-AS1", "NPSR1", "NCAPD2P1"
chr7	34928435	10	A	5	G	5	bi	NA
chr7	34929132	76	A	38	G	38	bi	DPY19L1
chr7	34930719	20	C	11	T	9	bi	DPY19L1
chr7	34931073	90	G	48	C	42	bi	DPY19L1
chr7	34931297	99	T	52	G	47	bi	DPY19L1
chr7	34932288	13	T	9	G	4	bi	DPY19L1
chr7	34933059	14	G	10	C	4	bi	DPY19L1
chr7	34933140	14	A	11	T	3	bi	DPY19L1
chr7	34934115	24	C	15	A	9	bi	DPY19L1
chr7	34948146	12	A	6	G	6	bi	DPY19L1
chr7	34952764	10	G	7	C	3	bi	DPY19L1
chr7	34957313	10	T	8	C	2	bi	DPY19L1
chr7	34958238	15	G	11	A	4	bi	DPY19L1
chr7	35633366	77	G	42	C	35	bi	HERPUD2
chr7	35695468	13	A	7	G	6	bi	"HERPUD2", "HERPUD2-AS1"
chr7	35695583	23	G	15	C	8	bi	"HERPUD2", "HERPUD2-AS1"
chr7	35695969	26	G	15	A	11	bi	"HERPUD2", "HERPUD2-AS1"
chr7	35697475	19	C	10	G	9	bi	HERPUD2-AS1
chr7	35800020	11	C	8	T	3	bi	SEPTIN7-DT
chr7	35801687	11	C	7	G	4	bi	SEPTIN7
chr7	35803114	10	A	8	G	2	bi	SEPTIN7
chr7	35816729	11	G	6	T	5	bi	SEPTIN7
chr7	35873952	14	T	8	C	6	bi	SEPTIN7
chr7	35873954	14	A	8	G	6	bi	SEPTIN7
chr7	35878797	12	G	8	A	4	bi	SEPTIN7
chr7	35886268	15	A	10	G	5	bi	SEPTIN7
chr7	35888665	12	G	7	C	5	bi	SEPTIN7
chr7	35889068	11	A	7	T	4	bi	SEPTIN7
chr7	35898970	13	G	8	A	5	bi	SEPTIN7
chr7	35899751	19	T	12	G	7	bi	SEPTIN7
chr7	35900105	11	C	8	G	3	bi	SEPTIN7
chr7	35900696	21	G	13	A	8	bi	SEPTIN7
chr7	35905574	23	G	15	A	8	bi	SEPTIN7
chr7	36153178	17	C	13	G	4	bi	NA
chr7	36153533	19	T	10	G	9	bi	EEPD1
chr7	36299232	26	T	14	C	12	bi	EEPD1
chr7	36299517	22	A	13	G	9	bi	EEPD1
chr7	38178365	31	C	16	G	15	bi	STARD3NL
chr7	38384113	23	G	13	C	10	bi	AMPH
chr7	38384727	27	C	14	T	13	bi	AMPH
chr7	38391829	20	A	10	G	10	bi	AMPH
chr7	38429439	20	A	10	C	10	bi	AMPH
chr7	38724568	73	T	38	C	35	bi	VPS41
chr7	38725076	64	C	32	T	32	bi	VPS41
chr7	38727164	15	A	9	C	6	bi	VPS41
chr7	38731342	12	C	6	T	6	bi	VPS41
chr7	38735485	18	A	11	T	7	bi	VPS41
chr7	38735723	11	G	9	A	2	mono	VPS41
chr7	38740678	19	T	10	C	9	bi	VPS41
chr7	38740931	24	G	13	A	11	bi	VPS41
chr7	38746610	41	G	24	A	17	bi	VPS41
chr7	38753729	20	C	10	T	10	bi	VPS41
chr7	38790099	13	G	7	T	6	bi	VPS41
chr7	38790631	11	C	6	T	5	bi	VPS41
chr7	38791058	16	G	8	T	8	bi	VPS41
chr7	38791849	12	G	7	T	5	bi	VPS41
chr7	38792028	13	A	7	C	6	bi	VPS41
chr7	38792609	15	G	9	A	6	bi	VPS41
chr7	38792734	12	C	8	T	4	bi	VPS41
chr7	38792750	11	G	6	C	5	bi	VPS41
chr7	38795268	13	C	10	T	3	bi	VPS41
chr7	38795435	16	C	11	T	5	bi	VPS41
chr7	39566508	91	A	46	G	45	bi	YAE1
[truncated: 2,086 more rows]

## Sheet: Primed_WT_Rep3
chrom	pos	dp	allele_maj	allele_maj_num	allele_min	allele_min_num	allelism	gene_name
chrX	2873040	10	C	10	T	0	mono	GYG2
chrX	2879754	12	T	12	C	0	mono	GYG2
chrX	2879854	11	T	11	A	0	mono	GYG2
chrX	2882583	281	T	280	G	1	mono	GYG2
chrX	2882636	302	G	301	A	1	mono	GYG2
chrX	2904903	10	C	10	T	0	mono	ARSD
chrX	2929092	10	A	10	G	0	mono	ARSD
chrX	2929116	10	C	10	G	0	mono	ARSD
chrX	3609611	25	T	25	C	0	mono	PRKX
chrX	3814793	10	C	10	T	0	mono	NA
chrX	3820114	14	A	14	G	0	mono	"RP11-706O15.1", "RP11-23N11.1"
chrX	3821036	18	A	18	G	0	mono	"RP11-706O15.1", "RP11-23N11.1"
chrX	3821545	22	G	22	A	0	mono	"RP11-706O15.1", "RP11-23N11.1"
chrX	3821686	24	T	24	C	0	mono	"RP11-706O15.1", "RP11-23N11.1"
chrX	5889136	10	A	10	G	0	mono	NLGN4X
chrX	5890820	474	G	474	A	0	mono	NLGN4X
chrX	5892533	492	C	492	T	0	mono	NLGN4X
chrX	5894771	13	G	13	T	0	mono	NLGN4X
chrX	5901495	13	G	13	T	0	mono	NLGN4X
chrX	5956654	10	G	10	A	0	mono	NLGN4X
chrX	5972043	11	C	11	T	0	mono	NLGN4X
chrX	5980549	12	G	12	A	0	mono	NLGN4X
chrX	5980793	11	A	11	C	0	mono	NLGN4X
chrX	5992947	14	T	14	A	0	mono	NLGN4X
chrX	5993701	14	C	14	A	0	mono	NLGN4X
chrX	5995721	17	A	17	G	0	mono	NLGN4X
chrX	5995925	10	G	10	A	0	mono	NLGN4X
chrX	5998718	17	A	17	G	0	mono	NLGN4X
chrX	6134440	18	C	18	T	0	mono	NLGN4X
chrX	6140364	31	C	31	G	0	mono	NLGN4X
chrX	6208755	20	A	20	G	0	mono	NLGN4X
chrX	6213459	20	G	20	C	0	mono	NLGN4X
chrX	6214943	11	G	11	A	0	mono	NLGN4X
chrX	6215083	13	T	13	G	0	mono	NLGN4X
chrX	6215419	16	C	16	T	0	mono	NLGN4X
chrX	6216391	12	T	12	A	0	mono	NLGN4X
chrX	6216662	12	A	12	G	0	mono	NLGN4X
chrX	6216794	19	A	19	C	0	mono	NLGN4X
chrX	6217830	13	G	13	A	0	mono	NLGN4X
chrX	6217939	21	C	21	T	0	mono	NLGN4X
chrX	6217964	20	C	20	T	0	mono	NLGN4X
chrX	6218096	18	C	18	T	0	mono	NLGN4X
chrX	6218105	22	G	22	A	0	mono	NLGN4X
chrX	6218197	15	A	15	G	0	mono	NLGN4X
chrX	6218927	13	T	13	C	0	mono	NLGN4X
chrX	6218955	12	C	12	G	0	mono	NLGN4X
chrX	6219644	10	C	10	T	0	mono	NLGN4X
chrX	6221656	15	T	15	C	0	mono	NLGN4X
chrX	6221741	20	C	20	T	0	mono	NLGN4X
chrX	6221785	24	C	24	T	0	mono	NLGN4X
chrX	6224327	28	G	28	C	0	mono	NLGN4X
chrX	6225641	13	C	13	A	0	mono	NLGN4X
chrX	6226256	10	T	10	C	0	mono	NLGN4X
chrX	6227814	26	G	26	C	0	mono	NLGN4X
chrX	6229847	10	G	10	A	0	mono	NA
chrX	7049925	98	A	98	C	0	mono	PUDP
chrX	7927807	15	A	15	G	0	mono	NA
chrX	7928235	11	G	11	C	0	mono	NA
chrX	8588658	12	T	12	C	0	mono	ANOS1
chrX	8590058	15	T	15	G	0	mono	ANOS1
chrX	8598882	11	C	11	T	0	mono	ANOS1
chrX	8607048	11	C	11	T	0	mono	ANOS1
chrX	8607087	10	G	10	A	0	mono	ANOS1
chrX	8608606	12	A	11	G	1	mono	ANOS1
chrX	8610762	12	T	12	G	0	mono	ANOS1
chrX	8613811	10	G	10	A	0	mono	ANOS1
chrX	8613824	11	C	11	T	0	mono	ANOS1
chrX	8613891	11	T	11	C	0	mono	ANOS1
chrX	8614007	12	A	12	G	0	mono	ANOS1
chrX	8614032	15	A	15	G	0	mono	ANOS1
chrX	8614037	16	C	16	T	0	mono	ANOS1
chrX	8616427	11	T	11	G	0	mono	ANOS1
chrX	8636790	10	A	10	G	0	mono	ANOS1
chrX	8667195	11	A	11	G	0	mono	ANOS1
chrX	8673571	19	T	19	C	0	mono	ANOS1
chrX	8674031	16	G	16	C	0	mono	ANOS1
chrX	8674355	14	G	14	T	0	mono	ANOS1
chrX	8678442	10	T	10	C	0	mono	ANOS1
chrX	8681355	10	A	10	C	0	mono	ANOS1
chrX	8681356	10	T	10	A	0	mono	ANOS1
chrX	8690806	13	A	13	G	0	mono	ANOS1
chrX	8692772	17	C	17	T	0	mono	ANOS1
chrX	8693489	23	T	23	C	0	mono	ANOS1
chrX	8722576	14	C	14	T	0	mono	ANOS1
chrX	8723461	11	C	11	A	0	mono	ANOS1
chrX	8723470	12	C	12	A	0	mono	ANOS1
chrX	8724000	10	G	10	A	0	mono	ANOS1
chrX	8728342	15	C	15	T	0	mono	ANOS1
chrX	8728875	10	G	10	A	0	mono	ANOS1
chrX	8732127	157	A	157	C	0	mono	ANOS1
chrX	9503211	14	A	14	G	0	mono	TBL1X
chrX	9503243	16	A	16	C	0	mono	TBL1X
chrX	9503282	14	T	14	G	0	mono	TBL1X
chrX	9503348	15	T	15	C	0	mono	TBL1X
chrX	9503397	14	C	14	T	0	mono	TBL1X
chrX	9504762	14	A	14	G	0	mono	TBL1X
chrX	9504917	11	G	11	A	0	mono	TBL1X
chrX	9505565	11	G	11	A	0	mono	TBL1X
chrX	9505681	11	G	11	A	0	mono	TBL1X
chrX	9506956	10	C	10	A	0	mono	TBL1X
chrX	9516407	11	T	11	C	0	mono	TBL1X
chrX	9516427	11	A	11	G	0	mono	TBL1X
chrX	9659598	10	G	10	A	0	mono	TBL1X
chrX	9682873	10	A	10	T	0	mono	TBL1X
chrX	9718147	113	C	113	T	0	mono	TBL1X
chrX	9755705	13	C	13	T	0	mono	GPR143
chrX	9756502	16	C	16	T	0	mono	GPR143
chrX	9895209	25	A	25	G	0	mono	SHROOM2
chrX	10020599	13	C	13	G	0	mono	WWC3
chrX	10125258	17	T	17	C	0	mono	WWC3
chrX	10125725	12	G	12	A	0	mono	WWC3
chrX	10125932	11	C	11	A	0	mono	WWC3
chrX	10130290	14	A	14	G	0	mono	WWC3
chrX	10131175	11	G	11	A	0	mono	WWC3
chrX	10131243	11	G	11	A	0	mono	WWC3
chrX	10132212	14	C	14	A	0	mono	WWC3
chrX	10132336	11	G	11	A	0	mono	WWC3
chrX	10135672	12	A	12	C	0	mono	WWC3
chrX	10135687	11	C	11	T	0	mono	WWC3
chrX	10136545	12	G	12	T	0	mono	WWC3
chrX	10136566	10	C	10	T	0	mono	WWC3
chrX	10490835	10	C	10	T	0	mono	MID1
chrX	10605195	11	C	11	T	0	mono	MID1
chrX	11122997	17	G	17	T	0	mono	"HCCS", "ARHGAP6"
chrX	11766227	10	G	10	T	0	mono	MSL3
chrX	11766680	16	A	16	G	0	mono	MSL3
chrX	11767314	15	T	15	A	0	mono	MSL3
chrX	12792435	18	G	18	C	0	mono	PRPS2
chrX	12793903	16	G	16	A	0	mono	PRPS2
chrX	12821207	11	A	11	G	0	mono	PRPS2
chrX	12821533	10	T	10	C	0	mono	PRPS2
chrX	12976131	89	A	89	G	0	mono	TMSB4X
chrX	12978193	26	T	26	C	0	mono	NA
chrX	13702617	13	G	11	A	2	mono	RAB9A
chrX	13716420	16	C	15	T	1	mono	TRAPPC2
chrX	13767636	17	C	17	T	0	mono	OFD1
chrX	13768001	10	A	10	C	0	mono	OFD1
chrX	13779144	14	A	13	C	1	mono	GPM6B
chrX	13854003	10	T	7	C	3	bi	GPM6B
chrX	13875199	10	G	8	C	2	bi	GPM6B
chrX	13889651	13	A	8	T	5	bi	GPM6B
chrX	13892872	10	G	7	A	3	bi	GPM6B
chrX	13894621	12	C	8	T	4	bi	GPM6B
chrX	13897124	10	C	9	T	1	mono	GPM6B
chrX	13899714	15	A	11	G	4	bi	GPM6B
chrX	13905557	10	T	8	C	2	bi	GPM6B
chrX	13906587	11	A	9	T	2	mono	GPM6B
chrX	13909842	11	C	7	A	4	bi	GPM6B
chrX	13911752	11	A	7	G	4	bi	GPM6B
chrX	13913666	14	C	12	T	2	mono	GPM6B
chrX	13921223	11	C	8	T	3	bi	GPM6B
chrX	13924836	11	A	9	G	2	mono	GPM6B
chrX	13927676	21	C	16	G	5	bi	GPM6B
chrX	13928295	12	C	10	T	2	mono	GPM6B
chrX	13929449	15	C	11	G	4	bi	GPM6B
chrX	13930608	10	T	7	C	3	bi	GPM6B
chrX	13931244	12	T	9	C	3	bi	GPM6B
chrX	13932151	18	C	13	A	5	bi	GPM6B
chrX	13932736	18	T	11	C	7	bi	GPM6B
chrX	13933477	21	T	12	C	9	bi	GPM6B
chrX	13934003	17	T	13	A	4	bi	GPM6B
chrX	13934005	18	G	14	C	4	bi	GPM6B
chrX	13934489	18	G	13	A	5	bi	GPM6B
chrX	13935253	11	G	6	C	5	bi	GPM6B
chrX	13936914	27	G	20	A	7	bi	GPM6B
chrX	13937415	15	G	10	T	5	bi	GPM6B
chrX	14008398	51	T	49	C	2	mono	GEMIN8
chrX	14017375	10	A	10	G	0	mono	GEMIN8
chrX	14017679	11	A	11	C	0	mono	GEMIN8
chrX	14025023	30	T	28	C	2	mono	GEMIN8
chrX	14025439	24	C	23	A	1	mono	GEMIN8
chrX	14025475	24	A	22	T	2	mono	GEMIN8
chrX	14026123	40	G	36	A	4	mono	GEMIN8
chrX	14026339	42	G	37	A	5	mono	GEMIN8
chrX	14026712	26	G	24	A	2	mono	GEMIN8
chrX	14029715	24	G	22	T	2	mono	GEMIN8
chrX	14845014	72	A	72	G	0	mono	FANCB
chrX	15327865	15	C	15	G	0	mono	PIGA
chrX	15327911	13	C	13	T	0	mono	PIGA
chrX	15328363	13	C	13	T	0	mono	PIGA
chrX	15328823	12	A	12	T	0	mono	PIGA
chrX	15331876	64	A	64	G	0	mono	PIGA
chrX	15334052	10	A	10	G	0	mono	PIGA
chrX	15450343	15	C	12	T	3	bi	PIR
chrX	15455171	20	G	17	T	3	mono	PIR
chrX	15491565	13	A	11	G	2	mono	"PIR", "BMX"
chrX	15491712	12	T	11	C	1	mono	"PIR", "BMX"
chrX	15492553	19	G	18	T	1	mono	"PIR", "BMX"
chrX	15492732	17	T	17	C	0	mono	"PIR", "BMX"
chrX	15492951	12	T	12	C	0	mono	"PIR", "BMX"
chrX	15493034	16	T	13	C	3	mono	"PIR", "BMX"
chrX	15685387	10	C	10	T	0	mono	CA5BP1
chrX	15769229	14	G	13	A	1	mono	CA5B
chrX	15782628	26	A	21	G	5	mono	CA5B
chrX	15784861	15	T	14	C	1	mono	CA5B
chrX	15785513	10	A	10	G	0	mono	CA5B
chrX	15791941	10	T	7	C	3	bi	ZRSR2
chrX	15805249	13	T	9	A	4	bi	ZRSR2
chrX	15818525	10	T	7	G	3	bi	ZRSR2
chrX	15820952	11	A	6	G	5	bi	ZRSR2
chrX	15828488	13	A	10	G	3	bi	AP1S2
chrX	15828929	16	T	9	C	7	bi	AP1S2
chrX	15829764	16	A	9	G	7	bi	AP1S2
chrX	15833245	357	T	210	C	147	bi	AP1S2
chrX	15836396	176	A	116	G	60	bi	AP1S2
chrX	15836411	171	G	113	A	58	bi	AP1S2
chrX	15836777	74	C	38	G	36	bi	AP1S2
chrX	15838464	98	C	65	T	33	bi	AP1S2
chrX	15842711	172	T	98	C	74	bi	AP1S2
chrX	15842794	94	C	66	T	28	bi	AP1S2
chrX	15844544	131	T	83	G	48	bi	AP1S2
chrX	15845173	289	T	185	C	104	bi	AP1S2
chrX	15849327	33	C	25	T	8	bi	AP1S2
chrX	15850182	81	T	51	C	30	bi	AP1S2
chrX	15851190	43	C	31	T	12	bi	AP1S2
chrX	15852002	30	C	23	A	7	bi	AP1S2
chrX	16158835	48	T	44	C	4	mono	RP11-431J24.2
chrX	16576830	19	T	15	C	4	bi	NA
chrX	16577187	11	A	10	G	1	mono	NA
chrX	16578483	42	A	32	G	10	bi	NA
chrX	16581710	68	G	54	A	14	bi	NA
chrX	16588148	204	T	138	C	66	bi	CTPS2
chrX	16589265	321	T	232	C	89	bi	CTPS2
chrX	16608907	11	T	10	G	1	mono	CTPS2
chrX	16724757	11	G	6	A	5	bi	SYAP1
chrX	16755990	10	A	8	G	2	bi	SYAP1
chrX	16762273	91	C	68	T	23	bi	SYAP1
chrX	16763373	15	A	12	G	3	bi	SYAP1
chrX	16763598	43	A	26	G	17	bi	SYAP1
chrX	16771730	27	C	21	T	6	bi	NA
chrX	16771805	18	C	16	A	2	mono	NA
chrX	16785889	11	T	7	G	4	bi	NA
chrX	16788539	12	G	7	A	5	bi	TXLNG
chrX	16832463	31	A	24	C	7	bi	TXLNG
chrX	16834204	10	C	7	A	3	bi	TXLNG
chrX	16835995	15	T	13	C	2	mono	TXLNG
chrX	16842011	177	C	138	T	39	bi	"TXLNG", "RBBP7"
chrX	16842790	274	G	212	A	62	bi	"TXLNG", "RBBP7"
chrX	16843370	235	C	185	T	50	bi	"TXLNG", "RBBP7"
chrX	16843467	270	A	221	C	49	mono	"TXLNG", "RBBP7"
chrX	16843978	243	A	195	G	48	mono	"TXLNG", "RBBP7"
chrX	16845466	13	G	11	C	2	mono	RBBP7
chrX	16846180	11	A	10	G	1	mono	RBBP7
chrX	16850043	10	C	8	T	2	bi	RBBP7
chrX	16854935	12	C	12	A	0	mono	RBBP7
chrX	16862079	10	T	10	C	0	mono	RBBP7
chrX	16863263	18	T	16	C	2	mono	RBBP7
chrX	17148672	13	G	13	A	0	mono	REPS2
chrX	18039331	12	C	12	G	0	mono	LINC01456
chrX	18040414	11	T	11	G	0	mono	LINC01456
chrX	18040663	12	A	12	G	0	mono	LINC01456
chrX	18041971	14	C	14	T	0	mono	LINC01456
chrX	18064399	10	C	10	T	0	mono	LINC01456
chrX	18083581	11	C	11	T	0	mono	LINC01456
chrX	18083589	11	G	11	A	0	mono	LINC01456
chrX	18092786	10	C	10	G	0	mono	LINC01456
chrX	18094795	18	C	18	T	0	mono	LINC01456
chrX	18102775	13	T	13	C	0	mono	LINC01456
chrX	18103107	10	G	10	A	0	mono	LINC01456
chrX	18104660	30	C	30	A	0	mono	NA
chrX	18630909	32	T	32	C	0	mono	CDKL5
chrX	19354443	17	C	17	G	0	mono	PDHA1
chrX	20152712	32	A	32	C	0	mono	RPS6KA3
chrX	21497898	11	C	11	T	0	mono	CNKSR2
chrX	21654295	10	C	9	A	1	mono	CNKSR2
chrX	23335701	10	T	10	G	0	mono	PTCHD1
chrX	23341678	11	G	11	C	0	mono	PTCHD1
chrX	23380097	11	C	11	T	0	mono	PTCHD1
chrX	23384879	10	C	10	A	0	mono	PTCHD1
chrX	23394819	11	C	11	T	0	mono	PTCHD1
chrX	23397679	13	C	13	A	0	mono	PTCHD1
chrX	23630503	10	A	10	G	0	mono	NA
chrX	23783194	88	T	88	C	0	mono	SAT1
chrX	23784589	10	G	10	T	0	mono	SAT1
chrX	23784590	12	G	12	T	0	mono	SAT1
chrX	23784591	11	C	11	T	0	mono	SAT1
chrX	23986503	59	T	59	C	0	mono	KLHL15
chrX	23986969	59	T	59	C	0	mono	KLHL15
chrX	23987112	34	A	34	G	0	mono	KLHL15
chrX	24214987	29	G	17	T	12	bi	ZFX
chrX	24536766	10	G	10	C	0	mono	PDK3
chrX	24540054	102	A	102	T	0	mono	PDK3
chrX	24540144	69	C	69	G	0	mono	PDK3
chrX	24540633	94	G	93	A	1	mono	PDK3
chrX	24541034	69	C	69	T	0	mono	PDK3
chrX	24545983	137	T	137	C	0	mono	PDK3
chrX	24547012	96	G	96	A	0	mono	PDK3
chrX	24548307	160	C	160	A	0	mono	PDK3
chrX	24548718	109	G	108	A	1	mono	PDK3
chrX	24549602	160	G	160	C	0	mono	PDK3
chrX	24550436	91	A	91	C	0	mono	PDK3
chrX	24559474	48	A	48	T	0	mono	PCYT1B
chrX	24560189	100	A	99	G	1	mono	PCYT1B
chrX	24562059	168	C	168	T	0	mono	PCYT1B
chrX	24638658	10	G	10	A	0	mono	PCYT1B
chrX	24647156	24	G	24	A	0	mono	PCYT1B
chrX	24719648	14	G	14	A	0	mono	POLA1
chrX	24752486	24	G	24	A	0	mono	POLA1
chrX	24807076	21	A	21	C	0	mono	POLA1
chrX	24826121	12	T	12	G	0	mono	POLA1
chrX	24945164	12	A	12	G	0	mono	POLA1
chrX	24996667	182	A	179	G	3	mono	POLA1
chrX	25029576	21	T	21	C	0	mono	PAFAH1B2P1
chrX	25029585	25	C	25	T	0	mono	PAFAH1B2P1
chrX	25029784	161	T	161	A	0	mono	PAFAH1B2P1
chrX	31120472	35	C	35	T	0	mono	DMD
chrX	38688054	45	C	45	A	0	mono	TSPAN7
chrX	38688608	66	G	66	A	0	mono	TSPAN7
chrX	38688829	44	G	44	A	0	mono	TSPAN7
chrX	38801836	97	C	97	G	0	mono	"MID1IP1", "MID1IP1-AS1"
chrX	38802863	130	C	130	T	0	mono	"MID1IP1", "MID1IP1-AS1"
chrX	40067137	12	G	12	A	0	mono	BCOR
chrX	40067689	13	G	13	A	0	mono	BCOR
chrX	40069130	13	C	13	A	0	mono	BCOR
chrX	40073654	75	C	75	T	0	mono	BCOR
chrX	40627249	28	T	28	G	0	mono	CXorf38
chrX	40650141	46	G	46	A	0	mono	MED14
chrX	40669574	11	C	10	A	1	mono	MED14
chrX	40710641	34	T	34	C	0	mono	MED14
chrX	40721391	15	G	15	T	0	mono	MED14
chrX	41195669	25	T	23	C	2	mono	USP9X
chrX	41337164	18	C	18	T	0	mono	DDX3X
chrX	41338289	59	A	58	C	1	mono	DDX3X
chrX	41338449	66	C	66	T	0	mono	DDX3X
chrX	41339462	91	T	91	C	0	mono	DDX3X
chrX	41339955	43	G	43	C	0	mono	DDX3X
chrX	41340373	89	G	87	T	2	mono	DDX3X
chrX	41340559	86	C	86	T	0	mono	DDX3X
chrX	41341905	63	C	63	G	0	mono	DDX3X
chrX	41342906	49	G	49	A	0	mono	DDX3X
chrX	41343476	29	G	29	T	0	mono	DDX3X
chrX	41343866	25	G	25	A	0	mono	DDX3X
chrX	41344423	11	T	10	G	1	mono	DDX3X
chrX	41344625	26	G	26	A	0	mono	DDX3X
chrX	41344665	20	T	20	C	0	mono	DDX3X
chrX	41344803	20	A	20	G	0	mono	DDX3X
chrX	41351003	19	G	19	A	0	mono	DDX3X
chrX	41515144	37	A	37	G	0	mono	CASK
chrX	41515270	16	C	16	T	0	mono	CASK
chrX	41515876	16	T	16	C	0	mono	CASK
chrX	41516748	21	C	21	T	0	mono	CASK
chrX	41518611	30	C	30	T	0	mono	CASK
chrX	41553476	10	C	10	T	0	mono	CASK
chrX	41711430	11	C	11	T	0	mono	CASK
chrX	41720786	12	T	12	C	0	mono	CASK
chrX	41739762	13	G	13	T	0	mono	CASK
chrX	41739915	10	A	9	G	1	mono	CASK
chrX	41741250	12	G	11	A	1	mono	CASK
chrX	41743697	14	A	14	G	0	mono	CASK
chrX	41843922	10	C	10	A	0	mono	CASK
chrX	41845631	10	T	9	C	1	mono	CASK
chrX	41848226	13	G	12	T	1	mono	CASK
chrX	41903614	12	A	12	G	0	mono	CASK
chrX	41907175	14	G	14	T	0	mono	CASK
chrX	41908513	10	C	10	G	0	mono	CASK
chrX	41920052	14	A	14	G	0	mono	CASK
chrX	43731789	19	T	19	G	0	mono	MAOA
chrX	43744144	16	C	16	T	0	mono	MAOA
chrX	43745594	15	G	15	A	0	mono	MAOA
chrX	44955021	43	G	43	C	0	mono	KDM6A
chrX	44967706	10	T	10	A	0	mono	KDM6A
chrX	45013340	20	C	20	A	0	mono	KDM6A
chrX	45018134	23	A	23	T	0	mono	KDM6A
chrX	45035611	11	G	11	A	0	mono	KDM6A
chrX	45093955	37	C	37	A	0	mono	KDM6A
chrX	45745347	44	G	44	A	0	mono	MIR222HG
chrX	45745361	44	C	44	T	0	mono	MIR222HG
chrX	45746704	16	C	16	G	0	mono	MIR222HG
chrX	45747602	36	G	36	C	0	mono	MIR222HG
chrX	45747640	29	T	29	C	0	mono	MIR222HG
chrX	45747784	41	G	41	A	0	mono	MIR222HG
chrX	45749091	10	A	10	G	0	mono	MIR222HG
chrX	45750106	21	T	21	C	0	mono	MIR222HG
chrX	45751126	19	A	19	G	0	mono	MIR222HG
chrX	45751470	35	C	35	T	0	mono	MIR222HG
chrX	45754964	18	C	18	T	0	mono	MIR222HG
chrX	45756757	32	A	32	T	0	mono	MIR222HG
chrX	45760710	24	G	24	C	0	mono	MIR222HG
chrX	45760762	31	C	31	T	0	mono	MIR222HG
chrX	45762069	38	A	38	G	0	mono	MIR222HG
chrX	45771538	22	G	22	A	0	mono	NA
chrX	45772296	10	G	10	A	0	mono	NA
chrX	45773413	12	G	12	A	0	mono	NA
chrX	45773659	12	T	12	C	0	mono	NA
chrX	45774780	17	C	17	T	0	mono	NA
chrX	45774892	15	G	15	A	0	mono	NA
chrX	45775174	22	C	22	A	0	mono	NA
chrX	45788519	30	C	30	G	0	mono	NA
chrX	45788539	32	A	32	G	0	mono	NA
chrX	45791536	23	T	23	A	0	mono	NA
chrX	45795562	22	T	22	A	0	mono	NA
chrX	45798161	16	G	16	C	0	mono	NA
chrX	45798415	14	C	14	T	0	mono	NA
chrX	45798824	12	T	12	C	0	mono	NA
chrX	45799685	21	A	21	G	0	mono	NA
chrX	45803629	20	G	19	A	1	mono	NA
chrX	46603601	62	G	62	A	0	mono	SLC9A7
chrX	46604151	85	A	85	G	0	mono	SLC9A7
chrX	47229341	137	C	137	G	0	mono	CDK16
chrX	47512851	396	T	387	C	9	mono	NUS1P1
chrX	47655674	20	A	20	G	0	mono	UXT
chrX	47655859	16	T	16	C	0	mono	UXT
chrX	47803573	196	G	196	T	0	mono	WASF4P
chrX	47803801	229	A	229	G	0	mono	WASF4P
chrX	47915200	20	T	20	C	0	mono	ZNF81
chrX	48523057	19	A	19	G	0	mono	"EBP", "LL0XNC01-30I4.1"
chrX	48559811	13	T	13	C	0	mono	TBC1D25
chrX	48579289	92	G	92	A	0	mono	RBM3
chrX	48894188	194	G	194	A	0	mono	"PQBP1", "TIMM17B"
chrX	48943903	14	T	14	C	0	mono	OTUD5
chrX	48991085	34	T	34	C	0	mono	GRIPAP1
chrX	49030563	46	T	46	C	0	mono	TFE3
chrX	49273885	17	G	17	A	0	mono	"PPP1R3F", "LL0XNC01-7P3.1"
chrX	49882364	15	G	15	A	0	mono	USP27X
chrX	50098362	40	C	40	T	0	mono	CLCN5
chrX	51743563	155	T	155	C	0	mono	GSPT2
chrX	51804246	14	T	14	C	0	mono	MAGED1
chrX	51810177	12	C	12	G	0	mono	MAGED1
chrX	51812555	11	G	11	A	0	mono	MAGED1
chrX	51867873	12	G	12	A	0	mono	MAGED1
chrX	51875887	11	G	11	A	0	mono	MAGED1
chrX	51883438	17	G	17	A	0	mono	MAGED1
chrX	53152016	34	G	34	A	0	mono	KANTR
chrX	53380007	283	A	283	G	0	mono	SMC1A
chrX	53422619	82	G	82	A	0	mono	SMC1A
chrX	53535692	13	G	13	C	0	mono	HUWE1
chrX	53543227	15	G	15	T	0	mono	HUWE1
chrX	53572153	14	A	14	G	0	mono	HUWE1
chrX	53575030	12	A	12	C	0	mono	HUWE1
chrX	53595118	12	A	12	T	0	mono	HUWE1
chrX	53614686	126	T	126	C	0	mono	HUWE1
chrX	53630078	15	A	15	G	0	mono	HUWE1
chrX	53632095	14	C	14	T	0	mono	HUWE1
chrX	53635874	12	T	12	C	0	mono	HUWE1
chrX	53640682	13	C	13	T	0	mono	HUWE1
chrX	53640923	12	G	12	A	0	mono	HUWE1
chrX	53655094	13	G	13	A	0	mono	HUWE1
chrX	53655388	13	C	13	G	0	mono	HUWE1
chrX	53663038	11	G	11	A	0	mono	HUWE1
chrX	53807792	18	C	18	T	0	mono	MRPL32P2
chrX	54071487	20	A	20	G	0	mono	FAM120C
chrX	55008441	31	T	31	C	0	mono	APEX2
chrX	55717852	45	C	45	G	0	mono	RRAGB
chrX	55722387	11	G	11	A	0	mono	RRAGB
chrX	55724414	11	T	11	A	0	mono	RRAGB
chrX	56730342	19	T	14	C	5	bi	NBDY
chrX	56730492	10	T	9	C	1	mono	NBDY
chrX	56735489	12	C	11	G	1	mono	NBDY
chrX	56736201	10	C	9	T	1	mono	NBDY
chrX	56817338	278	G	252	A	26	mono	NBDY
chrX	56983273	12	G	12	A	0	mono	SPIN3
chrX	56990286	15	A	15	G	0	mono	SPIN3
chrX	56993429	35	A	35	G	0	mono	SPIN3
chrX	56993458	32	T	32	G	0	mono	SPIN3
chrX	57083053	10	C	10	G	0	mono	NA
chrX	57083597	11	C	11	T	0	mono	NA
chrX	57084335	11	C	11	T	0	mono	NA
chrX	57084384	14	T	14	C	0	mono	NA
chrX	57086278	10	C	10	A	0	mono	NA
chrX	57089706	23	G	23	T	0	mono	NA
chrX	57099795	13	C	13	G	0	mono	NA
chrX	57100194	15	G	15	A	0	mono	NA
chrX	57100211	12	C	12	G	0	mono	NA
chrX	57103188	12	A	12	G	0	mono	NA
chrX	57103526	10	G	10	A	0	mono	NA
chrX	57104167	16	C	16	T	0	mono	NA
chrX	57107420	13	C	13	A	0	mono	NA
chrX	57108152	16	G	16	A	0	mono	NA
[truncated: 5,623 more rows]

## Sheet: NaiveCult_Rep1
chrom	pos	dp	allele_maj	allele_maj_num	allele_min	allele_min_num	allelism	gene_name
[truncated: 2,558 more rows]

[truncated: 2 more sheets: NaiveCult_Rep2, NaiveCult_Rep3]
