# Supplementary material for: XIST dampens X chromosome activity in a SPEN-dependent manner during early human development
Source: Nat Struct Mol Biol. 2024 Jun 4;31(10):1589–600. doi: 10.1038/s41594-024-01325-3 (PMC11479943; doi:10.1038/s41594-024-01325-3)
Supplement: Supplementary file 3 — Supplementary Table 2 List of DEGs upon XIST KO in naive H9 cells. Supplementary Table 3 List of DEGs upon XIST repression by Dox treatment in naive H9 cells. Supplementary Table 4 List of DEGs upon XACT KO in naive H9 cells. Supplementary Table 5 pXi allelic ratio of XIST-sensitive and XIST-resistant X-linked genes in naive H9 cells. Supplementary Table 6 List of DEGs upon SPEN KD (siSPEN1 versus siScr) in naive H9 cells. Supplementary Table 7 List of DEGs upon SPEN KD (siSPEN2 versus siScr) in naive H9 cells. Supplementary Table 8 pXi allelic ratio of XIST-sensitive and XIST-resistant X-linked genes upon SPEN KD in naive H9 cells. Supplementary Table 9 Sequences of the sgRNAs used in this study. Supplementary Table 10 Sequences of primers for PCR genotyping used in this study. Supplementary Table 11 List of antibodies used in this study. Supplementary Table 12 Sequences of XIST RAPseq oligos used in this study. Supplementary Table 13 Sequences of RT–qPCR primers used in this study. [file 41594_2024_1325_MOESM3_ESM.xlsx]

## Sheet: Supplementary Table 2
XIST KO vs WT DEGs
Name	log2FoldChange	padj	group	chromosome
A1BG	-0.43341	0.103382	NotSignificant	chr19
A1BG-AS1	-0.457208	0.0523817	NotSignificant	chr19
A2M-AS1	-0.280411	0.750154	NotSignificant	chr12
A2ML1	0.0986083	0.603585	NotSignificant	chr12
A4GALT	0.127097	4.92e-06	NotSignificant	chr22
AAAS	0.0196916	0.81504	NotSignificant	chr12
AACS	-0.180241	7.45e-05	NotSignificant	chr12
AADACL2-AS1	-0.617484	0.288466	NotSignificant	chr3
AADACL3	-0.0707942	0.93047	NotSignificant	chr1
AADAT	-0.16103	0.180527	NotSignificant	chr4
AAGAB	0.0533967	0.344315	NotSignificant	chr15
AAK1	0.0070999	0.935031	NotSignificant	chr2
AAMDC	0.183386	0.460644	NotSignificant	chr11
AAMP	0.0142835	0.838855	NotSignificant	chr2
AANAT	0.402697	0.720524	NotSignificant	chr17
AAR2	0.00836532	0.923324	NotSignificant	chr20
AARS1	-0.0144305	0.792245	NotSignificant	chr16
AARS2	0.246653	3.09e-21	NotSignificant	chr6
AASDH	0.0209367	0.838364	NotSignificant	chr4
AASDHPPT	0.0631232	0.203196	NotSignificant	chr11
AASS	0.0807167	0.0139219	NotSignificant	chr7
ABALON	-0.525432	0.304833	NotSignificant	chr20
ABAT	-0.00598315	0.986962	NotSignificant	chr16
ABCA1	0.109214	5.57e-05	NotSignificant	chr9
ABCA11P	-0.0743214	0.671018	NotSignificant	chr4
ABCA13	-0.28663	0.0796931	NotSignificant	chr7
ABCA17P	-0.18392	0.768742	NotSignificant	chr16
ABCA2	-0.119299	0.0080206	NotSignificant	chr9
ABCA3	-0.153663	0.298848	NotSignificant	chr16
ABCA5	-0.530499	0.285487	NotSignificant	chr17
ABCA7	-0.0678296	0.263014	NotSignificant	chr19
ABCB10	-0.00838294	0.934478	NotSignificant	chr1
ABCB6	-0.0211551	0.854041	NotSignificant	chr2
ABCB7	0.830627	1.17e-80	NotSignificant	chrX
ABCB8	-0.145397	2.44e-06	NotSignificant	chr7
ABCB9	-0.277867	0.0416483	NotSignificant	chr12
ABCC1	0.0316539	0.835004	NotSignificant	chr16
ABCC10	-0.05739	0.274748	NotSignificant	chr6
ABCC13	-0.364684	0.00144148	NotSignificant	chr21
ABCC2	0.68281	1.5e-12	NotSignificant	chr10
ABCC4	0.0128445	0.931449	NotSignificant	chr13
ABCC5	-0.0470207	0.54891	NotSignificant	chr3
ABCD1	0.196645	0.000112377	NotSignificant	chrX
ABCD3	-0.0280809	0.769354	NotSignificant	chr1
ABCD4	0.0991676	0.224288	NotSignificant	chr14
ABCE1	-0.00647147	0.921188	NotSignificant	chr4
ABCF2	0.0709931	0.203329	NotSignificant	chr7
ABCF3	0.0120927	0.907093	NotSignificant	chr3
ABCG1	-0.519316	0.410054	NotSignificant	chr21
ABCG4	-0.365015	0.662028	NotSignificant	chr11
ABHD10	0.0316061	0.718657	NotSignificant	chr3
ABHD11	0.0316263	0.783641	NotSignificant	chr7
ABHD12	-0.0129454	0.896854	NotSignificant	chr20
ABHD12B	0.313407	4.2e-21	NotSignificant	chr14
ABHD13	0.114823	0.0710694	NotSignificant	chr13
ABHD14A	-0.0330554	0.954454	NotSignificant	chr3
ABHD14B	-0.0514025	0.58958	NotSignificant	chr3
ABHD15	-0.193231	0.000382344	NotSignificant	chr17
ABHD17A	-0.082304	0.102022	NotSignificant	chr19
ABHD17B	0.0633859	0.241751	NotSignificant	chr9
ABHD17C	0.0692986	0.552904	NotSignificant	chr15
ABHD18	-0.0748675	0.291062	NotSignificant	chr4
ABHD2	-0.0832405	0.101576	NotSignificant	chr15
ABHD3	-0.0657786	0.634372	NotSignificant	chr18
ABHD4	-0.015602	0.898569	NotSignificant	chr14
ABHD5	-0.0818246	0.292338	NotSignificant	chr3
ABHD6	0.0500915	0.725853	NotSignificant	chr3
ABHD8	-0.0579319	0.915449	NotSignificant	chr19
ABI1	0.0126273	0.89248	NotSignificant	chr10
ABI2	-0.023341	0.754362	NotSignificant	chr2
ABI3	0.842562	0.15814	NotSignificant	chr17
ABITRAM	0.0327593	0.754362	NotSignificant	chr9
ABL1	-0.0596082	0.0654208	NotSignificant	chr9
ABL2	0.116488	0.0110124	NotSignificant	chr1
ABLIM1	-0.188113	2.65e-08	NotSignificant	chr10
ABLIM2	-0.43227	0.189465	NotSignificant	chr4
ABLIM3	0.163991	0.883383	NotSignificant	chr5
ABO	0.197634	0.762793	NotSignificant	chr9
ABR	0.261902	0.0268976	NotSignificant	chr17
ABRACL	-0.0704642	0.255391	NotSignificant	chr6
ABRAXAS1	-0.0155571	0.884552	NotSignificant	chr4
ABRAXAS2	-0.00880499	0.939877	NotSignificant	chr10
ABT1	-0.0438809	0.33351	NotSignificant	chr6
ABTB1	-0.352804	0.0549542	NotSignificant	chr3
ABTB2	0.163273	0.00618534	NotSignificant	chr11
ACAA1	-0.0561733	0.41678	NotSignificant	chr3
ACAA2	-0.0495831	0.368375	NotSignificant	chr18
ACACA	-0.0787503	0.911261	NotSignificant	chr17
ACACB	-0.0486807	0.765556	NotSignificant	chr12
ACAD10	-0.0507544	0.595576	NotSignificant	chr12
ACAD11	-0.0153996	0.97022	NotSignificant	chr3
ACAD8	-0.0886378	0.346395	NotSignificant	chr11
ACAD9	-0.065982	0.429446	NotSignificant	chr3
ACADM	-0.0752008	0.252117	NotSignificant	chr1
ACADS	-0.125704	0.149647	NotSignificant	chr12
ACADSB	0.254668	0.00375663	NotSignificant	chr10
ACADVL	-0.00706078	0.937916	NotSignificant	chr17
ACAN	-0.235597	0.155832	NotSignificant	chr15
ACAP1	0.617251	0.562672	NotSignificant	chr17
ACAP2	0.107499	0.00480593	NotSignificant	chr3
ACAP3	-0.0906023	0.155065	NotSignificant	chr1
ACAT1	0.0427354	0.740706	NotSignificant	chr11
ACAT2	0.00583716	0.944037	NotSignificant	chr6
ACBD3	0.00142698	0.986962	NotSignificant	chr1
ACBD4	-0.105943	0.723597	NotSignificant	chr17
ACBD5	-0.125059	0.054826	NotSignificant	chr10
ACBD6	0.140536	0.106415	NotSignificant	chr1
ACBD7	-0.17823	0.0120165	NotSignificant	chr10
ACCS	0.00463516	0.992338	NotSignificant	chr11
ACD	-0.0391939	0.617769	NotSignificant	chr16
ACE	0.11502	0.554411	NotSignificant	chr17
ACER2	-0.135413	0.00329301	NotSignificant	chr9
ACER3	0.0123849	0.943276	NotSignificant	chr11
ACHE	-0.0228411	0.86564	NotSignificant	chr7
ACIN1	0.0122752	0.825046	NotSignificant	chr14
ACKR2	0.48025	0.167795	NotSignificant	chr3
ACKR3	-0.73817	1.42e-36	NotSignificant	chr2
ACLY	-0.0758813	0.0140725	NotSignificant	chr17
ACO1	0.0763585	0.457688	NotSignificant	chr9
ACO2	-0.0107932	0.877069	NotSignificant	chr22
ACOT1	-0.00848271	0.985804	NotSignificant	chr14
ACOT11	0.499899	3.81e-11	NotSignificant	chr1
ACOT13	-0.253093	4.25e-07	NotSignificant	chr6
ACOT2	0.029653	0.874639	NotSignificant	chr14
ACOT4	-0.00369453	0.984114	NotSignificant	chr14
ACOT7	-0.11233	0.0325064	NotSignificant	chr1
ACOT8	-0.0639944	0.616084	NotSignificant	chr20
ACOT9	0.442402	9.18e-09	NotSignificant	chrX
ACOX1	0.0109835	0.837918	NotSignificant	chr17
ACOX3	-0.100109	0.609556	NotSignificant	chr4
ACOXL	-0.100403	0.336338	NotSignificant	chr2
ACP1	0.029353	0.642063	NotSignificant	chr2
ACP2	-0.0907593	0.399296	NotSignificant	chr11
ACP3	0.734155	9.33e-07	NotSignificant	chr3
ACP5	0.0153578	0.872123	NotSignificant	chr19
ACP6	-0.338125	0.00215116	NotSignificant	chr1
ACRBP	-0.182076	0.769354	NotSignificant	chr12
ACSBG1	0.294611	0.57397	NotSignificant	chr15
ACSBG2	0.726491	0.0988037	NotSignificant	chr19
ACSF2	-0.111944	0.438265	NotSignificant	chr17
ACSF3	-0.172787	0.00950207	NotSignificant	chr16
ACSL1	-0.121013	0.552904	NotSignificant	chr4
ACSL3	-0.0379192	0.298546	NotSignificant	chr2
ACSL6	-0.276949	0.81572	NotSignificant	chr5
ACSS2	0.0187237	0.86327	NotSignificant	chr20
ACSS3	0.0159501	0.94374	NotSignificant	chr12
ACTA1	-0.0989153	0.362631	NotSignificant	chr1
ACTB	-0.024486	0.907192	NotSignificant	chr7
ACTC1	-0.275339	0.536106	NotSignificant	chr15
ACTG1	-0.0224616	0.868459	NotSignificant	chr17
ACTG1P17	-1.19337	0.149875	NotSignificant	chr15
ACTG1P20	-0.0540367	0.699994	NotSignificant	chr1
ACTG1P25	-0.502457	4.15e-07	NotSignificant	chr1
ACTG1P4	-0.695966	0.430696	NotSignificant	chr1
ACTG2	-0.164295	0.158126	NotSignificant	chr2
ACTL10	-0.526879	0.292545	NotSignificant	chr20
ACTL6A	-0.0570112	0.585119	NotSignificant	chr3
ACTL8	-0.550976	0.240907	NotSignificant	chr1
ACTN1	-0.0856307	0.0943677	NotSignificant	chr14
ACTN2	-0.157781	0.844906	NotSignificant	chr1
ACTN3	-0.291472	0.652984	NotSignificant	chr11
ACTN4	-0.0279197	0.600078	NotSignificant	chr19
ACTR10	-0.0171983	0.907836	NotSignificant	chr14
ACTR1A	-0.0773594	0.030987	NotSignificant	chr10
ACTR1B	-0.0578876	0.386401	NotSignificant	chr2
ACTR2	-0.0331884	0.423718	NotSignificant	chr2
ACTR3	0.0481607	0.290046	NotSignificant	chr2
ACTR3B	0.0346389	0.852803	NotSignificant	chr7
ACTR5	-0.0484347	0.673594	NotSignificant	chr20
ACTR6	0.0190502	0.846999	NotSignificant	chr12
ACTR8	-0.0323721	0.747051	NotSignificant	chr3
ACTRT3	0.0014236	0.997939	NotSignificant	chr3
ACVR1	-0.00372073	0.967843	NotSignificant	chr2
ACVR1B	0.0848169	0.0621958	NotSignificant	chr12
ACVR1C	0.0745143	0.754124	NotSignificant	chr2
ACVR2A	0.1082	0.384206	NotSignificant	chr2
ACVR2B	-0.100969	0.000556917	NotSignificant	chr3
ACVR2B-AS1	-0.398107	0.126851	NotSignificant	chr3
ACVRL1	0.580497	8.07e-09	NotSignificant	chr12
ACY1	-0.324363	0.244148	NotSignificant	chr3
ACYP1	-0.0210678	0.952295	NotSignificant	chr14
ACYP2	-0.189272	0.541919	NotSignificant	chr2
ADA	0.0812555	0.490549	NotSignificant	chr20
ADA2	-0.125434	0.00119813	NotSignificant	chr22
ADAD2	-0.130554	0.786718	NotSignificant	chr16
ADAL	0.0334068	0.835573	NotSignificant	chr15
ADAM10	0.0169985	0.747932	NotSignificant	chr15
ADAM11	0.0556602	0.877629	NotSignificant	chr17
ADAM15	-0.147013	0.0951309	NotSignificant	chr1
ADAM17	0.0940039	0.0200022	NotSignificant	chr2
ADAM19	-0.646987	1.03e-100	NotSignificant	chr5
ADAM20	-0.140778	0.920643	NotSignificant	chr14
ADAM20P1	-0.194326	0.830872	NotSignificant	chr14
ADAM22	0.147467	0.82525	NotSignificant	chr7
ADAM23	0.369662	6.2e-05	NotSignificant	chr2
ADAM33	0.356243	0.000277528	NotSignificant	chr20
ADAM8	-0.233172	0.0536396	NotSignificant	chr10
ADAM9	0.00542472	0.977469	NotSignificant	chr8
ADAMTS1	-0.222577	0.137054	NotSignificant	chr21
ADAMTS10	0.527543	0.420241	NotSignificant	chr19
ADAMTS12	-0.407864	3.24e-17	NotSignificant	chr5
ADAMTS13	-0.0865953	0.731379	NotSignificant	chr9
ADAMTS14	0.923459	0.000197708	NotSignificant	chr10
ADAMTS15	-0.26439	0.187544	NotSignificant	chr11
ADAMTS16	0.787739	0.0104165	NotSignificant	chr5
ADAMTS17	0.219116	0.639036	NotSignificant	chr15
ADAMTS2	0.558344	0.0101828	NotSignificant	chr5
ADAMTS20	-0.334135	0.228149	NotSignificant	chr12
ADAMTS3	0.0769575	0.811942	NotSignificant	chr4
ADAMTS4	0.361402	0.272731	NotSignificant	chr1
ADAMTS6	-0.664444	0.435243	NotSignificant	chr5
ADAMTS7	-0.121407	0.593157	NotSignificant	chr15
ADAMTS8	0.14115	0.616848	NotSignificant	chr11
ADAMTS9	-0.251049	0.808846	NotSignificant	chr3
ADAMTSL2	0.0513976	0.64888	NotSignificant	chr9
ADAMTSL3	-0.607914	0.135636	NotSignificant	chr15
ADAMTSL4	-0.398943	3.57e-11	NotSignificant	chr1
ADAMTSL4-AS1	0.255272	0.0705179	NotSignificant	chr1
ADAMTSL5	-0.0708788	0.324118	NotSignificant	chr19
ADAP1	-0.0645575	0.740487	NotSignificant	chr7
ADAP2	-0.00105871	0.998271	NotSignificant	chr17
ADAR	-0.00532965	0.925146	NotSignificant	chr1
ADARB1	0.0466298	0.688327	NotSignificant	chr21
ADAT1	0.00301197	0.977077	NotSignificant	chr16
ADAT2	0.3011	0.00162486	NotSignificant	chr6
ADAT3	-0.0807163	0.21736	NotSignificant	chr19
ADCK1	-0.0598084	0.702828	NotSignificant	chr14
ADCK2	-0.266448	2.92e-06	NotSignificant	chr7
ADCK5	0.0114059	0.944339	NotSignificant	chr8
ADCY1	0.224207	0.0257763	NotSignificant	chr7
ADCY10	-0.266364	0.628227	NotSignificant	chr1
ADCY10P1	-0.090985	0.777709	NotSignificant	chr6
ADCY3	-0.256793	4.01e-08	NotSignificant	chr2
ADCY4	0.869467	0.140037	NotSignificant	chr14
ADCY5	0.768313	0.387792	NotSignificant	chr3
ADCY6	-0.00834376	0.990666	NotSignificant	chr12
ADCY7	-0.420691	0.0114631	NotSignificant	chr16
ADCY9	-0.0375552	0.705018	NotSignificant	chr16
ADCYAP1R1	0.0920104	0.868459	NotSignificant	chr7
ADD1	-0.145127	4.47e-06	NotSignificant	chr4
ADD2	0.155885	1.06e-05	NotSignificant	chr2
ADD3	-0.0991272	0.0125393	NotSignificant	chr10
ADGRA1	0.0116904	0.980443	NotSignificant	chr10
ADGRA2	0.366085	1.02e-06	NotSignificant	chr8
ADGRA3	-0.0375656	0.574943	NotSignificant	chr4
ADGRB1	0.148623	0.425353	NotSignificant	chr8
ADGRB2	-0.0642803	0.945527	NotSignificant	chr1
ADGRB3	-0.695395	0.315884	NotSignificant	chr6
ADGRD1	0.570773	1.62e-31	NotSignificant	chr12
ADGRE2	-0.284022	0.0214095	NotSignificant	chr19
ADGRE5	0.104103	0.0740642	NotSignificant	chr19
ADGRF3	0.171316	0.847242	NotSignificant	chr2
ADGRG1	0.498623	0.067439	NotSignificant	chr16
ADGRG2	0.114445	0.0756982	NotSignificant	chrX
ADGRG3	-0.154408	0.907857	NotSignificant	chr16
ADGRG5	-0.152233	0.143813	NotSignificant	chr16
ADGRG6	-0.85563	4.88e-06	NotSignificant	chr6
ADGRL1	0.131237	1.24e-06	NotSignificant	chr19
ADGRL2	-0.143645	0.00021768	NotSignificant	chr1
ADGRL3	-0.489309	0.0473251	NotSignificant	chr4
ADGRV1	-0.901864	4.82e-10	NotSignificant	chr5
ADH5	-0.00604877	0.932214	NotSignificant	chr4
ADHFE1	-0.291911	0.696073	NotSignificant	chr8
ADI1	0.264049	0.000585356	NotSignificant	chr2
ADIPOQ	0.527793	0.554411	NotSignificant	chr3
ADIPOR1	-0.115558	0.000892356	NotSignificant	chr1
ADIPOR2	-0.00526716	0.938292	NotSignificant	chr12
ADK	-0.00267043	0.991553	NotSignificant	chr10
ADM	0.532684	2.18e-18	NotSignificant	chr11
ADM2	0.0137796	0.874683	NotSignificant	chr22
ADM5	-0.0843373	0.492018	NotSignificant	chr19
ADNP	-0.0030962	0.96574	NotSignificant	chr20
ADNP-AS1	0.484779	0.672304	NotSignificant	chr20
ADNP2	0.084303	0.00554959	NotSignificant	chr18
ADO	0.0258085	0.694142	NotSignificant	chr10
ADORA1	0.220243	0.100073	NotSignificant	chr1
ADORA2A	0.111354	0.894468	NotSignificant	chr22
ADORA2A-AS1	1.30873	0.103735	NotSignificant	chr22
ADORA2B	-0.0986235	0.419705	NotSignificant	chr17
ADPGK	0.0616229	0.114182	NotSignificant	chr15
ADPGK-AS1	-0.493269	0.509705	NotSignificant	chr15
ADPRH	-0.044106	0.872019	NotSignificant	chr3
ADPRHL1	0.065183	0.813161	NotSignificant	chr13
ADPRM	0.0128842	0.972091	NotSignificant	chr17
ADPRS	-0.0077377	0.948933	NotSignificant	chr1
ADRA2B	-0.30517	0.515427	NotSignificant	chr2
ADRA2C	0.119939	0.00200911	NotSignificant	chr4
ADRB2	-0.912146	0.292327	NotSignificant	chr5
ADRM1	-0.0118927	0.867485	NotSignificant	chr20
ADSL	0.0909729	0.118245	NotSignificant	chr22
ADSS1	-0.334518	0.48786	NotSignificant	chr14
ADSS2	-0.100734	0.0979404	NotSignificant	chr1
ADTRP	-0.425809	0.000105698	NotSignificant	chr6
AEBP1	-0.186989	0.153289	NotSignificant	chr7
AEBP2	-0.0220492	0.706682	NotSignificant	chr12
AEN	0.0562559	0.0736939	NotSignificant	chr15
AFAP1	-0.116786	0.00028617	NotSignificant	chr4
AFAP1-AS1	0.889213	0.260342	NotSignificant	chr4
AFAP1L1	-0.0740143	0.266392	NotSignificant	chr5
AFAP1L2	-0.0479104	0.856869	NotSignificant	chr10
AFDN	0.0155206	0.768575	NotSignificant	chr6
AFDN-DT	-0.334214	0.443015	NotSignificant	chr6
AFF1	0.00206537	0.975398	NotSignificant	chr4
AFF1-AS1	-0.275879	0.239251	NotSignificant	NA
AFF2	0.558915	2.52e-27	NotSignificant	chrX
AFF3	-0.0674708	0.652306	NotSignificant	chr2
AFF4	-0.0264283	0.60395	NotSignificant	chr5
AFG1L	-0.0877161	0.381663	NotSignificant	chr6
AFG3L1P	-0.000494542	0.997678	NotSignificant	chr16
AFG3L2	0.0376602	0.386499	NotSignificant	chr18
AFMID	-0.0908292	0.200047	NotSignificant	chr17
AFTPH	-0.019222	0.8294	NotSignificant	chr2
AGA	-0.101405	0.558777	NotSignificant	chr4
AGAP1	0.121568	0.000581152	NotSignificant	chr2
AGAP1-IT1	0.291745	0.382076	NotSignificant	chr2
AGAP11	0.572773	0.149243	NotSignificant	chr10
AGAP13P	0.174002	0.634771	NotSignificant	chr10
AGAP2	0.104027	0.8479	NotSignificant	chr12
AGAP3	0.0308825	0.811089	NotSignificant	chr7
AGAP4	-0.144723	0.750856	NotSignificant	chr10
AGAP5	0.096383	0.74175	NotSignificant	chr10
AGAP6	0.0334354	0.939524	NotSignificant	chr10
AGAP7P	-0.0412776	0.884375	NotSignificant	chr10
AGAP9	0.125986	0.911719	NotSignificant	chr10
AGBL2	-0.216441	0.841553	NotSignificant	chr11
AGBL3	-0.151979	0.699751	NotSignificant	chr7
AGBL4	-0.45988	0.0847655	NotSignificant	chr1
AGBL5	0.0392596	0.766472	NotSignificant	chr2
AGER	-0.537888	0.501825	NotSignificant	chr6
AGFG1	0.0225331	0.672109	NotSignificant	chr2
AGFG2	-0.0466573	0.741013	NotSignificant	chr7
AGGF1	0.186117	2.68e-07	NotSignificant	chr5
AGK	0.174487	0.747646	NotSignificant	chr7
AGL	0.0590423	0.0856015	NotSignificant	chr1
AGMAT	-0.233941	0.199524	NotSignificant	chr1
AGO1	-0.0497308	0.0807155	NotSignificant	chr1
AGO2	0.0863916	0.00506009	NotSignificant	chr8
AGO3	0.334744	0.00147581	NotSignificant	chr1
AGO4	0.0990645	0.0826201	NotSignificant	chr1
AGPAT1	-0.0661775	0.81192	NotSignificant	chr6
AGPAT2	-0.312929	2.5e-14	NotSignificant	chr9
AGPAT3	-0.0172528	0.842807	NotSignificant	chr21
AGPAT4	-0.0391499	0.689408	NotSignificant	chr6
AGPAT4-IT1	-0.06391	0.884552	NotSignificant	NA
AGPAT5	-0.234686	4.67e-05	NotSignificant	chr8
AGPS	0.0649764	0.27177	NotSignificant	chr2
AGRN	-0.125419	7.6e-06	NotSignificant	chr1
AGTPBP1	0.0979063	0.0657838	NotSignificant	chr9
AGTR1	-1.01421	0.105962	NotSignificant	chr3
AGTRAP	-0.080216	0.213984	NotSignificant	chr1
AHCTF1	0.0430345	0.372541	NotSignificant	chr1
AHCTF1P1	0.0100099	0.871799	NotSignificant	chr2
AHCY	-0.0125886	0.823815	NotSignificant	chr20
AHCYL1	0.0546798	0.103726	NotSignificant	chr1
AHCYL2	0.18181	1.87e-07	NotSignificant	chr7
AHDC1	0.0213477	0.835171	NotSignificant	chr1
AHI1	0.137508	0.623588	NotSignificant	chr6
AHNAK	-0.335724	1.54e-31	NotSignificant	chr11
AHNAK2	-0.208893	0.0939018	NotSignificant	chr14
AHR	-0.338151	0.00158033	NotSignificant	chr7
AHSA1	0.0460108	0.468598	NotSignificant	chr14
AHSA2P	-0.00575437	0.965738	NotSignificant	chr2
AICDA	0.319628	0.269502	NotSignificant	chr12
AIDA	-0.0388232	0.691151	NotSignificant	chr1
AIF1L	-0.156907	7.46e-07	NotSignificant	chr9
AIFM1	0.614578	1.02e-34	NotSignificant	chrX
AIFM2	-0.0290603	0.839314	NotSignificant	chr10
AIFM3	0.0733443	0.90016	NotSignificant	chr22
AIG1	-0.148689	0.294271	NotSignificant	chr6
AIMP1	0.0644308	0.275201	NotSignificant	chr4
AIMP2	-0.116206	0.0966462	NotSignificant	chr7
AIP	-0.0156801	0.89358	NotSignificant	chr11
AIPL1	0.211823	0.817336	NotSignificant	chr17
AIRE	0.315064	3.96e-17	NotSignificant	chr21
AJAP1	-0.0175243	0.971746	NotSignificant	chr1
AJM1	-0.128105	0.596187	NotSignificant	chr9
AJUBA	0.0729849	0.258494	NotSignificant	chr14
AK1	0.00030913	0.99891	NotSignificant	chr9
AK2	0.0524039	0.189151	NotSignificant	chr1
AK3	0.0382254	0.675299	NotSignificant	chr9
AK4	0.027215	0.520945	NotSignificant	chr1
AK5	0.0157752	0.97717	NotSignificant	chr1
AK7	-0.585643	0.106581	NotSignificant	chr14
AK8	-0.612836	0.48994	NotSignificant	chr9
AK9	0.086492	0.919088	NotSignificant	chr6
AKAP1	-0.0450854	0.164305	NotSignificant	chr17
AKAP10	0.032065	0.693463	NotSignificant	chr17
AKAP11	0.0560071	0.303115	NotSignificant	chr13
AKAP12	0.0786809	0.00339535	NotSignificant	chr6
AKAP13	-0.0292777	0.704386	NotSignificant	chr15
AKAP3	0.0526059	0.510414	NotSignificant	chr12
AKAP5	-0.366798	0.000857866	NotSignificant	chr14
AKAP6	-0.0161936	0.971268	NotSignificant	chr14
AKAP7	0.0329886	0.870875	NotSignificant	chr6
AKAP8	-0.0130207	0.857699	NotSignificant	chr19
AKAP8L	-0.000819318	0.994224	NotSignificant	chr19
AKAP9	0.22037	1.11e-05	NotSignificant	chr7
AKIP1	-0.0844018	0.607582	NotSignificant	chr11
AKIRIN1	-0.120343	0.000127031	NotSignificant	chr1
AKIRIN2	0.015915	0.801921	NotSignificant	chr6
AKNA	0.135717	6.59e-05	NotSignificant	chr9
AKNAD1	-0.192224	0.815503	NotSignificant	chr1
AKR1A1	-0.0896788	0.0398828	NotSignificant	chr1
AKR1B1	-0.0370055	0.750135	NotSignificant	chr7
AKR1E2	-0.178251	0.840677	NotSignificant	chr10
AKR7A2	-0.0169447	0.895669	NotSignificant	chr1
AKR7A2P1	0.0959365	0.93397	NotSignificant	chr1
AKR7A3	-0.0229504	0.985572	NotSignificant	chr1
AKR7L	-0.235292	0.82353	NotSignificant	chr1
AKT1	0.0349424	0.521071	NotSignificant	chr14
AKT1S1	-0.0819107	0.0633802	NotSignificant	chr19
AKT2	0.00550305	0.94374	NotSignificant	chr19
AKTIP	-0.0653538	0.602194	NotSignificant	chr16
ALAD	-0.0822223	0.0683864	NotSignificant	chr9
ALAS1	-0.0445233	0.595576	NotSignificant	chr3
ALCAM	0.606162	0.527474	NotSignificant	chr3
ALDH16A1	-0.0918137	0.05479	NotSignificant	chr19
ALDH18A1	0.0422019	0.429131	NotSignificant	chr10
ALDH1A3	0.122103	0.149915	NotSignificant	chr15
ALDH1B1	0.0374637	0.587263	NotSignificant	chr9
ALDH1L1	0.601352	0.122717	NotSignificant	chr3
ALDH1L2	-0.120069	0.0202394	NotSignificant	chr12
ALDH2	-0.0742369	0.0707518	NotSignificant	chr12
ALDH3A2	0.0141135	0.801941	NotSignificant	chr17
ALDH4A1	-0.187239	0.000102839	NotSignificant	chr1
ALDH5A1	-0.0970809	0.428112	NotSignificant	chr6
ALDH6A1	0.00365903	0.974009	NotSignificant	chr14
ALDH7A1	-0.05346	0.605339	NotSignificant	chr5
ALDH9A1	-0.017562	0.8894	NotSignificant	chr1
ALDOA	-0.02147	0.907881	NotSignificant	chr16
ALDOC	-0.266004	1.96e-05	NotSignificant	chr17
ALG1	-0.0551313	0.711773	NotSignificant	chr16
ALG10	-0.0918387	0.38633	NotSignificant	chr12
ALG10B	-0.00589965	0.97491	NotSignificant	chr12
ALG11	-0.0891848	0.382803	NotSignificant	chr13
ALG12	-0.0803573	0.176957	NotSignificant	chr22
ALG13	0.346227	5.85e-12	NotSignificant	chrX
ALG14	0.0245683	0.927026	NotSignificant	chr1
ALG1L	0.0484032	0.951243	NotSignificant	chr3
ALG1L2	-0.772758	0.170261	NotSignificant	chr3
ALG1L9P	0.202953	0.731977	NotSignificant	chr11
ALG2	0.0460074	0.320164	NotSignificant	chr9
ALG3	0.0641424	0.455908	NotSignificant	chr3
ALG5	0.0823414	0.6332	NotSignificant	chr13
ALG6	-0.0832576	0.417073	NotSignificant	chr1
ALG8	-0.0601929	0.69132	NotSignificant	chr11
ALG9	0.0645739	0.528532	NotSignificant	chr11
ALKBH1	0.0684102	0.322208	NotSignificant	chr14
ALKBH2	0.0178218	0.882088	NotSignificant	chr12
ALKBH3	0.180365	0.136036	NotSignificant	chr11
ALKBH4	0.00353619	0.981085	NotSignificant	chr7
ALKBH5	-0.121971	7.16e-06	NotSignificant	chr17
ALKBH6	-0.106575	0.504745	NotSignificant	chr19
ALKBH7	-0.0952022	0.069625	NotSignificant	chr19
ALKBH8	0.0933122	0.417741	NotSignificant	chr11
ALMS1	0.106975	0.0065295	NotSignificant	chr2
ALMS1-IT1	-0.0847487	0.708355	NotSignificant	chr2
ALOX12	0.338869	0.0228586	NotSignificant	chr17
ALOX12-AS1	-0.212674	0.708997	NotSignificant	chr17
ALOX12B	-0.708835	0.471715	NotSignificant	chr17
ALOX12P2	0.392564	0.399758	NotSignificant	chr17
ALOX15B	1.1067	0.190875	NotSignificant	chr17
ALPG	-0.0814399	0.579472	NotSignificant	chr2
ALPI	-0.282029	0.536651	NotSignificant	chr2
ALPK1	0.69936	0.0850208	NotSignificant	chr4
ALPK3	0.16505	0.646968	NotSignificant	chr15
ALPL	-0.300324	1.09e-16	NotSignificant	chr1
ALPP	-0.197214	0.021436	NotSignificant	chr2
ALS2	0.0989807	0.0599363	NotSignificant	chr2
ALS2CL	0.119993	0.28373	NotSignificant	chr3
ALX1	-0.147243	0.538959	NotSignificant	chr12
ALYREF	0.00533368	0.942039	NotSignificant	chr17
AMACR	-0.485644	0.197292	NotSignificant	chr5
AMBRA1	-0.0554303	0.13703	NotSignificant	chr11
AMD1	-0.00298391	0.962854	NotSignificant	chr6
AMDHD2	0.0354361	0.592476	NotSignificant	chr16
AMER1	0.76184	1.39e-69	NotSignificant	chrX
AMER3	-0.00868518	0.989672	NotSignificant	chr2
AMFR	-0.0345446	0.610177	NotSignificant	chr16
AMH	0.445444	5.84e-06	NotSignificant	chr19
AMHR2	0.267921	0.758244	NotSignificant	chr12
AMIGO1	0.131802	0.221189	NotSignificant	chr1
AMIGO2	0.230406	0.453462	NotSignificant	chr12
AMIGO3	-0.275505	4.74e-05	NotSignificant	chr3
AMMECR1	0.685188	7.19e-116	NotSignificant	chrX
AMMECR1L	-0.115117	0.0116732	NotSignificant	chr2
AMN	-0.506434	4.96e-06	NotSignificant	chr14
AMN1	-0.203053	0.504188	NotSignificant	chr12
AMOT	0.646318	4.87e-22	NotSignificant	chrX
AMOTL1	0.313653	5.45e-05	NotSignificant	chr11
AMOTL2	-0.0986668	0.0319139	NotSignificant	chr3
AMPD2	-0.130607	0.104601	NotSignificant	chr1
AMPD3	0.230386	0.0308086	NotSignificant	chr11
AMPH	-0.172312	0.8479	NotSignificant	chr7
AMT	-0.170485	0.00311939	NotSignificant	chr3
AMY2B	0.127006	0.672237	NotSignificant	chr1
AMZ1	0.244469	3.72e-05	NotSignificant	chr7
AMZ2	-0.0187089	0.816551	NotSignificant	chr17
AMZ2P1	-0.0684981	0.680551	NotSignificant	chr17
ANAPC1	-0.0163731	0.834833	NotSignificant	chr2
ANAPC10	-0.0463208	0.756853	NotSignificant	chr4
ANAPC11	-0.0811606	0.183244	NotSignificant	chr17
ANAPC13	-0.0111297	0.913766	NotSignificant	chr3
ANAPC15	0.0892352	0.219184	NotSignificant	chr11
ANAPC16	-0.0266708	0.697976	NotSignificant	chr10
ANAPC1P2	0.320039	0.431248	NotSignificant	chr2
ANAPC1P4	0.466344	0.682226	NotSignificant	chr2
ANAPC2	-0.0285731	0.747646	NotSignificant	chr9
ANAPC4	-0.0120749	0.937243	NotSignificant	chr4
ANAPC5	-0.121796	0.00801973	NotSignificant	chr12
ANAPC7	-0.0258064	0.696503	NotSignificant	chr12
ANGEL1	0.142111	0.00143677	NotSignificant	chr14
ANGEL2	-0.106853	0.0288645	NotSignificant	chr1
ANGPT1	-0.079436	0.552514	NotSignificant	chr8
ANGPTL4	-0.920845	0.251458	NotSignificant	chr19
ANGPTL6	-0.19265	0.834581	NotSignificant	chr19
ANHX	-0.981192	0.228795	NotSignificant	chr12
ANK1	-0.0376481	0.781903	NotSignificant	chr8
ANK2	0.323244	2.72e-13	NotSignificant	chr4
ANK3	-0.00850596	0.911188	NotSignificant	chr10
ANKAR	-0.0495321	0.942039	NotSignificant	chr2
ANKDD1A	0.626113	0.398178	NotSignificant	chr15
ANKDD1B	0.0386586	0.853269	NotSignificant	chr5
ANKEF1	0.163958	0.072291	NotSignificant	chr20
ANKFY1	-0.0132288	0.833596	NotSignificant	chr17
ANKH	0.131913	0.137929	NotSignificant	chr5
ANKHD1	0.00253824	0.993023	NotSignificant	chr5
ANKHD1-EIF4EBP3	-0.317873	0.793685	NotSignificant	chr5
ANKIB1	0.0964222	0.0443863	NotSignificant	chr7
ANKK1	1.24623	0.0770282	NotSignificant	chr11
ANKLE1	-0.307279	0.000271291	NotSignificant	chr19
ANKLE2	-0.0514422	0.213741	NotSignificant	chr12
ANKMY1	-0.128716	0.39191	NotSignificant	chr2
ANKMY2	0.0607789	0.687866	NotSignificant	chr7
ANKRA2	-0.0831896	0.481609	NotSignificant	chr5
ANKRD1	0.664544	0.0654608	NotSignificant	chr10
ANKRD10	0.0576334	0.381636	NotSignificant	chr13
ANKRD11	0.0758807	0.0225669	NotSignificant	chr16
ANKRD12	0.102536	0.06024	NotSignificant	chr18
ANKRD13A	-0.0353732	0.559707	NotSignificant	chr12
ANKRD13B	-0.158211	0.069111	NotSignificant	chr17
ANKRD13C	0.0510925	0.428833	NotSignificant	chr1
ANKRD13D	-0.17399	0.0937639	NotSignificant	chr11
ANKRD16	0.158608	0.289625	NotSignificant	chr10
ANKRD17	0.0432076	0.286395	NotSignificant	chr4
ANKRD18A	0.00853091	0.995319	NotSignificant	chr9
ANKRD18B	0.658755	0.000127768	NotSignificant	chr9
ANKRD18CP	-0.00788344	0.969157	NotSignificant	chr9
ANKRD19P	-0.127593	0.625231	NotSignificant	chr9
ANKRD23	0.131237	0.538666	NotSignificant	chr2
ANKRD24	-0.238058	0.00325159	NotSignificant	chr19
ANKRD26	0.0411986	0.702945	NotSignificant	chr10
ANKRD26P1	0.0952497	0.702173	NotSignificant	chr16
ANKRD27	0.0397027	0.691427	NotSignificant	chr19
ANKRD28	0.0206904	0.728677	NotSignificant	chr3
ANKRD31	0.0037591	0.998271	NotSignificant	chr5
ANKRD33	0.957198	0.000169408	NotSignificant	chr12
ANKRD33B	0.14428	0.103668	NotSignificant	chr5
ANKRD34A	0.285949	0.00616549	NotSignificant	chr1
ANKRD35	-0.328801	0.609616	NotSignificant	chr1
ANKRD36	0.0906539	0.709034	NotSignificant	chr2
ANKRD36B	-0.100016	0.558753	NotSignificant	chr2
ANKRD36C	-0.0429036	0.907462	NotSignificant	chr2
ANKRD37	-0.253463	0.255062	NotSignificant	chr4
ANKRD39	-0.191262	0.0920491	NotSignificant	chr2
ANKRD40	-0.00461881	0.944765	NotSignificant	chr17
ANKRD42	0.000887874	0.996047	NotSignificant	chr11
ANKRD44	0.145553	0.883357	NotSignificant	chr2
ANKRD45	0.540809	5.23e-08	NotSignificant	chr1
ANKRD46	-0.0842236	0.357374	NotSignificant	chr8
ANKRD49	-0.0129395	0.917027	NotSignificant	chr11
ANKRD50	-0.0307495	0.623178	NotSignificant	chr4
ANKRD52	0.0480251	0.490279	NotSignificant	chr12
ANKRD53	0.223399	0.771483	NotSignificant	chr2
ANKRD54	-0.00864023	0.928786	NotSignificant	chr22
ANKRD55	-0.0182143	0.93047	NotSignificant	chr5
ANKRD6	0.263254	0.302182	NotSignificant	chr6
ANKRD63	-0.00993103	0.990666	NotSignificant	chr15
ANKRD65	-0.214406	0.618275	NotSignificant	chr1
ANKRD9	-0.177733	0.000163545	NotSignificant	chr14
ANKS1A	-0.014867	0.866979	NotSignificant	chr6
ANKS3	0.131204	0.309239	NotSignificant	chr16
ANKS6	0.225861	2.68e-05	NotSignificant	chr9
ANKZF1	0.00537743	0.954454	NotSignificant	chr2
ANLN	0.0332512	0.452949	NotSignificant	chr7
ANO1	0.295466	0.690638	NotSignificant	chr11
ANO10	0.0419516	0.586354	NotSignificant	chr3
ANO2	-0.41591	4.74e-05	NotSignificant	chr12
ANO5	0.328888	0.00227428	NotSignificant	chr11
ANO6	0.100413	0.00715957	NotSignificant	chr12
ANO7	0.232184	0.187784	NotSignificant	chr2
ANO8	-0.0859858	0.196599	NotSignificant	chr19
ANO9	-0.366532	0.00714186	NotSignificant	chr11
ANOS1	0.220121	0.199221	NotSignificant	chrX
ANP32A	-0.145724	0.000188562	NotSignificant	chr15
ANP32A-IT1	-0.059453	0.921188	NotSignificant	NA
ANP32AP1	-0.162624	0.0404457	NotSignificant	chr15
ANP32B	-0.11019	0.0114972	NotSignificant	chr9
ANP32C	0.129677	0.236161	NotSignificant	chr4
ANP32D	-0.80028	0.128469	NotSignificant	chr12
ANP32E	-0.181332	3.3e-09	NotSignificant	chr1
ANPEP	0.756742	0.000642992	NotSignificant	chr15
ANTKMT	-0.0564959	0.588606	NotSignificant	chr16
ANTXR1	-0.205466	0.554103	NotSignificant	chr2
ANTXR2	0.0160578	0.917724	NotSignificant	chr4
ANXA1	0.562053	0.000539665	NotSignificant	chr9
ANXA11	-0.0668554	0.172713	NotSignificant	chr10
ANXA2	-0.0388257	0.560788	NotSignificant	chr15
ANXA2P1	0.0198119	0.929442	NotSignificant	chr4
ANXA2P2	-0.0688342	0.143813	NotSignificant	chr9
ANXA2P3	-0.167221	0.627108	NotSignificant	chr10
ANXA2R	0.162818	0.782723	NotSignificant	chr5
ANXA3	-0.242197	1.36e-05	NotSignificant	chr4
ANXA4	-0.208215	0.00130809	NotSignificant	chr2
ANXA5	-0.153009	0.000305918	NotSignificant	chr4
ANXA6	-0.0406899	0.617129	NotSignificant	chr5
ANXA7	-0.101549	0.0283918	NotSignificant	chr10
AOC2	-0.198568	0.0424424	NotSignificant	chr17
AOC3	-0.130548	0.31705	NotSignificant	chr17
AOPEP	0.0872378	0.277285	NotSignificant	chr9
AOX1	0.0917445	0.918559	NotSignificant	chr2
AP1AR	-0.0507663	0.514244	NotSignificant	chr4
AP1B1	-0.0336189	0.493465	NotSignificant	chr22
AP1G1	-0.0117001	0.841585	NotSignificant	chr16
AP1G2	-0.0456459	0.479714	NotSignificant	chr14
AP1M1	0.134871	0.210747	NotSignificant	chr19
AP1M2	-0.0156232	0.825046	NotSignificant	chr19
AP1S1	0.262242	5.01e-13	NotSignificant	chr7
AP1S2	0.415323	2.97e-12	NotSignificant	chrX
AP1S3	-0.416598	0.0047145	NotSignificant	chr2
AP2A1	-0.114591	0.00402715	NotSignificant	chr19
AP2A2	-0.194936	0.0182694	NotSignificant	chr11
AP2B1	-0.0235724	0.560743	NotSignificant	chr17
AP2M1	-0.0674761	0.0430153	NotSignificant	chr3
AP2S1	-0.0288083	0.707571	NotSignificant	chr19
AP3B1	-0.148335	0.000225341	NotSignificant	chr5
AP3B2	-0.00361648	0.991215	NotSignificant	chr15
AP3D1	-0.0501189	0.20583	NotSignificant	chr19
AP3M1	0.0644561	0.238817	NotSignificant	chr10
AP3M2	0.0368186	0.654297	NotSignificant	chr8
AP3S1	0.00484047	0.966431	NotSignificant	chr5
AP3S2	-0.00510303	0.99424	NotSignificant	chr15
AP4B1	-0.0633475	0.552695	NotSignificant	chr1
AP4E1	0.00653278	0.947892	NotSignificant	chr15
AP4M1	-0.189727	0.0300032	NotSignificant	chr7
AP4S1	-0.114294	0.270175	NotSignificant	chr14
AP5B1	0.0849053	0.103668	NotSignificant	chr11
AP5M1	-0.0473409	0.294271	NotSignificant	chr14
AP5S1	-0.032954	0.792935	NotSignificant	chr20
AP5Z1	0.0228799	0.813161	NotSignificant	chr7
APAF1	0.0398493	0.654448	NotSignificant	chr12
APBA1	-0.000456538	0.999767	NotSignificant	chr9
APBA2	0.285141	0.177026	NotSignificant	chr15
APBA3	-0.127682	0.045864	NotSignificant	chr19
APBB1	0.334652	0.000403184	NotSignificant	chr11
APBB2	0.129763	0.146004	NotSignificant	chr4
APBB3	-0.306632	0.000900602	NotSignificant	chr5
APC	0.0240581	0.77581	NotSignificant	chr5
APC2	0.0328101	0.861945	NotSignificant	chr19
APCDD1	0.194144	0.520811	NotSignificant	chr18
APEH	-0.0935305	0.09855	NotSignificant	chr3
APELA	0.23355	1.04e-19	NotSignificant	chr4
APEX1	-0.0345975	0.515591	NotSignificant	chr14
APEX2	0.75065	2.69e-109	NotSignificant	chrX
APH1A	-0.0508394	0.294799	NotSignificant	chr1
APH1B	0.293222	0.73302	NotSignificant	chr15
API5	0.054669	0.114822	NotSignificant	chr11
APIP	0.0156271	0.912815	NotSignificant	chr11
APLF	0.133343	0.665903	NotSignificant	chr2
APLNR	0.0597566	0.820374	NotSignificant	chr11
APLP1	-0.1766	0.00452554	NotSignificant	chr19
APLP2	0.0589319	0.121263	NotSignificant	chr11
APMAP	0.00718232	0.93828	NotSignificant	chr20
APOBEC3B	0.0718622	0.917361	NotSignificant	chr22
APOBEC3B-AS1	0.303817	0.758935	NotSignificant	chr22
APOBEC3C	0.141894	0.00098066	NotSignificant	chr22
APOBEC3D	0.0373811	0.623038	NotSignificant	chr22
APOBEC3F	0.0496229	0.420702	NotSignificant	chr22
APOBEC3G	-0.114558	0.115237	NotSignificant	chr22
APOBEC3H	0.652009	0.115237	NotSignificant	chr22
APOBR	0.704451	1.31e-05	NotSignificant	chr16
APOC1	0.0471923	0.574559	NotSignificant	chr19
APOC1P1	-0.18641	0.705023	NotSignificant	chr19
APOD	0.239394	0.764166	NotSignificant	chr3
APOE	-0.00819516	0.891856	NotSignificant	chr19
APOL1	0.387517	0.381733	NotSignificant	chr22
APOL2	-0.0016153	0.998575	NotSignificant	chr22
APOL6	-0.966264	0.285203	NotSignificant	chr22
APOLD1	-0.073846	0.921705	NotSignificant	chr12
APOO	0.447193	8.62e-07	NotSignificant	chrX
APOOL	0.131221	0.00450723	NotSignificant	chrX
APOOP5	-0.0649245	0.881544	NotSignificant	chr16
APP	0.0616932	0.158263	NotSignificant	chr21
APPBP2	0.109508	0.4402	NotSignificant	chr17
APPL1	-0.00467888	0.950077	NotSignificant	chr3
APPL2	0.278525	0.0178635	NotSignificant	chr12
APRT	-0.110154	0.012325	NotSignificant	chr16
APTR	-0.0847628	0.723956	NotSignificant	chr7
APTX	-0.0207014	0.822197	NotSignificant	chr9
AQP11	0.249915	0.210814	NotSignificant	chr11
AQP3	0.081927	0.185897	NotSignificant	chr9
AQP5	0.284089	0.491407	NotSignificant	chr12
AQR	0.039237	0.454036	NotSignificant	chr15
ARAF	0.121144	0.00280972	NotSignificant	chrX
ARAP1	-0.19546	1.69e-09	NotSignificant	chr11
ARAP3	0.285857	0.000680002	NotSignificant	chr5
ARC	0.573138	0.000644877	NotSignificant	chr8
ARCN1	0.0126449	0.803894	NotSignificant	chr11
AREL1	0.0923131	0.0844309	NotSignificant	chr14
ARF1	-0.0289957	0.588261	NotSignificant	chr1
ARF3	0.0188768	0.70668	NotSignificant	chr12
ARF4	-0.0122609	0.834409	NotSignificant	chr3
ARF4-AS1	-0.163888	0.789649	NotSignificant	chr3
ARF5	0.0670329	0.302958	NotSignificant	chr7
ARF6	0.0478649	0.281974	NotSignificant	chr14
ARFGAP1	0.0243378	0.628591	NotSignificant	chr20
ARFGAP2	-0.0733603	0.154867	NotSignificant	chr11
ARFGAP3	-0.0675395	0.445006	NotSignificant	chr22
ARFGEF1	0.0656219	0.0345143	NotSignificant	chr8
ARFGEF2	-0.0863801	0.0408178	NotSignificant	chr20
ARFGEF3	-0.1712	0.000804786	NotSignificant	chr6
ARFIP1	0.031431	0.626278	NotSignificant	chr4
ARFIP2	-0.0314084	0.699994	NotSignificant	chr11
ARFRP1	0.0780221	0.252996	NotSignificant	chr20
ARG2	-0.19361	0.0422061	NotSignificant	chr14
ARGFX	-0.0985699	0.61497	NotSignificant	chr3
ARGLU1	-0.0365748	0.506524	NotSignificant	chr13
ARHGAP1	-0.0999622	0.00241601	NotSignificant	chr11
ARHGAP10	-0.0953645	0.448244	NotSignificant	chr4
ARHGAP11A	0.00613858	0.979985	NotSignificant	chr15
ARHGAP11B	0.0578001	0.92959	NotSignificant	chr15
ARHGAP12	0.0835474	0.073727	NotSignificant	chr10
ARHGAP17	-0.0524017	0.438171	NotSignificant	chr16
ARHGAP18	-0.286679	3.03e-08	NotSignificant	chr6
ARHGAP19	-0.0471469	0.318875	NotSignificant	chr10
ARHGAP21	-0.0930154	0.0121072	NotSignificant	chr10
ARHGAP22	0.074376	0.857699	NotSignificant	chr10
ARHGAP23	-0.319991	0.557081	NotSignificant	chr17
ARHGAP24	-0.136076	0.889931	NotSignificant	chr4
ARHGAP25	0.535344	0.552904	NotSignificant	chr2
ARHGAP26	0.0709376	0.669215	NotSignificant	chr5
ARHGAP27	0.00676935	0.991859	NotSignificant	chr17
ARHGAP27P1	-0.0177732	0.949491	NotSignificant	NA
ARHGAP27P1-BPTFP1-KPNA2P3	-0.148033	0.538594	NotSignificant	chr17
ARHGAP28	0.11368	0.506578	NotSignificant	chr18
ARHGAP29	-0.149123	0.115419	NotSignificant	chr1
ARHGAP30	0.493628	0.314512	NotSignificant	chr1
ARHGAP31	0.0253569	0.71969	NotSignificant	chr3
ARHGAP31-AS1	0.154103	0.783641	NotSignificant	chr3
ARHGAP32	-0.0840374	0.146269	NotSignificant	chr11
ARHGAP33	-0.302268	9.14e-09	NotSignificant	chr19
ARHGAP35	-0.029446	0.642618	NotSignificant	chr19
ARHGAP39	-0.203442	0.000136359	NotSignificant	chr8
ARHGAP4	0.450571	9.55e-09	NotSignificant	chrX
ARHGAP42	0.00579927	0.930879	NotSignificant	chr11
ARHGAP42-AS1	0.4776	0.605947	NotSignificant	chr11
ARHGAP44	-0.0971109	0.3413	NotSignificant	chr17
ARHGAP45	-0.218119	1e-07	NotSignificant	chr19
ARHGAP5	0.0446554	0.184274	NotSignificant	chr14
ARHGAP5-AS1	0.0960309	0.855696	NotSignificant	chr14
ARHGAP6	0.494896	0.00123686	NotSignificant	chrX
ARHGAP8	0.488979	0.406747	NotSignificant	chr22
ARHGAP9	0.343994	0.215141	NotSignificant	chr12
ARHGDIA	-0.025577	0.60971	NotSignificant	chr17
ARHGDIB	0.411352	0.250183	NotSignificant	chr12
ARHGDIG	-0.141807	0.350302	NotSignificant	chr16
ARHGEF1	-0.107131	0.150432	NotSignificant	chr19
ARHGEF10L	-0.118102	0.515591	NotSignificant	chr1
ARHGEF11	0.0752625	0.0349292	NotSignificant	chr1
ARHGEF12	0.0780441	0.0401749	NotSignificant	chr11
ARHGEF15	-0.148005	0.295883	NotSignificant	chr17
ARHGEF16	-0.0155078	0.82915	NotSignificant	chr1
ARHGEF17	-0.223869	1.35e-05	NotSignificant	chr11
ARHGEF18	-0.0613072	0.103622	NotSignificant	chr19
ARHGEF19	-0.252303	0.126342	NotSignificant	chr1
ARHGEF2	-0.11667	0.00955864	NotSignificant	chr1
ARHGEF25	-0.134912	0.257664	NotSignificant	chr12
ARHGEF3	0.173532	0.425822	NotSignificant	chr3
ARHGEF33	-0.0405892	0.916628	NotSignificant	chr2
ARHGEF34P	-0.101904	0.655997	NotSignificant	chr7
ARHGEF35	-0.0933956	0.403152	NotSignificant	chr7
ARHGEF37	0.141259	0.830872	NotSignificant	chr5
ARHGEF38	-0.573128	0.209914	NotSignificant	chr4
ARHGEF39	0.0052106	0.96654	NotSignificant	chr9
ARHGEF4	0.156682	0.211607	NotSignificant	chr2
ARHGEF40	0.403681	0.00934414	NotSignificant	chr14
ARHGEF5	-0.0693092	0.648956	NotSignificant	chr7
ARHGEF7	-0.032192	0.607508	NotSignificant	chr13
ARID1A	-0.0876929	0.00595693	NotSignificant	chr1
ARID1B	0.0862273	0.0292429	NotSignificant	chr6
ARID2	-0.060373	0.221277	NotSignificant	chr12
ARID3A	0.047059	0.18594	NotSignificant	chr19
ARID3B	-0.037887	0.361416	NotSignificant	chr15
ARID4A	0.0975215	0.420226	NotSignificant	chr14
ARID4B	-0.00326059	0.978123	NotSignificant	chr1
ARID5A	-0.108007	0.322722	NotSignificant	chr2
ARID5B	0.0769904	0.754833	NotSignificant	chr10
ARIH1	0.028336	0.602758	NotSignificant	chr15
ARIH2	0.0546863	0.126219	NotSignificant	chr3
ARIH2OS	-0.0895608	0.823067	NotSignificant	chr3
ARL1	0.00299049	0.973768	NotSignificant	chr12
ARL10	-0.236949	0.00301227	NotSignificant	chr5
ARL11	0.0405028	0.811942	NotSignificant	chr13
ARL13B	0.0105444	0.963538	NotSignificant	chr3
ARL14EP	0.0738208	0.457591	NotSignificant	chr11
ARL15	-0.0340211	0.828934	NotSignificant	chr5
ARL16	-0.00174792	0.990666	NotSignificant	chr17
ARL2	-0.0412256	0.613776	NotSignificant	chr11
ARL2-SNX15	0.18205	0.823764	NotSignificant	chr11
ARL2BP	-0.0962572	0.182596	NotSignificant	chr16
ARL3	0.0652062	0.754915	NotSignificant	chr10
ARL4A	-0.186722	0.113918	NotSignificant	chr7
ARL4C	-0.0642033	0.815965	NotSignificant	chr2
ARL4D	0.0313884	0.772931	NotSignificant	chr17
ARL5A	0.0397337	0.388291	NotSignificant	chr2
ARL5B	0.0280558	0.666506	NotSignificant	chr10
ARL6	-0.504838	0.00992773	NotSignificant	chr3
ARL6IP1	-0.0407667	0.341142	NotSignificant	chr16
ARL6IP4	0.000962516	0.992235	NotSignificant	chr12
ARL6IP5	0.0741219	0.501679	NotSignificant	chr3
ARL6IP6	-0.260738	3.41e-07	NotSignificant	chr2
ARL8A	-0.0383437	0.517956	NotSignificant	chr1
ARL8B	-0.0334233	0.56146	NotSignificant	chr3
ARLNC1	0.481422	0.654297	NotSignificant	chr16
ARMC1	-0.0667756	0.0974064	NotSignificant	chr8
ARMC10	0.278783	0.0463461	NotSignificant	chr7
ARMC2	0.283952	0.215079	NotSignificant	chr6
ARMC3	0.293281	0.807403	NotSignificant	chr10
ARMC5	-0.165223	0.0074941	NotSignificant	chr16
ARMC6	-0.0490076	0.301995	NotSignificant	chr19
ARMC7	-0.30237	2.06e-05	NotSignificant	chr17
ARMC8	0.0303424	0.716538	NotSignificant	chr3
ARMC9	0.0379198	0.676961	NotSignificant	chr2
ARMCX1	0.932611	1.13e-58	NotSignificant	chrX
ARMCX2	0.422649	2.25e-14	NotSignificant	chrX
ARMCX3	0.838691	1.2e-59	NotSignificant	chrX
ARMCX4	0.748426	3.84e-14	NotSignificant	chrX
ARMCX5	0.621224	2.42e-35	NotSignificant	chrX
ARMCX5-GPRASP2	0.635906	2.9e-05	NotSignificant	chrX
ARMCX6	0.37157	0.143104	NotSignificant	chrX
ARMH1	0.0802499	0.937243	NotSignificant	chr1
ARMH3	-0.0637559	0.322005	NotSignificant	chr10
ARMH4	-0.0585062	0.857581	NotSignificant	chr14
ARMT1	0.106153	0.00178357	NotSignificant	chr6
ARNT	0.0215231	0.772931	NotSignificant	chr1
ARNT2	0.795777	0.246817	NotSignificant	chr15
ARNTL	0.214171	0.612975	NotSignificant	chr11
ARNTL2	0.0584417	0.530396	NotSignificant	chr12
ARPC1A	0.0268785	0.712474	NotSignificant	chr7
ARPC1B	-0.0760021	0.0930292	NotSignificant	chr7
ARPC2	-0.0132147	0.867052	NotSignificant	chr2
ARPC3	0.0228297	0.82305	NotSignificant	chr12
ARPC4	-0.020808	0.720656	NotSignificant	chr3
ARPC5	-0.0958092	0.0092536	NotSignificant	chr1
ARPC5L	-0.0134198	0.875127	NotSignificant	chr9
ARPIN	0.104288	0.296006	NotSignificant	chr15
ARPP19	-0.12421	2.23e-06	NotSignificant	chr15
ARRB1	-0.157229	0.000138633	NotSignificant	chr11
ARRB2	-0.244117	0.00888733	NotSignificant	chr17
ARRDC1	-0.212323	0.00147345	NotSignificant	chr9
ARRDC1-AS1	0.103486	0.294843	NotSignificant	chr9
ARRDC2	-0.060707	0.192379	NotSignificant	chr19
ARRDC3	-0.0333514	0.515019	NotSignificant	chr5
ARRDC3-AS1	-0.0920257	0.852578	NotSignificant	chr5
ARRDC4	-0.20348	0.00459872	NotSignificant	chr15
ARSA	-0.081089	0.580925	NotSignificant	chr22
ARSB	-0.016715	0.914677	NotSignificant	chr5
ARSD	-0.16811	0.153516	NotSignificant	chrX
ARSG	-0.11451	0.466964	NotSignificant	chr17
ARSI	-0.359447	3.87e-20	NotSignificant	chr5
ARSK	0.00188031	0.996047	NotSignificant	chr5
ART1	0.306164	0.697483	NotSignificant	chr11
ART5	0.183747	0.0558755	NotSignificant	chr11
ARTN	-0.24967	0.326674	NotSignificant	chr1
ARV1	-0.0589823	0.803922	NotSignificant	chr1
ARVCF	-0.0365783	0.82525	NotSignificant	chr22
ARX	0.367943	4.18e-07	NotSignificant	chrX
ASAH1	-0.0133829	0.905286	NotSignificant	chr8
ASAH2	0.0579063	0.806014	NotSignificant	chr10
ASAH2B	-0.147573	0.196091	NotSignificant	chr10
ASAP1	0.0231217	0.75272	NotSignificant	chr8
ASAP1-IT2	0.414069	0.541919	NotSignificant	chr8
ASAP2	0.377004	5.6e-10	NotSignificant	chr2
ASAP3	-0.200287	0.000594292	NotSignificant	chr1
ASB1	0.035923	0.638682	NotSignificant	chr2
ASB13	0.188282	0.399758	NotSignificant	chr10
ASB16-AS1	-0.0425318	0.731341	NotSignificant	chr17
ASB3	-0.0230859	0.942735	NotSignificant	chr2
ASB6	0.0968182	0.0475951	NotSignificant	chr9
ASB7	0.0207157	0.866718	NotSignificant	chr15
ASB8	0.164101	0.0666096	NotSignificant	chr12
ASCC1	-0.0958525	0.102049	NotSignificant	chr10
ASCC2	-0.0209168	0.813161	NotSignificant	chr22
ASCC3	-0.0229788	0.643074	NotSignificant	chr6
ASCL1	-0.473731	0.61153	NotSignificant	chr12
ASCL2	0.0950195	0.853846	NotSignificant	chr11
ASF1A	-0.0886581	0.113774	NotSignificant	chr6
ASF1B	-0.0621603	0.336651	NotSignificant	chr19
ASH1L	0.0226528	0.697678	NotSignificant	chr1
ASH1L-AS1	0.140973	0.24083	NotSignificant	chr1
ASH2L	0.0977873	0.0123819	NotSignificant	chr8
ASIC1	0.101446	0.813678	NotSignificant	chr12
ASIC2	-0.370017	0.33162	NotSignificant	chr17
ASIC3	0.159678	0.138962	NotSignificant	chr7
ASIC4	-0.560306	0.404404	NotSignificant	chr2
ASL	0.0809937	0.57984	NotSignificant	chr7
ASNS	-0.0789785	0.735606	NotSignificant	chr7
ASNSD1	0.0203215	0.758021	NotSignificant	chr2
ASNSP1	0.204632	0.637482	NotSignificant	chr8
ASPA	-0.663107	0.00811232	NotSignificant	chr17
ASPG	0.0496236	0.954454	NotSignificant	chr14
ASPH	-0.0118956	0.867485	NotSignificant	chr8
ASPHD1	-0.318673	0.21786	NotSignificant	chr16
ASPHD2	-0.0622238	0.644369	NotSignificant	chr22
ASPM	-0.000830447	0.991097	NotSignificant	chr1
ASPRV1	-0.422959	0.642063	NotSignificant	chr2
ASPSCR1	-0.110595	0.228387	NotSignificant	chr17
ASRGL1	0.130356	8.52e-05	NotSignificant	chr11
ASS1	-0.0120564	0.915485	NotSignificant	chr9
ASTE1	-0.075159	0.610725	NotSignificant	chr3
ASTN2	0.107063	0.320164	NotSignificant	chr9
ASXL1	0.0876422	0.355912	NotSignificant	chr20
ASXL2	-0.00745354	0.894717	NotSignificant	chr2
ATAD1	0.0401556	0.490264	NotSignificant	chr10
ATAD2	0.0618836	0.521455	NotSignificant	chr8
ATAD2B	0.0413205	0.66945	NotSignificant	chr2
ATAD3A	-0.124617	0.00716683	NotSignificant	chr1
ATAD3B	-0.00573003	0.91701	NotSignificant	chr1
ATAD3C	0.176831	0.336711	NotSignificant	chr1
ATAD5	-0.0122666	0.863577	NotSignificant	chr17
ATCAY	0.0234635	0.741855	NotSignificant	chr19
ATE1	-0.0366161	0.594408	NotSignificant	chr10
ATE1-AS1	-0.21796	0.744204	NotSignificant	chr10
ATF1	-0.0825251	0.13743	NotSignificant	chr12
ATF2	-0.0384135	0.647208	NotSignificant	chr2
ATF3	0.124362	0.0216995	NotSignificant	chr1
ATF4	-0.0135195	0.845251	NotSignificant	chr22
ATF5	0.280778	9.76e-17	NotSignificant	chr19
ATF6	0.138075	0.000555434	NotSignificant	chr1
ATF6B	-0.265896	0.187433	NotSignificant	chr6
ATF7	0.0237277	0.750154	NotSignificant	chr12
ATF7IP	0.0159083	0.712642	NotSignificant	chr12
ATF7IP2	0.0861912	0.359977	NotSignificant	chr16
ATG10	-0.0886718	0.640123	NotSignificant	chr5
ATG101	0.0247185	0.751426	NotSignificant	chr12
ATG12	0.00409036	0.955523	NotSignificant	chr5
ATG13	-0.120836	0.000183963	NotSignificant	chr11
ATG14	-0.0744729	0.162441	NotSignificant	chr14
ATG16L1	-0.028652	0.64231	NotSignificant	chr2
ATG16L2	0.0427976	0.866889	NotSignificant	chr11
ATG2A	-0.151941	0.00132207	NotSignificant	chr11
ATG2B	0.0297889	0.70574	NotSignificant	chr14
ATG3	0.0607411	0.187302	NotSignificant	chr3
ATG4A	0.766278	6.1e-19	NotSignificant	chrX
ATG4B	-0.0436391	0.637417	NotSignificant	chr2
ATG4C	0.00373081	0.983734	NotSignificant	chr1
ATG4D	-0.0092269	0.934101	NotSignificant	chr19
ATG5	0.0156167	0.788029	NotSignificant	chr6
ATG7	-0.0701983	0.547995	NotSignificant	chr3
ATG9A	0.00588625	0.941183	NotSignificant	chr2
ATG9B	0.235153	3.01e-22	NotSignificant	chr7
ATIC	0.0713351	0.103668	NotSignificant	chr2
ATL1	-0.854973	0.35189	NotSignificant	chr14
ATL2	-0.107979	0.000883669	NotSignificant	chr2
ATL3	-0.041909	0.310384	NotSignificant	chr11
ATM	0.100571	0.164305	NotSignificant	chr11
ATMIN	-0.00953295	0.885341	NotSignificant	chr16
ATN1	0.0197122	0.737792	NotSignificant	chr12
ATOH1	0.344107	0.549192	NotSignificant	chr4
ATOH8	0.455822	0.151964	NotSignificant	chr2
ATOX1	-0.0417275	0.854009	NotSignificant	chr5
ATP10A	0.386034	4.81e-06	NotSignificant	chr15
ATP10D	-0.143248	0.91185	NotSignificant	chr4
ATP11A	0.0416325	0.344259	NotSignificant	chr13
ATP11B	-0.00812354	0.96514	NotSignificant	chr3
ATP11C	0.0110884	0.838765	NotSignificant	chrX
ATP12A	0.2387	1.94e-08	NotSignificant	chr13
ATP13A1	0.0129125	0.853269	NotSignificant	chr19
ATP13A2	-0.152213	3.06e-05	NotSignificant	chr1
ATP13A3	0.0492592	0.283509	NotSignificant	chr3
ATP1A1	-0.0489051	0.169166	NotSignificant	chr1
ATP1A1-AS1	0.189024	0.572971	NotSignificant	chr1
ATP1A3	-0.0582364	0.275544	NotSignificant	chr19
ATP1B1	-0.249573	8.93e-13	NotSignificant	chr1
ATP1B2	0.0598551	0.865065	NotSignificant	chr17
ATP1B3	-0.0431428	0.40665	NotSignificant	chr3
ATP2A1	-0.0446067	0.89053	NotSignificant	chr16
ATP2A1-AS1	-0.107337	0.690607	NotSignificant	chr16
ATP2A2	-0.131022	2.31e-07	NotSignificant	chr12
ATP2A3	-0.228257	0.0137789	NotSignificant	chr17
ATP2B1	0.151384	1.07e-05	NotSignificant	chr12
ATP2B1-AS1	-0.0748926	0.869736	NotSignificant	chr12
ATP2B4	-0.0315408	0.392223	NotSignificant	chr1
ATP2C1	0.0393146	0.615062	NotSignificant	chr3
ATP2C2	0.271023	0.313382	NotSignificant	chr16
ATP2C2-AS1	-0.149306	0.800545	NotSignificant	chr16
ATP5F1A	-0.0862986	0.0221615	NotSignificant	chr18
ATP5F1B	-0.0451872	0.408135	NotSignificant	chr12
ATP5F1C	0.0266919	0.719933	NotSignificant	chr10
ATP5F1D	-0.123393	0.0012802	NotSignificant	chr19
ATP5F1E	-0.0276365	0.922115	NotSignificant	chr20
ATP5IF1	-0.00962534	0.917872	NotSignificant	chr1
ATP5MC1	-0.0481299	0.629399	NotSignificant	chr17
ATP5MC2	-0.00976303	0.92585	NotSignificant	chr12
ATP5MC3	0.0258103	0.619966	NotSignificant	chr2
ATP5MD	-0.04286	0.764886	NotSignificant	NA
ATP5ME	0.0780438	0.642063	NotSignificant	chr4
ATP5MF	0.0766671	0.368375	NotSignificant	chr7
ATP5MG	0.0943106	0.119161	NotSignificant	chr11
ATP5MGL	-0.249097	0.616848	NotSignificant	chr22
ATP5MPL	0.0217277	0.804533	NotSignificant	NA
ATP5PB	-7.79e-05	0.999262	NotSignificant	chr1
ATP5PD	-0.129285	0.0433198	NotSignificant	chr17
ATP5PF	0.0659677	0.451486	NotSignificant	chr21
ATP5PO	-0.0727102	0.274696	NotSignificant	chr21
ATP6AP1	0.126055	0.000115967	NotSignificant	chrX
ATP6AP1L	-0.0621194	0.832954	NotSignificant	chr5
ATP6AP2	0.15117	0.000116062	NotSignificant	chrX
ATP6V0A1	-0.0265821	0.711763	NotSignificant	chr17
ATP6V0A2	-0.0305488	0.747051	NotSignificant	chr12
ATP6V0B	0.0205392	0.803897	NotSignificant	chr1
ATP6V0C	-0.0834164	0.103634	NotSignificant	chr16
ATP6V0D1	0.0186922	0.806255	NotSignificant	chr16
ATP6V0D2	-0.441702	0.173471	NotSignificant	chr8
ATP6V0E1	-0.00588105	0.952217	NotSignificant	chr5
ATP6V0E2	-0.202034	0.00481645	NotSignificant	chr7
ATP6V0E2-AS1	-0.566361	0.0882128	NotSignificant	chr7
ATP6V1A	-0.0517881	0.133485	NotSignificant	chr3
ATP6V1B1	-0.116008	0.0840105	NotSignificant	chr2
ATP6V1B2	-0.0385443	0.435583	NotSignificant	chr8
ATP6V1C1	-0.0573488	0.221825	NotSignificant	chr8
ATP6V1C2	0.263215	0.0728079	NotSignificant	chr2
ATP6V1D	0.0528977	0.522189	NotSignificant	chr14
ATP6V1E1	-0.0414313	0.514075	NotSignificant	chr22
ATP6V1E2	0.25717	0.240081	NotSignificant	chr2
ATP6V1F	-0.0224379	0.759631	NotSignificant	chr7
ATP6V1FNB	-0.189189	0.639624	NotSignificant	chr7
ATP6V1G1	-0.0895448	0.0176173	NotSignificant	chr9
ATP6V1G2-DDX39B	-0.214435	0.719627	NotSignificant	chr6
ATP6V1H	0.043095	0.703317	NotSignificant	chr8
ATP7A	0.864286	5.96e-30	NotSignificant	chrX
ATP7B	-0.242886	0.00175871	NotSignificant	chr13
ATP8A1	-0.0725241	0.944499	NotSignificant	chr4
ATP8A2	-0.234804	0.66671	NotSignificant	chr13
ATP8B1	-0.106271	0.0614148	NotSignificant	chr18
ATP8B2	0.00484006	0.934349	NotSignificant	chr1
ATP8B3	0.0558118	0.657008	NotSignificant	chr19
ATP8B4	-0.11011	0.9011	NotSignificant	chr15
ATP8B5P	-0.172542	0.0538099	NotSignificant	chr9
ATP9A	-0.114098	0.00195387	NotSignificant	chr20
ATP9B	0.0127844	0.940416	NotSignificant	chr18
ATPAF1	-0.0432674	0.422808	NotSignificant	chr1
ATPAF2	-0.179436	0.0496208	NotSignificant	chr17
ATPSCKMT	-0.00987589	0.955627	NotSignificant	chr5
ATR	0.249946	0.00416915	NotSignificant	chr3
ATRAID	-0.137901	0.0260427	NotSignificant	chr2
ATRIP	0.142491	0.565654	NotSignificant	chr3
ATRIP-TREX1	-0.200479	0.732724	NotSignificant	NA
ATRN	0.0931934	0.0577113	NotSignificant	chr20
ATRX	0.476763	1.76e-51	NotSignificant	chrX
ATXN1	-0.0310763	0.748732	NotSignificant	chr6
ATXN1-AS1	-0.119149	0.576492	NotSignificant	chr6
ATXN10	0.0255426	0.751704	NotSignificant	chr22
ATXN1L	0.0474003	0.182711	NotSignificant	chr16
ATXN2	0.0277645	0.693575	NotSignificant	chr12
ATXN2-AS	-0.000165563	0.999797	NotSignificant	chr12
ATXN2L	-0.0130898	0.799963	NotSignificant	chr16
ATXN3	-0.0983211	0.256873	NotSignificant	chr14
ATXN7	-0.0954861	0.0174046	NotSignificant	chr3
ATXN7L1	-0.0252016	0.719627	NotSignificant	chr7
ATXN7L2	-0.160746	0.128228	NotSignificant	chr1
ATXN7L3	-0.0600082	0.208836	NotSignificant	chr17
ATXN7L3B	0.0210593	0.698393	NotSignificant	chr12
AUH	-0.0764036	0.368641	NotSignificant	chr9
AUNIP	0.00161733	0.986962	NotSignificant	chr1
AUP1	0.00562168	0.947009	NotSignificant	chr2
AURKA	0.0493647	0.246957	NotSignificant	chr20
AURKAIP1	-0.108069	0.00433064	NotSignificant	chr1
AURKAP1	-0.0561285	0.803314	NotSignificant	chr1
AURKB	-0.0439338	0.432848	NotSignificant	chr17
AURKC	-0.351714	0.0536516	NotSignificant	chr19
AUTS2	0.0926874	0.204287	NotSignificant	chr7
AVEN	0.0474113	0.806032	NotSignificant	chr15
AVIL	-0.217616	0.607259	NotSignificant	chr12
AVL9	0.0366245	0.417444	NotSignificant	chr7
AVP	0.258886	0.708355	NotSignificant	chr20
AVPI1	0.0726646	0.607898	NotSignificant	chr10
AVPR1A	-0.531675	0.613392	NotSignificant	chr12
AXDND1	-0.0422916	0.928424	NotSignificant	chr1
AXIN1	-0.0380762	0.48893	NotSignificant	chr16
AXIN2	0.146612	0.000109735	NotSignificant	chr17
AZI2	0.01067	0.927225	NotSignificant	chr3
AZIN1	-0.0301438	0.49632	NotSignificant	chr8
AZIN2	0.516375	0.219559	NotSignificant	chr1
B2M	0.64195	2.92e-08	NotSignificant	chr15
B3GALNT1	0.128241	0.548556	NotSignificant	chr3
B3GALNT2	-0.0916523	0.0302017	NotSignificant	chr1
B3GALT5	0.471347	5.32e-06	NotSignificant	chr21
B3GALT5-AS1	0.717744	0.0628865	NotSignificant	chr21
B3GALT6	0.0177447	0.85068	NotSignificant	chr1
B3GAT1	0.610936	0.322919	NotSignificant	chr11
B3GAT3	0.0376593	0.696192	NotSignificant	chr11
B3GLCT	0.244319	0.0162702	NotSignificant	chr13
B3GNT10	-0.0132061	0.942735	NotSignificant	NA
B3GNT2	-0.107334	0.0152374	NotSignificant	chr2
B3GNT3	-0.0447858	0.945395	NotSignificant	chr19
B3GNT4	-0.413854	0.0257792	NotSignificant	chr12
B3GNT5	0.120388	0.386401	NotSignificant	chr3
B3GNT7	-0.062537	0.117374	NotSignificant	chr2
B3GNT8	-0.796415	0.0270435	NotSignificant	chr19
B3GNT9	-0.153527	0.0476971	NotSignificant	chr16
B3GNTL1	0.0528997	0.94865	NotSignificant	chr17
B4GALNT1	-0.122738	0.678868	NotSignificant	chr12
B4GALNT2	0.190393	0.14481	NotSignificant	chr17
B4GALNT3	0.0547968	0.530541	NotSignificant	chr12
B4GALNT4	-0.29193	0.000930305	NotSignificant	chr11
B4GALT1	0.0335701	0.41509	NotSignificant	chr9
B4GALT1-AS1	-0.262367	0.618526	NotSignificant	chr9
B4GALT2	-0.14352	0.00937845	NotSignificant	chr1
B4GALT3	-0.12392	0.0180287	NotSignificant	chr1
B4GALT4	-0.098323	0.0228484	NotSignificant	chr3
B4GALT5	-0.13293	9.45e-06	NotSignificant	chr20
B4GALT6	-0.107414	0.212053	NotSignificant	chr18
B4GALT7	0.0366705	0.711132	NotSignificant	chr5
B4GAT1	-0.213009	0.000534757	NotSignificant	chr11
B9D1	0.145344	0.208067	NotSignificant	chr17
B9D2	-0.471877	0.0515889	NotSignificant	chr19
BAAT	-0.606213	0.530174	NotSignificant	chr9
BABAM1	-0.00870126	0.914842	NotSignificant	chr19
BABAM2	0.123816	0.28037	NotSignificant	chr2
BABAM2-AS1	-0.0343825	0.982712	NotSignificant	NA
BACE1	0.0474437	0.57777	NotSignificant	chr11
BACE1-AS	0.0102471	0.984807	NotSignificant	chr11
BACE2	0.191521	0.199497	NotSignificant	chr21
BACH1	0.116505	0.00187139	NotSignificant	chr21
BACH2	0.406145	0.00660801	NotSignificant	chr6
BAD	-0.206713	0.0111113	NotSignificant	chr11
BAG1	-0.0734349	0.412024	NotSignificant	chr9
BAG2	-0.20796	0.00168545	NotSignificant	chr6
BAG3	0.119755	0.0196405	NotSignificant	chr10
BAG4	-0.0229719	0.689366	NotSignificant	chr8
BAG5	-0.0448856	0.270663	NotSignificant	chr14
BAG6	-0.450871	0.394598	NotSignificant	chr6
BAHCC1	-0.484957	0.0307676	NotSignificant	chr17
BAHD1	-0.0381373	0.537941	NotSignificant	chr15
BAIAP2	-0.0630138	0.514383	NotSignificant	chr17
BAIAP2-DT	-0.115952	0.372977	NotSignificant	chr17
BAIAP2L1	-0.0394818	0.515921	NotSignificant	chr7
BAIAP2L2	-0.281506	0.121554	NotSignificant	chr22
BAIAP3	-0.370137	0.00165762	NotSignificant	chr16
BAK1	0.0267058	0.639036	NotSignificant	chr6
BAMBI	0.112282	0.0100804	NotSignificant	chr10
BANF1	-0.00235153	0.980928	NotSignificant	chr11
BANP	-0.0355574	0.755924	NotSignificant	chr16
BAP1	-0.0357154	0.481122	NotSignificant	chr3
BARD1	0.0613253	0.0619472	NotSignificant	chr2
BARHL2	-0.27533	0.413679	NotSignificant	chr1
BARX1	-0.0840284	0.348154	NotSignificant	chr9
BARX1-DT	-0.0745818	0.94176	NotSignificant	chr9
BARX2	0.229348	0.677732	NotSignificant	chr11
BASP1	-0.000816793	0.990666	NotSignificant	chr5
BATF2	0.169976	0.720524	NotSignificant	chr11
BATF3	-0.559519	4.07e-06	NotSignificant	chr1
BAX	0.0496998	0.393884	NotSignificant	chr19
BAZ1A	0.00713211	0.953223	NotSignificant	chr14
BAZ1B	0.0176461	0.675768	NotSignificant	chr7
BAZ2A	-0.0935218	0.00235188	NotSignificant	chr12
BAZ2B	0.0984292	0.422129	NotSignificant	chr2
BBC3	0.170423	0.000195999	NotSignificant	chr19
BBIP1	-0.0528844	0.792625	NotSignificant	chr10
BBOF1	-0.728887	0.144008	NotSignificant	chr14
BBOX1-AS1	-0.24543	0.440228	NotSignificant	chr11
BBS1	-0.0501907	0.715105	NotSignificant	chr11
BBS10	0.103543	0.410706	NotSignificant	chr12
BBS12	-0.036138	0.853846	NotSignificant	chr4
BBS2	-0.028896	0.817336	NotSignificant	chr16
BBS4	-0.106517	0.244103	NotSignificant	chr15
BBS5	0.0499489	0.865538	NotSignificant	chr2
BBS7	0.0609096	0.675841	NotSignificant	chr4
BBS9	0.251767	0.0399181	NotSignificant	chr7
BBX	0.128775	0.00668352	NotSignificant	chr3
BCAM	-0.522561	9.18e-14	NotSignificant	chr19
BCAN	-0.106328	0.786242	NotSignificant	chr1
BCAP29	-0.00530906	0.992393	NotSignificant	chr7
BCAP31	0.195916	1.71e-09	NotSignificant	chrX
BCAR1	-0.0886005	0.0495006	NotSignificant	chr16
BCAR3	-0.25653	0.0380175	NotSignificant	chr1
BCAR4	0.146422	0.901068	NotSignificant	chr16
BCAS2	0.0541189	0.423734	NotSignificant	chr1
BCAS3	0.181014	0.0354893	NotSignificant	chr17
BCAS4	-0.0149055	0.940669	NotSignificant	chr20
BCAT1	-0.074783	0.0144916	NotSignificant	chr12
BCAT2	-0.308998	0.300167	NotSignificant	chr19
BCCIP	0.135436	0.00010015	NotSignificant	chr10
BCDIN3D	0.00912358	0.976494	NotSignificant	chr12
BCDIN3D-AS1	0.0480898	0.965483	NotSignificant	chr12
BCKDHA	0.0519332	0.692295	NotSignificant	chr19
BCKDHB	-0.130728	0.618769	NotSignificant	chr6
BCKDK	-0.147885	0.00863782	NotSignificant	chr16
BCL10	0.0550543	0.333136	NotSignificant	chr1
BCL11A	-0.168545	0.0167526	NotSignificant	chr2
BCL11B	-0.132411	0.0477708	NotSignificant	chr14
BCL2	0.189184	0.882715	NotSignificant	chr18
BCL2L1	-0.0827	0.0122632	NotSignificant	chr20
BCL2L10	0.139775	0.827316	NotSignificant	chr15
BCL2L11	-0.382298	3.11e-33	NotSignificant	chr2
BCL2L12	-0.0520196	0.569767	NotSignificant	chr19
BCL2L13	-0.123994	0.00210402	NotSignificant	chr22
BCL2L14	-0.0199763	0.985572	NotSignificant	chr12
BCL2L15	0.343638	0.750135	NotSignificant	chr1
BCL2L2	-0.127152	0.360898	NotSignificant	chr14
BCL3	0.0845978	0.455608	NotSignificant	chr19
BCL6	0.176797	0.348281	NotSignificant	chr3
BCL6B	-0.0756458	0.87867	NotSignificant	chr17
BCL7A	-0.164836	0.000230848	NotSignificant	chr12
BCL7B	-0.0276633	0.747209	NotSignificant	chr7
BCL7C	0.220269	0.420566	NotSignificant	chr16
BCL9	-0.216377	1.59e-14	NotSignificant	chr1
BCL9L	0.0114043	0.813926	NotSignificant	chr11
BCLAF1	0.0438779	0.181004	NotSignificant	chr6
BCLAF3	0.369909	2.98e-08	NotSignificant	chrX
BCO2	0.146455	0.913311	NotSignificant	chr11
BCOR	-0.0729788	0.0223826	NotSignificant	chrX
BCORL1	0.381568	8.82e-05	NotSignificant	chrX
BCR	-0.0620291	0.139401	NotSignificant	chr22
BCRP3	0.0164586	0.876635	NotSignificant	chr22
BCS1L	0.00360161	0.976269	NotSignificant	chr2
BCYRN1	0.282097	0.197931	NotSignificant	chr2
BDH2	-0.0827789	0.686127	NotSignificant	chr4
BDNF	0.153378	0.50446	NotSignificant	chr11
BDNF-AS	-0.351826	0.411594	NotSignificant	chr11
BDP1	-0.232713	0.462097	NotSignificant	chr5
BECN1	-0.0979794	0.0494064	NotSignificant	chr17
BECN2	0.141651	0.707365	NotSignificant	chr1
BEGAIN	-1.06677	0.118051	NotSignificant	chr14
BEND3	0.0145724	0.762393	NotSignificant	chr6
BEND4	-0.377404	3.98e-21	NotSignificant	chr4
BEND5	-0.0666896	0.934349	NotSignificant	chr1
BEND6	-0.525176	0.0685669	NotSignificant	chr6
BEND7	0.136126	0.545505	NotSignificant	chr10
BEST1	0.530242	0.162267	NotSignificant	chr11
BEST4	0.12309	0.86327	NotSignificant	chr1
BET1	0.0479051	0.623178	NotSignificant	chr7
BET1L	0.021533	0.707023	NotSignificant	chr11
BEX3	0.697536	1.03e-16	NotSignificant	chrX
BEX4	0.934222	1.07e-116	NotSignificant	chrX
BEX5	1.22225	0.0647784	NotSignificant	chrX
BFSP1	0.161345	0.654811	NotSignificant	chr20
BFSP2	0.363423	0.668262	NotSignificant	chr3
BGN	0.692515	0.0166511	NotSignificant	chrX
BHLHA15	-0.629776	0.200967	NotSignificant	chr7
BHLHA9	-0.0200223	0.966264	NotSignificant	chr17
BHLHE23	-0.292008	0.00554428	NotSignificant	chr20
BHLHE40	0.176741	8.36e-05	NotSignificant	chr3
BHLHE40-AS1	0.308006	0.610678	NotSignificant	chr3
BHMT	0.249687	1.84e-06	NotSignificant	chr5
BHMT2	0.752726	2.12e-11	NotSignificant	chr5
BICC1	-0.0671436	0.965104	NotSignificant	chr10
BICD1	0.228997	1.29e-19	NotSignificant	chr12
BICD2	-0.079465	0.0464347	NotSignificant	chr9
BICDL1	0.0645769	0.550298	NotSignificant	chr12
BICDL2	-0.377133	6.18e-05	NotSignificant	chr16
BICRA	0.0271687	0.733002	NotSignificant	chr19
BICRAL	-0.170288	0.000536633	NotSignificant	chr6
BID	-0.364588	0.00490718	NotSignificant	chr22
BIK	-0.34074	0.00528452	NotSignificant	chr22
BIN1	0.569941	2.4e-29	NotSignificant	chr2
BIN2	-0.0146732	0.936292	NotSignificant	chr12
BIN3	-0.0713641	0.558377	NotSignificant	chr8
BIN3-IT1	0.193146	0.716655	NotSignificant	NA
BIRC2	-0.00744166	0.933844	NotSignificant	chr11
BIRC5	-0.0347464	0.4248	NotSignificant	chr17
BIRC6	0.00951041	0.848967	NotSignificant	chr2
BISPR	-0.295598	0.71969	NotSignificant	chr19
BIVM	0.134758	0.195396	NotSignificant	chr13
BLACAT1	0.21941	0.156922	NotSignificant	chr1
BLACE	0.655947	0.480231	NotSignificant	chr7
BLCAP	0.0154319	0.85675	NotSignificant	chr20
BLM	-0.027633	0.728234	NotSignificant	chr15
BLMH	0.00585618	0.947009	NotSignificant	chr17
BLNK	0.111878	0.556184	NotSignificant	chr10
BLOC1S1	-0.010359	0.951732	NotSignificant	chr12
BLOC1S2	0.13596	0.0106449	NotSignificant	chr10
BLOC1S3	-0.0536407	0.46864	NotSignificant	chr19
BLOC1S4	0.022375	0.811089	NotSignificant	chr4
BLOC1S6	0.0725856	0.307892	NotSignificant	chr15
BLVRA	-0.603679	0.42703	NotSignificant	chr7
BLVRB	0.23761	0.0105598	NotSignificant	chr19
BLZF1	-0.0164727	0.902738	NotSignificant	chr1
BMF	-0.334913	0.0932292	NotSignificant	chr15
BMI1	0.0446155	0.8119	NotSignificant	chr10
BMP1	0.040516	0.83456	NotSignificant	chr8
BMP2	-0.0245906	0.799726	NotSignificant	chr20
BMP2K	-0.0321608	0.610034	NotSignificant	chr4
BMP4	0.0560013	0.690706	NotSignificant	chr14
BMP6	0.158565	0.686981	NotSignificant	chr6
BMP7	-0.47774	0.00197172	NotSignificant	chr20
BMP8A	-0.0610805	0.939877	NotSignificant	chr1
BMP8B	-0.44946	0.541919	NotSignificant	chr1
BMPR1A	-0.201727	1.03e-05	NotSignificant	chr10
BMPR2	-0.154397	6.99e-05	NotSignificant	chr2
BMS1	0.0779613	0.101493	NotSignificant	chr10
BMS1P1	-0.0766409	0.724151	NotSignificant	chr10
BMS1P14	0.103486	0.763032	NotSignificant	chr9
BMS1P2	0.27227	0.317471	NotSignificant	chr10
BMS1P2-AGAP9	-0.556261	0.221735	NotSignificant	NA
BMS1P20	0.0204461	0.912815	NotSignificant	NA
BMS1P21	-0.137582	0.867702	NotSignificant	chr10
BMS1P4-AGAP5	0.449964	0.0577927	NotSignificant	chr10
BMT2	0.129053	0.646832	NotSignificant	chr7
BNC1	0.249062	0.558396	NotSignificant	chr15
BNC2	0.0824027	0.101172	NotSignificant	chr9
BNC2-AS1	-0.258755	0.655716	NotSignificant	chr9
BNIP1	0.124988	0.388696	NotSignificant	chr5
BNIP2	-0.0263097	0.644369	NotSignificant	chr15
BNIP3	0.0445915	0.52625	NotSignificant	chr10
BNIP3L	0.00338382	0.98197	NotSignificant	chr8
BNIP5	0.042498	0.977354	NotSignificant	chr6
BNIPL	0.0295936	0.965483	NotSignificant	chr1
BOC	0.375457	0.534593	NotSignificant	chr3
BOD1	0.0527973	0.402893	NotSignificant	chr5
BOD1L1	-0.0979562	0.00259558	NotSignificant	chr4
BOD1L2	0.410002	0.60468	NotSignificant	chr18
BOK	-0.316506	2.53e-06	NotSignificant	chr2
BOLA1	-0.0958784	0.604071	NotSignificant	chr1
BOLA3	-0.0859112	0.516447	NotSignificant	chr2
BOLA3-AS1	-0.265811	0.344865	NotSignificant	chr2
BOP1	-0.0383922	0.419973	NotSignificant	chr8
BORA	0.0474104	0.590563	NotSignificant	chr13
BORCS5	-0.0640107	0.547264	NotSignificant	chr12
BORCS6	-0.0283687	0.81504	NotSignificant	chr17
BORCS7	-0.0743024	0.56718	NotSignificant	chr10
BORCS8	-0.00343529	0.987429	NotSignificant	chr19
BPGM	0.0536049	0.743251	NotSignificant	chr7
BPHL	-0.107848	0.239962	NotSignificant	chr6
BPNT1	-0.0239398	0.886704	NotSignificant	chr1
BPNT2	-0.0367573	0.360912	NotSignificant	chr8
BPTF	-0.049038	0.172061	NotSignificant	chr17
BRAF	-0.000466372	0.997488	NotSignificant	chr7
BRAP	0.0179259	0.817057	NotSignificant	chr12
BRAT1	-0.109731	0.00422883	NotSignificant	chr7
BRCA1	0.0677866	0.0476486	NotSignificant	chr17
BRCA2	-0.0210283	0.806032	NotSignificant	chr13
BRCC3	0.21065	2.06e-06	NotSignificant	chrX
BRD1	-0.0413951	0.425464	NotSignificant	chr22
BRD2	-0.0562314	0.687718	NotSignificant	chr6
BRD3	0.103929	0.00051934	NotSignificant	chr9
BRD3OS	-0.0944768	0.240761	NotSignificant	chr9
BRD4	0.0270617	0.592273	NotSignificant	chr19
BRD7	0.100702	0.0840105	NotSignificant	chr16
BRD8	0.00726175	0.938292	NotSignificant	chr5
BRD9	0.058947	0.310263	NotSignificant	chr5
BRDT	0.0403185	0.436297	NotSignificant	chr1
BRDTP1	-0.360298	0.344865	NotSignificant	chrX
BRF1	-0.0291636	0.75364	NotSignificant	chr14
BRF2	0.0471184	0.662643	NotSignificant	chr8
BRI3	0.187552	4.4e-05	NotSignificant	chr7
BRI3BP	-0.10955	0.0165807	NotSignificant	chr12
BRICD5	0.121849	0.554251	NotSignificant	chr16
BRINP1	0.247485	0.12827	NotSignificant	chr9
BRIP1	0.0579874	0.441698	NotSignificant	chr17
BRIX1	-0.000120916	0.99891	NotSignificant	chr5
BRK1	-0.0226268	0.729378	NotSignificant	chr3
BRMS1	0.0211131	0.809828	NotSignificant	chr11
BRMS1L	-0.00835507	0.952026	NotSignificant	chr14
BROX	-0.0811484	0.0929181	NotSignificant	chr1
BRPF1	-0.0328684	0.661422	NotSignificant	chr3
BRPF3	-0.0141293	0.815965	NotSignificant	chr6
BRSK1	0.123131	0.786891	NotSignificant	chr19
BRSK2	-0.156945	0.314466	NotSignificant	chr11
BRWD1	-0.0227714	0.694142	NotSignificant	chr21
BRWD1-AS1	0.823769	0.327411	NotSignificant	chr21
BRWD1-AS2	-0.0410607	0.943934	NotSignificant	chr21
BRWD3	-0.00111865	0.986962	NotSignificant	chrX
BSCL2	-0.204938	0.310849	NotSignificant	chr11
BSDC1	-0.013305	0.850079	NotSignificant	chr1
BSG	-0.118142	0.167785	NotSignificant	chr19
BSN	0.226837	0.000587645	NotSignificant	chr3
BSN-DT	-0.42261	0.474079	NotSignificant	chr3
BSND	0.350786	0.712977	NotSignificant	chr1
BSPRY	-0.342925	1.25e-07	NotSignificant	chr9
BST1	-0.324085	0.170346	NotSignificant	chr4
BST2	-0.129516	0.800459	NotSignificant	chr19
BTAF1	0.0514934	0.35675	NotSignificant	chr10
BTBD1	-0.124575	0.011024	NotSignificant	chr15
BTBD10	0.195632	0.0395158	NotSignificant	chr11
BTBD11	-0.0818493	0.896854	NotSignificant	chr12
BTBD18	0.418395	0.0179828	NotSignificant	chr11
BTBD19	0.487518	0.0478147	NotSignificant	chr1
BTBD2	-0.199542	7.84e-05	NotSignificant	chr19
BTBD3	0.0395351	0.627914	NotSignificant	chr20
BTBD6	-0.0231363	0.8329	NotSignificant	chr14
BTBD8	-0.101877	0.291074	NotSignificant	chr1
BTBD9	-0.0621314	0.55236	NotSignificant	chr6
BTD	-0.0415266	0.801921	NotSignificant	chr3
BTF3	-0.018176	0.823815	NotSignificant	chr5
BTF3L4	0.0168127	0.766086	NotSignificant	chr1
BTG1	0.109285	0.150604	NotSignificant	chr12
BTG2	-0.254973	9.17e-07	NotSignificant	chr1
BTG3	0.0366698	0.721098	NotSignificant	chr21
BTK	0.661631	3.85e-17	NotSignificant	chrX
BTLA	-0.234455	8.79e-05	NotSignificant	chr3
BTN2A1	-0.0120427	0.915449	NotSignificant	chr6
BTN2A2	0.0690937	0.759996	NotSignificant	chr6
BTN2A3P	0.0293497	0.95179	NotSignificant	chr6
BTNL9	0.399166	0.0060002	NotSignificant	chr5
BTRC	0.0900072	0.05	NotSignificant	chr10
BUB1	-0.0357298	0.481624	NotSignificant	chr2
BUB1B	0.0629921	0.221518	NotSignificant	chr15
BUB1B-PAK6	-0.00504978	0.995811	NotSignificant	chr15
BUB3	0.0498048	0.272757	NotSignificant	chr10
BUD13	0.0536106	0.468848	NotSignificant	chr11
BUD23	-0.0510219	0.571728	NotSignificant	chr7
BUD31	0.0388836	0.686031	NotSignificant	chr7
BVES	0.146225	0.748784	NotSignificant	chr6
BYSL	-0.00618997	0.946657	NotSignificant	chr6
BZW1	-0.0444755	0.351787	NotSignificant	chr2
BZW2	0.0104886	0.904274	NotSignificant	chr7
C10orf143	-0.202205	0.586406	NotSignificant	chr10
C10orf55	0.504485	0.604718	NotSignificant	chr10
C10orf67	-0.210969	0.830872	NotSignificant	chr10
C10orf82	-0.219788	0.522408	NotSignificant	chr10
C10orf88	-0.0684937	0.767118	NotSignificant	chr10
C10orf88B	-0.377237	0.425975	NotSignificant	chr10
C10orf95	0.200511	3.19e-10	NotSignificant	chr10
C11orf1	-0.26352	0.273731	NotSignificant	chr11
C11orf16	-0.301102	0.630513	NotSignificant	chr11
C11orf24	0.0313	0.709488	NotSignificant	chr11
C11orf45	-0.359363	0.483776	NotSignificant	chr11
C11orf49	-0.0321995	0.887713	NotSignificant	chr11
C11orf54	-0.113967	0.0650742	NotSignificant	chr11
C11orf58	-0.0252072	0.614157	NotSignificant	chr11
C11orf65	-0.477331	0.626887	NotSignificant	chr11
C11orf68	-0.0368093	0.747365	NotSignificant	chr11
C11orf71	0.0112041	0.950691	NotSignificant	chr11
C11orf72	-0.0326978	0.972161	NotSignificant	chr11
C11orf80	-0.457009	0.0485098	NotSignificant	chr11
C11orf94	-0.199821	0.741119	NotSignificant	chr11
C11orf95	-0.0353832	0.662092	NotSignificant	chr11
C11orf96	0.00117286	0.996884	NotSignificant	chr11
C11orf98	-0.300717	0.23142	NotSignificant	chr11
C12orf29	0.0532359	0.676676	NotSignificant	chr12
C12orf4	0.0247425	0.808846	NotSignificant	chr12
C12orf43	-0.0174235	0.86327	NotSignificant	chr12
C12orf45	-0.015191	0.912695	NotSignificant	chr12
C12orf56	0.275456	0.479714	NotSignificant	chr12
C12orf57	-0.119314	0.0261781	NotSignificant	chr12
C12orf60	-0.179787	0.635073	NotSignificant	chr12
C12orf65	-0.000399023	0.998271	NotSignificant	chr12
C12orf66	-0.0878927	0.342775	NotSignificant	chr12
C12orf73	-0.217233	0.15544	NotSignificant	chr12
C12orf75	-0.383435	3.56e-08	NotSignificant	chr12
C12orf76	-0.0763244	0.63221	NotSignificant	chr12
C13orf42	0.327897	0.00497342	NotSignificant	chr13
C13orf46	0.319004	0.632295	NotSignificant	chr13
C14orf119	-0.0219437	0.725936	NotSignificant	chr14
C14orf178	-0.33551	0.423914	NotSignificant	chr14
C14orf28	0.0590278	0.827195	NotSignificant	chr14
C14orf93	-0.269619	0.0102789	NotSignificant	chr14
C15orf39	0.128787	0.00042354	NotSignificant	chr15
C15orf40	0.00626598	0.954563	NotSignificant	chr15
C15orf56	-0.12414	0.717387	NotSignificant	chr15
C15orf61	0.011719	0.947009	NotSignificant	chr15
C15orf62	0.727157	0.0680425	NotSignificant	chr15
C15orf65	0.771581	0.247841	NotSignificant	chr15
C16orf46	0.0165009	0.967332	NotSignificant	chr16
C16orf54	0.17928	0.855365	NotSignificant	chr16
C16orf70	0.0278663	0.713293	NotSignificant	chr16
C16orf72	0.0319485	0.533304	NotSignificant	chr16
C16orf74	0.165621	0.602121	NotSignificant	chr16
C16orf86	-0.00322194	0.996047	NotSignificant	chr16
C16orf87	-0.175006	0.000387731	NotSignificant	chr16
C16orf91	0.0324845	0.697263	NotSignificant	chr16
C16orf95	0.132695	0.680178	NotSignificant	chr16
C16orf96	-0.138081	0.90775	NotSignificant	chr16
C17orf100	0.241976	0.602121	NotSignificant	chr17
C17orf107	-0.221593	0.000548704	NotSignificant	chr17
C17orf113	-0.595427	0.0267466	NotSignificant	chr17
C17orf49	0.140771	0.707295	NotSignificant	chr17
C17orf58	0.0576039	0.462542	NotSignificant	chr17
C17orf67	-0.19788	0.568937	NotSignificant	chr17
C17orf75	0.0567194	0.628139	NotSignificant	chr17
C17orf80	-0.0496036	0.322788	NotSignificant	chr17
C17orf97	0.213046	0.503953	NotSignificant	chr17
C17orf99	0.0299666	0.989154	NotSignificant	chr17
C18orf21	0.195686	0.0121663	NotSignificant	chr18
C18orf25	-0.03969	0.465367	NotSignificant	chr18
C18orf32	-0.113291	0.516495	NotSignificant	chr18
C18orf54	-0.0515407	0.459753	NotSignificant	chr18
C18orf61	-0.634305	0.428809	NotSignificant	NA
C19orf12	0.0148601	0.902738	NotSignificant	chr19
C19orf18	-0.614896	0.343844	NotSignificant	chr19
C19orf25	-0.0898462	0.120628	NotSignificant	chr19
C19orf33	-0.558312	1.32e-05	NotSignificant	chr19
C19orf44	-0.0773761	0.580741	NotSignificant	chr19
C19orf47	0.0701059	0.396922	NotSignificant	chr19
C19orf48	-0.0158808	0.753092	NotSignificant	chr19
C19orf53	0.0261053	0.727876	NotSignificant	chr19
C19orf54	-0.1495	0.00121842	NotSignificant	chr19
C19orf57	-0.0619964	0.63212	NotSignificant	NA
C19orf67	-0.166819	0.770626	NotSignificant	chr19
C19orf71	0.050551	0.909033	NotSignificant	chr19
C19orf73	0.0327906	0.944984	NotSignificant	chr19
C19orf81	0.0499039	0.884089	NotSignificant	chr19
C19orf84	-0.0838884	0.607027	NotSignificant	chr19
C1D	0.0210707	0.889191	NotSignificant	chr2
C1GALT1	-0.00751321	0.934349	NotSignificant	chr7
C1GALT1C1	0.339776	6.21e-14	NotSignificant	chrX
C1GALT1C1L	0.399408	0.529245	NotSignificant	chr2
C1QBP	-0.0496684	0.276607	NotSignificant	chr17
C1QL1	-0.48778	0.0246792	NotSignificant	chr17
C1QL4	0.193937	0.81572	NotSignificant	chr12
C1QTNF1	0.561482	0.427156	NotSignificant	chr17
C1QTNF12	0.345127	0.198722	NotSignificant	chr1
C1QTNF2	0.642095	0.410595	NotSignificant	chr5
C1QTNF3	0.0792708	0.92908	NotSignificant	chr5
C1QTNF4	-0.0498231	0.782994	NotSignificant	chr11
C1QTNF6	-0.169155	0.468505	NotSignificant	chr22
C1QTNF9	0.712428	6.47e-10	NotSignificant	chr13
C1QTNF9B	0.642137	4.31e-06	NotSignificant	chr13
C1R	-0.140126	0.219851	NotSignificant	chr12
C1RL	0.199755	0.281974	NotSignificant	chr12
C1RL-AS1	-0.11729	0.875088	NotSignificant	chr12
C1S	0.292338	0.0237685	NotSignificant	chr12
C1orf109	0.00110495	0.990666	NotSignificant	chr1
C1orf112	0.055458	0.76206	NotSignificant	chr1
C1orf115	0.0881835	0.553673	NotSignificant	chr1
C1orf116	-0.0965324	0.944984	NotSignificant	chr1
C1orf122	0.0462952	0.505615	NotSignificant	chr1
C1orf131	0.0842526	0.413744	NotSignificant	chr1
C1orf159	0.0676726	0.427031	NotSignificant	chr1
C1orf162	-0.0948181	0.905173	NotSignificant	chr1
C1orf167	0.091481	0.808628	NotSignificant	chr1
C1orf174	0.0676121	0.208314	NotSignificant	chr1
C1orf198	0.119019	0.107371	NotSignificant	chr1
C1orf21	-0.876857	0.225567	NotSignificant	chr1
C1orf210	0.0638854	0.622318	NotSignificant	chr1
C1orf216	-0.213498	0.000973044	NotSignificant	chr1
C1orf220	-0.522318	0.161316	NotSignificant	chr1
C1orf226	0.348534	0.302958	NotSignificant	chr1
C1orf229	-0.0403822	0.980757	NotSignificant	chr1
C1orf35	-0.0961754	0.234211	NotSignificant	chr1
C1orf43	-0.0359348	0.590322	NotSignificant	chr1
C1orf50	0.0293287	0.852623	NotSignificant	chr1
C1orf52	0.0383385	0.648322	NotSignificant	chr1
C1orf53	-0.205388	0.666033	NotSignificant	chr1
C1orf54	0.507518	0.553906	NotSignificant	chr1
C1orf56	-0.258956	0.0878438	NotSignificant	chr1
C1orf74	0.0956796	0.502099	NotSignificant	chr1
C20orf194	-0.130652	0.222996	NotSignificant	chr20
C20orf204	-0.0835429	0.804776	NotSignificant	chr20
C20orf27	-0.0256093	0.71079	NotSignificant	chr20
C20orf96	-0.0931214	0.833096	NotSignificant	chr20
C21orf58	-0.0993557	0.205513	NotSignificant	chr21
C21orf91	0.036091	0.685095	NotSignificant	chr21
C21orf91-OT1	-0.382479	0.714405	NotSignificant	chr21
C22orf23	-0.285322	0.765195	NotSignificant	chr22
C22orf24	0.0433527	0.966468	NotSignificant	chr22
C22orf39	-0.121084	0.0683008	NotSignificant	chr22
C22orf46	0.0224483	0.854615	NotSignificant	chr22
C2CD2	-0.0165247	0.8822	NotSignificant	chr21
C2CD2L	-0.163847	0.314466	NotSignificant	chr11
C2CD3	0.0497486	0.689865	NotSignificant	chr11
C2CD4C	0.0243022	0.653207	NotSignificant	chr19
C2CD4D	0.0455049	0.965483	NotSignificant	chr1
C2CD4D-AS1	0.05328	0.806014	NotSignificant	chr1
C2CD5	-0.0670747	0.382386	NotSignificant	chr12
C2CD6	0.0243102	0.954298	NotSignificant	chr2
C2orf15	-0.527461	0.299749	NotSignificant	chr2
C2orf16	-0.43332	0.288274	NotSignificant	chr2
C2orf27A	0.595776	0.450052	NotSignificant	chr2
C2orf42	-0.0469784	0.746272	NotSignificant	chr2
C2orf49	-0.0336706	0.699751	NotSignificant	chr2
C2orf50	0.23716	0.575241	NotSignificant	chr2
C2orf68	0.00911123	0.91848	NotSignificant	chr2
C2orf69	-0.00198406	0.980582	NotSignificant	chr2
C2orf72	-0.2168	0.178906	NotSignificant	chr2
C2orf74	0.0975807	0.815763	NotSignificant	chr2
C2orf76	0.147757	0.676454	NotSignificant	chr2
C2orf81	-0.173969	0.499734	NotSignificant	chr2
C2orf92	-0.0183016	0.98693	NotSignificant	chr2
C3	-0.110791	0.630479	NotSignificant	chr19
C3orf14	0.212255	0.00650327	NotSignificant	chr3
C3orf18	-0.0818315	0.541541	NotSignificant	chr3
C3orf33	0.0582645	0.867485	NotSignificant	chr3
C3orf35	-0.0114249	0.985752	NotSignificant	chr3
C3orf38	0.00283312	0.98081	NotSignificant	chr3
C3orf52	-0.389794	2.76e-05	NotSignificant	chr3
C3orf56	-0.133033	0.86327	NotSignificant	chr3
C3orf62	0.011726	0.972161	NotSignificant	chr3
C3orf70	-0.135621	0.152374	NotSignificant	chr3
C3orf80	0.135337	0.778639	NotSignificant	chr3
C4orf19	-0.158704	0.228795	NotSignificant	chr4
C4orf3	0.0658753	0.27177	NotSignificant	chr4
C4orf33	0.117195	0.304281	NotSignificant	chr4
C4orf36	-0.446703	0.309177	NotSignificant	chr4
C4orf46	0.0219844	0.787892	NotSignificant	chr4
C4orf47	-0.130301	0.903935	NotSignificant	chr4
C4orf48	0.0384555	0.922412	NotSignificant	chr4
C4orf51	0.057555	0.946087	NotSignificant	chr4
C5AR1	-0.107347	0.733973	NotSignificant	chr19
C5orf15	-0.0327358	0.556191	NotSignificant	chr5
C5orf17	-0.389831	0.15456	NotSignificant	chr5
C5orf22	-0.0050347	0.946672	NotSignificant	chr5
C5orf24	-0.0723834	0.502116	NotSignificant	chr5
C5orf34	0.0279978	0.81229	NotSignificant	chr5
C5orf38	-0.208234	0.00666719	NotSignificant	chr5
C5orf47	-0.962703	0.33232	NotSignificant	chr5
C5orf51	0.153296	1.65e-06	NotSignificant	chr5
C5orf58	-0.963113	0.114466	NotSignificant	chr5
C5orf60	0.0735103	0.902738	NotSignificant	chr5
C5orf63	-0.0775467	0.797204	NotSignificant	chr5
C6orf120	-0.00232767	0.984195	NotSignificant	chr6
C6orf132	-0.231274	5.9e-18	NotSignificant	chr6
C6orf141	-0.0114053	0.990666	NotSignificant	chr6
C6orf163	-0.35384	0.280991	NotSignificant	chr6
C6orf201	-0.545469	0.591462	NotSignificant	chr6
C6orf223	-0.739138	0.413385	NotSignificant	chr6
C6orf226	-0.0265829	0.947312	NotSignificant	chr6
C6orf52	-0.210374	0.760321	NotSignificant	chr6
C6orf62	-0.0257324	0.607664	NotSignificant	chr6
C6orf89	0.145668	0.00132675	NotSignificant	chr6
C6orf99	-0.465374	0.268244	NotSignificant	chr6
C7orf25	0.00846364	0.956307	NotSignificant	chr7
C7orf26	0.00235256	0.985639	NotSignificant	chr7
C7orf31	0.10342	0.722555	NotSignificant	chr7
C7orf50	-0.0625358	0.283564	NotSignificant	chr7
C7orf57	0.0417174	0.846999	NotSignificant	chr7
C8G	0.132104	0.852586	NotSignificant	chr9
C8orf33	0.0525389	0.27395	NotSignificant	chr8
C8orf37	-0.068085	0.724222	NotSignificant	chr8
C8orf44	0.0638201	0.841371	NotSignificant	chr8
C8orf48	-0.316803	0.780917	NotSignificant	chr8
C8orf49	0.633014	0.441653	NotSignificant	NA
C8orf58	-0.0894873	0.466476	NotSignificant	chr8
C8orf76	0.164167	0.33552	NotSignificant	chr8
C8orf82	-0.142246	0.32494	NotSignificant	chr8
C8orf88	0.723945	0.159598	NotSignificant	chr8
C9orf106	0.0311178	0.974837	NotSignificant	chr9
C9orf116	-0.122188	0.691796	NotSignificant	chr9
C9orf129	0.273459	3.37e-07	NotSignificant	chr9
C9orf135	0.353598	6.82e-10	NotSignificant	chr9
C9orf147	0.0077049	0.992391	NotSignificant	chr9
C9orf16	-0.0960019	0.223632	NotSignificant	chr9
C9orf163	-0.121151	0.852765	NotSignificant	chr9
C9orf24	0.101614	0.933281	NotSignificant	chr9
C9orf40	-0.0176471	0.8294	NotSignificant	chr9
C9orf43	-0.31329	0.582493	NotSignificant	chr9
C9orf47	0.198528	0.458569	NotSignificant	NA
C9orf64	0.0615427	0.350495	NotSignificant	chr9
C9orf72	0.0839225	0.421537	NotSignificant	chr9
C9orf78	0.00335756	0.973467	NotSignificant	chr9
C9orf85	0.0415614	0.694896	NotSignificant	chr9
CA11	-0.349593	0.529245	NotSignificant	chr19
CA13	-0.0424597	0.688306	NotSignificant	chr8
CA2	-0.259919	7.16e-06	NotSignificant	chr8
CA3-AS1	-0.478176	0.559484	NotSignificant	chr8
CA4	-0.49756	0.51059	NotSignificant	chr17
CA5BP1	0.341345	2.32e-10	NotSignificant	chrX
CA5BP1-CA5B	0.347924	0.561266	NotSignificant	NA
CA8	0.259528	0.396504	NotSignificant	chr8
CA9	-0.122744	0.849863	NotSignificant	chr9
CAAP1	-0.0852977	0.0921548	NotSignificant	chr9
CAB39	0.0420979	0.327012	NotSignificant	chr2
CAB39L	-0.299924	0.246766	NotSignificant	chr13
CABIN1	-0.110133	0.0104131	NotSignificant	chr22
CABLES1	-0.309381	1.92e-05	NotSignificant	chr18
CABLES2	-0.111742	0.523984	NotSignificant	chr20
CABP1	0.781485	0.0526882	NotSignificant	chr12
CABP7	-0.137762	0.830423	NotSignificant	chr22
CABYR	0.239902	0.00490255	NotSignificant	chr18
CACFD1	-0.0199482	0.874042	NotSignificant	chr9
CACHD1	0.333835	2.37e-07	NotSignificant	chr1
CACNA1A	0.0726596	0.937243	NotSignificant	chr19
CACNA1B	-0.0162719	0.881058	NotSignificant	chr9
CACNA1C	0.607219	0.102469	NotSignificant	chr12
CACNA1C-AS1	-0.222093	0.747646	NotSignificant	chr12
CACNA1D	0.292889	0.767065	NotSignificant	chr3
CACNA1F	0.687832	0.035708	NotSignificant	chrX
CACNA1H	-0.333076	1.11e-20	NotSignificant	chr16
CACNA1I	-0.352774	0.172444	NotSignificant	chr22
CACNA2D1	-0.0408498	0.549039	NotSignificant	chr7
CACNA2D2	0.260475	4.84e-17	NotSignificant	chr3
CACNA2D3	-0.00490973	0.992034	NotSignificant	chr3
CACNA2D4	0.346242	0.636627	NotSignificant	chr12
CACNB1	-0.64517	0.00910386	NotSignificant	chr17
CACNB2	0.0658723	0.72503	NotSignificant	chr10
CACNB3	-0.105951	0.120874	NotSignificant	chr12
CACNB4	-0.139197	0.800728	NotSignificant	chr2
CACNG4	-0.554815	0.0233154	NotSignificant	chr17
CACNG5	0.180652	0.804591	NotSignificant	chr17
CACNG6	-0.330766	0.185799	NotSignificant	chr19
CACNG7	0.219507	0.0216719	NotSignificant	chr19
CACNG8	-0.144474	0.2346	NotSignificant	chr19
CACTIN	-0.0391521	0.509263	NotSignificant	chr19
CACTIN-AS1	-0.13115	0.866718	NotSignificant	chr19
CACUL1	0.0531394	0.198391	NotSignificant	chr10
CACYBP	-0.0119639	0.855829	NotSignificant	chr1
CAD	-0.0555539	0.188337	NotSignificant	chr2
CADM1	-0.207508	0.16963	NotSignificant	chr11
CADM2	-0.248636	0.831764	NotSignificant	chr3
CADM4	0.20784	0.579457	NotSignificant	chr19
CADPS	-0.446312	0.458296	NotSignificant	chr3
CAGE1	-0.37421	0.714314	NotSignificant	chr6
CAHM	0.00567622	0.992034	NotSignificant	chr6
CALB1	0.254497	0.000814793	NotSignificant	chr8
CALCOCO1	0.0934716	0.478591	NotSignificant	chr12
CALCOCO2	-0.00632517	0.954454	NotSignificant	chr17
CALD1	-0.130848	8.13e-05	NotSignificant	chr7
CALHM2	0.0264635	0.938292	NotSignificant	chr10
CALHM5	-0.832349	0.0704633	NotSignificant	chr6
CALHM6	-0.570903	0.154275	NotSignificant	chr6
CALM1	-0.104647	0.00100142	NotSignificant	chr14
CALM2	0.00509844	0.94749	NotSignificant	chr2
CALM3	-0.0306066	0.515437	NotSignificant	chr19
CALML4	0.150606	0.196144	NotSignificant	chr15
CALML6	0.133769	0.72866	NotSignificant	chr1
CALR	-0.0652358	0.475268	NotSignificant	chr19
CALR3	-0.332338	0.731341	NotSignificant	chr19
CALU	0.0094585	0.864834	NotSignificant	chr7
CALY	-0.331778	0.0860853	NotSignificant	chr10
CAMK1	-0.722963	0.223546	NotSignificant	chr3
CAMK1D	-0.0947019	0.104123	NotSignificant	chr10
CAMK2A	-0.329493	0.618275	NotSignificant	chr5
CAMK2D	0.270004	0.0166618	NotSignificant	chr4
CAMK2G	-0.0210152	0.887434	NotSignificant	chr10
CAMK2N1	0.371829	0.257967	NotSignificant	chr1
CAMK2N2	0.0850361	0.740374	NotSignificant	chr3
CAMK4	-0.365954	0.714778	NotSignificant	chr5
CAMKK1	-0.144274	0.116592	NotSignificant	chr17
CAMKK2	-0.208705	6.56e-07	NotSignificant	chr12
CAMKMT	-0.0907077	0.756307	NotSignificant	chr2
CAMKV	0.0367079	0.650234	NotSignificant	chr3
CAMLG	-0.0764085	0.205823	NotSignificant	chr5
CAMP	0.394984	0.184283	NotSignificant	chr3
CAMSAP1	-0.0290007	0.603744	NotSignificant	chr9
CAMSAP2	0.102422	0.00636216	NotSignificant	chr1
CAMSAP3	0.0111978	0.907423	NotSignificant	chr19
CAMTA1	0.0564171	0.610503	NotSignificant	chr1
CAMTA1-DT	0.242114	0.562284	NotSignificant	chr1
CAMTA2	-0.102502	0.0884058	NotSignificant	chr17
CAND1	0.0318439	0.449767	NotSignificant	chr12
CAND1.11	0.616616	0.126042	NotSignificant	NA
CAND2	-0.121823	0.19138	NotSignificant	chr3
CANT1	0.0720392	0.0783257	NotSignificant	chr17
CANX	-0.0166457	0.770532	NotSignificant	chr5
CAP1	-0.0167995	0.754833	NotSignificant	chr1
CAP2	-0.113337	0.43426	NotSignificant	chr6
CAPG	-0.206207	1.78e-07	NotSignificant	chr2
CAPN1	-0.241351	1.25e-09	NotSignificant	chr11
CAPN10	-0.105571	0.155225	NotSignificant	chr2
CAPN10-DT	-0.00953541	0.972091	NotSignificant	chr2
CAPN12	-0.0584046	0.620779	NotSignificant	chr19
CAPN15	0.0349494	0.462289	NotSignificant	chr16
CAPN2	0.343607	0.000220279	NotSignificant	chr1
CAPN3	0.0359534	0.931449	NotSignificant	chr15
CAPN5	0.141803	0.00122945	NotSignificant	chr11
CAPN6	-0.973626	0.0287087	NotSignificant	chrX
CAPN7	0.0421736	0.699994	NotSignificant	chr3
CAPNS1	-0.0109799	0.878931	NotSignificant	chr19
CAPRIN1	-0.0692477	0.0596007	NotSignificant	chr11
CAPRIN2	0.189836	0.0067105	NotSignificant	chr12
CAPS	-0.291978	0.458164	NotSignificant	chr19
CAPS2	0.0517331	0.967083	NotSignificant	chr12
CAPZA1	-0.0478903	0.225159	NotSignificant	chr1
CAPZA2	0.0864199	0.121267	NotSignificant	chr7
CAPZB	-0.00871913	0.916583	NotSignificant	chr1
CARD10	-0.0490221	0.51059	NotSignificant	chr22
CARD11	0.0222957	0.865216	NotSignificant	chr7
CARD14	0.253696	0.784571	NotSignificant	chr17
CARD16	0.988868	0.290046	NotSignificant	chr11
CARD19	0.110916	0.503159	NotSignificant	chr9
CARD6	0.481784	0.590611	NotSignificant	chr5
CARD8	0.0160078	0.955175	NotSignificant	chr19
CARD8-AS1	-0.0116047	0.985639	NotSignificant	chr19
CARD9	0.154288	0.712531	NotSignificant	chr9
CARF	-0.241274	0.522166	NotSignificant	chr2
CARHSP1	-0.0638451	0.141721	NotSignificant	chr16
CARM1	-0.0475393	0.306637	NotSignificant	chr19
CARMIL1	-0.171281	0.0576942	NotSignificant	chr6
CARMIL2	-0.351245	2.68e-06	NotSignificant	chr16
CARMIL3	-0.0563883	0.889001	NotSignificant	chr14
CARNMT1	-0.0126536	0.841874	NotSignificant	chr9
CARNS1	-0.720045	0.407639	NotSignificant	chr11
CARS1	0.166072	0.518569	NotSignificant	chr11
CARS2	0.130936	0.0623176	NotSignificant	chr13
CASC15	-0.126394	0.395805	NotSignificant	chr6
CASC2	-0.846614	0.203689	NotSignificant	chr10
CASC3	-0.047309	0.34452	NotSignificant	chr17
CASC9	0.154517	0.402312	NotSignificant	chr8
CASD1	-0.18334	0.0163066	NotSignificant	chr7
CASK	0.658446	5.72e-37	NotSignificant	chrX
CASKIN1	-0.00350208	0.986962	NotSignificant	chr16
CASKIN2	-0.0468383	0.524953	NotSignificant	chr17
CASP10	-0.100434	0.0390444	NotSignificant	chr2
CASP2	0.107711	0.0486888	NotSignificant	chr7
CASP3	-0.0688161	0.0954693	NotSignificant	chr4
CASP6	0.00817257	0.940837	NotSignificant	chr4
CASP7	-0.0929823	0.675768	NotSignificant	chr10
CASP8	0.0299625	0.703707	NotSignificant	chr2
CASP8AP2	-0.0833443	0.0563913	NotSignificant	chr6
CASP9	-0.0390092	0.750154	NotSignificant	chr1
CASQ1	-0.136831	0.871104	NotSignificant	chr1
CASQ2	-0.238923	0.725065	NotSignificant	chr1
CAST	-0.127179	0.752447	NotSignificant	chr5
CASTOR1	-0.408545	0.00360883	NotSignificant	chr22
CASTOR2	-0.239812	3.93e-19	NotSignificant	chr7
CASTOR3	-0.0799491	0.518634	NotSignificant	chr7
CASZ1	-0.267259	0.0592067	NotSignificant	chr1
CAT	0.0342713	0.764824	NotSignificant	chr11
CATIP	0.159391	0.868092	NotSignificant	chr2
CATIP-AS1	-0.141958	0.761247	NotSignificant	chr2
CATSPER2	0.121078	0.919961	NotSignificant	chr15
CATSPER2P1	-0.101114	0.882152	NotSignificant	chr15
CATSPER3	-0.40177	0.280218	NotSignificant	chr5
CATSPER4	0.986782	0.190584	NotSignificant	chr1
CATSPERD	0.239717	0.766208	NotSignificant	chr19
CATSPERG	-0.00655196	0.979522	NotSignificant	chr19
CAV1	0.738091	0.0347371	NotSignificant	chr7
CAVIN1	-0.510403	2.02e-41	NotSignificant	chr17
CAVIN3	0.0926189	0.436978	NotSignificant	chr11
CAVIN4	-0.0493461	0.881004	NotSignificant	chr9
CBARP	-0.0710561	0.688276	NotSignificant	chr19
CBFA2T2	-0.147587	2.05e-10	NotSignificant	chr20
CBFA2T3	0.317958	0.226726	NotSignificant	chr16
CBFB	-0.210307	1.42e-09	NotSignificant	chr16
CBL	-0.0692752	0.167034	NotSignificant	chr11
CBLB	0.1582	0.01928	NotSignificant	chr3
CBLC	-0.343821	0.0288066	NotSignificant	chr19
CBLL1	0.0814799	0.0715292	NotSignificant	chr7
CBLN1	-0.0478914	0.89248	NotSignificant	chr16
CBLN3	0.0624759	0.904274	NotSignificant	chr14
CBR1	0.218116	0.00457934	NotSignificant	chr21
CBR3	0.102018	0.720887	NotSignificant	chr21
CBR3-AS1	0.286359	0.492373	NotSignificant	chr21
CBR4	-0.27456	6.34e-07	NotSignificant	chr4
CBS	0.0668565	0.618883	NotSignificant	chr21
CBWD1	-0.0778583	0.634335	NotSignificant	chr9
CBWD2	-0.0128223	0.967843	NotSignificant	chr2
CBWD3	-0.123643	0.911826	NotSignificant	chr9
CBWD5	0.0178081	0.947312	NotSignificant	chr9
CBWD6	-0.203056	0.867485	NotSignificant	chr9
CBX1	0.0264918	0.587263	NotSignificant	chr17
CBX2	-0.188264	3.95e-09	NotSignificant	chr17
CBX3	-0.0241171	0.624101	NotSignificant	chr7
CBX3P2	-0.286004	0.573111	NotSignificant	chr18
CBX4	-0.0866857	0.0930867	NotSignificant	chr17
CBX5	0.125782	8.62e-05	NotSignificant	chr12
CBX6	0.315133	4.28e-16	NotSignificant	chr22
CBX7	-7.77e-05	0.999767	NotSignificant	chr22
CBX8	0.0237401	0.868459	NotSignificant	chr17
CBY1	-0.0324129	0.834531	NotSignificant	chr22
CBY3	0.0067769	0.995087	NotSignificant	chr5
CC2D1A	-0.00196068	0.985172	NotSignificant	chr19
CC2D1B	0.011713	0.897101	NotSignificant	chr1
CC2D2A	0.15062	0.33146	NotSignificant	chr4
CC2D2B	-0.329341	0.275362	NotSignificant	chr10
CCAR1	0.0627868	0.15148	NotSignificant	chr10
CCAR2	-0.0137201	0.799726	NotSignificant	chr8
CCDC102A	0.118817	0.504745	NotSignificant	chr16
CCDC102B	0.874605	0.293482	NotSignificant	chr18
CCDC103	-0.64816	0.0720488	NotSignificant	chr17
CCDC106	-0.218144	0.00233177	NotSignificant	chr19
CCDC107	-0.00513072	0.989994	NotSignificant	chr9
CCDC110	0.785963	0.242503	NotSignificant	chr4
CCDC112	-0.335781	0.0602767	NotSignificant	chr5
CCDC113	-0.115972	0.503225	NotSignificant	chr16
CCDC114	0.191071	0.81494	NotSignificant	NA
CCDC115	-0.0205883	0.866074	NotSignificant	chr2
CCDC116	0.0779235	0.747051	NotSignificant	chr22
CCDC117	-0.0471997	0.204789	NotSignificant	chr22
CCDC12	-0.0318565	0.771733	NotSignificant	chr3
CCDC120	0.523562	1.78e-32	NotSignificant	chrX
CCDC121	-0.0502655	0.774662	NotSignificant	chr2
CCDC122	-0.284364	0.552695	NotSignificant	chr13
CCDC124	-0.0568586	0.2346	NotSignificant	chr19
CCDC125	0.204608	0.58882	NotSignificant	chr5
CCDC126	-0.0123607	0.915449	NotSignificant	chr7
CCDC127	-0.0770739	0.366084	NotSignificant	chr5
CCDC13	-0.0560942	0.946705	NotSignificant	chr3
CCDC130	-0.136752	0.0522315	NotSignificant	chr19
CCDC134	-0.0119278	0.896023	NotSignificant	chr22
CCDC136	0.0969911	0.56718	NotSignificant	chr7
CCDC137	-0.00672343	0.923324	NotSignificant	chr17
CCDC138	-0.232069	0.011981	NotSignificant	chr2
CCDC14	0.0313068	0.611242	NotSignificant	chr3
CCDC142	-0.0613674	0.55721	NotSignificant	chr2
CCDC144A	0.0954894	0.156878	NotSignificant	chr17
CCDC144B	0.0823089	0.360021	NotSignificant	chr17
CCDC144CP	0.0970234	0.194413	NotSignificant	chr17
CCDC149	0.336467	0.389122	NotSignificant	chr4
CCDC15	-0.0281017	0.935508	NotSignificant	chr11
CCDC150	-0.182011	0.286469	NotSignificant	chr2
CCDC151	-0.416075	0.0911008	NotSignificant	NA
CCDC152	-0.0174711	0.980677	NotSignificant	chr5
CCDC153	-0.248271	0.834902	NotSignificant	chr11
CCDC154	0.624599	0.197072	NotSignificant	chr16
CCDC157	-0.138531	0.496686	NotSignificant	chr22
CCDC159	-0.246748	0.613141	NotSignificant	chr19
CCDC162P	-0.337621	0.370221	NotSignificant	chr6
CCDC163	-0.109864	0.187579	NotSignificant	chr1
CCDC167	-0.0875251	0.384095	NotSignificant	chr6
CCDC169	-0.310535	1.84e-05	NotSignificant	chr13
CCDC17	-0.284463	0.0528707	NotSignificant	chr1
CCDC170	-0.0227733	0.989672	NotSignificant	chr6
CCDC171	-0.339607	0.213155	NotSignificant	chr9
CCDC174	0.0639558	0.516495	NotSignificant	chr3
CCDC18	0.131332	0.200034	NotSignificant	chr1
CCDC18-AS1	0.0057435	0.98878	NotSignificant	chr1
CCDC183	-0.046779	0.944769	NotSignificant	chr9
CCDC183-AS1	-0.179697	0.42233	NotSignificant	chr9
CCDC186	-0.217549	5.5e-06	NotSignificant	chr10
CCDC187	0.658545	0.259005	NotSignificant	chr9
CCDC189	0.0035441	0.992193	NotSignificant	chr16
CCDC190	-0.492775	0.0287087	NotSignificant	chr1
CCDC191	-0.109516	0.914789	NotSignificant	chr3
CCDC22	0.744505	2.53e-26	NotSignificant	chrX
CCDC24	-0.269067	0.0654646	NotSignificant	chr1
CCDC25	0.0146859	0.888781	NotSignificant	chr8
CCDC28A	-0.0624725	0.765463	NotSignificant	chr6
CCDC28A-AS1	-0.333065	0.666506	NotSignificant	chr6
CCDC28B	0.0232789	0.950691	NotSignificant	chr1
CCDC3	-0.156134	0.215751	NotSignificant	chr10
CCDC30	0.0743971	0.943851	NotSignificant	chr1
CCDC32	0.203057	0.0579513	NotSignificant	chr15
CCDC34	-0.0789506	0.623178	NotSignificant	chr11
CCDC40	0.19526	0.616826	NotSignificant	chr17
CCDC43	-0.0567903	0.259625	NotSignificant	chr17
CCDC47	-0.00860742	0.897315	NotSignificant	chr17
CCDC50	-0.501318	2.35e-41	NotSignificant	chr3
CCDC51	-0.159686	0.000715707	NotSignificant	chr3
CCDC57	-0.00605083	0.951732	NotSignificant	chr17
CCDC58	0.0609486	0.708999	NotSignificant	NA
CCDC59	0.0485134	0.466682	NotSignificant	chr12
CCDC6	-0.0730991	0.050069	NotSignificant	chr10
CCDC60	-0.0533347	0.950333	NotSignificant	chr12
CCDC61	0.062625	0.628012	NotSignificant	chr19
CCDC62	-0.204631	0.294321	NotSignificant	chr12
CCDC63	0.358692	0.581175	NotSignificant	chr12
CCDC65	0.145706	0.767065	NotSignificant	chr12
CCDC66	-0.0297195	0.828809	NotSignificant	chr3
CCDC68	0.0764446	0.801921	NotSignificant	chr18
CCDC69	-0.078204	0.198722	NotSignificant	chr5
CCDC7	0.0764602	0.927373	NotSignificant	chr10
CCDC71	-0.176223	0.00151723	NotSignificant	chr3
CCDC71L	-0.00790457	0.957773	NotSignificant	chr7
CCDC74A	-0.343075	0.303644	NotSignificant	chr2
CCDC74B	-0.515922	0.211703	NotSignificant	chr2
CCDC77	0.044004	0.751635	NotSignificant	chr12
CCDC78	-0.142996	0.238883	NotSignificant	chr16
CCDC8	-0.124353	0.000563209	NotSignificant	chr19
CCDC80	0.0907005	0.0178635	NotSignificant	chr3
CCDC81	0.476857	0.687228	NotSignificant	chr11
CCDC82	0.058235	0.572655	NotSignificant	chr11
CCDC85B	-0.250022	0.000163069	NotSignificant	chr11
CCDC85C	0.0727481	0.0584517	NotSignificant	chr14
CCDC86	0.153616	2.68e-05	NotSignificant	chr11
CCDC87	-0.0953836	0.840161	NotSignificant	chr11
CCDC88A	0.170942	0.0105565	NotSignificant	chr2
CCDC88B	-0.0509539	0.712642	NotSignificant	chr11
CCDC88C	-0.259255	1.07e-06	NotSignificant	chr14
CCDC9	0.000184182	0.998811	NotSignificant	chr19
CCDC90B	0.0582553	0.540183	NotSignificant	chr11
CCDC91	-0.0221572	0.910869	NotSignificant	chr12
CCDC92	-0.111372	0.939163	NotSignificant	chr12
CCDC92B	-0.0496722	0.758576	NotSignificant	chr17
CCDC93	0.156249	0.000237514	NotSignificant	chr2
CCDC96	-0.0139894	0.980928	NotSignificant	chr4
CCDC97	-0.0180993	0.793813	NotSignificant	chr19
CCER2	0.223608	0.697483	NotSignificant	chr19
CCIN	-0.652182	0.299151	NotSignificant	chr9
CCK	0.0437763	0.964336	NotSignificant	chr3
CCL2	0.0394367	0.893481	NotSignificant	chr17
CCL28	-0.0413757	0.742959	NotSignificant	chr5
CCL3	0.387287	0.548371	NotSignificant	chr17
CCM2	0.0940222	0.161176	NotSignificant	chr7
CCM2L	-0.260234	0.197181	NotSignificant	chr20
CCN1	0.0634599	0.397188	NotSignificant	chr1
CCN2	0.0327574	0.743856	NotSignificant	chr6
CCNA1	-0.0796279	0.206465	NotSignificant	chr13
CCNA2	-0.0490737	0.306418	NotSignificant	chr4
CCNB1	-0.0635186	0.0770505	NotSignificant	chr5
CCNB1IP1	-0.0207258	0.789584	NotSignificant	chr14
CCNB2	-0.024197	0.763515	NotSignificant	chr15
CCNC	-0.0117856	0.853269	NotSignificant	chr6
CCND1	0.198721	3.59e-10	NotSignificant	chr11
CCND2	0.245617	0.0531611	NotSignificant	chr12
CCND3	0.0462451	0.376005	NotSignificant	chr6
CCNDBP1	-0.0249904	0.764824	NotSignificant	chr15
CCNE1	0.0645448	0.134587	NotSignificant	chr19
CCNE2	-0.0180238	0.965738	NotSignificant	chr8
CCNF	0.0110282	0.833596	NotSignificant	chr16
CCNG1	0.190769	2.56e-10	NotSignificant	chr5
CCNG2	-0.170939	0.00564263	NotSignificant	chr4
CCNH	0.0497509	0.702945	NotSignificant	chr5
CCNI	0.0489008	0.275475	NotSignificant	chr4
CCNI2	-0.129704	0.644666	NotSignificant	chr5
CCNJ	-0.0570777	0.356924	NotSignificant	chr10
[truncated: 14,754 more rows]

## Sheet: Supplementary Table 3
Dox-treated XIST CRISPRi vs untreated DEGs
Name	log2FoldChange	padj	group	chromosome
A1BG	-0.67436	0.00427317	NotSignificant	chr19
A1BG-AS1	-0.339974	0.205674	NotSignificant	chr19
A2M-AS1	0.108026	0.932958	NotSignificant	chr12
A2ML1	0.129657	0.460745	NotSignificant	chr12
A4GALT	0.102584	0.0868442	NotSignificant	chr22
AAAS	-0.0596896	0.459219	NotSignificant	chr12
AACS	-0.297703	6.7e-06	NotSignificant	chr12
AACSP1	-1.12423	0.404476	NotSignificant	chr5
AADACL2-AS1	-0.583599	0.420437	NotSignificant	chr3
AADACL3	-0.874471	0.162778	NotSignificant	chr1
AADAT	-0.224141	0.136414	NotSignificant	chr4
AAGAB	0.174233	0.0114822	NotSignificant	chr15
AAK1	-0.186139	0.025557	NotSignificant	chr2
AAMDC	0.0934463	0.694976	NotSignificant	chr11
AAMP	-0.00837652	0.930487	NotSignificant	chr2
AANAT	-0.59181	0.69249	NotSignificant	chr17
AAR2	0.0195119	0.83961	NotSignificant	chr20
AARD	-0.00602409	0.99726	NotSignificant	chr8
AARS1	0.0721038	0.31261	NotSignificant	chr16
AARS2	-0.119862	0.13778	NotSignificant	chr6
AASDH	0.203272	0.00803215	NotSignificant	chr4
AASDHPPT	-0.00860936	0.932161	NotSignificant	chr11
AASS	-0.153845	0.0353633	NotSignificant	chr7
AATBC	-0.848281	0.102664	NotSignificant	chr21
AATK	-0.793631	0.381671	NotSignificant	chr17
ABALON	-0.544267	0.488836	NotSignificant	chr20
ABAT	0.317072	0.0346087	NotSignificant	chr16
ABCA1	0.042417	0.593534	NotSignificant	chr9
ABCA11P	-0.0197759	0.915728	NotSignificant	chr4
ABCA12	1.28523	0.301381	NotSignificant	chr2
ABCA13	-0.207331	0.305254	NotSignificant	chr7
ABCA17P	-0.42889	0.549178	NotSignificant	chr16
ABCA2	-0.541356	7.49e-10	NotSignificant	chr9
ABCA3	-0.0942205	0.557478	NotSignificant	chr16
ABCA5	0.189395	0.784146	NotSignificant	chr17
ABCA7	0.156277	0.157408	NotSignificant	chr19
ABCB10	0.0340369	0.704943	NotSignificant	chr1
ABCB5	-0.576117	0.57009	NotSignificant	chr7
ABCB6	-0.188524	0.0453849	NotSignificant	chr2
ABCB7	0.790597	1.82e-25	NotSignificant	chrX
ABCB8	0.100095	0.193627	NotSignificant	chr7
ABCB9	-0.245663	0.144078	NotSignificant	chr12
ABCC1	0.0617458	0.688155	NotSignificant	chr16
ABCC10	-0.116566	0.11016	NotSignificant	chr6
ABCC11	-0.590404	0.725318	NotSignificant	chr16
ABCC13	0.099328	0.60366	NotSignificant	chr21
ABCC2	0.329403	0.0247738	NotSignificant	chr10
ABCC4	0.404762	3.93e-06	NotSignificant	chr13
ABCC5	-0.154211	0.0612964	NotSignificant	chr3
ABCD1	0.0602146	0.413002	NotSignificant	chrX
ABCD3	0.00231338	0.984214	NotSignificant	chr1
ABCD4	0.0104668	0.93877	NotSignificant	chr14
ABCE1	-0.095572	0.136687	NotSignificant	chr4
ABCF2	-0.0798279	0.295004	NotSignificant	chr7
ABCF2-H2BE1	-0.504579	0.699283	NotSignificant	chr7
ABCF3	-0.180195	0.0188047	NotSignificant	chr3
ABCG1	-0.0451838	0.917997	NotSignificant	chr21
ABCG2	0.125094	0.731407	NotSignificant	chr4
ABCG4	0.562058	0.433484	NotSignificant	chr11
ABHD10	0.352923	2.23e-08	NotSignificant	chr3
ABHD11	0.358466	1.08e-05	NotSignificant	chr7
ABHD12	-0.0196301	0.844658	NotSignificant	chr20
ABHD12B	0.103776	0.0954587	NotSignificant	chr14
ABHD13	0.212994	0.00537668	NotSignificant	chr13
ABHD14A	0.255298	0.553938	NotSignificant	chr3
ABHD14B	-0.119057	0.192344	NotSignificant	chr3
ABHD15	-0.266197	0.00014891	NotSignificant	chr17
ABHD17A	-0.0205333	0.847186	NotSignificant	chr19
ABHD17B	-0.168109	0.0242172	NotSignificant	chr9
ABHD17C	0.104461	0.32046	NotSignificant	chr15
ABHD18	-0.170071	0.0208845	NotSignificant	chr4
ABHD2	0.0726516	0.340752	NotSignificant	chr15
ABHD3	0.217428	0.074166	NotSignificant	chr18
ABHD4	0.334384	3.1e-05	NotSignificant	chr14
ABHD5	-0.13591	0.119571	NotSignificant	chr3
ABHD6	0.0247232	0.855168	NotSignificant	chr3
ABHD8	-0.399246	0.318254	NotSignificant	chr19
ABI1	-0.138128	0.0648782	NotSignificant	chr10
ABI2	0.281699	1.98e-05	NotSignificant	chr2
ABI3	-0.397973	0.544312	NotSignificant	chr17
ABITRAM	0.35322	6.46e-05	NotSignificant	chr9
ABL1	-0.0227506	0.789518	NotSignificant	chr9
ABL2	0.292955	5.36e-05	NotSignificant	chr1
ABLIM1	0.0666149	0.314559	NotSignificant	chr10
ABLIM2	0.036855	0.922075	NotSignificant	chr4
ABO	0.845609	0.0105627	NotSignificant	chr9
ABR	-0.197662	0.0078471	NotSignificant	chr17
ABRACL	0.0570065	0.574968	NotSignificant	chr6
ABRAXAS1	0.182315	0.0227957	NotSignificant	chr4
ABRAXAS2	-0.0233775	0.827843	NotSignificant	chr10
ABT1	-0.0693653	0.343586	NotSignificant	chr6
ABTB1	-0.0454063	0.880045	NotSignificant	chr3
ABTB2	-0.3295	0.000282772	NotSignificant	chr11
ACAA1	-0.0374119	0.674046	NotSignificant	chr3
ACAA2	0.0061317	0.948804	NotSignificant	chr18
ACACA	0.11944	0.844844	NotSignificant	chr17
ACACB	0.1781	0.116716	NotSignificant	chr12
ACAD10	0.127877	0.15273	NotSignificant	chr12
ACAD11	0.319569	0.139578	NotSignificant	chr3
ACAD8	0.0117354	0.929072	NotSignificant	chr11
ACAD9	-0.0974623	0.330786	NotSignificant	chr3
ACADL	0.392605	0.820447	NotSignificant	chr2
ACADM	-0.053796	0.567927	NotSignificant	chr1
ACADS	0.183677	0.055052	NotSignificant	chr12
ACADSB	0.400685	0.000238442	NotSignificant	chr10
ACADVL	-0.0506397	0.684242	NotSignificant	chr17
ACAN	0.27419	0.0618185	NotSignificant	chr15
ACAP1	-0.0192761	0.987824	NotSignificant	chr17
ACAP2	0.195028	0.000637706	NotSignificant	chr3
ACAP3	-0.562598	4.67e-12	NotSignificant	chr1
ACAT1	-0.0184196	0.894956	NotSignificant	chr11
ACAT2	-0.106347	0.164254	NotSignificant	chr6
ACBD3	-0.0155792	0.841118	NotSignificant	chr1
ACBD4	0.357667	0.104431	NotSignificant	chr17
ACBD5	-0.0267169	0.817578	NotSignificant	chr10
ACBD6	0.136004	0.228036	NotSignificant	chr1
ACBD7	0.282273	0.00233569	NotSignificant	chr10
ACCS	0.217872	0.423834	NotSignificant	chr11
ACD	0.151672	0.0227037	NotSignificant	chr16
ACER2	-0.383609	1.01e-07	NotSignificant	chr9
ACER3	-0.174906	0.104555	NotSignificant	chr11
ACHE	-0.129775	0.306415	NotSignificant	chr7
ACIN1	-0.223228	0.000288226	NotSignificant	chr14
ACLY	-0.138898	0.00935031	NotSignificant	chr17
ACO1	0.270149	0.00720591	NotSignificant	chr9
ACO2	-0.101906	0.11442	NotSignificant	chr22
ACOT1	-0.0519009	0.883951	NotSignificant	chr14
ACOT11	0.296425	0.0017269	NotSignificant	chr1
ACOT13	-0.259079	0.0134631	NotSignificant	chr6
ACOT2	0.0723059	0.63766	NotSignificant	chr14
ACOT4	-0.0991287	0.454426	NotSignificant	chr14
ACOT7	-0.14876	0.0640956	NotSignificant	chr1
ACOT8	0.193464	0.092435	NotSignificant	chr20
ACOT9	0.425608	1.66e-05	NotSignificant	chrX
ACOX1	-0.0137603	0.861597	NotSignificant	chr17
ACOX3	0.0733516	0.725277	NotSignificant	chr4
ACOXL	-0.103093	0.412856	NotSignificant	chr2
ACP1	-0.0663513	0.456122	NotSignificant	chr2
ACP2	0.0900701	0.493433	NotSignificant	chr11
ACP5	0.0902098	0.40659	NotSignificant	chr19
ACP6	-0.173483	0.311502	NotSignificant	chr1
ACRBP	0.493578	0.311699	NotSignificant	chr12
ACSBG1	-0.205789	0.7243	NotSignificant	chr15
ACSBG2	0.637322	0.116905	NotSignificant	chr19
ACSF2	0.083485	0.568463	NotSignificant	chr17
ACSF3	-0.138342	0.123281	NotSignificant	chr16
ACSL1	-0.314327	0.0877062	NotSignificant	chr4
ACSL3	-0.288091	5.98e-06	NotSignificant	chr2
ACSL4	0.998419	9.31e-42	NotSignificant	chrX
ACSL6	-0.351668	0.679476	NotSignificant	chr5
ACSM1	1.18844	0.21285	NotSignificant	chr16
ACSS2	0.0426173	0.690415	NotSignificant	chr20
ACSS3	0.16654	0.268593	NotSignificant	chr12
ACTA1	0.531326	5.42e-08	NotSignificant	chr1
ACTB	-0.0533838	0.484406	NotSignificant	chr7
ACTC1	0.787382	0.00519561	NotSignificant	chr15
ACTG1	-0.111497	0.0645834	NotSignificant	chr17
ACTG1P17	1.2174	0.196992	NotSignificant	chr15
ACTG1P20	-0.120356	0.296436	NotSignificant	chr1
ACTG1P25	-0.403252	0.00340073	NotSignificant	chr1
ACTG1P4	-0.78634	0.540752	NotSignificant	chr1
ACTG2	0.852073	0.000186362	NotSignificant	chr2
ACTL10	-0.469211	0.453256	NotSignificant	chr20
ACTL6A	0.0192217	0.881976	NotSignificant	chr3
ACTL6B	0.347068	0.780879	NotSignificant	chr7
ACTL8	-0.321303	0.585164	NotSignificant	chr1
ACTN1	0.120241	0.090372	NotSignificant	chr14
ACTN2	-0.699205	0.308535	NotSignificant	chr1
ACTN3	-0.27798	0.581005	NotSignificant	chr11
ACTN4	-0.20864	0.00104388	NotSignificant	chr19
ACTR10	0.13638	0.190539	NotSignificant	chr14
ACTR1A	-0.00153313	0.986481	NotSignificant	chr10
ACTR1B	0.0214977	0.809568	NotSignificant	chr2
ACTR2	0.076255	0.171648	NotSignificant	chr2
ACTR3	0.00180431	0.984651	NotSignificant	chr2
ACTR3B	0.193381	0.134955	NotSignificant	chr7
ACTR5	0.0638795	0.619322	NotSignificant	chr20
ACTR6	0.118112	0.200849	NotSignificant	chr12
ACTR8	-0.125954	0.187335	NotSignificant	chr3
ACTRT3	-0.637874	0.00766259	NotSignificant	chr3
ACVR1	0.00303317	0.974018	NotSignificant	chr2
ACVR1B	0.338291	3.16e-10	NotSignificant	chr12
ACVR1C	0.254786	0.188083	NotSignificant	chr2
ACVR2A	0.0885214	0.508965	NotSignificant	chr2
ACVR2B	0.311138	2.45e-07	NotSignificant	chr3
ACVR2B-AS1	0.177002	0.613519	NotSignificant	chr3
ACVRL1	0.863055	8.5e-14	NotSignificant	chr12
ACY1	-0.0727239	0.836546	NotSignificant	chr3
ACYP1	0.0387496	0.906545	NotSignificant	chr14
ACYP2	0.30864	0.234169	NotSignificant	chr2
ADA	-0.17645	0.102192	NotSignificant	chr20
ADA2	0.227604	0.00125984	NotSignificant	chr22
ADAD2	0.147048	0.787657	NotSignificant	chr16
ADAL	0.167842	0.147364	NotSignificant	chr15
ADAM10	0.152965	0.0034759	NotSignificant	chr15
ADAM11	-0.147441	0.63315	NotSignificant	chr17
ADAM15	-0.135089	0.200507	NotSignificant	chr1
ADAM17	0.116664	0.113831	NotSignificant	chr2
ADAM18	-0.545974	0.609573	NotSignificant	chr8
ADAM20	0.137846	0.907478	NotSignificant	chr14
ADAM20P1	0.293343	0.746379	NotSignificant	chr14
ADAM23	0.345597	0.00120688	NotSignificant	chr2
ADAM33	-0.488914	7.52e-05	NotSignificant	chr20
ADAM8	-0.192027	0.244692	NotSignificant	chr10
ADAM9	0.273366	0.00571418	NotSignificant	chr8
ADAMTS1	-0.976774	4.9e-09	NotSignificant	chr21
ADAMTS12	-0.585805	5.62e-10	NotSignificant	chr5
ADAMTS13	0.0943997	0.716451	NotSignificant	chr9
ADAMTS14	0.709139	0.0214134	NotSignificant	chr10
ADAMTS15	0.0362408	0.876949	NotSignificant	chr11
ADAMTS16	0.985615	0.000896268	NotSignificant	chr5
ADAMTS17	0.209396	0.700343	NotSignificant	chr15
ADAMTS18	1.8339	0.162846	NotSignificant	chr16
ADAMTS2	-0.224816	0.567844	NotSignificant	chr5
ADAMTS20	0.168705	0.61477	NotSignificant	chr12
ADAMTS3	0.0805186	0.793481	NotSignificant	chr4
ADAMTS6	0.737084	0.208804	NotSignificant	chr5
ADAMTS7	0.368184	0.0317776	NotSignificant	chr15
ADAMTS8	0.494216	0.00629149	NotSignificant	chr11
ADAMTSL2	-0.0926953	0.50974	NotSignificant	chr9
ADAMTSL3	0.163666	0.697022	NotSignificant	chr15
ADAMTSL4	-0.719984	7.29e-16	NotSignificant	chr1
ADAMTSL4-AS1	-0.176077	0.499509	NotSignificant	chr1
ADAMTSL5	-0.615784	2.45e-11	NotSignificant	chr19
ADAP1	-0.826491	3.31e-08	NotSignificant	chr7
ADAP2	0.200819	0.402935	NotSignificant	chr17
ADAR	0.100759	0.0547231	NotSignificant	chr1
ADARB1	-0.227004	0.0192247	NotSignificant	chr21
ADAT1	0.121905	0.0683124	NotSignificant	chr16
ADAT2	-0.140457	0.389873	NotSignificant	chr6
ADAT3	-0.284506	3.34e-05	NotSignificant	chr19
ADCK1	-0.321338	0.00178027	NotSignificant	chr14
ADCK2	-0.0102806	0.937144	NotSignificant	chr7
ADCK5	-0.0690083	0.630069	NotSignificant	chr8
ADCY1	0.356744	0.000535806	NotSignificant	chr7
ADCY10	0.281737	0.542154	NotSignificant	chr1
ADCY10P1	-0.449052	0.0813419	NotSignificant	chr6
ADCY3	-0.139703	0.0985848	NotSignificant	chr2
ADCY5	-0.977656	0.369175	NotSignificant	chr3
ADCY7	0.178752	0.471663	NotSignificant	chr16
ADCY9	0.213085	0.0296722	NotSignificant	chr16
ADCYAP1R1	-0.276906	0.575069	NotSignificant	chr7
ADD1	-0.17161	0.00842166	NotSignificant	chr4
ADD2	0.165696	0.00559309	NotSignificant	chr2
ADD3	-0.0203108	0.819796	NotSignificant	chr10
ADD3-AS1	-0.0637756	0.973105	NotSignificant	chr10
ADGRA1	-0.153749	0.640607	NotSignificant	chr10
ADGRA2	0.104883	0.397733	NotSignificant	chr8
ADGRA3	-0.0682544	0.375361	NotSignificant	chr4
ADGRB1	-0.461882	0.0164683	NotSignificant	chr8
ADGRB2	-0.35759	0.561848	NotSignificant	chr1
ADGRB3	-0.245554	0.783352	NotSignificant	chr6
ADGRD1	-0.385627	0.000171628	NotSignificant	chr12
ADGRE1	0.434859	0.387736	NotSignificant	chr19
ADGRE2	-0.0521436	0.802691	NotSignificant	chr19
ADGRE5	-0.0820192	0.322362	NotSignificant	chr19
ADGRF3	-0.284555	0.810804	NotSignificant	chr2
ADGRG2	-0.100665	0.241501	NotSignificant	chrX
ADGRG5	-0.0633817	0.669603	NotSignificant	chr16
ADGRG6	-0.637321	0.0138544	NotSignificant	chr6
ADGRL1	-0.10746	0.0362041	NotSignificant	chr19
ADGRL2	-0.238244	0.00177615	NotSignificant	chr1
ADGRL3	0.476991	0.0425204	NotSignificant	chr4
ADGRV1	-0.0470492	0.850984	NotSignificant	chr5
ADH5	0.254438	2.34e-06	NotSignificant	chr4
ADHFE1	0.0831956	0.917147	NotSignificant	chr8
ADI1	0.0828792	0.617238	NotSignificant	chr2
ADIPOQ	0.00051488	0.999616	NotSignificant	chr3
ADIPOR1	0.0443068	0.535799	NotSignificant	chr1
ADIPOR2	0.0140854	0.861473	NotSignificant	chr12
ADK	-0.0984269	0.551887	NotSignificant	chr10
ADM	-0.096802	0.515496	NotSignificant	chr11
ADM2	0.302891	1.69e-06	NotSignificant	chr22
ADM5	-0.568347	0.0406405	NotSignificant	chr19
ADNP	-0.0939063	0.123624	NotSignificant	chr20
ADNP-AS1	-0.156172	0.909873	NotSignificant	chr20
ADNP2	0.0597043	0.36341	NotSignificant	chr18
ADO	0.0368708	0.696255	NotSignificant	chr10
ADORA1	-0.45867	0.0013368	NotSignificant	chr1
ADORA2A	-0.668307	0.389093	NotSignificant	chr22
ADORA2A-AS1	0.0164482	0.987022	NotSignificant	chr22
ADORA2B	0.0199868	0.900304	NotSignificant	chr17
ADPGK	0.119136	0.0468218	NotSignificant	chr15
ADPGK-AS1	-0.310724	0.804314	NotSignificant	chr15
ADPRH	0.115698	0.605662	NotSignificant	chr3
ADPRHL1	0.196579	0.345362	NotSignificant	chr13
ADPRM	0.179623	0.42531	NotSignificant	chr17
ADPRS	0.0910536	0.372059	NotSignificant	chr1
ADRA1D	-0.106425	0.937144	NotSignificant	chr20
ADRA2B	0.100431	0.841814	NotSignificant	chr2
ADRA2C	-0.0253619	0.817391	NotSignificant	chr4
ADRB2	-1.72035	0.0587035	NotSignificant	chr5
ADRM1	-0.103237	0.169017	NotSignificant	chr20
ADSL	0.129226	0.101798	NotSignificant	chr22
ADSS1	-0.632266	0.11187	NotSignificant	chr14
ADSS2	0.0116145	0.914115	NotSignificant	chr1
AEBP1	-0.30234	0.0340397	NotSignificant	chr7
AEBP2	-0.0589518	0.375836	NotSignificant	chr12
AEN	-0.174212	0.00256255	NotSignificant	chr15
AFAP1	-0.123252	0.0411987	NotSignificant	chr4
AFAP1L1	-0.465116	1.06e-08	NotSignificant	chr5
AFAP1L2	0.427713	0.0055852	NotSignificant	chr10
AFDN	-0.0684939	0.345849	NotSignificant	chr6
AFDN-DT	0.142312	0.834563	NotSignificant	chr6
AFF1	0.280977	2.9e-06	NotSignificant	chr4
AFF1-AS1	-0.0580443	0.875065	NotSignificant	NA
AFF2	0.926831	2.52e-37	NotSignificant	chrX
AFF3	0.496287	1.42e-05	NotSignificant	chr2
AFF4	-0.238481	0.000607307	NotSignificant	chr5
AFG1L	-0.0318904	0.801723	NotSignificant	chr6
AFG3L1P	-0.147674	0.295114	NotSignificant	chr16
AFG3L2	0.0187035	0.828613	NotSignificant	chr18
AFMID	-0.246307	0.00116574	NotSignificant	chr17
AFTPH	0.260421	0.000155087	NotSignificant	chr2
AGA	0.84446	1.35e-12	NotSignificant	chr4
AGAP1	-0.00241893	0.977708	NotSignificant	chr2
AGAP1-IT1	-0.37188	0.390288	NotSignificant	chr2
AGAP10P	0.119703	0.941878	NotSignificant	chr10
AGAP11	-0.311561	0.595897	NotSignificant	chr10
AGAP13P	0.128765	0.75413	NotSignificant	chr10
AGAP2	0.200943	0.566469	NotSignificant	chr12
AGAP2-AS1	-0.760692	0.533197	NotSignificant	chr12
AGAP3	0.0595559	0.679951	NotSignificant	chr7
AGAP4	-0.289881	0.530543	NotSignificant	chr10
AGAP5	-0.404539	0.152006	NotSignificant	chr10
AGAP6	-0.664673	0.0400534	NotSignificant	chr10
AGAP7P	-0.0508729	0.857666	NotSignificant	chr10
AGAP9	-0.634283	0.52692	NotSignificant	chr10
AGBL1	-1.09844	0.405919	NotSignificant	chr15
AGBL2	-0.280313	0.819952	NotSignificant	chr11
AGBL3	-0.227608	0.541667	NotSignificant	chr7
AGBL4	0.105356	0.794031	NotSignificant	chr1
AGBL5	0.499071	5.83e-08	NotSignificant	chr2
AGER	-0.936585	0.269452	NotSignificant	chr6
AGFG1	-0.0398676	0.606505	NotSignificant	chr2
AGFG2	0.00441582	0.976265	NotSignificant	chr7
AGGF1	0.156993	0.0190545	NotSignificant	chr5
AGK	-0.275948	0.561326	NotSignificant	chr7
AGL	0.11748	0.0294297	NotSignificant	chr1
AGMAT	0.124748	0.556609	NotSignificant	chr1
AGMO	0.479047	0.760435	NotSignificant	chr7
AGO1	-0.189533	0.00904836	NotSignificant	chr1
AGO2	-0.0690811	0.434559	NotSignificant	chr8
AGO3	0.136688	0.281981	NotSignificant	chr1
AGO4	0.0741254	0.407676	NotSignificant	chr1
AGPAT1	0.0516157	0.83625	NotSignificant	chr6
AGPAT2	-0.399548	4.13e-07	NotSignificant	chr9
AGPAT3	-0.201275	0.0101818	NotSignificant	chr21
AGPAT4	0.469277	2.6e-10	NotSignificant	chr6
AGPAT4-IT1	0.439612	0.262343	NotSignificant	NA
AGPAT5	0.146072	0.0588894	NotSignificant	chr8
AGPS	0.105994	0.177333	NotSignificant	chr2
AGRN	-0.282775	2.87e-07	NotSignificant	chr1
AGTPBP1	0.307346	2.32e-05	NotSignificant	chr9
AGTR1	-1.3978	0.0802536	NotSignificant	chr3
AGTRAP	0.0769475	0.397883	NotSignificant	chr1
AHCTF1	-0.0848861	0.215167	NotSignificant	chr1
AHCTF1P1	-0.109274	0.0638375	NotSignificant	chr2
AHCY	0.0464563	0.48434	NotSignificant	chr20
AHCYL1	0.0909368	0.145892	NotSignificant	chr1
AHCYL2	0.361148	1.2e-06	NotSignificant	chr7
AHDC1	-0.0267594	0.807826	NotSignificant	chr1
AHI1	0.375491	0.0390075	NotSignificant	chr6
AHNAK	-0.510447	0.00723117	NotSignificant	chr11
AHNAK2	-0.216575	0.130938	NotSignificant	chr14
AHR	-0.197611	0.177365	NotSignificant	chr7
AHSA1	-0.0544534	0.510415	NotSignificant	chr14
AHSA2P	0.0465308	0.896147	NotSignificant	chr2
AHSG	-0.491962	0.679567	NotSignificant	chr3
AICDA	-0.821845	0.119384	NotSignificant	chr12
AIDA	0.0625489	0.519724	NotSignificant	chr1
AIF1L	-0.0180795	0.848051	NotSignificant	chr9
AIFM1	0.404365	1.15e-08	NotSignificant	chrX
AIFM2	0.155544	0.141583	NotSignificant	chr10
AIFM3	-0.0470821	0.929213	NotSignificant	chr22
AIG1	0.0446556	0.805222	NotSignificant	chr6
AIMP1	0.00357566	0.971173	NotSignificant	chr4
AIMP2	-0.0759082	0.448521	NotSignificant	chr7
AIP	0.127581	0.295888	NotSignificant	chr11
AIRE	-0.388856	0.0430645	NotSignificant	chr21
AJM1	-0.727005	0.00223243	NotSignificant	chr9
AJUBA	0.244843	0.00200811	NotSignificant	chr14
AK1	0.170616	0.267726	NotSignificant	chr9
AK2	-0.128248	0.0656405	NotSignificant	chr1
AK3	0.212456	0.00573906	NotSignificant	chr9
AK4	0.193209	0.00132019	NotSignificant	chr1
AK5	0.0387516	0.932568	NotSignificant	chr1
AK7	0.12376	0.786428	NotSignificant	chr14
AK8	0.483365	0.694236	NotSignificant	chr9
AK9	0.415358	0.448614	NotSignificant	chr6
AKAP1	-0.198764	0.000518823	NotSignificant	chr17
AKAP10	-0.0620048	0.472854	NotSignificant	chr17
AKAP11	0.0511367	0.599976	NotSignificant	chr13
AKAP12	-0.0829298	0.317598	NotSignificant	chr6
AKAP13	-0.0184783	0.89306	NotSignificant	chr15
AKAP3	0.176571	0.0295422	NotSignificant	chr12
AKAP5	-0.690116	6.05e-07	NotSignificant	chr14
AKAP6	0.0524192	0.870651	NotSignificant	chr14
AKAP7	0.597515	6.16e-09	NotSignificant	chr6
AKAP8	-0.250338	1.55e-05	NotSignificant	chr19
AKAP8L	-0.160223	0.0209258	NotSignificant	chr19
AKAP9	-0.0521366	0.709839	NotSignificant	chr7
AKIP1	0.155977	0.278635	NotSignificant	chr11
AKIRIN1	-0.134553	0.0288506	NotSignificant	chr1
AKIRIN2	0.183142	0.00236707	NotSignificant	chr6
AKNA	0.394297	9.51e-13	NotSignificant	chr9
AKNAD1	-0.657503	0.402468	NotSignificant	chr1
AKR1A1	0.135125	0.15887	NotSignificant	chr1
AKR1B1	0.0479591	0.727389	NotSignificant	chr7
AKR1E2	-0.651279	0.385793	NotSignificant	chr10
AKR7A2	0.0912019	0.439121	NotSignificant	chr1
AKR7A2P1	-0.194484	0.801043	NotSignificant	chr1
AKR7A3	-0.836953	0.172593	NotSignificant	chr1
AKR7L	-0.728325	0.439166	NotSignificant	chr1
AKT1	-0.0271434	0.758822	NotSignificant	chr14
AKT1S1	-0.22105	0.000704877	NotSignificant	chr19
AKT2	0.000219956	0.997697	NotSignificant	chr19
AKTIP	0.0150578	0.92483	NotSignificant	chr16
ALAD	-0.210127	0.0114599	NotSignificant	chr9
ALAS1	-0.126695	0.137581	NotSignificant	chr3
ALCAM	0.0482266	0.964532	NotSignificant	chr3
ALDH16A1	-0.0940858	0.182606	NotSignificant	chr19
ALDH18A1	0.115379	0.106195	NotSignificant	chr10
ALDH1A2	-0.301738	0.86538	NotSignificant	chr15
ALDH1A3	0.564503	8.18e-10	NotSignificant	chr15
ALDH1B1	0.0467875	0.64041	NotSignificant	chr9
ALDH1L1	0.392978	0.426129	NotSignificant	chr3
ALDH1L2	0.335058	1.07e-06	NotSignificant	chr12
ALDH2	-0.0493679	0.567103	NotSignificant	chr12
ALDH3A1	-0.145889	0.912997	NotSignificant	chr17
ALDH3A2	0.160786	0.0103253	NotSignificant	chr17
ALDH4A1	-0.172017	0.0281886	NotSignificant	chr1
ALDH5A1	-0.0644021	0.662939	NotSignificant	chr6
ALDH6A1	0.37186	6.48e-07	NotSignificant	chr14
ALDH7A1	-0.0434963	0.667847	NotSignificant	chr5
ALDH9A1	0.228524	0.0122867	NotSignificant	chr1
ALDOA	-0.0202959	0.835336	NotSignificant	chr16
ALDOC	0.107786	0.416861	NotSignificant	chr17
ALG1	0.239352	0.0306378	NotSignificant	chr16
ALG10	0.461202	8.13e-08	NotSignificant	chr12
ALG10B	0.848033	1.79e-25	NotSignificant	chr12
ALG11	-0.0340971	0.825474	NotSignificant	chr13
ALG12	-0.162334	0.0422951	NotSignificant	chr22
ALG13	0.499605	1.79e-10	NotSignificant	chrX
ALG14	0.697732	1.15e-06	NotSignificant	chr1
ALG1L	-0.0379144	0.951065	NotSignificant	chr3
ALG1L2	0.728864	0.31453	NotSignificant	chr3
ALG1L9P	0.296968	0.548341	NotSignificant	chr11
ALG2	0.0142392	0.87901	NotSignificant	chr9
ALG3	-0.10512	0.297776	NotSignificant	chr3
ALG5	-0.0378456	0.865369	NotSignificant	chr13
ALG6	0.014803	0.92776	NotSignificant	chr1
ALG8	0.0493893	0.760613	NotSignificant	chr11
ALG9	0.0194729	0.886038	NotSignificant	chr11
ALKAL1	1.528	0.225647	NotSignificant	chr8
ALKAL2	0.332487	0.83961	NotSignificant	chr2
ALKBH1	-0.0309656	0.788823	NotSignificant	chr14
ALKBH2	-0.0489037	0.69632	NotSignificant	chr12
ALKBH3	0.351228	0.00139147	NotSignificant	chr11
ALKBH4	0.0895326	0.355471	NotSignificant	chr7
ALKBH5	-0.0884641	0.252072	NotSignificant	chr17
ALKBH6	-0.14852	0.299974	NotSignificant	chr19
ALKBH7	0.12575	0.23015	NotSignificant	chr19
ALKBH8	-0.183679	0.0780094	NotSignificant	chr11
ALMS1	0.203259	0.00978829	NotSignificant	chr2
ALMS1-IT1	0.308138	0.09835	NotSignificant	chr2
ALOX12	0.686221	7.28e-07	NotSignificant	chr17
ALOX12-AS1	-0.430267	0.581591	NotSignificant	chr17
ALOX12B	0.510683	0.484397	NotSignificant	chr17
ALPG	-0.407791	3.2e-14	NotSignificant	chr2
ALPI	-0.6431	0.109867	NotSignificant	chr2
ALPK1	0.673197	0.0345087	NotSignificant	chr4
ALPK3	0.027247	0.946214	NotSignificant	chr15
ALPL	-0.269671	3e-05	NotSignificant	chr1
ALPP	-0.522174	2.6e-17	NotSignificant	chr2
ALS2	0.108146	0.122045	NotSignificant	chr2
ALS2CL	0.212905	0.119745	NotSignificant	chr3
ALX1	-0.12654	0.635469	NotSignificant	chr12
ALYREF	-0.242989	0.000382029	NotSignificant	chr17
AMACR	0.411551	0.219657	NotSignificant	chr5
AMBRA1	-0.173426	0.000612953	NotSignificant	chr11
AMD1	-0.212308	0.000727039	NotSignificant	chr6
AMDHD1	0.660454	0.397733	NotSignificant	chr12
AMDHD2	-0.346058	6.24e-06	NotSignificant	chr16
AMER1	0.839452	1.93e-36	NotSignificant	chrX
AMER2	-1.06596	0.393741	NotSignificant	chr13
AMER3	0.22206	0.485578	NotSignificant	chr2
AMFR	0.00952994	0.941847	NotSignificant	chr16
AMH	0.0998632	0.619377	NotSignificant	chr19
AMHR2	-0.805729	0.257424	NotSignificant	chr12
AMIGO1	-0.10384	0.425049	NotSignificant	chr1
AMIGO2	-0.418452	0.17112	NotSignificant	chr12
AMIGO3	-0.298494	0.00215572	NotSignificant	chr3
AMMECR1	0.58226	6.29e-15	NotSignificant	chrX
AMMECR1L	-0.266015	6.7e-06	NotSignificant	chr2
AMN	-0.656703	1.26e-06	NotSignificant	chr14
AMN1	0.451863	0.0348128	NotSignificant	chr12
AMOTL1	-0.00894628	0.950814	NotSignificant	chr11
AMOTL2	-0.430824	9.23e-09	NotSignificant	chr3
AMPD2	-0.05042	0.684559	NotSignificant	chr1
AMPD3	0.083233	0.581421	NotSignificant	chr11
AMPH	-0.269624	0.747562	NotSignificant	chr7
AMT	0.0645577	0.46149	NotSignificant	chr3
AMY2B	-0.189032	0.467342	NotSignificant	chr1
AMZ1	0.0878945	0.357083	NotSignificant	chr7
AMZ2	0.0564143	0.48242	NotSignificant	chr17
AMZ2P1	0.18846	0.222558	NotSignificant	chr17
ANAPC1	-0.056627	0.460745	NotSignificant	chr2
ANAPC10	0.0219588	0.890197	NotSignificant	chr4
ANAPC11	0.169448	0.0356451	NotSignificant	chr17
ANAPC13	0.0246232	0.846866	NotSignificant	chr3
ANAPC15	-0.0435329	0.700907	NotSignificant	chr11
ANAPC16	0.234322	0.000697568	NotSignificant	chr10
ANAPC1P1	-0.302881	0.853317	NotSignificant	chr2
ANAPC1P2	0.319679	0.0460084	NotSignificant	chr2
ANAPC1P4	-0.58804	0.616139	NotSignificant	chr2
ANAPC2	-0.121595	0.156824	NotSignificant	chr9
ANAPC4	0.142997	0.104997	NotSignificant	chr4
ANAPC5	0.0480947	0.574018	NotSignificant	chr12
ANAPC7	-0.110537	0.136761	NotSignificant	chr12
ANG	-0.803083	0.588283	NotSignificant	chr14
ANGEL1	0.0622317	0.457337	NotSignificant	chr14
ANGEL2	0.0983179	0.163819	NotSignificant	chr1
ANGPT1	0.0494828	0.76199	NotSignificant	chr8
ANGPT4	-0.83081	0.628464	NotSignificant	chr20
ANGPTL2	0.421948	0.780563	NotSignificant	chr9
ANGPTL4	-0.128662	0.885022	NotSignificant	chr19
ANGPTL6	0.113243	0.880852	NotSignificant	chr19
ANHX	-0.342491	0.786952	NotSignificant	chr12
ANK1	-0.71036	4.53e-09	NotSignificant	chr8
ANK2	0.0484358	0.726556	NotSignificant	chr4
ANK3	-0.189247	0.0101874	NotSignificant	chr10
ANKAR	-0.337833	0.437996	NotSignificant	chr2
ANKDD1A	0.606009	0.210983	NotSignificant	chr15
ANKDD1B	-0.0432662	0.839894	NotSignificant	chr5
ANKEF1	0.142177	0.168082	NotSignificant	chr20
ANKFY1	-0.0491728	0.504291	NotSignificant	chr17
ANKH	-0.130124	0.251224	NotSignificant	chr5
ANKHD1	-0.0157893	0.934992	NotSignificant	chr5
ANKHD1-EIF4EBP3	0.106501	0.935348	NotSignificant	chr5
ANKIB1	0.2766	8.31e-05	NotSignificant	chr7
ANKK1	0.129867	0.91479	NotSignificant	chr11
ANKLE1	-0.372993	2.45e-05	NotSignificant	chr19
ANKLE2	-0.154791	0.00547778	NotSignificant	chr12
ANKMY1	0.18286	0.236769	NotSignificant	chr2
ANKMY2	0.152604	0.208272	NotSignificant	chr7
ANKRA2	0.153435	0.264729	NotSignificant	chr5
ANKRD1	0.0128248	0.988609	NotSignificant	chr10
ANKRD10	-0.306439	3.25e-05	NotSignificant	chr13
ANKRD11	-0.0310713	0.757074	NotSignificant	chr16
ANKRD12	0.0704507	0.423354	NotSignificant	chr18
ANKRD13A	0.0103465	0.914817	NotSignificant	chr12
ANKRD13C	-0.0420743	0.601416	NotSignificant	chr1
ANKRD13D	0.0152014	0.922075	NotSignificant	chr11
ANKRD16	0.11252	0.443051	NotSignificant	chr10
ANKRD17	-0.201102	0.00517628	NotSignificant	chr4
ANKRD18A	0.378995	0.610401	NotSignificant	chr9
ANKRD18B	0.793211	7.73e-06	NotSignificant	chr9
ANKRD18CP	0.229563	0.0761915	NotSignificant	chr9
ANKRD19P	0.220151	0.437753	NotSignificant	chr9
ANKRD2	-1.61529	0.248208	NotSignificant	chr10
ANKRD20A5P	-0.197405	0.893658	NotSignificant	chr18
ANKRD23	-0.0674244	0.781333	NotSignificant	chr2
ANKRD24	-0.240188	0.0207921	NotSignificant	chr19
ANKRD26	-0.117597	0.211934	NotSignificant	chr10
ANKRD26P1	-0.951349	2.75e-07	NotSignificant	chr16
ANKRD27	0.080003	0.429032	NotSignificant	chr19
ANKRD28	0.000323619	0.99661	NotSignificant	chr3
ANKRD31	0.436886	0.674046	NotSignificant	chr5
ANKRD33	0.528807	0.032734	NotSignificant	chr12
ANKRD33B	0.109307	0.46149	NotSignificant	chr5
ANKRD34A	0.228488	0.0570999	NotSignificant	chr1
ANKRD34B	-0.309139	0.831626	NotSignificant	chr5
ANKRD35	-0.633495	0.299931	NotSignificant	chr1
ANKRD36	-0.232987	0.317882	NotSignificant	chr2
ANKRD36B	-0.140942	0.537125	NotSignificant	chr2
ANKRD36C	-0.179377	0.5746	NotSignificant	chr2
ANKRD37	-0.00646349	0.981288	NotSignificant	chr4
ANKRD39	0.0667029	0.690605	NotSignificant	chr2
ANKRD40	-0.038523	0.584715	NotSignificant	chr17
ANKRD42	0.115184	0.281633	NotSignificant	chr11
ANKRD44	-0.216259	0.793304	NotSignificant	chr2
ANKRD45	0.721413	2.33e-06	NotSignificant	chr1
ANKRD46	0.294062	0.00331528	NotSignificant	chr8
ANKRD49	0.0849418	0.449457	NotSignificant	chr11
ANKRD50	-0.17266	0.0134631	NotSignificant	chr4
ANKRD52	-0.276032	0.153339	NotSignificant	chr12
ANKRD53	0.203572	0.800796	NotSignificant	chr2
ANKRD54	0.227413	0.00200892	NotSignificant	chr22
ANKRD55	0.121446	0.337684	NotSignificant	chr5
ANKRD6	0.309186	0.267034	NotSignificant	chr6
ANKRD62	-1.05452	0.454268	NotSignificant	chr18
ANKRD63	-0.261349	0.582524	NotSignificant	chr15
ANKRD65	-0.844788	0.00437522	NotSignificant	chr1
ANKRD9	-0.253445	0.000749164	NotSignificant	chr14
ANKS1A	0.0738883	0.392084	NotSignificant	chr6
ANKS3	-0.0374552	0.827479	NotSignificant	chr16
ANKS6	0.334344	5.3e-06	NotSignificant	chr9
ANKZF1	-0.113406	0.20954	NotSignificant	chr2
ANLN	-0.105498	0.0960586	NotSignificant	chr7
ANO1	0.889866	0.16551	NotSignificant	chr11
ANO10	0.200093	0.00472666	NotSignificant	chr3
ANO2	-0.777355	4.29e-07	NotSignificant	chr12
ANO5	0.766049	1.72e-17	NotSignificant	chr11
ANO6	-0.133963	0.0537408	NotSignificant	chr12
ANO7	-0.0178218	0.941454	NotSignificant	chr2
ANO8	-0.215873	0.0112767	NotSignificant	chr19
ANO9	-0.150275	0.48346	NotSignificant	chr11
ANOS1	0.447599	0.00186511	NotSignificant	chrX
ANP32A	0.240487	0.000137018	NotSignificant	chr15
ANP32A-IT1	0.413723	0.467342	NotSignificant	NA
ANP32AP1	0.301185	0.000570393	NotSignificant	chr15
ANP32B	0.151996	0.0170176	NotSignificant	chr9
ANP32C	0.263074	0.0175031	NotSignificant	chr4
ANP32D	0.269079	0.703339	NotSignificant	chr12
ANP32E	-0.10415	0.0607998	NotSignificant	chr1
ANPEP	0.0941421	0.774341	NotSignificant	chr15
ANTKMT	-0.0948062	0.372962	NotSignificant	chr16
ANTXR2	0.322579	0.00113953	NotSignificant	chr4
ANXA1	-0.970117	4.51e-05	NotSignificant	chr9
ANXA11	-0.0626967	0.442376	NotSignificant	chr10
ANXA2	-0.0549216	0.454528	NotSignificant	chr15
ANXA2P1	-0.21822	0.158261	NotSignificant	chr4
ANXA2P2	-0.0209252	0.794328	NotSignificant	chr9
ANXA2P3	-0.288374	0.311942	NotSignificant	chr10
ANXA2R	-0.210484	0.729773	NotSignificant	chr5
ANXA3	-0.506977	1.38e-06	NotSignificant	chr4
ANXA4	-0.341369	0.000713715	NotSignificant	chr2
ANXA5	-0.126859	0.0839467	NotSignificant	chr4
ANXA6	-0.27876	0.000122597	NotSignificant	chr5
ANXA7	-0.0152968	0.890375	NotSignificant	chr10
ANXA9	1.04978	0.398426	NotSignificant	chr1
AOC2	-0.181968	0.614053	NotSignificant	chr17
AOC3	-0.431679	0.00130368	NotSignificant	chr17
AOC4P	0.390834	0.742001	NotSignificant	chr17
AOPEP	-0.0255463	0.825154	NotSignificant	chr9
AOX1	0.487438	0.523245	NotSignificant	chr2
AP1AR	0.0452315	0.64033	NotSignificant	chr4
AP1B1	-0.00684219	0.944025	NotSignificant	chr22
AP1G1	-0.112813	0.0625104	NotSignificant	chr16
AP1G2	-0.200801	0.0346087	NotSignificant	chr14
AP1M1	0.155594	0.290643	NotSignificant	chr19
AP1M2	0.122836	0.0723999	NotSignificant	chr19
AP1S1	0.106706	0.153378	NotSignificant	chr7
AP1S2	0.270513	0.000450881	NotSignificant	chrX
AP1S3	-0.606246	0.000397308	NotSignificant	chr2
AP2A1	-0.0151462	0.874021	NotSignificant	chr19
AP2A2	-0.165074	0.13217	NotSignificant	chr11
AP2B1	-0.0297585	0.636332	NotSignificant	chr17
AP2M1	-0.117618	0.060564	NotSignificant	chr3
AP2S1	0.31483	0.000195546	NotSignificant	chr19
AP3B1	0.208264	0.000390139	NotSignificant	chr5
AP3B2	-0.0615888	0.804314	NotSignificant	chr15
AP3D1	-0.110085	0.0550982	NotSignificant	chr19
AP3M1	0.0443981	0.61573	NotSignificant	chr10
AP3M2	-0.145275	0.0679663	NotSignificant	chr8
AP3S1	-0.0586932	0.611117	NotSignificant	chr5
AP3S2	-0.0994518	0.834411	NotSignificant	chr15
AP4B1	-0.121129	0.272145	NotSignificant	chr1
AP4B1-AS1	0.184496	0.911268	NotSignificant	chr1
AP4E1	-0.130094	0.0534615	NotSignificant	chr15
AP4M1	0.0560784	0.664834	NotSignificant	chr7
AP4S1	-0.153586	0.221746	NotSignificant	chr14
AP5B1	0.0320921	0.771	NotSignificant	chr11
AP5M1	-0.225549	6.78e-05	NotSignificant	chr14
AP5S1	0.161687	0.0757233	NotSignificant	chr20
AP5Z1	-0.29302	0.00152529	NotSignificant	chr7
APAF1	-0.0606231	0.480227	NotSignificant	chr12
APBA1	0.37821	0.744896	NotSignificant	chr9
APBA2	0.015059	0.960832	NotSignificant	chr15
APBA3	0.0247884	0.834568	NotSignificant	chr19
APBB1	0.174219	0.115982	NotSignificant	chr11
APBB1IP	0.0523704	0.977206	NotSignificant	chr10
APBB2	0.393822	5.93e-08	NotSignificant	chr4
APBB3	-0.353991	0.0157184	NotSignificant	chr5
APC	-0.0748944	0.455836	NotSignificant	chr5
APC2	0.00406812	0.983456	NotSignificant	chr19
APCDD1	0.140366	0.581921	NotSignificant	chr18
APCDD1L	-0.137176	0.937769	NotSignificant	chr20
APEH	0.139576	0.0356451	NotSignificant	chr3
APELA	0.410098	4.63e-17	NotSignificant	chr4
APEX1	0.0384322	0.589365	NotSignificant	chr14
APEX2	0.887129	1.34e-42	NotSignificant	chrX
APH1A	0.138208	0.0465752	NotSignificant	chr1
API5	0.0345886	0.630428	NotSignificant	chr11
APIP	0.153067	0.147313	NotSignificant	chr11
APLF	0.731195	5.46e-05	NotSignificant	chr2
APLNR	0.688075	1.89e-05	NotSignificant	chr11
APLP1	-0.114584	0.194104	NotSignificant	chr19
APLP2	0.0687606	0.267521	NotSignificant	chr11
APMAP	0.173017	0.0338618	NotSignificant	chr20
APOBEC2	1.80306	0.195481	NotSignificant	chr6
APOBEC3B	0.23731	0.69249	NotSignificant	chr22
APOBEC3B-AS1	0.699738	0.489613	NotSignificant	chr22
APOBEC3C	0.444592	7.53e-14	NotSignificant	chr22
APOBEC3D	0.396016	3.27e-11	NotSignificant	chr22
APOBEC3F	0.210065	0.000346262	NotSignificant	chr22
APOBEC3G	-0.023423	0.850984	NotSignificant	chr22
APOBEC3H	0.485276	0.141816	NotSignificant	chr22
APOBR	0.561172	0.00478395	NotSignificant	chr16
APOC1	0.004137	0.971456	NotSignificant	chr19
APOC1P1	-0.161307	0.783405	NotSignificant	chr19
APOD	0.82012	0.180247	NotSignificant	chr3
APOE	0.0359452	0.700139	NotSignificant	chr19
APOL1	0.876435	0.0184679	NotSignificant	chr22
APOLD1	-0.642999	0.392476	NotSignificant	chr12
APOO	0.449472	9.39e-06	NotSignificant	chrX
APOOL	0.27414	8.94e-05	NotSignificant	chrX
APOOP5	0.259645	0.403838	NotSignificant	chr16
APP	0.0757353	0.290878	NotSignificant	chr21
APPBP2	0.073316	0.623724	NotSignificant	chr17
APPL1	0.135808	0.0168299	NotSignificant	chr3
APPL2	0.488013	1.29e-05	NotSignificant	chr12
APRT	-0.0336231	0.778606	NotSignificant	chr16
APTR	-0.313802	0.0579714	NotSignificant	chr7
APTX	0.130861	0.113789	NotSignificant	chr9
AQP1	-1.44241	0.230917	NotSignificant	chr7
AQP11	0.250096	0.311196	NotSignificant	chr11
AQP3	-0.0151691	0.885682	NotSignificant	chr9
AQP5	0.611326	0.0364512	NotSignificant	chr12
AQP7	-0.170244	0.90668	NotSignificant	chr9
AQR	0.0273045	0.715727	NotSignificant	chr15
AR	0.65269	0.331603	NotSignificant	chrX
ARAF	-0.0629622	0.403689	NotSignificant	chrX
ARAP1	-0.0513193	0.513937	NotSignificant	chr11
ARAP3	0.294118	0.00722731	NotSignificant	chr5
ARCN1	-0.04063	0.584682	NotSignificant	chr11
AREL1	0.0397419	0.675574	NotSignificant	chr14
ARF1	-0.152391	0.0183623	NotSignificant	chr1
ARF3	0.132803	0.00851457	NotSignificant	chr12
ARF4	0.0324549	0.695845	NotSignificant	chr3
ARF4-AS1	0.193636	0.774809	NotSignificant	chr3
ARF5	0.255097	0.000775612	NotSignificant	chr7
ARF6	0.132121	0.00892217	NotSignificant	chr14
ARFGAP1	-0.115825	0.102723	NotSignificant	chr20
ARFGAP2	-0.168293	0.00470605	NotSignificant	chr11
ARFGAP3	0.523419	4.4e-11	NotSignificant	chr22
ARFGEF1	0.125983	0.0121604	NotSignificant	chr8
ARFGEF2	0.083342	0.156902	NotSignificant	chr20
ARFGEF3	0.0556617	0.573784	NotSignificant	chr6
ARFIP1	-0.0147062	0.881717	NotSignificant	chr4
ARFIP2	-0.205678	0.0131297	NotSignificant	chr11
ARFRP1	-0.184456	0.0542806	NotSignificant	chr20
ARG2	0.0799717	0.57804	NotSignificant	chr14
ARGFX	0.40194	0.00240769	NotSignificant	chr3
ARGLU1	-0.186987	0.0125998	NotSignificant	chr13
ARHGAP1	-0.0696917	0.227495	NotSignificant	chr11
ARHGAP10	-0.167335	0.196135	NotSignificant	chr4
ARHGAP11A	0.0239367	0.911996	NotSignificant	chr15
ARHGAP11B	-0.511836	0.409598	NotSignificant	chr15
ARHGAP12	0.356317	2.16e-11	NotSignificant	chr10
ARHGAP17	-0.188648	0.0144741	NotSignificant	chr16
ARHGAP18	-0.566136	9.5e-10	NotSignificant	chr6
ARHGAP19	0.0540363	0.427031	NotSignificant	chr10
ARHGAP21	-0.261789	0.00175692	NotSignificant	chr10
ARHGAP22	0.162804	0.660282	NotSignificant	chr10
ARHGAP23	-1.1489	0.0510403	NotSignificant	chr17
ARHGAP24	-0.175263	0.832097	NotSignificant	chr4
ARHGAP25	0.257502	0.728478	NotSignificant	chr2
ARHGAP26	-0.0608864	0.731407	NotSignificant	chr5
ARHGAP27	0.710186	0.00828192	NotSignificant	chr17
ARHGAP27P1	0.0846571	0.711624	NotSignificant	NA
ARHGAP27P1-BPTFP1-KPNA2P3	-0.0359824	0.914817	NotSignificant	chr17
ARHGAP28	0.904117	3.93e-15	NotSignificant	chr18
ARHGAP29	0.517869	8.92e-10	NotSignificant	chr1
ARHGAP30	0.300622	0.555152	NotSignificant	chr1
ARHGAP31	-0.232562	0.001106	NotSignificant	chr3
ARHGAP31-AS1	-0.268569	0.628628	NotSignificant	chr3
ARHGAP32	0.0300599	0.794775	NotSignificant	chr11
ARHGAP33	-0.226226	0.00432098	NotSignificant	chr19
ARHGAP35	0.151059	0.012605	NotSignificant	chr19
ARHGAP39	-0.0720112	0.406182	NotSignificant	chr8
ARHGAP4	0.190819	0.159976	NotSignificant	chrX
ARHGAP40	1.48408	0.073219	NotSignificant	chr20
ARHGAP42	-0.085379	0.182681	NotSignificant	chr11
ARHGAP42-AS1	1.02648	0.394412	NotSignificant	chr11
ARHGAP44	0.0265137	0.850452	NotSignificant	chr17
ARHGAP45	-0.158354	0.0235142	NotSignificant	chr19
ARHGAP5	0.122811	0.0362376	NotSignificant	chr14
ARHGAP5-AS1	-0.422897	0.295731	NotSignificant	chr14
ARHGAP6	0.310782	0.105062	NotSignificant	chrX
ARHGAP8	-0.388591	0.63683	NotSignificant	chr22
ARHGAP9	0.295485	0.412035	NotSignificant	chr12
ARHGDIA	-0.0817908	0.189902	NotSignificant	chr17
ARHGDIB	-0.66868	0.0464747	NotSignificant	chr12
ARHGDIG	-0.157063	0.395371	NotSignificant	chr16
ARHGEF1	-0.0883023	0.397261	NotSignificant	chr19
ARHGEF10L	0.0913098	0.576079	NotSignificant	chr1
ARHGEF11	-0.00284664	0.973283	NotSignificant	chr1
ARHGEF12	0.168992	0.00242718	NotSignificant	chr11
ARHGEF15	-0.321632	0.00361847	NotSignificant	chr17
ARHGEF16	-0.120839	0.0580377	NotSignificant	chr1
ARHGEF17	0.0436731	0.720359	NotSignificant	chr11
ARHGEF18	-0.278058	1.06e-07	NotSignificant	chr19
ARHGEF19	0.00964308	0.967702	NotSignificant	chr1
ARHGEF2	-0.138074	0.0437646	NotSignificant	chr1
ARHGEF25	-0.0143745	0.932882	NotSignificant	chr12
ARHGEF3	0.629157	3.14e-05	NotSignificant	chr3
ARHGEF33	-0.286642	0.333131	NotSignificant	chr2
ARHGEF34P	-0.0504914	0.823453	NotSignificant	chr7
ARHGEF35	0.00741979	0.96208	NotSignificant	chr7
ARHGEF37	-0.329724	0.613906	NotSignificant	chr5
ARHGEF39	0.0233764	0.842892	NotSignificant	chr9
ARHGEF4	0.102837	0.535359	NotSignificant	chr2
ARHGEF40	0.107539	0.61477	NotSignificant	chr14
ARHGEF5	-0.0131707	0.933662	NotSignificant	chr7
ARHGEF7	0.00769605	0.937144	NotSignificant	chr13
ARHGEF9	0.518427	3.07e-05	NotSignificant	chrX
ARID1A	-0.258402	8.31e-05	NotSignificant	chr1
ARID1B	-0.0853939	0.241385	NotSignificant	chr6
ARID2	-0.117158	0.128161	NotSignificant	chr12
ARID3A	0.0222566	0.770178	NotSignificant	chr19
ARID3B	-0.133218	0.0285533	NotSignificant	chr15
ARID3C	-0.607845	0.695845	NotSignificant	chr9
ARID4A	-0.190279	0.0742758	NotSignificant	chr14
ARID4B	-0.124411	0.0926414	NotSignificant	chr1
ARID5A	0.320166	0.000789762	NotSignificant	chr2
ARID5B	0.409557	0.0122456	NotSignificant	chr10
ARIH1	0.0410816	0.588605	NotSignificant	chr15
ARIH2	0.107413	0.0593181	NotSignificant	chr3
ARIH2OS	-0.15498	0.656921	NotSignificant	chr3
ARL1	0.0316026	0.707528	NotSignificant	chr12
ARL10	-0.695478	3.59e-15	NotSignificant	chr5
ARL11	0.248413	0.0320695	NotSignificant	chr13
ARL13B	0.250881	0.0363245	NotSignificant	chr3
ARL14EP	0.210937	0.0478184	NotSignificant	chr11
ARL15	0.147164	0.252227	NotSignificant	chr5
ARL16	-0.0500895	0.642028	NotSignificant	chr17
ARL17A	0.378288	0.704454	NotSignificant	chr17
ARL2	0.0681906	0.501172	NotSignificant	chr11
ARL2-SNX15	0.501996	0.504124	NotSignificant	chr11
ARL2BP	-0.0432319	0.68736	NotSignificant	chr16
ARL3	0.449088	0.000939075	NotSignificant	chr10
ARL4A	0.0135838	0.937144	NotSignificant	chr7
ARL4C	0.137188	0.564548	NotSignificant	chr2
ARL4D	0.408515	0.00013041	NotSignificant	chr17
ARL5A	0.17326	0.00215336	NotSignificant	chr2
ARL5B	0.217275	0.000160822	NotSignificant	chr10
ARL6	-0.0718498	0.784199	NotSignificant	chr3
ARL6IP1	-0.0935101	0.18348	NotSignificant	chr16
ARL6IP4	0.0179955	0.846924	NotSignificant	chr12
ARL6IP5	0.173919	0.101178	NotSignificant	chr3
ARL6IP6	-0.144903	0.0870701	NotSignificant	chr2
ARL8A	-0.0510241	0.508712	NotSignificant	chr1
ARL8B	-0.0991746	0.117632	NotSignificant	chr3
ARL9	0.0986641	0.933914	NotSignificant	chr4
ARLNC1	0.209796	0.849418	NotSignificant	chr16
ARMC1	0.01105	0.914492	NotSignificant	chr8
ARMC10	0.314589	0.040354	NotSignificant	chr7
ARMC12	0.357731	0.816875	NotSignificant	chr6
ARMC2	0.0881753	0.779524	NotSignificant	chr6
ARMC3	-0.670174	0.493652	NotSignificant	chr10
ARMC4	1.46792	0.279629	NotSignificant	NA
ARMC5	0.00369938	0.978642	NotSignificant	chr16
ARMC6	-0.152029	0.0207617	NotSignificant	chr19
ARMC7	-0.182998	0.0348521	NotSignificant	chr17
ARMC8	0.00674428	0.949306	NotSignificant	chr3
ARMC9	-0.138974	0.163406	NotSignificant	chr2
ARMCX1	0.360447	0.0001581	NotSignificant	chrX
ARMCX2	0.781011	3.18e-26	NotSignificant	chrX
ARMCX3	0.549179	1.08e-14	NotSignificant	chrX
ARMCX4	0.532308	7.83e-05	NotSignificant	chrX
ARMCX5	0.821292	3.58e-23	NotSignificant	chrX
ARMCX5-GPRASP2	0.63554	0.000308918	NotSignificant	chrX
ARMCX6	-0.179503	0.623324	NotSignificant	chrX
ARMH1	0.0804001	0.918443	NotSignificant	chr1
ARMH3	-0.0702784	0.374927	NotSignificant	chr10
ARMH4	0.373654	0.0385917	NotSignificant	chr14
ARMT1	0.115919	0.0443869	NotSignificant	chr6
ARNT	-0.0957219	0.187925	NotSignificant	chr1
ARNT2	-0.206207	0.853317	NotSignificant	chr15
ARNTL	-0.201327	0.619969	NotSignificant	chr11
ARNTL2	0.344358	2.63e-05	NotSignificant	chr12
ARPC1A	0.174155	0.0102142	NotSignificant	chr7
ARPC1B	-0.072828	0.271057	NotSignificant	chr7
ARPC2	0.0477489	0.569626	NotSignificant	chr2
ARPC3	0.0163186	0.875739	NotSignificant	chr12
ARPC4	-0.0716281	0.344732	NotSignificant	chr3
ARPC5	0.0421733	0.557636	NotSignificant	chr1
ARPC5L	-0.00641539	0.947827	NotSignificant	chr9
ARPIN	0.363515	3.57e-05	NotSignificant	chr15
ARPP19	-0.0562287	0.45496	NotSignificant	chr15
ARRB1	-0.263694	4.44e-05	NotSignificant	chr11
ARRB2	0.0625332	0.658152	NotSignificant	chr17
ARRDC1	0.0417567	0.701106	NotSignificant	chr9
ARRDC1-AS1	0.00620371	0.965534	NotSignificant	chr9
ARRDC2	-0.103347	0.108681	NotSignificant	chr19
ARRDC3	0.270515	3.22e-07	NotSignificant	chr5
ARRDC3-AS1	0.144897	0.760613	NotSignificant	chr5
ARRDC4	0.347941	1.79e-05	NotSignificant	chr15
ARSA	0.375109	0.000855947	NotSignificant	chr22
ARSB	-0.100395	0.385072	NotSignificant	chr5
ARSD	0.316363	0.00183464	NotSignificant	chrX
ARSG	0.481986	0.000119591	NotSignificant	chr17
ARSI	-0.548169	9.88e-13	NotSignificant	chr5
ARSJ	-0.784646	0.444271	NotSignificant	chr4
ARSK	0.795363	4.01e-07	NotSignificant	chr5
ARSL	0.626225	0.20738	NotSignificant	chrX
ART1	0.459445	0.429602	NotSignificant	chr11
ART5	0.102057	0.430669	NotSignificant	chr11
ARTN	-0.384718	0.0513883	NotSignificant	chr1
ARV1	0.108652	0.652856	NotSignificant	chr1
ARVCF	0.0626467	0.653542	NotSignificant	chr22
ARX	0.57684	9.28e-06	NotSignificant	chrX
AS3MT	-0.0943072	0.954236	NotSignificant	chr10
ASAH1	0.20154	0.00945075	NotSignificant	chr8
ASAH2	0.0382275	0.875509	NotSignificant	chr10
ASAH2B	-0.0278094	0.873472	NotSignificant	chr10
ASAP1	-0.112785	0.231729	NotSignificant	chr8
ASAP1-IT1	-1.05546	0.424471	NotSignificant	NA
ASAP1-IT2	0.241406	0.7974	NotSignificant	chr8
ASAP2	0.873724	5e-24	NotSignificant	chr2
ASAP3	0.23897	0.00294291	NotSignificant	chr1
ASB1	0.108385	0.223504	NotSignificant	chr2
ASB12	1.05178	0.390675	NotSignificant	chrX
ASB13	-0.317833	0.183373	NotSignificant	chr10
ASB16	-1.52624	0.148652	NotSignificant	chr17
ASB16-AS1	0.0197768	0.90318	NotSignificant	chr17
ASB3	0.291147	0.16207	NotSignificant	chr2
ASB6	-0.0851777	0.29703	NotSignificant	chr9
ASB7	0.0758867	0.44853	NotSignificant	chr15
ASB8	0.316156	0.000177352	NotSignificant	chr12
ASCC1	0.128201	0.11213	NotSignificant	chr10
ASCC2	-0.117039	0.147722	NotSignificant	chr22
ASCC3	-0.223231	3e-05	NotSignificant	chr6
ASCL1	0.722786	0.400094	NotSignificant	chr12
ASF1A	-0.196185	0.00916259	NotSignificant	chr6
ASF1B	0.11782	0.121516	NotSignificant	chr19
ASGR1	-0.227356	0.842256	NotSignificant	chr17
ASH1L	-0.152901	0.154443	NotSignificant	chr1
ASH1L-AS1	-0.278757	0.104647	NotSignificant	chr1
ASH2L	0.242077	4.3e-05	NotSignificant	chr8
ASIC1	0.596198	0.00674504	NotSignificant	chr12
ASIC2	-0.104903	0.845222	NotSignificant	chr17
ASIC3	0.117089	0.791491	NotSignificant	chr7
ASIC4	0.30115	0.706981	NotSignificant	chr2
ASL	0.0915555	0.508186	NotSignificant	chr7
ASNS	0.60973	5.83e-05	NotSignificant	chr7
ASNSD1	0.0966314	0.239394	NotSignificant	chr2
ASNSP1	0.758254	0.0523948	NotSignificant	chr8
ASPG	-0.0586983	0.93105	NotSignificant	chr14
ASPH	0.166225	0.0104607	NotSignificant	chr8
ASPHD1	-0.421608	0.060922	NotSignificant	chr16
ASPHD2	0.0470147	0.761522	NotSignificant	chr22
ASPM	-0.236982	0.0104607	NotSignificant	chr1
ASPRV1	-0.495424	0.460745	NotSignificant	chr2
ASPSCR1	-0.0369825	0.806531	NotSignificant	chr17
ASRGL1	-0.131395	0.0122762	NotSignificant	chr11
ASS1	0.242951	0.00749567	NotSignificant	chr9
ASTE1	0.186394	0.128277	NotSignificant	chr3
ASTN1	-0.720923	0.61107	NotSignificant	chr1
ASTN2	-0.0431569	0.801684	NotSignificant	chr9
ASXL1	0.0147715	0.917997	NotSignificant	chr20
ASXL2	-0.117718	0.0952204	NotSignificant	chr2
ASXL3	-0.863315	0.360998	NotSignificant	chr18
ATAD1	0.09199	0.27799	NotSignificant	chr10
ATAD2	-0.104863	0.260501	NotSignificant	chr8
ATAD2B	-0.120568	0.18077	NotSignificant	chr2
ATAD3A	-0.302986	8e-06	NotSignificant	chr1
ATAD3B	-0.314121	2.55e-11	NotSignificant	chr1
ATAD3C	-0.697691	0.000427469	NotSignificant	chr1
ATAD5	0.0150263	0.880376	NotSignificant	chr17
ATCAY	0.0938687	0.304095	NotSignificant	chr19
ATE1	-0.0677192	0.413585	NotSignificant	chr10
ATE1-AS1	0.0361514	0.971673	NotSignificant	chr10
ATF1	-0.212266	0.008868	NotSignificant	chr12
ATF2	0.0490632	0.636993	NotSignificant	chr2
ATF3	-0.189355	0.00790966	NotSignificant	chr1
ATF4	0.182918	0.000183798	NotSignificant	chr22
ATF5	0.658878	6.08e-26	NotSignificant	chr19
ATF6	0.0950988	0.232591	NotSignificant	chr1
ATF6B	-0.139094	0.616026	NotSignificant	chr6
ATF7	-0.0112853	0.921512	NotSignificant	chr12
ATF7IP	-0.171692	0.00217954	NotSignificant	chr12
ATF7IP2	-0.115953	0.270129	NotSignificant	chr16
ATG10	-0.0357378	0.864777	NotSignificant	chr5
ATG101	0.100224	0.215167	NotSignificant	chr12
ATG12	-0.177497	0.00412813	NotSignificant	chr5
ATG13	0.0346037	0.64785	NotSignificant	chr11
ATG14	-0.16302	0.00907639	NotSignificant	chr14
ATG16L1	-0.226353	9.31e-05	NotSignificant	chr2
ATG16L2	0.697341	2.65e-05	NotSignificant	chr11
ATG2A	-0.350396	9.71e-08	NotSignificant	chr11
ATG2B	0.0784372	0.395792	NotSignificant	chr14
ATG3	0.0103244	0.903222	NotSignificant	chr3
ATG4A	0.801115	4.69e-19	NotSignificant	chrX
ATG4B	-0.288703	0.000178612	NotSignificant	chr2
ATG4C	0.365597	9.25e-06	NotSignificant	chr1
ATG4D	-0.107049	0.209623	NotSignificant	chr19
ATG5	0.122324	0.0789131	NotSignificant	chr6
ATG7	-0.00126245	0.993286	NotSignificant	chr3
ATG9A	-0.0451353	0.541145	NotSignificant	chr2
ATG9B	-0.624138	0.0408954	NotSignificant	chr7
ATIC	0.0178844	0.839125	NotSignificant	chr2
ATL1	0.311415	0.795237	NotSignificant	chr14
ATL2	-0.112108	0.0411452	NotSignificant	chr2
ATL3	-0.113069	0.0396516	NotSignificant	chr11
ATM	0.142298	0.126681	NotSignificant	chr11
ATMIN	0.255882	7.57e-06	NotSignificant	chr16
ATN1	-0.40626	4.11e-07	NotSignificant	chr12
ATOH1	-0.156468	0.812782	NotSignificant	chr4
ATOH8	0.606341	0.0664689	NotSignificant	chr2
ATOX1	0.0770941	0.687821	NotSignificant	chr5
ATP10D	0.561129	0.394863	NotSignificant	chr4
ATP11A	-0.0846702	0.270506	NotSignificant	chr13
ATP11B	0.360611	9.89e-05	NotSignificant	chr3
ATP11C	0.0598742	0.321493	NotSignificant	chrX
ATP12A	0.322165	1.72e-08	NotSignificant	chr13
ATP13A1	-0.178069	0.00659476	NotSignificant	chr19
ATP13A2	-0.0347819	0.668073	NotSignificant	chr1
ATP13A3	-0.00963422	0.903662	NotSignificant	chr3
ATP1A1	-0.227459	2.1e-05	NotSignificant	chr1
ATP1A1-AS1	0.431367	0.109265	NotSignificant	chr1
ATP1A3	-0.119292	0.0988003	NotSignificant	chr19
ATP1B1	-0.185905	0.00301413	NotSignificant	chr1
ATP1B3	-0.0305184	0.722381	NotSignificant	chr3
ATP2A1	-0.262419	0.250706	NotSignificant	chr16
ATP2A1-AS1	0.339187	0.140267	NotSignificant	chr16
ATP2A2	-0.221162	8.2e-06	NotSignificant	chr12
ATP2A3	-0.0648572	0.636439	NotSignificant	chr17
ATP2B1	0.15643	0.0169952	NotSignificant	chr12
ATP2B1-AS1	0.0184479	0.965954	NotSignificant	chr12
ATP2B3	0.803051	0.453464	NotSignificant	chrX
ATP2B4	0.164199	0.00128313	NotSignificant	chr1
ATP2C1	0.0663005	0.400848	NotSignificant	chr3
ATP2C2	0.450689	0.0868517	NotSignificant	chr16
ATP2C2-AS1	0.180245	0.742496	NotSignificant	chr16
ATP4A	0.18503	0.872258	NotSignificant	chr19
ATP5F1A	-0.0643487	0.374746	NotSignificant	chr18
ATP5F1B	-0.0678562	0.322688	NotSignificant	chr12
ATP5F1C	-0.0259474	0.794775	NotSignificant	chr10
ATP5F1D	0.077635	0.429104	NotSignificant	chr19
ATP5F1E	-0.214314	0.452126	NotSignificant	chr20
ATP5IF1	-0.0694332	0.500101	NotSignificant	chr1
ATP5MC1	-0.0379523	0.724172	NotSignificant	chr17
ATP5MC2	0.0107238	0.902247	NotSignificant	chr12
ATP5MC3	-0.165413	0.00549798	NotSignificant	chr2
ATP5MD	0.0757543	0.588605	NotSignificant	NA
ATP5ME	-0.22402	0.173139	NotSignificant	chr4
ATP5MF	-0.0654042	0.540474	NotSignificant	chr7
ATP5MG	-0.0515912	0.590994	NotSignificant	chr11
ATP5MGL	-0.143058	0.783405	NotSignificant	chr22
ATP5MPL	-0.0579513	0.519667	NotSignificant	NA
ATP5PB	-0.0430838	0.626328	NotSignificant	chr1
ATP5PD	0.0732533	0.500187	NotSignificant	chr17
ATP5PF	-0.0271352	0.842892	NotSignificant	chr21
ATP5PO	0.0138153	0.906649	NotSignificant	chr21
ATP6AP1	0.151015	0.0175992	NotSignificant	chrX
ATP6AP1L	0.567147	0.00420529	NotSignificant	chr5
ATP6AP2	0.329479	8.96e-10	NotSignificant	chrX
ATP6V0A1	-0.357659	7.68e-08	NotSignificant	chr17
ATP6V0A2	-0.043661	0.64785	NotSignificant	chr12
ATP6V0A4	-1.12159	0.0829168	NotSignificant	chr7
ATP6V0B	-0.196131	0.00542871	NotSignificant	chr1
ATP6V0C	-0.210554	0.000251358	NotSignificant	chr16
ATP6V0D1	-0.113545	0.230016	NotSignificant	chr16
ATP6V0D2	0.592854	0.0767249	NotSignificant	chr8
ATP6V0E1	-0.00519386	0.958064	NotSignificant	chr5
ATP6V0E2	0.117249	0.354619	NotSignificant	chr7
ATP6V0E2-AS1	-0.234046	0.644418	NotSignificant	chr7
ATP6V1A	0.0307917	0.721255	NotSignificant	chr3
ATP6V1B1	-0.206076	0.0124714	NotSignificant	chr2
ATP6V1B2	-0.330915	1.11e-09	NotSignificant	chr8
ATP6V1C1	-0.042304	0.612377	NotSignificant	chr8
ATP6V1C2	0.214113	0.281553	NotSignificant	chr2
ATP6V1D	0.0753214	0.426886	NotSignificant	chr14
ATP6V1E1	-0.0504789	0.599595	NotSignificant	chr22
ATP6V1E2	0.245167	0.181447	NotSignificant	chr2
ATP6V1F	0.0767145	0.357573	NotSignificant	chr7
ATP6V1FNB	-0.493557	0.211581	NotSignificant	chr7
ATP6V1G1	-0.20359	0.0020664	NotSignificant	chr9
ATP6V1G2-DDX39B	-0.0770106	0.904584	NotSignificant	chr6
ATP6V1H	0.201975	0.0641875	NotSignificant	chr8
ATP7A	0.856602	8.43e-19	NotSignificant	chrX
ATP7B	-0.0510136	0.699451	NotSignificant	chr13
ATP8A1	0.628115	0.327191	NotSignificant	chr4
ATP8A2	-0.135517	0.809716	NotSignificant	chr13
ATP8B1	-0.686125	3.63e-24	NotSignificant	chr18
ATP8B2	-0.353224	5.66e-07	NotSignificant	chr1
ATP8B3	-0.3591	0.000214314	NotSignificant	chr19
ATP8B4	-0.411463	0.48762	NotSignificant	chr15
ATP8B5P	-0.129275	0.367091	NotSignificant	chr9
ATP9A	-0.189401	0.00622374	NotSignificant	chr20
ATP9B	-0.131605	0.233901	NotSignificant	chr18
ATPAF1	0.0682792	0.450948	NotSignificant	chr1
ATPAF2	0.0901274	0.401548	NotSignificant	chr17
ATPSCKMT	-0.257307	0.0656695	NotSignificant	chr5
ATR	0.396031	2.34e-05	NotSignificant	chr3
ATRAID	0.0813435	0.405947	NotSignificant	chr2
ATRIP	-0.753498	0.00799652	NotSignificant	chr3
ATRIP-TREX1	-0.62906	0.302472	NotSignificant	NA
ATRN	0.1034	0.114666	NotSignificant	chr20
ATRNL1	0.135054	0.911855	NotSignificant	chr10
ATRX	0.168844	0.0102987	NotSignificant	chrX
ATXN1	-0.585903	4.28e-09	NotSignificant	chr6
ATXN1-AS1	-0.313058	0.12903	NotSignificant	chr6
ATXN10	0.159521	0.070417	NotSignificant	chr22
ATXN1L	-0.119362	0.0485133	NotSignificant	chr16
ATXN2	-0.132372	0.161408	NotSignificant	chr12
ATXN2-AS	0.000136561	0.999831	NotSignificant	chr12
ATXN2L	-0.258393	0.00103918	NotSignificant	chr16
ATXN3	-0.0727077	0.456725	NotSignificant	chr14
ATXN7	-0.104528	0.154126	NotSignificant	chr3
ATXN7L1	0.0102869	0.929074	NotSignificant	chr7
ATXN7L2	-0.261742	0.0573331	NotSignificant	chr1
ATXN7L3	-0.067878	0.29703	NotSignificant	chr17
ATXN7L3B	0.327827	5.36e-10	NotSignificant	chr12
AUH	-0.0803224	0.41642	NotSignificant	chr9
AUNIP	-0.109371	0.0995471	NotSignificant	chr1
AUP1	-0.230783	0.00116069	NotSignificant	chr2
AURKA	-0.0852529	0.252609	NotSignificant	chr20
AURKAIP1	-0.0658691	0.449457	NotSignificant	chr1
AURKAP1	-0.0633887	0.554948	NotSignificant	chr1
AURKB	-0.193831	0.00102921	NotSignificant	chr17
AURKC	-0.342677	0.113006	NotSignificant	chr19
AUTS2	-0.145468	0.259856	NotSignificant	chr7
AVEN	0.0225729	0.89711	NotSignificant	chr15
AVIL	-0.946132	0.0283251	NotSignificant	chr12
AVL9	-0.0352507	0.649563	NotSignificant	chr7
AVP	-0.425321	0.402935	NotSignificant	chr20
AVPI1	-0.255256	0.0461541	NotSignificant	chr10
AVPR2	1.33762	0.121816	NotSignificant	chrX
AXDND1	-0.324334	0.405947	NotSignificant	chr1
AXIN1	0.128212	0.0735158	NotSignificant	chr16
AXIN2	0.102567	0.12352	NotSignificant	chr17
AXL	1.31107	0.129573	NotSignificant	chr19
AZI2	0.0961256	0.310271	NotSignificant	chr3
AZIN1	-0.0873066	0.152676	NotSignificant	chr8
AZIN2	0.0556327	0.912895	NotSignificant	chr1
B2M	0.888926	2.73e-11	NotSignificant	chr15
B3GALNT1	0.776877	2.88e-07	NotSignificant	chr3
B3GALNT2	-0.00882074	0.928025	NotSignificant	chr1
B3GALT1	0.91097	0.539903	NotSignificant	chr2
B3GALT5	0.281143	0.0480035	NotSignificant	chr21
B3GALT5-AS1	-0.255947	0.65089	NotSignificant	chr21
B3GALT6	-0.305177	7.66e-05	NotSignificant	chr1
B3GAT1	0.722861	0.187449	NotSignificant	chr11
B3GAT3	0.202404	0.0652553	NotSignificant	chr11
B3GLCT	0.360973	0.000222233	NotSignificant	chr13
B3GNT10	0.133216	0.312243	NotSignificant	NA
B3GNT2	0.078811	0.313294	NotSignificant	chr2
B3GNT3	0.218977	0.497505	NotSignificant	chr19
B3GNT4	-0.279228	0.21285	NotSignificant	chr12
B3GNT5	0.974588	0.000591159	NotSignificant	chr3
B3GNT7	-0.608159	2.6e-20	NotSignificant	chr2
B3GNT8	-0.504948	0.200369	NotSignificant	chr19
B3GNT9	0.131152	0.20696	NotSignificant	chr16
B3GNTL1	0.359164	0.542608	NotSignificant	chr17
B4GALNT1	-0.664961	0.00353282	NotSignificant	chr12
B4GALNT2	0.662889	1.13e-09	NotSignificant	chr17
B4GALNT3	-0.455267	3.62e-11	NotSignificant	chr12
B4GALNT4	-0.352259	0.00107638	NotSignificant	chr11
B4GALT1	0.225696	1.64e-05	NotSignificant	chr9
B4GALT1-AS1	-0.16629	0.801723	NotSignificant	chr9
B4GALT2	0.12352	0.114719	NotSignificant	chr1
B4GALT3	-0.115744	0.135398	NotSignificant	chr1
B4GALT4	0.0191288	0.833219	NotSignificant	chr3
B4GALT5	-0.105537	0.146326	NotSignificant	chr20
B4GALT6	0.155156	0.122683	NotSignificant	chr18
B4GALT7	0.171839	0.0415837	NotSignificant	chr5
B4GAT1	-0.0845472	0.485425	NotSignificant	chr11
B9D1	0.165606	0.268103	NotSignificant	chr17
B9D2	-0.0733645	0.814693	NotSignificant	chr19
BAAT	-0.404586	0.694976	NotSignificant	chr9
BABAM1	0.163334	0.0305255	NotSignificant	chr19
BABAM2	0.0377655	0.810398	NotSignificant	chr2
BABAM2-AS1	-0.0765484	0.958102	NotSignificant	NA
BACE1	-0.352153	4.22e-07	NotSignificant	chr11
BACE1-AS	0.186258	0.548786	NotSignificant	chr11
BACE2	0.324461	0.00804432	NotSignificant	chr21
BACH1	0.525329	1.77e-20	NotSignificant	chr21
BACH2	0.00754741	0.977708	NotSignificant	chr6
BAD	-0.275824	0.00544971	NotSignificant	chr11
BAG1	-0.204642	0.0341966	NotSignificant	chr9
BAG2	-0.383752	6.61e-07	NotSignificant	chr6
BAG3	0.836142	0.196861	NotSignificant	chr10
BAG4	0.130683	0.0238687	NotSignificant	chr8
BAG5	0.0329581	0.644575	NotSignificant	chr14
BAG6	0.159311	0.806308	NotSignificant	chr6
BAHCC1	-0.653593	0.00354855	NotSignificant	chr17
BAHD1	-0.0281338	0.767325	NotSignificant	chr15
BAIAP2	-0.0528587	0.616226	NotSignificant	chr17
BAIAP2-DT	0.0920934	0.454426	NotSignificant	chr17
BAIAP2L1	-0.305192	1.23e-07	NotSignificant	chr7
BAIAP3	-0.183851	0.325537	NotSignificant	chr16
BAK1	-0.113206	0.107326	NotSignificant	chr6
BAMBI	0.186565	0.00972405	NotSignificant	chr10
BANCR	-0.0141902	0.992977	NotSignificant	chr9
BANF1	0.0284071	0.723199	NotSignificant	chr11
BANP	0.00962192	0.941454	NotSignificant	chr16
BAP1	-0.0501854	0.507222	NotSignificant	chr3
BARD1	0.0280646	0.719662	NotSignificant	chr2
BARHL2	-0.918563	0.00288683	NotSignificant	chr1
BARX1	0.293198	0.00360073	NotSignificant	chr9
BARX1-DT	-0.624171	0.496047	NotSignificant	chr9
BARX2	-0.708295	0.0734276	NotSignificant	chr11
BASP1	-0.346025	1.23e-07	NotSignificant	chr5
BASP1-AS1	-0.966778	0.460894	NotSignificant	chr5
BATF2	0.464291	0.192671	NotSignificant	chr11
BATF3	-0.179763	0.393741	NotSignificant	chr1
BAX	-0.0638929	0.382908	NotSignificant	chr19
BAZ1A	-0.0913035	0.313564	NotSignificant	chr14
BAZ1B	-0.205019	0.000197564	NotSignificant	chr7
BAZ2A	-0.0851313	0.207122	NotSignificant	chr12
BAZ2B	0.212871	0.0256539	NotSignificant	chr2
BBC3	-0.192489	0.00822102	NotSignificant	chr19
BBIP1	0.426205	0.000912733	NotSignificant	chr10
BBOF1	0.295512	0.477427	NotSignificant	chr14
BBOX1-AS1	0.134477	0.707362	NotSignificant	chr11
BBS1	-0.127925	0.34081	NotSignificant	chr11
BBS10	0.270796	0.0221318	NotSignificant	chr12
BBS12	0.00317255	0.987864	NotSignificant	chr4
BBS2	0.0910978	0.347347	NotSignificant	chr16
BBS4	0.148214	0.117281	NotSignificant	chr15
BBS5	0.438711	0.00990886	NotSignificant	chr2
BBS7	-0.0861071	0.535168	NotSignificant	chr4
BBS9	0.0754146	0.635045	NotSignificant	chr7
BBX	0.180883	0.00172023	NotSignificant	chr3
BCAN	-0.139844	0.673241	NotSignificant	chr1
BCAP29	-0.0844018	0.860807	NotSignificant	chr7
BCAP31	0.175988	0.00950739	NotSignificant	chrX
BCAR1	0.00560796	0.956419	NotSignificant	chr16
BCAR3	0.274389	0.0305122	NotSignificant	chr1
BCAR4	0.594887	0.569279	NotSignificant	chr16
BCAS2	0.0257422	0.794197	NotSignificant	chr1
BCAS3	0.376001	4.06e-05	NotSignificant	chr17
BCAS4	0.266531	0.0466838	NotSignificant	chr20
BCAT1	0.0979574	0.12667	NotSignificant	chr12
BCAT2	0.194495	0.489495	NotSignificant	chr19
BCCIP	0.0407204	0.598273	NotSignificant	chr10
BCDIN3D	0.0262737	0.908145	NotSignificant	chr12
BCDIN3D-AS1	0.327877	0.694255	NotSignificant	chr12
BCKDHA	0.284332	0.00184646	NotSignificant	chr19
BCKDHB	0.564934	0.000805254	NotSignificant	chr6
BCKDK	-0.387052	2.3e-06	NotSignificant	chr16
BCL10	0.086306	0.32826	NotSignificant	chr1
BCL11A	-0.0830778	0.356293	NotSignificant	chr2
BCL11B	-0.486727	1.04e-07	NotSignificant	chr14
BCL2	-0.0823625	0.958798	NotSignificant	chr18
BCL2L1	0.0222221	0.819784	NotSignificant	chr20
BCL2L10	0.495782	0.374929	NotSignificant	chr15
BCL2L11	-0.306154	1.84e-06	NotSignificant	chr2
BCL2L12	0.121666	0.215076	NotSignificant	chr19
BCL2L13	0.0312443	0.721664	NotSignificant	chr22
BCL2L14	0.562286	0.329675	NotSignificant	chr12
BCL2L15	-1.27984	0.137581	NotSignificant	chr1
BCL2L2	0.505023	1.31e-05	NotSignificant	chr14
BCL3	0.194534	0.0552471	NotSignificant	chr19
BCL6	0.495838	0.000256478	NotSignificant	chr3
BCL6B	-0.42894	0.14279	NotSignificant	chr17
BCL7A	-0.139153	0.0473254	NotSignificant	chr12
BCL7B	-0.111722	0.163999	NotSignificant	chr7
BCL7C	-0.0685172	0.696562	NotSignificant	chr16
BCL9	-0.143111	0.0262824	NotSignificant	chr1
BCL9L	-0.262208	0.000128315	NotSignificant	chr11
BCLAF1	-0.152587	0.0167967	NotSignificant	chr6
BCLAF3	0.390854	1.65e-05	NotSignificant	chrX
BCO2	-0.677961	0.522743	NotSignificant	chr11
BCOR	-0.0247385	0.805244	NotSignificant	chrX
BCORL1	0.621355	3.62e-07	NotSignificant	chrX
BCR	-0.0232712	0.815385	NotSignificant	chr22
BCRP3	-0.419817	4.96e-05	NotSignificant	chr22
BCS1L	-0.179364	0.0403612	NotSignificant	chr2
BCYRN1	-0.35211	0.217604	NotSignificant	chr2
BDH2	-0.070624	0.721664	NotSignificant	chr4
BDNF	0.584212	0.00048427	NotSignificant	chr11
BDNF-AS	0.192698	0.677119	NotSignificant	chr11
BDP1	-0.181723	0.591936	NotSignificant	chr5
BEAN1	0.808663	0.514033	NotSignificant	chr16
BECN1	-0.0241287	0.805061	NotSignificant	chr17
BEGAIN	-0.075275	0.918906	NotSignificant	chr14
BEND3	0.0462187	0.482081	NotSignificant	chr6
BEND4	-0.330149	4.6e-06	NotSignificant	chr4
BEND5	0.146137	0.831199	NotSignificant	chr1
BEND6	0.326389	0.331545	NotSignificant	chr6
BEND7	0.444296	0.00700184	NotSignificant	chr10
BEST1	-0.272826	0.636859	NotSignificant	chr11
BEST4	0.172674	0.685167	NotSignificant	chr1
BET1	0.100932	0.363373	NotSignificant	chr7
BET1L	0.04489	0.556876	NotSignificant	chr11
BEX1	0.500478	0.321493	NotSignificant	chrX
BEX3	0.728774	5.49e-13	NotSignificant	chrX
BEX4	0.832061	9.48e-43	NotSignificant	chrX
BEX5	-0.0995776	0.951784	NotSignificant	chrX
BFSP1	0.0806589	0.85828	NotSignificant	chr20
BFSP2	1.04769	0.169977	NotSignificant	chr3
BGN	0.417145	0.378288	NotSignificant	chrX
BHLHA15	-0.700555	0.126286	NotSignificant	chr7
BHLHA9	0.258524	0.354619	NotSignificant	chr17
BHLHE23	-0.638451	1.14e-06	NotSignificant	chr20
BHLHE40	-0.311423	5.79e-07	NotSignificant	chr3
BHLHE40-AS1	0.136472	0.833822	NotSignificant	chr3
BHMT	0.132247	0.144853	NotSignificant	chr5
BHMT2	0.525838	0.00149316	NotSignificant	chr5
BICC1	-1.20998	0.371395	NotSignificant	chr10
BICD1	0.0463067	0.502978	NotSignificant	chr12
BICD2	-0.44233	1.32e-17	NotSignificant	chr9
BICDL1	0.073165	0.527827	NotSignificant	chr12
BICDL2	0.183457	0.129464	NotSignificant	chr16
BICRA	-0.217339	0.00366162	NotSignificant	chr19
BICRAL	0.0875838	0.347402	NotSignificant	chr6
BID	-0.25938	0.161689	NotSignificant	chr22
BIK	-0.849829	1.61e-05	NotSignificant	chr22
BIN1	0.344687	0.000845909	NotSignificant	chr2
BIN2	0.0439861	0.750009	NotSignificant	chr12
BIN3	0.147843	0.218999	NotSignificant	chr8
BIN3-IT1	-0.60402	0.176062	NotSignificant	NA
BIRC2	0.0211206	0.830039	NotSignificant	chr11
BIRC3	0.218938	0.853373	NotSignificant	chr11
BIRC5	-0.183343	0.00873945	NotSignificant	chr17
BIRC6	-0.130965	0.122057	NotSignificant	chr2
BIRC7	0.481	0.61477	NotSignificant	chr20
BIVM	0.126005	0.376418	NotSignificant	chr13
BLACAT1	0.00509537	0.985842	NotSignificant	chr1
BLACE	-0.0211611	0.983785	NotSignificant	chr7
BLCAP	-0.0199623	0.829393	NotSignificant	chr20
BLM	0.041903	0.644817	NotSignificant	chr15
BLMH	-0.00167514	0.984716	NotSignificant	chr17
BLNK	0.0941556	0.617842	NotSignificant	chr10
BLOC1S1	0.0339334	0.804314	NotSignificant	chr12
BLOC1S2	0.0336304	0.720007	NotSignificant	chr10
BLOC1S3	-0.153423	0.0449078	NotSignificant	chr19
BLOC1S4	0.0991535	0.341178	NotSignificant	chr4
BLOC1S6	0.0932399	0.25954	NotSignificant	chr15
BLVRA	-0.138192	0.875509	NotSignificant	chr7
BLVRB	0.241494	0.0403612	NotSignificant	chr19
BLZF1	0.222508	0.0365271	NotSignificant	chr1
BMERB1	0.895339	0.467342	NotSignificant	chr16
BMI1	-0.162739	0.280415	NotSignificant	chr10
BMP1	-0.306948	0.0385867	NotSignificant	chr8
BMP2	-0.195412	0.0248294	NotSignificant	chr20
BMP2K	0.101114	0.145494	NotSignificant	chr4
BMP4	0.298338	0.00481591	NotSignificant	chr14
BMP6	-0.0312904	0.945343	NotSignificant	chr6
BMP7	-0.774905	5.23e-06	NotSignificant	chr20
BMP8A	0.54325	0.242707	NotSignificant	chr1
BMP8B	-0.306867	0.682749	NotSignificant	chr1
BMPER	1.11402	0.274142	NotSignificant	chr7
BMPR1A	0.529272	1.56e-17	NotSignificant	chr10
BMPR1B	-0.167877	0.912271	NotSignificant	chr4
BMPR2	-0.432776	1.48e-11	NotSignificant	chr2
BMS1	-0.0244696	0.800047	NotSignificant	chr10
BMS1P1	-0.0609079	0.858219	NotSignificant	chr10
BMS1P14	0.290773	0.313438	NotSignificant	chr9
BMS1P2	-0.348103	0.377401	NotSignificant	chr10
BMS1P2-AGAP9	-0.461824	0.507159	NotSignificant	NA
BMS1P20	-0.0105633	0.952078	NotSignificant	NA
BMS1P21	-0.490492	0.618267	NotSignificant	chr10
BMS1P4-AGAP5	-0.154668	0.6468	NotSignificant	chr10
BMT2	0.13747	0.541978	NotSignificant	chr7
BNC1	-0.106034	0.823514	NotSignificant	chr15
BNC2	0.127003	0.0354577	NotSignificant	chr9
BNC2-AS1	0.258481	0.700849	NotSignificant	chr9
BNIP1	-0.122162	0.400344	NotSignificant	chr5
BNIP2	-0.0808408	0.238908	NotSignificant	chr15
BNIP3	0.0506053	0.620257	NotSignificant	chr10
BNIP3L	0.431438	1.92e-08	NotSignificant	chr8
BNIP5	0.243641	0.794942	NotSignificant	chr6
BNIPL	-0.83746	0.0392942	NotSignificant	chr1
BOC	0.497532	0.254456	NotSignificant	chr3
BOD1	0.0331845	0.703054	NotSignificant	chr5
BOD1L1	-0.163765	0.39272	NotSignificant	chr4
BOD1L2	0.539272	0.647732	NotSignificant	chr18
BOK	-0.208618	0.0528987	NotSignificant	chr2
BOK-AS1	0.26264	0.80953	NotSignificant	chr2
BOLA1	0.0829106	0.686796	NotSignificant	chr1
BOLA2-SMG1P6	0.211211	0.867096	NotSignificant	chr16
BOLA3	-0.0538918	0.740674	NotSignificant	chr2
BOLA3-AS1	-0.48236	0.070737	NotSignificant	chr2
BOP1	-0.259523	1.3e-05	NotSignificant	chr8
BORA	0.0646647	0.53491	NotSignificant	chr13
BORCS5	0.270025	0.00495518	NotSignificant	chr12
BORCS6	0.0779583	0.480227	NotSignificant	chr17
BORCS7	0.0298678	0.833949	NotSignificant	chr10
BORCS8	0.222941	0.051588	NotSignificant	chr19
BPGM	0.100607	0.422326	NotSignificant	chr7
BPHL	0.0401922	0.751739	NotSignificant	chr6
BPNT1	0.173846	0.122672	NotSignificant	chr1
BPNT2	0.122487	0.024036	NotSignificant	chr8
BPTF	-0.103149	0.18015	NotSignificant	chr17
BRAF	-0.219699	0.0169211	NotSignificant	chr7
BRAP	-0.0733004	0.351635	NotSignificant	chr12
BRAT1	-0.135792	0.0684093	NotSignificant	chr7
BRCA1	0.0192333	0.794643	NotSignificant	chr17
BRCA2	0.0296176	0.814382	NotSignificant	chr13
BRCC3	0.280486	5.11e-06	NotSignificant	chrX
BRD1	-0.204192	0.000818248	NotSignificant	chr22
BRD2	-0.385216	0.00121155	NotSignificant	chr6
BRD3	0.201453	0.000284262	NotSignificant	chr9
BRD3OS	0.145654	0.101796	NotSignificant	chr9
BRD4	-0.0759096	0.378764	NotSignificant	chr19
BRD7	0.0660549	0.449489	NotSignificant	chr16
BRD8	-0.100931	0.269329	NotSignificant	chr5
BRD9	0.0495331	0.628628	NotSignificant	chr5
BRDT	0.13753	0.0268655	NotSignificant	chr1
BRDTP1	-0.0243026	0.952078	NotSignificant	chrX
BRF1	-0.100707	0.279629	NotSignificant	chr14
BRF2	-0.0678012	0.530496	NotSignificant	chr8
BRI3	0.0334851	0.752891	NotSignificant	chr7
BRI3BP	-0.187602	0.00151111	NotSignificant	chr12
BRICD5	-0.401072	0.0733468	NotSignificant	chr16
BRINP1	0.857452	1.83e-08	NotSignificant	chr9
BRIP1	0.0677508	0.41717	NotSignificant	chr17
BRIX1	-0.0112415	0.902818	NotSignificant	chr5
BRK1	-0.0217008	0.830814	NotSignificant	chr3
BRMS1	-0.108517	0.199073	NotSignificant	chr11
BRMS1L	-0.0706288	0.52429	NotSignificant	chr14
BROX	-0.0116327	0.902466	NotSignificant	chr1
BRPF1	-0.249453	0.000187269	NotSignificant	chr3
BRPF3	-0.331209	2.78e-07	NotSignificant	chr6
BRSK1	-0.51884	0.104567	NotSignificant	chr19
BRSK2	-0.428118	0.00577326	NotSignificant	chr11
BRWD1	0.0106412	0.915862	NotSignificant	chr21
BRWD1-AS1	-0.618704	0.601204	NotSignificant	chr21
BRWD1-AS2	-0.233137	0.647694	NotSignificant	chr21
BRWD3	0.168059	0.00670165	NotSignificant	chrX
BSCL2	-0.194108	0.474977	NotSignificant	chr11
BSDC1	-0.0477223	0.55882	NotSignificant	chr1
BSG	-0.14493	0.0214501	NotSignificant	chr19
BSN	-0.0979097	0.456403	NotSignificant	chr3
BSN-DT	-0.538295	0.527036	NotSignificant	chr3
BSPRY	0.4863	1.38e-11	NotSignificant	chr9
BST1	0.51265	0.0208845	NotSignificant	chr4
BTAF1	-0.126915	0.168347	NotSignificant	chr10
BTBD1	0.0820652	0.273278	NotSignificant	chr15
BTBD10	0.0944158	0.451883	NotSignificant	chr11
BTBD11	-0.0472219	0.932951	NotSignificant	chr12
BTBD18	-0.262549	0.331619	NotSignificant	chr11
BTBD19	0.22444	0.557478	NotSignificant	chr1
BTBD2	0.169382	0.0479278	NotSignificant	chr19
BTBD3	0.13011	0.101114	NotSignificant	chr20
BTBD6	-0.21021	0.0359059	NotSignificant	chr14
BTBD8	0.197074	0.0408954	NotSignificant	chr1
BTBD9	-0.103317	0.332508	NotSignificant	chr6
BTD	0.483021	3.49e-07	NotSignificant	chr3
BTF3	-0.039876	0.605834	NotSignificant	chr5
BTF3L4	0.083805	0.198447	NotSignificant	chr1
BTG1	0.262473	0.00383476	NotSignificant	chr12
BTG2	-0.365888	3.32e-06	NotSignificant	chr1
BTG3	-0.351041	2.02e-05	NotSignificant	chr21
BTLA	-0.32065	0.000365656	NotSignificant	chr3
BTN1A1	-0.134501	0.919673	NotSignificant	chr6
BTN2A1	-0.0378734	0.71599	NotSignificant	chr6
BTN2A2	0.358421	0.00342344	NotSignificant	chr6
BTN2A3P	-0.195322	0.655522	NotSignificant	chr6
BTN3A1	0.457901	0.697404	NotSignificant	chr6
BTN3A2	1.80532	0.164254	NotSignificant	chr6
BTN3A3	0.140298	0.922704	NotSignificant	chr6
BTNL9	-0.109298	0.699441	NotSignificant	chr5
BTRC	0.0222691	0.795219	NotSignificant	chr10
BUB1	-0.0177592	0.843649	NotSignificant	chr2
BUB1B	0.119463	0.0571783	NotSignificant	chr15
BUB1B-PAK6	0.268207	0.661668	NotSignificant	chr15
BUB3	0.0614162	0.36764	NotSignificant	chr10
BUD13	-0.0240872	0.807969	NotSignificant	chr11
BUD23	-0.199243	0.0113601	NotSignificant	chr7
BUD31	0.231052	0.00395665	NotSignificant	chr7
BVES	-0.222511	0.54039	NotSignificant	chr6
BYSL	-0.12176	0.0853899	NotSignificant	chr6
BZW1	-0.0531298	0.455954	NotSignificant	chr2
BZW2	-0.0167334	0.879718	NotSignificant	chr7
C10orf143	0.186179	0.675574	NotSignificant	chr10
C10orf55	-0.161541	0.887089	NotSignificant	chr10
C10orf67	-0.911875	0.350854	NotSignificant	chr10
C10orf82	0.179143	0.489336	NotSignificant	chr10
C10orf88	0.110567	0.573974	NotSignificant	chr10
C10orf88B	-0.362833	0.491516	NotSignificant	chr10
C10orf95	0.220957	0.00244657	NotSignificant	chr10
C11orf1	0.22948	0.381232	NotSignificant	chr11
C11orf16	0.140798	0.807057	NotSignificant	chr11
C11orf24	0.0431091	0.636332	NotSignificant	chr11
C11orf45	0.521084	0.299817	NotSignificant	chr11
C11orf49	0.316033	0.0034759	NotSignificant	chr11
C11orf54	-0.0115232	0.924622	NotSignificant	chr11
C11orf58	-0.0285859	0.737014	NotSignificant	chr11
C11orf65	0.437484	0.567844	NotSignificant	chr11
C11orf68	-0.00984127	0.938079	NotSignificant	chr11
C11orf71	0.132306	0.355236	NotSignificant	chr11
C11orf72	0.100332	0.921512	NotSignificant	chr11
C11orf80	0.103584	0.725894	NotSignificant	chr11
C11orf87	0.347314	0.756801	NotSignificant	chr11
C11orf94	-0.886655	0.0540433	NotSignificant	chr11
C11orf95	-0.261712	0.000184708	NotSignificant	chr11
C11orf98	-0.0536157	0.873472	NotSignificant	chr11
C12orf29	0.146409	0.19357	NotSignificant	chr12
C12orf4	0.0105223	0.923377	NotSignificant	chr12
C12orf42	-1.47195	0.313066	NotSignificant	chr12
C12orf43	-0.0293047	0.787943	NotSignificant	chr12
C12orf45	-0.153906	0.334004	NotSignificant	chr12
C12orf56	0.720516	0.0204931	NotSignificant	chr12
C12orf57	0.0387	0.710278	NotSignificant	chr12
C12orf60	0.0306395	0.937144	NotSignificant	chr12
C12orf65	0.170331	0.0920316	NotSignificant	chr12
C12orf66	0.0805501	0.419955	NotSignificant	chr12
C12orf73	-0.0395169	0.853003	NotSignificant	chr12
C12orf75	-0.643473	3.98e-09	NotSignificant	chr12
C12orf76	-0.153791	0.380759	NotSignificant	chr12
C13orf42	0.0480211	0.806852	NotSignificant	chr13
C13orf46	-0.884275	0.304794	NotSignificant	chr13
C14orf119	0.176002	0.00243837	NotSignificant	chr14
C14orf132	-0.514891	0.603988	NotSignificant	chr14
C14orf178	0.166211	0.831508	NotSignificant	chr14
C14orf28	0.438307	0.0224501	NotSignificant	chr14
C14orf93	-0.0369337	0.81187	NotSignificant	chr14
C15orf39	-0.0158587	0.839125	NotSignificant	chr15
C15orf40	-0.218509	0.0134111	NotSignificant	chr15
C15orf56	0.282794	0.39216	NotSignificant	chr15
C15orf61	0.00560879	0.974756	NotSignificant	chr15
C15orf62	-0.551757	0.278161	NotSignificant	chr15
C15orf65	-0.083454	0.902466	NotSignificant	chr15
C16orf46	-0.160277	0.49712	NotSignificant	chr16
C16orf70	-0.249504	5.14e-05	NotSignificant	chr16
C16orf71	0.019082	0.988495	NotSignificant	chr16
C16orf72	-0.0224654	0.794775	NotSignificant	chr16
C16orf74	0.416657	0.0652235	NotSignificant	chr16
C16orf86	0.27087	0.302472	NotSignificant	chr16
C16orf87	-0.0951141	0.214144	NotSignificant	chr16
C16orf91	-0.164715	0.0737992	NotSignificant	chr16
C16orf95	-0.0892721	0.8168	NotSignificant	chr16
C16orf96	-0.474087	0.529414	NotSignificant	chr16
C17orf100	-0.116135	0.805218	NotSignificant	chr17
C17orf107	0.414214	1.61e-05	NotSignificant	chr17
C17orf113	-0.334869	0.270899	NotSignificant	chr17
C17orf49	0.240508	0.432935	NotSignificant	chr17
C17orf58	0.0876924	0.321382	NotSignificant	chr17
C17orf67	-0.0223176	0.953618	NotSignificant	chr17
C17orf75	0.0423207	0.746753	NotSignificant	chr17
C17orf80	-0.0475302	0.566454	NotSignificant	chr17
C17orf97	0.0538022	0.89711	NotSignificant	chr17
C18orf21	0.199629	0.100607	NotSignificant	chr18
C18orf25	-0.105132	0.0843788	NotSignificant	chr18
C18orf32	-0.16231	0.401576	NotSignificant	chr18
C18orf54	-0.14509	0.0386725	NotSignificant	chr18
C18orf61	0.20639	0.808259	NotSignificant	NA
C19orf12	0.204507	0.0407071	NotSignificant	chr19
C19orf18	-0.0328314	0.967265	NotSignificant	chr19
C19orf25	-0.0826407	0.363279	NotSignificant	chr19
C19orf33	-0.0537405	0.782194	NotSignificant	chr19
C19orf38	-0.0242978	0.988464	NotSignificant	chr19
C19orf44	0.412761	8.72e-06	NotSignificant	chr19
C19orf47	0.201309	0.00419634	NotSignificant	chr19
C19orf48	-0.0835202	0.166757	NotSignificant	chr19
C19orf53	-0.0478162	0.615151	NotSignificant	chr19
C19orf54	0.165479	0.0169425	NotSignificant	chr19
C19orf57	-0.206396	0.0567225	NotSignificant	NA
C19orf67	0.113183	0.836678	NotSignificant	chr19
C19orf71	-0.534114	0.14915	NotSignificant	chr19
C19orf73	0.163912	0.627475	NotSignificant	chr19
C19orf81	0.150448	0.602693	NotSignificant	chr19
C19orf84	0.00642302	0.975062	NotSignificant	chr19
C1D	0.109565	0.415385	NotSignificant	chr2
C1GALT1	0.231021	0.000146634	NotSignificant	chr7
C1GALT1C1	0.560689	6.89e-16	NotSignificant	chrX
C1GALT1C1L	0.297261	0.598345	NotSignificant	chr2
C1QBP	-0.055664	0.477648	NotSignificant	chr17
C1QL1	-0.319576	0.175622	NotSignificant	chr17
C1QTNF1	-0.368158	0.736505	NotSignificant	chr17
C1QTNF12	-0.103549	0.801266	NotSignificant	chr1
C1QTNF2	1.3855	0.116061	NotSignificant	chr5
C1QTNF3	0.450599	0.45263	NotSignificant	chr5
C1QTNF4	0.0133558	0.948283	NotSignificant	chr11
C1QTNF6	0.00696906	0.981192	NotSignificant	chr22
C1QTNF9B	-0.735516	0.00638147	NotSignificant	chr13
C1R	-0.521697	1.63e-05	NotSignificant	chr12
C1RL	0.830045	1.1e-12	NotSignificant	chr12
C1RL-AS1	0.132108	0.834568	NotSignificant	chr12
C1S	0.43163	0.00181364	NotSignificant	chr12
C1orf109	-0.139895	0.0339126	NotSignificant	chr1
C1orf112	0.627756	3.28e-06	NotSignificant	chr1
C1orf115	0.746106	1.32e-12	NotSignificant	chr1
C1orf116	1.05355	0.0636843	NotSignificant	chr1
C1orf122	-0.0542069	0.592512	NotSignificant	chr1
C1orf131	0.0696385	0.603617	NotSignificant	chr1
C1orf159	-0.0202931	0.881227	NotSignificant	chr1
C1orf162	-0.207262	0.749933	NotSignificant	chr1
C1orf167	-0.628405	0.0344626	NotSignificant	chr1
C1orf174	-0.0124065	0.911462	NotSignificant	chr1
C1orf189	-0.526678	0.747612	NotSignificant	chr1
C1orf198	-0.148881	0.143468	NotSignificant	chr1
C1orf21	0.299388	0.759424	NotSignificant	chr1
C1orf210	0.30415	0.00711995	NotSignificant	chr1
C1orf216	-0.68602	2.47e-14	NotSignificant	chr1
C1orf220	-0.663562	0.197905	NotSignificant	chr1
C1orf226	0.995607	0.00192357	NotSignificant	chr1
C1orf229	0.82099	0.322572	NotSignificant	chr1
C1orf35	-0.198974	0.0246557	NotSignificant	chr1
C1orf43	0.130725	0.133372	NotSignificant	chr1
C1orf50	-0.143925	0.272769	NotSignificant	chr1
C1orf52	0.101389	0.207952	NotSignificant	chr1
C1orf53	-0.279635	0.545388	NotSignificant	chr1
C1orf54	0.456618	0.486483	NotSignificant	chr1
C1orf56	0.1361	0.445457	NotSignificant	chr1
C1orf74	0.454838	4.12e-05	NotSignificant	chr1
C20orf194	-0.00932351	0.950653	NotSignificant	chr20
C20orf204	0.023934	0.957816	NotSignificant	chr20
C20orf27	-0.135988	0.065282	NotSignificant	chr20
C20orf96	-0.297512	0.336263	NotSignificant	chr20
C21orf58	-0.189263	0.0761605	NotSignificant	chr21
C21orf91	-0.0522151	0.597677	NotSignificant	chr21
C21orf91-OT1	-0.169147	0.905076	NotSignificant	chr21
C22orf23	0.115041	0.890197	NotSignificant	chr22
C22orf34	-0.0673861	0.946389	NotSignificant	chr22
C22orf39	0.234034	0.00323286	NotSignificant	chr22
C22orf46	-0.0402043	0.756022	NotSignificant	chr22
C2CD2	-0.0410205	0.72095	NotSignificant	chr21
C2CD2L	-0.414848	0.00190286	NotSignificant	chr11
C2CD3	0.368972	0.000203067	NotSignificant	chr11
C2CD4B	0.777834	0.485432	NotSignificant	chr15
C2CD4C	-0.437303	1.65e-17	NotSignificant	chr19
C2CD4D	-0.525272	0.413951	NotSignificant	chr1
C2CD4D-AS1	0.0816201	0.615755	NotSignificant	chr1
C2CD5	0.161033	0.0456744	NotSignificant	chr12
C2CD6	-0.207016	0.46149	NotSignificant	chr2
C2orf15	0.302142	0.347868	NotSignificant	chr2
C2orf16	-0.709583	0.186365	NotSignificant	chr2
C2orf27A	-0.0109578	0.991543	NotSignificant	chr2
C2orf42	0.0330078	0.839064	NotSignificant	chr2
C2orf49	0.047326	0.608984	NotSignificant	chr2
C2orf50	0.135701	0.778417	NotSignificant	chr2
C2orf68	0.319151	4.65e-07	NotSignificant	chr2
C2orf69	-0.140939	0.0447194	NotSignificant	chr2
C2orf72	0.249937	0.0959149	NotSignificant	chr2
C2orf74	0.0470195	0.896293	NotSignificant	chr2
C2orf76	0.153069	0.654033	NotSignificant	chr2
C2orf81	-0.64928	0.00541123	NotSignificant	chr2
C2orf91	0.482703	0.614098	NotSignificant	chr2
C2orf92	0.0755799	0.909256	NotSignificant	chr2
C3	0.193108	0.201865	NotSignificant	chr19
C3orf14	0.145606	0.122665	NotSignificant	chr3
C3orf18	0.0999412	0.387163	NotSignificant	chr3
C3orf20	-0.0117283	0.994435	NotSignificant	chr3
C3orf33	0.237473	0.350163	NotSignificant	chr3
C3orf35	-0.0625517	0.898935	NotSignificant	chr3
C3orf38	0.0370693	0.759107	NotSignificant	chr3
C3orf52	-0.262584	0.0396516	NotSignificant	chr3
C3orf62	-0.414389	0.0308395	NotSignificant	chr3
C3orf70	-0.0806119	0.513281	NotSignificant	chr3
C3orf80	-0.218887	0.679403	NotSignificant	chr3
C4orf19	-0.0100797	0.955075	NotSignificant	chr4
C4orf3	0.204961	0.00137514	NotSignificant	chr4
C4orf33	0.281289	0.00319734	NotSignificant	chr4
C4orf36	0.57586	0.18015	NotSignificant	chr4
C4orf46	0.0218999	0.823453	NotSignificant	chr4
C4orf47	0.505828	0.475468	NotSignificant	chr4
C4orf48	0.312205	0.232639	NotSignificant	chr4
C4orf51	-0.778721	0.238729	NotSignificant	chr4
C5AR1	0.0951475	0.761018	NotSignificant	chr19
C5orf15	0.0365157	0.641052	NotSignificant	chr5
C5orf17	0.205288	0.527596	NotSignificant	chr5
C5orf22	0.089288	0.141816	NotSignificant	chr5
C5orf24	0.172077	0.021648	NotSignificant	chr5
C5orf34	0.443802	2.82e-07	NotSignificant	chr5
C5orf38	-0.55956	7.95e-07	NotSignificant	chr5
C5orf47	-0.313547	0.807571	NotSignificant	chr5
C5orf51	0.0416302	0.644628	NotSignificant	chr5
C5orf60	-0.602948	0.158073	NotSignificant	chr5
C5orf63	-0.166492	0.604886	NotSignificant	chr5
C6orf120	0.509209	6.82e-13	NotSignificant	chr6
C6orf132	-0.471018	5.13e-11	NotSignificant	chr6
C6orf141	-0.575567	0.381195	NotSignificant	chr6
C6orf163	0.0735876	0.871347	NotSignificant	chr6
C6orf223	-0.434819	0.765284	NotSignificant	chr6
C6orf226	-0.0170797	0.963178	NotSignificant	chr6
C6orf52	-0.205351	0.823769	NotSignificant	chr6
C6orf62	0.00293944	0.973295	NotSignificant	chr6
C6orf89	0.314221	5.11e-05	NotSignificant	chr6
C6orf99	-0.0948145	0.88281	NotSignificant	chr6
C7orf25	0.179145	0.0689245	NotSignificant	chr7
C7orf26	0.00392568	0.970778	NotSignificant	chr7
C7orf31	0.350597	0.105487	NotSignificant	chr7
C7orf50	0.033751	0.771367	NotSignificant	chr7
C7orf57	-0.28872	0.157484	NotSignificant	chr7
C7orf61	-0.911526	0.554257	NotSignificant	chr7
C8G	-0.53485	0.205845	NotSignificant	chr9
C8orf33	-0.1046	0.104178	NotSignificant	chr8
C8orf34	-0.188914	0.916879	NotSignificant	chr8
C8orf37	-0.0385346	0.830039	NotSignificant	chr8
C8orf44	0.00789223	0.978133	NotSignificant	chr8
C8orf48	0.512361	0.719662	NotSignificant	chr8
C8orf49	0.59973	0.352637	NotSignificant	NA
C8orf58	-0.10888	0.438407	NotSignificant	chr8
C8orf76	0.0853133	0.695267	NotSignificant	chr8
C8orf82	-0.179308	0.0542806	NotSignificant	chr8
C8orf88	0.519153	0.21256	NotSignificant	chr8
C9orf106	0.0445934	0.970991	NotSignificant	chr9
C9orf116	-0.0147213	0.965534	NotSignificant	chr9
C9orf129	-0.541551	8.14e-08	NotSignificant	chr9
C9orf135	0.379163	1.94e-05	NotSignificant	chr9
C9orf147	-0.634429	0.185895	NotSignificant	chr9
C9orf152	-1.21658	0.476416	NotSignificant	chr9
C9orf16	0.0423251	0.73486	NotSignificant	chr9
C9orf163	-0.750682	0.205622	NotSignificant	chr9
C9orf24	1.0152	0.234014	NotSignificant	chr9
C9orf40	0.00521556	0.963339	NotSignificant	chr9
C9orf43	-0.446479	0.476287	NotSignificant	chr9
C9orf47	-0.37542	0.155933	NotSignificant	NA
C9orf64	0.153809	0.0307115	NotSignificant	chr9
C9orf72	0.344975	4.38e-05	NotSignificant	chr9
C9orf78	-0.0232058	0.81231	NotSignificant	chr9
C9orf85	-0.174956	0.0756924	NotSignificant	chr9
CA11	0.0952742	0.843649	NotSignificant	chr19
CA13	0.484205	6.1e-12	NotSignificant	chr8
CA14	-1.11937	0.200054	NotSignificant	chr1
CA2	0.512092	7.6e-12	NotSignificant	chr8
CA3-AS1	1.2121	0.0560351	NotSignificant	chr8
CA4	0.443553	0.535166	NotSignificant	chr17
CA5BP1	0.179295	0.0262505	NotSignificant	chrX
CA5BP1-CA5B	-0.254425	0.63617	NotSignificant	NA
CA8	0.731824	0.00212616	NotSignificant	chr8
CA9	0.0480518	0.934913	NotSignificant	chr9
CAAP1	0.209139	0.00194295	NotSignificant	chr9
CAB39	0.0863471	0.153662	NotSignificant	chr2
CAB39L	0.0385622	0.900888	NotSignificant	chr13
CABIN1	0.0323042	0.682367	NotSignificant	chr22
CABLES1	-0.378785	1.22e-05	NotSignificant	chr18
CABLES2	0.212889	0.156902	NotSignificant	chr20
CABP1	0.979389	0.000349396	NotSignificant	chr12
CABP7	-0.111646	0.864178	NotSignificant	chr22
CABYR	-0.00478953	0.975132	NotSignificant	chr18
CACFD1	0.219637	0.0188149	NotSignificant	chr9
CACHD1	0.0200382	0.877374	NotSignificant	chr1
CACNA1A	-0.5184	0.433443	NotSignificant	chr19
CACNA1B	-0.0969694	0.353325	NotSignificant	chr9
CACNA1C-AS1	-0.0565647	0.930079	NotSignificant	chr12
CACNA1C-AS2	1.36619	0.141012	NotSignificant	chr12
CACNA1D	0.181949	0.858133	NotSignificant	chr3
CACNA1F	0.471293	0.236515	NotSignificant	chrX
CACNA1G	0.358271	0.805738	NotSignificant	chr17
CACNA1H	-0.285468	2.8e-05	NotSignificant	chr16
CACNA1I	0.138669	0.58854	NotSignificant	chr22
CACNA2D1	-0.25385	0.00119397	NotSignificant	chr7
CACNA2D2	0.150582	0.00888048	NotSignificant	chr3
CACNA2D3	-0.394202	0.147344	NotSignificant	chr3
CACNA2D4	-0.146883	0.880376	NotSignificant	chr12
CACNB1	0.141723	0.71046	NotSignificant	chr17
CACNB2	-0.0806086	0.649633	NotSignificant	chr10
CACNB3	0.115186	0.161649	NotSignificant	chr12
CACNB4	-0.00647529	0.989958	NotSignificant	chr2
CACNG4	-0.841641	0.00709	NotSignificant	chr17
CACNG5	-0.0159256	0.975543	NotSignificant	chr17
CACNG6	0.161106	0.556916	NotSignificant	chr19
CACNG7	0.16365	0.282557	NotSignificant	chr19
CACNG8	0.198203	0.696164	NotSignificant	chr19
CACTIN	-0.0342358	0.682484	NotSignificant	chr19
CACTIN-AS1	-0.0884931	0.894432	NotSignificant	chr19
CACUL1	-0.0166445	0.84913	NotSignificant	chr10
CACYBP	-0.113568	0.0704589	NotSignificant	chr1
CAD	-0.186782	0.0104391	NotSignificant	chr2
CADM1	-0.371105	0.0279283	NotSignificant	chr11
CADM2	0.183207	0.857933	NotSignificant	chr3
CADM3	-1.53105	0.325537	NotSignificant	chr1
CADM4	0.724787	0.000611674	NotSignificant	chr19
CADPS	0.386402	0.467043	NotSignificant	chr3
CAHM	-0.114289	0.813743	NotSignificant	chr6
CALCOCO1	0.232817	0.0290509	NotSignificant	chr12
CALCOCO2	0.100194	0.277067	NotSignificant	chr17
CALD1	-0.652322	5.58e-18	NotSignificant	chr7
CALHM2	-0.104945	0.665848	NotSignificant	chr10
CALHM3	-0.398741	0.784703	NotSignificant	chr10
CALHM5	0.503108	0.339701	NotSignificant	chr6
CALHM6	0.38272	0.35402	NotSignificant	chr6
CALM1	-0.225349	2.57e-05	NotSignificant	chr14
CALM2	0.0805022	0.196458	NotSignificant	chr2
CALM3	0.0680235	0.326531	NotSignificant	chr19
CALML4	-0.0733427	0.635245	NotSignificant	chr15
CALML5	-0.060013	0.964532	NotSignificant	chr10
CALML6	-0.283399	0.561935	NotSignificant	chr1
CALN1	1.39516	0.256011	NotSignificant	chr7
CALR	-0.158205	0.00902076	NotSignificant	chr19
CALR3	0.345234	0.825474	NotSignificant	chr19
CALU	0.120028	0.0318722	NotSignificant	chr7
CALY	0.0679329	0.801266	NotSignificant	chr10
CAMK1	0.18036	0.761605	NotSignificant	chr3
CAMK1D	-0.372823	1.32e-07	NotSignificant	chr10
CAMK2D	0.346631	0.0122183	NotSignificant	chr4
CAMK2G	0.189171	0.0468218	NotSignificant	chr10
CAMK2N1	0.148186	0.750007	NotSignificant	chr1
CAMK2N2	-0.15077	0.524701	NotSignificant	chr3
CAMK4	0.687777	0.373859	NotSignificant	chr5
CAMKK1	-0.0562846	0.66811	NotSignificant	chr17
CAMKK2	-0.207809	0.00322205	NotSignificant	chr12
CAMKMT	0.1879	0.346829	NotSignificant	chr2
CAMKV	0.130319	0.143813	NotSignificant	chr3
CAMLG	0.0783782	0.458143	NotSignificant	chr5
CAMP	-0.159218	0.645434	NotSignificant	chr3
CAMSAP1	-0.166496	0.0149927	NotSignificant	chr9
CAMSAP2	-0.175188	0.0144083	NotSignificant	chr1
CAMSAP3	0.0560619	0.498962	NotSignificant	chr19
CAMTA1	-0.0527072	0.684676	NotSignificant	chr1
CAMTA1-DT	0.183582	0.691028	NotSignificant	chr1
CAMTA2	-0.294953	9.76e-05	NotSignificant	chr17
CAND1	0.00566089	0.947508	NotSignificant	chr12
CAND1.11	0.194199	0.797033	NotSignificant	NA
CAND2	-0.256251	0.00642003	NotSignificant	chr3
CANT1	0.20318	0.00106757	NotSignificant	chr17
CANX	-0.136056	0.0164765	NotSignificant	chr5
CAP1	0.0588037	0.386067	NotSignificant	chr1
CAP2	-0.350777	0.00579603	NotSignificant	chr6
CAPG	-0.0287131	0.784862	NotSignificant	chr2
CAPN1	0.000818672	0.993448	NotSignificant	chr11
CAPN10	0.020786	0.862817	NotSignificant	chr2
CAPN10-DT	-0.384809	0.124738	NotSignificant	chr2
CAPN12	-0.66359	1.39e-07	NotSignificant	chr19
CAPN13	0.409327	0.709806	NotSignificant	chr2
CAPN15	0.0289478	0.693226	NotSignificant	chr16
CAPN2	0.413634	5.98e-05	NotSignificant	chr1
CAPN3	0.0258089	0.935905	NotSignificant	chr15
CAPN5	0.380886	6.05e-10	NotSignificant	chr11
CAPN6	0.59459	0.237131	NotSignificant	chrX
CAPN7	0.147232	0.115477	NotSignificant	chr3
CAPNS1	-0.0870249	0.301772	NotSignificant	chr19
CAPRIN1	-0.180304	0.000346684	NotSignificant	chr11
CAPRIN2	0.184074	0.555331	NotSignificant	chr12
CAPS	0.330476	0.336108	NotSignificant	chr19
CAPS2	0.583154	0.32994	NotSignificant	chr12
CAPZA1	-0.00416842	0.963094	NotSignificant	chr1
CAPZA2	0.0559511	0.513587	NotSignificant	chr7
CAPZB	0.025198	0.773387	NotSignificant	chr1
CARD10	-0.0166746	0.894371	NotSignificant	chr22
CARD11	0.532711	1.52e-12	NotSignificant	chr7
CARD14	0.824889	0.12747	NotSignificant	chr17
CARD16	0.805365	0.409831	NotSignificant	chr11
CARD19	-0.121573	0.44594	NotSignificant	chr9
CARD6	0.317431	0.728428	NotSignificant	chr5
CARD8	0.361612	0.00700698	NotSignificant	chr19
CARD8-AS1	-0.0810832	0.872673	NotSignificant	chr19
CARD9	-0.77807	0.0309471	NotSignificant	chr9
CARF	-0.120185	0.7414	NotSignificant	chr2
CARHSP1	0.0222208	0.813329	NotSignificant	chr16
CARM1	-0.157898	0.00572084	NotSignificant	chr19
CARMIL1	0.0678063	0.705363	NotSignificant	chr6
CARMIL2	-0.0137293	0.937139	NotSignificant	chr16
CARMIL3	0.348466	0.152496	NotSignificant	chr14
CARNMT1	0.0843829	0.185484	NotSignificant	chr9
CARNS1	0.170567	0.874307	NotSignificant	chr11
CARS1	0.205263	0.574325	NotSignificant	chr11
CARS2	-0.0641516	0.52174	NotSignificant	chr13
CASC15	-0.305218	0.0704661	NotSignificant	chr6
CASC2	0.123903	0.880376	NotSignificant	chr10
CASC20	0.684809	0.37303	NotSignificant	chr20
CASC3	-0.0980513	0.0902361	NotSignificant	chr17
CASC8	1.35943	0.12675	NotSignificant	chr8
CASC9	0.0834721	0.720795	NotSignificant	chr8
CASD1	-0.166438	0.0839448	NotSignificant	chr7
CASK	0.89365	1.41e-34	NotSignificant	chrX
CASKIN1	-0.376979	0.000776722	NotSignificant	chr16
CASKIN2	-0.0732601	0.345236	NotSignificant	chr17
CASP10	-0.292159	1.63e-05	NotSignificant	chr2
CASP2	0.0963168	0.253818	NotSignificant	chr7
CASP3	-0.0706492	0.357781	NotSignificant	chr4
CASP6	-0.0703133	0.45555	NotSignificant	chr4
CASP7	0.686958	1.32e-06	NotSignificant	chr10
CASP8	-0.347135	4.34e-07	NotSignificant	chr2
CASP8AP2	0.00732534	0.941872	NotSignificant	chr6
CASP9	0.171022	0.0478584	NotSignificant	chr1
CASQ1	0.648566	0.333086	NotSignificant	chr1
CASQ2	-0.402228	0.619843	NotSignificant	chr1
CAST	-0.0143519	0.975101	NotSignificant	chr5
CASTOR1	0.104426	0.566673	NotSignificant	chr22
CASTOR2	-0.481455	5.71e-17	NotSignificant	chr7
CASTOR3	-0.00481227	0.980522	NotSignificant	chr7
CASZ1	-0.0746914	0.745624	NotSignificant	chr1
CAT	0.0854538	0.447283	NotSignificant	chr11
CATIP	-1.04083	0.317408	NotSignificant	chr2
CATSPER2	0.167213	0.861184	NotSignificant	chr15
CATSPER2P1	-0.0136267	0.981484	NotSignificant	chr15
CATSPER3	-0.509675	0.164858	NotSignificant	chr5
CATSPER4	0.360975	0.750762	NotSignificant	chr1
CATSPERD	-0.239993	0.728478	NotSignificant	chr19
CATSPERE	-0.758387	0.564007	NotSignificant	chr1
CATSPERG	-0.238586	0.16744	NotSignificant	chr19
CAV2	0.513085	0.0399414	NotSignificant	chr7
CAVIN1	-0.156763	0.0571193	NotSignificant	chr17
CAVIN3	-0.0577953	0.771263	NotSignificant	chr11
CAVIN4	0.326183	0.13636	NotSignificant	chr9
CBARP	-0.14528	0.421343	NotSignificant	chr19
CBFA2T2	-0.101574	0.0712745	NotSignificant	chr20
CBFA2T3	-0.219086	0.455954	NotSignificant	chr16
CBFB	-0.137689	0.0312401	NotSignificant	chr16
CBL	0.430991	1.65e-09	NotSignificant	chr11
CBLB	-0.100577	0.311989	NotSignificant	chr3
CBLC	0.24671	0.159065	NotSignificant	chr19
CBLL1	0.131607	0.0485469	NotSignificant	chr7
CBLN1	-0.626618	0.0175466	NotSignificant	chr16
CBLN3	0.247714	0.439166	NotSignificant	chr14
CBR1	0.386701	0.000238442	NotSignificant	chr21
CBR3-AS1	0.563681	0.0946796	NotSignificant	chr21
CBR4	0.40621	2.12e-08	NotSignificant	chr4
CBS	-0.364919	0.0290217	NotSignificant	chr21
CBSL	-0.574902	0.547106	NotSignificant	chr21
CBWD1	0.088944	0.588809	NotSignificant	chr9
CBWD2	-0.00756374	0.976699	NotSignificant	chr2
CBWD3	-0.354043	0.683551	NotSignificant	chr9
CBWD5	0.117177	0.604819	NotSignificant	chr9
CBWD6	0.214718	0.844413	NotSignificant	chr9
CBX1	-0.00385738	0.96525	NotSignificant	chr17
CBX2	-0.201099	0.0013618	NotSignificant	chr17
CBX3	-0.0898464	0.157661	NotSignificant	chr7
CBX3P2	-0.0329783	0.958157	NotSignificant	chr18
CBX4	-0.0588907	0.514596	NotSignificant	chr17
CBX5	0.734898	3.42e-62	NotSignificant	chr12
CBX6	-0.00502824	0.960826	NotSignificant	chr22
CBX7	0.493993	0.000130424	NotSignificant	chr22
CBX8	-0.346473	0.00150143	NotSignificant	chr17
CBY1	0.261455	0.042242	NotSignificant	chr22
CBY3	-1.28306	0.150092	NotSignificant	chr5
CC2D1A	-0.279252	2.45e-05	NotSignificant	chr19
CC2D1B	-0.185664	0.0379837	NotSignificant	chr1
CC2D2A	0.204903	0.147921	NotSignificant	chr4
CC2D2B	-0.216616	0.524059	NotSignificant	chr10
CCAR1	-0.153141	0.0701646	NotSignificant	chr10
CCAR2	0.00314312	0.973171	NotSignificant	chr8
CCDC102A	0.00910142	0.967196	NotSignificant	chr16
CCDC102B	0.382494	0.598028	NotSignificant	chr18
CCDC103	0.474281	0.169017	NotSignificant	chr17
CCDC106	-0.21374	0.0265721	NotSignificant	chr19
CCDC107	0.109529	0.61635	NotSignificant	chr9
CCDC110	0.142797	0.872947	NotSignificant	chr4
CCDC112	-0.123417	0.550144	NotSignificant	chr5
CCDC113	0.163707	0.231005	NotSignificant	chr16
CCDC114	-0.06009	0.93373	NotSignificant	NA
CCDC115	-0.0791188	0.407039	NotSignificant	chr2
CCDC116	-0.586413	0.000850127	NotSignificant	chr22
CCDC117	-0.224291	0.000267785	NotSignificant	chr22
CCDC12	-0.155817	0.0660336	NotSignificant	chr3
CCDC120	0.432914	2.51e-11	NotSignificant	chrX
CCDC121	0.0145298	0.940411	NotSignificant	chr2
CCDC124	-0.134262	0.0609967	NotSignificant	chr19
CCDC125	0.137945	0.708916	NotSignificant	chr5
CCDC126	0.203162	0.00779413	NotSignificant	chr7
CCDC127	0.0475161	0.660635	NotSignificant	chr5
CCDC13	-0.520726	0.400262	NotSignificant	chr3
CCDC130	0.0858375	0.464397	NotSignificant	chr19
CCDC134	-0.100313	0.168971	NotSignificant	chr22
CCDC136	-0.161582	0.397363	NotSignificant	chr7
CCDC137	-0.164991	0.00225804	NotSignificant	chr17
CCDC138	0.0120205	0.938948	NotSignificant	chr2
CCDC14	-0.0526671	0.540869	NotSignificant	chr3
CCDC142	-0.248364	0.0183951	NotSignificant	chr2
CCDC144A	-0.17984	0.574968	NotSignificant	chr17
CCDC144B	-0.230924	0.44594	NotSignificant	chr17
CCDC144CP	-0.224283	0.401197	NotSignificant	chr17
CCDC144NL-AS1	-0.124013	0.794608	NotSignificant	chr17
CCDC148	-0.571325	0.728444	NotSignificant	chr2
CCDC149	0.0591357	0.894314	NotSignificant	chr4
CCDC15	0.929877	6.66e-08	NotSignificant	chr11
CCDC150	-0.396095	0.0342359	NotSignificant	chr2
CCDC151	0.454781	0.0306154	NotSignificant	NA
CCDC152	0.335394	0.416433	NotSignificant	chr5
CCDC153	-0.80671	0.495376	NotSignificant	chr11
CCDC154	-0.325776	0.650832	NotSignificant	chr16
CCDC157	0.0150799	0.955653	NotSignificant	chr22
CCDC159	0.293312	0.499329	NotSignificant	chr19
CCDC162P	0.097089	0.837422	NotSignificant	chr6
CCDC163	0.0529019	0.667847	NotSignificant	chr1
CCDC167	0.0803152	0.505635	NotSignificant	chr6
CCDC169	-0.0741629	0.500309	NotSignificant	chr13
CCDC17	-0.424546	0.110655	NotSignificant	chr1
CCDC170	0.958789	0.1617	NotSignificant	chr6
CCDC171	0.220236	0.388649	NotSignificant	chr9
CCDC173	0.541545	0.644568	NotSignificant	chr2
CCDC174	0.0950441	0.325661	NotSignificant	chr3
CCDC18	-0.0380264	0.815176	NotSignificant	chr1
CCDC18-AS1	0.509229	0.0168736	NotSignificant	chr1
CCDC183	-0.113029	0.831508	NotSignificant	chr9
CCDC183-AS1	-0.279253	0.376387	NotSignificant	chr9
CCDC184	0.0490455	0.977325	NotSignificant	chr12
CCDC186	-0.335294	2.23e-05	NotSignificant	chr10
CCDC187	0.532999	0.271068	NotSignificant	chr9
CCDC189	0.16537	0.422356	NotSignificant	chr16
CCDC190	-0.716363	0.0163371	NotSignificant	chr1
CCDC191	0.416836	0.46327	NotSignificant	chr3
CCDC22	0.367542	0.000609523	NotSignificant	chrX
CCDC24	-0.0141338	0.951355	NotSignificant	chr1
CCDC25	0.2452	0.00272286	NotSignificant	chr8
CCDC28A	0.176818	0.288192	NotSignificant	chr6
CCDC28A-AS1	0.459049	0.561848	NotSignificant	chr6
CCDC28B	0.0956957	0.745624	NotSignificant	chr1
CCDC3	-0.54905	8.64e-07	NotSignificant	chr10
CCDC30	-0.0522086	0.958753	NotSignificant	chr1
CCDC32	0.161524	0.190342	NotSignificant	chr15
CCDC34	0.238038	0.103139	NotSignificant	chr11
CCDC40	0.35248	0.285358	NotSignificant	chr17
CCDC43	-0.0456851	0.610291	NotSignificant	chr17
CCDC47	0.0204647	0.795883	NotSignificant	chr17
CCDC50	-0.329874	9.74e-07	NotSignificant	chr3
CCDC51	-0.167214	0.0325763	NotSignificant	chr3
CCDC57	-0.336203	0.00212579	NotSignificant	chr17
CCDC58	-0.132352	0.345674	NotSignificant	NA
CCDC59	0.0321073	0.758167	NotSignificant	chr12
CCDC6	-0.0266373	0.73487	NotSignificant	chr10
CCDC60	0.00708439	0.992281	NotSignificant	chr12
CCDC61	0.104641	0.422326	NotSignificant	chr19
CCDC62	-0.382458	0.0548397	NotSignificant	chr12
CCDC63	0.0200797	0.975819	NotSignificant	chr12
CCDC65	0.259179	0.580607	NotSignificant	chr12
CCDC66	-0.162402	0.132065	NotSignificant	chr3
CCDC68	-0.0422736	0.897157	NotSignificant	chr18
[truncated: 15,833 more rows]

## Sheet: Supplementary Table 4
XACT KO vs WT DEGs
Name	log2FoldChange	padj	group
A1BG	-0.0154626	0.977707	NotSignificant
A1BG-AS1	0.300183	0.595683	NotSignificant
A2ML1	0.127993	0.682983	NotSignificant
A4GALT	0.00869537	0.972092	NotSignificant
AAAS	-0.0349871	0.882936	NotSignificant
AACS	-0.00905965	0.97151	NotSignificant
AADACL2-AS1	-0.0155821	0.989944	NotSignificant
AADACL3	0.487644	0.27165	NotSignificant
AADAT	0.316086	0.212366	NotSignificant
AAGAB	-0.00580699	0.984771	NotSignificant
AAK1	0.0527292	0.858937	NotSignificant
AAMDC	-0.185485	0.65133	NotSignificant
AAMP	-9.4e-05	0.999424	NotSignificant
AAR2	0.116771	0.400972	NotSignificant
AARS1	-0.185278	0.0756365	NotSignificant
AARS2	-0.0628771	0.702988	NotSignificant
AASDH	-0.0633664	0.781154	NotSignificant
AASDHPPT	-0.0977714	0.560387	NotSignificant
AASS	0.152283	0.299225	NotSignificant
ABAT	-0.16397	0.645806	NotSignificant
ABCA1	0.0763503	0.651253	NotSignificant
ABCA11P	0.0049974	0.991859	NotSignificant
ABCA13	0.443107	0.0318977	NotSignificant
ABCA17P	-0.256183	0.714434	NotSignificant
ABCA2	-0.343334	0.0434634	NotSignificant
ABCA3	-0.0144557	0.984297	NotSignificant
ABCA5	0.173311	0.811464	NotSignificant
ABCA7	-0.23537	0.13316	NotSignificant
ABCB10	0.0839924	0.672573	NotSignificant
ABCB6	-0.0812568	0.701011	NotSignificant
ABCB7	0.0165879	0.94967	NotSignificant
ABCB8	0.15651	0.373012	NotSignificant
ABCB9	-0.00452115	0.996382	NotSignificant
ABCC1	-0.317816	0.243773	NotSignificant
ABCC10	-0.200668	0.192868	NotSignificant
ABCC13	-0.0839235	0.768715	NotSignificant
ABCC2	0.38657	0.197788	NotSignificant
ABCC4	-0.0739467	0.742789	NotSignificant
ABCC5	0.135097	0.441506	NotSignificant
ABCD1	0.118999	0.658587	NotSignificant
ABCD3	0.00731017	0.979793	NotSignificant
ABCD4	0.00120877	0.99835	NotSignificant
ABCE1	-0.00443053	0.990083	NotSignificant
ABCF2	0.128182	0.379394	NotSignificant
ABCF3	0.0866136	0.631574	NotSignificant
ABCG1	0.169541	0.830837	NotSignificant
ABCG2	0.364774	0.0342159	NotSignificant
ABHD10	-0.0468095	0.821744	NotSignificant
ABHD11	-0.126832	0.515239	NotSignificant
ABHD12	0.0273628	0.915688	NotSignificant
ABHD12B	0.269476	0.0582141	NotSignificant
ABHD13	0.176563	0.23082	NotSignificant
ABHD14B	-0.204143	0.196546	NotSignificant
ABHD15	0.0823952	0.686743	NotSignificant
ABHD17A	0.0146453	0.958153	NotSignificant
ABHD17B	0.169729	0.238274	NotSignificant
ABHD17C	0.0646715	0.803366	NotSignificant
ABHD18	-0.18867	0.15493	NotSignificant
ABHD2	-0.0132514	0.961869	NotSignificant
ABHD3	-0.172532	0.329489	NotSignificant
ABHD4	-0.34685	0.0748717	NotSignificant
ABHD5	0.0822895	0.651209	NotSignificant
ABHD6	0.0352096	0.90162	NotSignificant
ABHD8	0.121673	0.881275	NotSignificant
ABI1	0.00713849	0.982176	NotSignificant
ABI2	-0.343071	0.0123828	NotSignificant
ABITRAM	-0.00589292	0.987722	NotSignificant
ABL1	-0.109909	0.441008	NotSignificant
ABL2	-0.12069	0.336952	NotSignificant
ABLIM1	-0.157716	0.180186	NotSignificant
ABLIM2	-0.450653	0.47982	NotSignificant
ABR	0.429779	0.00881339	NotSignificant
ABRACL	0.135494	0.414159	NotSignificant
ABRAXAS1	-0.278685	0.05171	NotSignificant
ABRAXAS2	-0.127675	0.443918	NotSignificant
ABT1	0.00100217	0.99835	NotSignificant
ABTB1	-0.23494	0.752648	NotSignificant
ABTB2	0.30106	0.176949	NotSignificant
ACAA1	0.0241812	0.926631	NotSignificant
ACAA2	0.201291	0.0473289	NotSignificant
ACACA	-0.355573	0.493106	NotSignificant
ACACB	-0.217421	0.505978	NotSignificant
ACAD10	-0.203111	0.179841	NotSignificant
ACAD11	-0.624504	0.0147831	NotSignificant
ACAD8	0.0685358	0.74663	NotSignificant
ACAD9	0.061753	0.794722	NotSignificant
ACADM	0.0145732	0.962674	NotSignificant
ACADS	-0.0833998	0.671182	NotSignificant
ACADSB	0.174098	0.54119	NotSignificant
ACADVL	-0.331952	0.027006	NotSignificant
ACAN	0.0488672	0.947765	NotSignificant
ACAP2	-0.186664	0.232625	NotSignificant
ACAP3	0.201614	0.383889	NotSignificant
ACAT1	-0.0830979	0.697944	NotSignificant
ACAT2	0.166922	0.13316	NotSignificant
ACBD3	-0.0740273	0.6753	NotSignificant
ACBD4	-0.469383	0.319727	NotSignificant
ACBD5	-0.129709	0.479451	NotSignificant
ACBD6	0.112369	0.573376	NotSignificant
ACBD7	0.117267	0.654019	NotSignificant
ACCS	-0.0917738	0.947524	NotSignificant
ACD	-0.159485	0.415495	NotSignificant
ACE2	0.784061	0.179841	NotSignificant
ACER2	0.121042	0.464416	NotSignificant
ACER3	0.0895208	0.755914	NotSignificant
ACHE	0.168738	0.546775	NotSignificant
ACIN1	0.0894102	0.45605	NotSignificant
ACKR2	0.179088	0.583721	NotSignificant
ACKR3	0.0330537	0.890533	NotSignificant
ACLY	0.0122025	0.952442	NotSignificant
ACO1	0.0565647	0.801799	NotSignificant
ACO2	0.0818474	0.578097	NotSignificant
ACOT1	0.00806319	0.989147	NotSignificant
ACOT11	0.288198	0.223766	NotSignificant
ACOT13	-0.118564	0.423091	NotSignificant
ACOT2	0.313021	0.0885145	NotSignificant
ACOT4	0.201433	0.296083	NotSignificant
ACOT7	0.00787849	0.975943	NotSignificant
ACOT8	-0.219561	0.23082	NotSignificant
ACOT9	0.00450277	0.99333	NotSignificant
ACOX1	0.001717	0.996634	NotSignificant
ACOX3	0.0471868	0.906458	NotSignificant
ACOXL	-0.0479815	0.867415	NotSignificant
ACP1	0.0216541	0.911873	NotSignificant
ACP2	0.160484	0.526194	NotSignificant
ACP3	0.0978682	0.834615	NotSignificant
ACP5	-0.129568	0.441506	NotSignificant
ACP6	-0.160413	0.613494	NotSignificant
ACSBG1	0.632778	0.296612	NotSignificant
ACSF2	-0.259582	0.09338	NotSignificant
ACSF3	-0.0208434	0.952668	NotSignificant
ACSL1	0.0983343	0.843762	NotSignificant
ACSL3	-0.0641693	0.702928	NotSignificant
ACSL4	-0.0814186	0.663344	NotSignificant
ACSS2	-0.518985	0.000150116	NotSignificant
ACSS3	-0.313127	0.469819	NotSignificant
ACTA1	0.20347	0.339729	NotSignificant
ACTB	0.0697682	0.613436	NotSignificant
ACTC1	-0.213855	0.83632	NotSignificant
ACTG1	0.0296559	0.850176	NotSignificant
ACTG1P20	0.105613	0.642248	NotSignificant
ACTG1P25	0.141537	0.831751	NotSignificant
ACTG2	0.347377	0.552912	NotSignificant
ACTL10	-0.0818405	0.94967	NotSignificant
ACTL6A	0.0427724	0.858689	NotSignificant
ACTN1	0.200024	0.183374	NotSignificant
ACTN4	0.0812677	0.5702	NotSignificant
ACTR10	0.0427343	0.85274	NotSignificant
ACTR1A	0.0188295	0.931954	NotSignificant
ACTR1B	-0.169891	0.171539	NotSignificant
ACTR2	-0.0428996	0.858134	NotSignificant
ACTR3	0.0974287	0.428227	NotSignificant
ACTR3B	-0.0316069	0.949868	NotSignificant
ACTR5	-0.0485038	0.811373	NotSignificant
ACTR6	-0.0323298	0.899485	NotSignificant
ACTR8	0.0210236	0.933937	NotSignificant
ACTRT3	0.513905	0.336932	NotSignificant
ACVR1	-0.0155472	0.962684	NotSignificant
ACVR1B	-0.225546	0.137286	NotSignificant
ACVR1C	-0.221394	0.466604	NotSignificant
ACVR2A	-0.113036	0.700466	NotSignificant
ACVR2B	-0.174428	0.117761	NotSignificant
ACVRL1	0.216835	0.272525	NotSignificant
ACY1	-0.300502	0.490245	NotSignificant
ACYP1	-0.151226	0.588487	NotSignificant
ACYP2	-0.221132	0.588464	NotSignificant
ADA	-0.0488123	0.84823	NotSignificant
ADA2	-0.290079	0.0453248	NotSignificant
ADAD2	-0.24406	0.725272	NotSignificant
ADAL	0.0184275	0.967552	NotSignificant
ADAM10	-0.025086	0.918181	NotSignificant
ADAM11	-0.521442	0.32683	NotSignificant
ADAM15	-0.256875	0.211861	NotSignificant
ADAM17	-0.0766864	0.619954	NotSignificant
ADAM18	0.374921	0.663213	NotSignificant
ADAM19	0.370865	0.0442637	NotSignificant
ADAM23	0.391086	0.200782	NotSignificant
ADAM33	-0.167337	0.762504	NotSignificant
ADAM8	0.289917	0.177688	NotSignificant
ADAM9	-0.0116537	0.973643	NotSignificant
ADAMTS1	0.33941	0.401297	NotSignificant
ADAMTS12	0.0974969	0.710532	NotSignificant
ADAMTS13	-0.620813	0.323512	NotSignificant
ADAMTS14	-0.442997	0.290135	NotSignificant
ADAMTS15	-0.431095	0.143264	NotSignificant
ADAMTS2	-0.676029	0.305072	NotSignificant
ADAMTS20	0.416478	0.445001	NotSignificant
ADAMTS3	-0.418102	0.103504	NotSignificant
ADAMTS4	-0.178938	0.855022	NotSignificant
ADAMTS6	0.169811	0.89395	NotSignificant
ADAMTS7	-0.367411	0.460983	NotSignificant
ADAMTS8	0.197761	0.847696	NotSignificant
ADAMTSL2	-0.0884044	0.763604	NotSignificant
ADAMTSL3	0.216467	0.802312	NotSignificant
ADAMTSL4	-0.181385	0.5702	NotSignificant
ADAMTSL4-AS1	-0.271613	0.27548	NotSignificant
ADAMTSL5	0.114924	0.778845	NotSignificant
ADAP1	-0.138598	0.703988	NotSignificant
ADAP2	0.234536	0.382948	NotSignificant
ADAR	-0.0487539	0.746379	NotSignificant
ADARB1	0.142402	0.574915	NotSignificant
ADAT1	-0.0425838	0.830832	NotSignificant
ADAT2	-0.180874	0.506669	NotSignificant
ADAT3	0.32389	0.183374	NotSignificant
ADCK1	-0.0162575	0.970514	NotSignificant
ADCK2	0.0167457	0.955795	NotSignificant
ADCK5	-0.156574	0.55926	NotSignificant
ADCY1	0.0634202	0.924077	NotSignificant
ADCY10	0.301024	0.70997	NotSignificant
ADCY10P1	0.0878928	0.883963	NotSignificant
ADCY3	-0.0572505	0.815697	NotSignificant
ADCY6	0.311212	0.297189	NotSignificant
ADCY7	-0.731696	0.0153049	NotSignificant
ADCY9	-0.1493	0.598503	NotSignificant
ADCYAP1R1	0.0633919	0.959093	NotSignificant
ADD1	0.153907	0.239067	NotSignificant
ADD2	0.00107293	0.99835	NotSignificant
ADD3	-0.0719999	0.706664	NotSignificant
ADGRA2	-0.662845	0.00272549	NotSignificant
ADGRA3	0.136882	0.463648	NotSignificant
ADGRD1	-0.117551	0.409885	NotSignificant
ADGRD1-AS1	0.562875	0.417685	NotSignificant
ADGRE1	-0.0812244	0.947187	NotSignificant
ADGRE2	-0.0365747	0.95754	NotSignificant
ADGRE5	0.13445	0.519095	NotSignificant
ADGRF3	0.318458	0.725775	NotSignificant
ADGRG1	0.288036	0.239067	NotSignificant
ADGRG2	0.0707676	0.779554	NotSignificant
ADGRG5	0.256271	0.47982	NotSignificant
ADGRG6	0.223897	0.599119	NotSignificant
ADGRL1	-0.115887	0.53177	NotSignificant
ADGRL2	0.104693	0.534887	NotSignificant
ADGRL3	0.309405	0.481458	NotSignificant
ADGRV1	0.216934	0.633566	NotSignificant
ADH5	-0.00874295	0.971	NotSignificant
ADI1	0.399887	0.0387853	NotSignificant
ADIPOR1	-0.0460096	0.7883	NotSignificant
ADIPOR2	0.0340376	0.846523	NotSignificant
ADK	0.099338	0.725546	NotSignificant
ADM	-0.035712	0.922748	NotSignificant
ADM2	-0.111918	0.679637	NotSignificant
ADM5	-0.0325494	0.956487	NotSignificant
ADNP	0.0456463	0.78565	NotSignificant
ADNP2	0.119239	0.312546	NotSignificant
ADO	0.0586588	0.690833	NotSignificant
ADORA1	-0.0830725	0.935171	NotSignificant
ADORA2B	0.0214635	0.9568	NotSignificant
ADPGK	-0.0309039	0.863912	NotSignificant
ADPRH	0.196698	0.570211	NotSignificant
ADPRHL1	-0.00421299	0.997611	NotSignificant
ADPRM	-0.164315	0.636445	NotSignificant
ADPRS	-0.121989	0.450895	NotSignificant
ADRA2B	0.304041	0.65753	NotSignificant
ADRA2C	0.421005	0.00613139	NotSignificant
ADRM1	0.177533	0.251953	NotSignificant
ADSL	0.0865532	0.606293	NotSignificant
ADSS2	-0.0752432	0.671283	NotSignificant
ADTRP	0.176268	0.317149	NotSignificant
AEBP1	-0.506328	0.390514	NotSignificant
AEBP2	-0.0481855	0.822481	NotSignificant
AEN	0.0416895	0.804205	NotSignificant
AFAP1	-0.00455548	0.988208	NotSignificant
AFAP1L1	0.0725016	0.697749	NotSignificant
AFAP1L2	0.175754	0.819549	NotSignificant
AFDN	0.0889822	0.496376	NotSignificant
AFDN-DT	-0.333435	0.713004	NotSignificant
AFF1	-0.0429572	0.820643	NotSignificant
AFF1-AS1	-0.165734	0.795754	NotSignificant
AFF2	0.0080806	0.989921	NotSignificant
AFF3	0.438205	0.437611	NotSignificant
AFF4	-0.0249589	0.903042	NotSignificant
AFG1L	-0.0584621	0.811149	NotSignificant
AFG3L1P	0.0255099	0.934597	NotSignificant
AFG3L2	0.191244	0.0665655	NotSignificant
AFMID	-0.453161	0.00199382	NotSignificant
AFP	0.0938614	0.965433	NotSignificant
AFTPH	-0.0786127	0.697749	NotSignificant
AGA	0.00825742	0.9863	NotSignificant
AGAP1	0.0631835	0.724145	NotSignificant
AGAP1-IT1	-0.0918289	0.914087	NotSignificant
AGAP13P	0.0328713	0.976444	NotSignificant
AGAP3	-0.000189221	0.999418	NotSignificant
AGAP4	-0.0936235	0.932005	NotSignificant
AGAP5	-0.455077	0.171352	NotSignificant
AGAP6	0.283379	0.693388	NotSignificant
AGAP7P	-0.279558	0.451147	NotSignificant
AGBL3	-0.331863	0.430124	NotSignificant
AGBL4	0.342856	0.605091	NotSignificant
AGBL5	-0.277218	0.122997	NotSignificant
AGFG1	0.0770296	0.617281	NotSignificant
AGFG2	-0.197595	0.458261	NotSignificant
AGGF1	0.0200735	0.929632	NotSignificant
AGK	0.284955	0.642706	NotSignificant
AGL	0.282439	0.0366563	NotSignificant
AGMAT	-0.252926	0.649164	NotSignificant
AGO1	-0.0826027	0.519095	NotSignificant
AGO2	-0.121117	0.301499	NotSignificant
AGO3	-0.0855304	0.762384	NotSignificant
AGO4	-0.175759	0.225003	NotSignificant
AGPAT1	-0.176852	0.781978	NotSignificant
AGPAT2	-0.147678	0.34221	NotSignificant
AGPAT3	0.112516	0.631497	NotSignificant
AGPAT4	0.0259014	0.918919	NotSignificant
AGPAT4-IT1	-0.532092	0.175103	NotSignificant
AGPAT5	-0.123955	0.457134	NotSignificant
AGPS	-0.0444757	0.818221	NotSignificant
AGRN	-0.180948	0.241086	NotSignificant
AGTPBP1	-0.0546148	0.801799	NotSignificant
AGTRAP	-0.268004	0.0279275	NotSignificant
AHCTF1	-0.0850529	0.57499	NotSignificant
AHCTF1P1	-0.128933	0.302142	NotSignificant
AHCY	-0.0782541	0.537101	NotSignificant
AHCYL1	-0.14863	0.293474	NotSignificant
AHCYL2	-0.0553995	0.773267	NotSignificant
AHDC1	-0.166266	0.677553	NotSignificant
AHI1	-0.0263642	0.965024	NotSignificant
AHNAK	-0.338842	0.020594	NotSignificant
AHNAK2	-0.740484	8.75e-05	NotSignificant
AHR	-0.0911542	0.787989	NotSignificant
AHSA1	0.0352464	0.842592	NotSignificant
AHSA2P	-0.237053	0.132717	NotSignificant
AICDA	0.608458	0.194741	NotSignificant
AIDA	-0.144419	0.380086	NotSignificant
AIF1L	-0.0854251	0.569442	NotSignificant
AIFM1	0.0148528	0.955561	NotSignificant
AIFM2	0.0269089	0.959574	NotSignificant
AIFM3	-0.121697	0.892807	NotSignificant
AIG1	0.115002	0.676742	NotSignificant
AIM2	0.41996	0.557254	NotSignificant
AIMP1	0.0389043	0.8487	NotSignificant
AIMP2	0.012644	0.958153	NotSignificant
AIP	-0.163607	0.398708	NotSignificant
AIRE	-0.0375573	0.933684	NotSignificant
AJAP1	0.0456588	0.939733	NotSignificant
AJUBA	-0.290849	0.0532711	NotSignificant
AK1	-0.0358889	0.947765	NotSignificant
AK2	-0.129029	0.339071	NotSignificant
AK3	-0.169163	0.42651	NotSignificant
AK4	0.438126	0.00161435	NotSignificant
AK5	-0.124843	0.794355	NotSignificant
AK7	-0.153332	0.843029	NotSignificant
AKAP1	0.151685	0.270287	NotSignificant
AKAP10	-0.173288	0.193032	NotSignificant
AKAP11	-0.0509372	0.80771	NotSignificant
AKAP12	0.0348901	0.803476	NotSignificant
AKAP13	-0.0706546	0.663809	NotSignificant
AKAP3	0.121026	0.591883	NotSignificant
AKAP5	-0.028164	0.946306	NotSignificant
AKAP6	0.450691	0.505985	NotSignificant
AKAP7	-0.182555	0.491817	NotSignificant
AKAP8	0.221025	0.106027	NotSignificant
AKAP8L	0.0354879	0.875488	NotSignificant
AKAP9	-0.0178592	0.947524	NotSignificant
AKIP1	-0.288608	0.151178	NotSignificant
AKIRIN1	0.0094701	0.963109	NotSignificant
AKIRIN2	-0.0698561	0.712195	NotSignificant
AKNA	-0.288268	0.0312413	NotSignificant
AKR1A1	-0.145692	0.304681	NotSignificant
AKR1B1	0.140682	0.442833	NotSignificant
AKR1E2	-0.786224	0.173588	NotSignificant
AKR7A2	-0.0229514	0.934929	NotSignificant
AKT1	0.00651261	0.979793	NotSignificant
AKT1S1	0.185805	0.272012	NotSignificant
AKT2	-0.0107896	0.969006	NotSignificant
AKTIP	0.216202	0.246611	NotSignificant
ALAD	0.0151534	0.956363	NotSignificant
ALAS1	0.236978	0.05171	NotSignificant
ALCAM	-0.343748	0.696686	NotSignificant
ALDH16A1	-0.0141243	0.956248	NotSignificant
ALDH18A1	-0.102149	0.546673	NotSignificant
ALDH1A3	-0.171235	0.52324	NotSignificant
ALDH1B1	0.01408	0.95754	NotSignificant
ALDH1L1	-0.476513	0.380165	NotSignificant
ALDH1L2	-0.37608	0.00451919	NotSignificant
ALDH2	-0.0176637	0.935174	NotSignificant
ALDH3A2	-0.100128	0.441008	NotSignificant
ALDH3B2	0.860397	0.13063	NotSignificant
ALDH4A1	-0.0143543	0.95424	NotSignificant
ALDH5A1	0.0995142	0.803372	NotSignificant
ALDH6A1	-0.153337	0.468717	NotSignificant
ALDH7A1	-0.0544859	0.807683	NotSignificant
ALDH9A1	0.0988104	0.604725	NotSignificant
ALDOA	-0.177868	0.187678	NotSignificant
ALDOC	-0.758229	0.0101553	NotSignificant
ALG1	0.055565	0.818193	NotSignificant
ALG10	-0.0944689	0.691271	NotSignificant
ALG10B	-0.154082	0.538759	NotSignificant
ALG11	0.0860363	0.691271	NotSignificant
ALG12	0.00409966	0.990509	NotSignificant
ALG13	-0.261579	0.0906677	NotSignificant
ALG14	0.276631	0.244019	NotSignificant
ALG1L	0.374354	0.540696	NotSignificant
ALG1L2	0.00855339	0.997548	NotSignificant
ALG1L9P	-0.402292	0.376768	NotSignificant
ALG2	0.0404801	0.800669	NotSignificant
ALG3	-0.00706663	0.98496	NotSignificant
ALG5	0.142657	0.585806	NotSignificant
ALG6	0.0953934	0.63825	NotSignificant
ALG8	0.21325	0.224871	NotSignificant
ALG9	0.0672643	0.751345	NotSignificant
ALKBH1	0.0156836	0.952668	NotSignificant
ALKBH2	-0.0459186	0.8202	NotSignificant
ALKBH3	-0.046135	0.903288	NotSignificant
ALKBH4	-0.0965153	0.649145	NotSignificant
ALKBH5	0.0158736	0.94005	NotSignificant
ALKBH6	0.053551	0.91965	NotSignificant
ALKBH7	-0.101128	0.540696	NotSignificant
ALKBH8	0.0937577	0.651514	NotSignificant
ALMS1	-0.113809	0.379394	NotSignificant
ALMS1-IT1	-0.493481	0.050071	NotSignificant
ALOX12	0.147179	0.830271	NotSignificant
ALOX12-AS1	-0.0220191	0.984493	NotSignificant
ALPG	-0.198515	0.0775733	NotSignificant
ALPI	-0.0879511	0.942652	NotSignificant
ALPK2	-0.245774	0.707746	NotSignificant
ALPK3	-0.0510662	0.939733	NotSignificant
ALPL	-0.115354	0.458261	NotSignificant
ALPP	-0.257697	0.0370946	NotSignificant
ALS2	-0.0551375	0.74902	NotSignificant
ALS2CL	-0.225755	0.340914	NotSignificant
ALX1	-0.106453	0.830832	NotSignificant
ALYREF	0.187918	0.0816426	NotSignificant
AMACR	-0.0424352	0.957794	NotSignificant
AMBRA1	0.00337446	0.990123	NotSignificant
AMD1	0.168718	0.126613	NotSignificant
AMDHD2	0.0591445	0.828168	NotSignificant
AMER1	-0.117634	0.444519	NotSignificant
AMFR	-0.000729295	0.99835	NotSignificant
AMH	0.559798	0.475001	NotSignificant
AMIGO1	0.262928	0.304043	NotSignificant
AMIGO2	0.491488	0.37154	NotSignificant
AMIGO3	0.0201682	0.962741	NotSignificant
AMMECR1	-0.0815169	0.649221	NotSignificant
AMMECR1L	-0.0811253	0.580112	NotSignificant
AMN	-0.459709	0.0288403	NotSignificant
AMN1	-0.387657	0.163099	NotSignificant
AMOT	0.211345	0.123305	NotSignificant
AMOTL1	0.22603	0.183374	NotSignificant
AMOTL2	0.0886017	0.619297	NotSignificant
AMPD2	-0.161399	0.42651	NotSignificant
AMPD3	0.0580787	0.88031	NotSignificant
AMT	-0.165158	0.348	NotSignificant
AMY2B	-0.430353	0.193032	NotSignificant
AMZ1	-0.206025	0.574915	NotSignificant
AMZ2	-0.113304	0.49285	NotSignificant
AMZ2P1	-0.10111	0.725775	NotSignificant
ANAPC1	-0.0449779	0.778953	NotSignificant
ANAPC10	-0.047686	0.882587	NotSignificant
ANAPC11	0.0339875	0.878078	NotSignificant
ANAPC13	0.279053	0.0123267	NotSignificant
ANAPC15	0.146486	0.46359	NotSignificant
ANAPC16	-0.155736	0.220898	NotSignificant
ANAPC1P2	0.240427	0.516141	NotSignificant
ANAPC2	0.165789	0.454548	NotSignificant
ANAPC4	0.010374	0.970482	NotSignificant
ANAPC5	-0.0376036	0.821744	NotSignificant
ANAPC7	-0.0133145	0.951288	NotSignificant
ANGEL1	-0.27322	0.0277487	NotSignificant
ANGEL2	0.0252493	0.915015	NotSignificant
ANGPT1	0.0870854	0.77595	NotSignificant
ANGPT4	0.615526	0.405612	NotSignificant
ANGPTL4	-1.24806	0.0524805	NotSignificant
ANK1	0.0567971	0.887196	NotSignificant
ANK2	0.129175	0.649336	NotSignificant
ANK3	0.162689	0.334169	NotSignificant
ANKAR	0.207637	0.778669	NotSignificant
ANKDD1B	0.288334	0.176799	NotSignificant
ANKEF1	0.211667	0.296936	NotSignificant
ANKFY1	0.12297	0.37154	NotSignificant
ANKH	0.146209	0.692619	NotSignificant
ANKHD1	-0.0607509	0.848287	NotSignificant
ANKIB1	0.0564812	0.742662	NotSignificant
ANKLE1	-0.26993	0.334532	NotSignificant
ANKLE2	0.118842	0.322535	NotSignificant
ANKMY1	0.04846	0.918942	NotSignificant
ANKMY2	-0.183415	0.368409	NotSignificant
ANKRA2	-0.133919	0.473016	NotSignificant
ANKRD1	0.501924	0.158357	NotSignificant
ANKRD10	0.185197	0.155506	NotSignificant
ANKRD11	-0.0288766	0.906859	NotSignificant
ANKRD12	-0.131702	0.511545	NotSignificant
ANKRD13A	-0.112175	0.458261	NotSignificant
ANKRD13B	-0.283937	0.635857	NotSignificant
ANKRD13C	-0.0241289	0.909389	NotSignificant
ANKRD13D	-0.100292	0.745545	NotSignificant
ANKRD16	0.0764948	0.816378	NotSignificant
ANKRD17	0.026727	0.890564	NotSignificant
ANKRD18B	-0.185859	0.673549	NotSignificant
ANKRD18CP	-0.22283	0.221696	NotSignificant
ANKRD19P	-0.501144	0.174295	NotSignificant
ANKRD2	0.0789482	0.946541	NotSignificant
ANKRD23	0.166698	0.738767	NotSignificant
ANKRD24	-0.171156	0.58812	NotSignificant
ANKRD26	-0.119847	0.548255	NotSignificant
ANKRD26P1	0.225931	0.475093	NotSignificant
ANKRD27	-0.25265	0.145111	NotSignificant
ANKRD28	-0.0790791	0.687244	NotSignificant
ANKRD33	-0.527303	0.27318	NotSignificant
ANKRD33B	-0.0787085	0.740937	NotSignificant
ANKRD34A	0.12201	0.883981	NotSignificant
ANKRD36	-0.23924	0.341134	NotSignificant
ANKRD36B	-0.16852	0.4017	NotSignificant
ANKRD36C	-0.659431	0.061582	NotSignificant
ANKRD37	-0.652325	0.341257	NotSignificant
ANKRD39	0.0711869	0.805421	NotSignificant
ANKRD40	0.068564	0.626122	NotSignificant
ANKRD42	-0.122756	0.540696	NotSignificant
ANKRD45	0.774198	0.000363367	NotSignificant
ANKRD46	-0.0882679	0.711615	NotSignificant
ANKRD49	-0.0161101	0.961526	NotSignificant
ANKRD50	-0.0225216	0.911362	NotSignificant
ANKRD52	-0.128342	0.588702	NotSignificant
ANKRD54	0.01598	0.95287	NotSignificant
ANKRD55	0.00626012	0.989921	NotSignificant
ANKRD6	0.362699	0.0685852	NotSignificant
ANKRD65	0.078473	0.942398	NotSignificant
ANKRD9	0.104624	0.617281	NotSignificant
ANKS1A	-0.0132106	0.961048	NotSignificant
ANKS3	-0.2622	0.194024	NotSignificant
ANKS6	-0.102176	0.633566	NotSignificant
ANKZF1	-0.27167	0.0522217	NotSignificant
ANLN	0.0748601	0.609401	NotSignificant
ANO1	0.890848	0.108457	NotSignificant
ANO10	-0.11911	0.559887	NotSignificant
ANO2	0.198515	0.649164	NotSignificant
ANO5	-0.0810827	0.845846	NotSignificant
ANO6	0.0201394	0.929349	NotSignificant
ANO7	-0.126552	0.865973	NotSignificant
ANO8	0.0598349	0.858134	NotSignificant
ANO9	-0.421123	0.415258	NotSignificant
ANOS1	0.109387	0.739639	NotSignificant
ANP32A	-0.107368	0.488393	NotSignificant
ANP32A-IT1	-0.454537	0.526371	NotSignificant
ANP32AP1	-0.169299	0.3567	NotSignificant
ANP32B	-0.119061	0.59468	NotSignificant
ANP32C	-0.0830087	0.710241	NotSignificant
ANP32D	0.0944198	0.937063	NotSignificant
ANP32E	-0.12691	0.432916	NotSignificant
ANPEP	0.203115	0.56653	NotSignificant
ANTKMT	0.131862	0.506108	NotSignificant
ANTXR2	0.323254	0.0868151	NotSignificant
ANXA1	0.14316	0.819067	NotSignificant
ANXA11	0.0258845	0.913495	NotSignificant
ANXA2	0.0923157	0.438742	NotSignificant
ANXA2P1	-0.0822319	0.729332	NotSignificant
ANXA2P2	-0.0162349	0.935776	NotSignificant
ANXA2P3	0.0221787	0.962816	NotSignificant
ANXA2R	-0.0361295	0.965024	NotSignificant
ANXA3	0.147981	0.269124	NotSignificant
ANXA4	0.0266956	0.933684	NotSignificant
ANXA5	0.0673453	0.683474	NotSignificant
ANXA6	-0.0198873	0.935763	NotSignificant
ANXA7	-0.0123621	0.958912	NotSignificant
ANXA8	0.185206	0.833336	NotSignificant
ANXA8L1	0.199424	0.769139	NotSignificant
AOC2	-0.255834	0.408001	NotSignificant
AOC3	-0.177229	0.686743	NotSignificant
AOPEP	-0.0902265	0.620773	NotSignificant
AP1AR	-0.0403321	0.867415	NotSignificant
AP1B1	0.0532215	0.778669	NotSignificant
AP1G1	0.113118	0.383704	NotSignificant
AP1G2	-0.0704483	0.738583	NotSignificant
AP1M1	0.192278	0.435017	NotSignificant
AP1M2	-0.0342374	0.866408	NotSignificant
AP1S1	-0.119048	0.422848	NotSignificant
AP1S2	-0.0841201	0.766233	NotSignificant
AP1S3	0.322831	0.413801	NotSignificant
AP2A1	-0.0892155	0.607179	NotSignificant
AP2A2	-0.119406	0.69392	NotSignificant
AP2B1	-0.0160971	0.939733	NotSignificant
AP2M1	0.0173811	0.933885	NotSignificant
AP2S1	0.065715	0.709685	NotSignificant
AP3B1	0.0663116	0.69942	NotSignificant
AP3B2	-0.300723	0.4552	NotSignificant
AP3D1	0.213983	0.124502	NotSignificant
AP3M1	0.0648295	0.69942	NotSignificant
AP3M2	-0.338701	0.0143262	NotSignificant
AP3S1	-0.0441617	0.82342	NotSignificant
AP3S2	-0.282427	0.732418	NotSignificant
AP4B1	0.137626	0.46029	NotSignificant
AP4E1	0.0933687	0.599305	NotSignificant
AP4M1	0.079125	0.755638	NotSignificant
AP4S1	0.174069	0.465604	NotSignificant
AP5B1	0.159838	0.386608	NotSignificant
AP5M1	0.215799	0.196385	NotSignificant
AP5S1	0.266423	0.138027	NotSignificant
AP5Z1	0.0725718	0.764115	NotSignificant
APAF1	-0.15679	0.358314	NotSignificant
APBA2	-0.149816	0.842594	NotSignificant
APBA3	0.0343781	0.898527	NotSignificant
APBB1	0.131411	0.749287	NotSignificant
APBB2	-0.041243	0.878574	NotSignificant
APBB3	-0.3976	0.145956	NotSignificant
APC	0.0465239	0.817435	NotSignificant
APC2	-0.176361	0.780968	NotSignificant
APCDD1	0.538008	0.444519	NotSignificant
APEH	-0.222513	0.0693843	NotSignificant
APELA	0.238134	0.0580105	NotSignificant
APEX1	0.0721281	0.591883	NotSignificant
APEX2	-0.0536868	0.802168	NotSignificant
APH1A	-0.0886199	0.534283	NotSignificant
API5	0.0269353	0.888593	NotSignificant
APIP	0.00334233	0.993559	NotSignificant
APLF	-0.128759	0.81202	NotSignificant
APLNR	0.338934	0.402198	NotSignificant
APLP1	-0.340652	0.0620653	NotSignificant
APLP2	0.0848838	0.488544	NotSignificant
APMAP	0.0893532	0.512792	NotSignificant
APOA1	0.142161	0.935763	NotSignificant
APOA2	0.24698	0.764747	NotSignificant
APOB	1.07264	0.10979	NotSignificant
APOBEC2	0.598999	0.0236186	NotSignificant
APOBEC3B	-0.139367	0.814185	NotSignificant
APOBEC3C	-0.112269	0.457525	NotSignificant
APOBEC3D	-0.0141695	0.961526	NotSignificant
APOBEC3F	-0.0483246	0.824692	NotSignificant
APOBEC3G	-0.348452	0.00342386	NotSignificant
APOBEC3H	-0.348225	0.513629	NotSignificant
APOBR	0.395828	0.408001	NotSignificant
APOC1	0.0969918	0.546841	NotSignificant
APOC1P1	0.2756	0.683855	NotSignificant
APOE	0.282665	0.0410725	NotSignificant
APOL1	0.193291	0.768715	NotSignificant
APOL2	0.43535	0.183374	NotSignificant
APOL6	0.242512	0.670437	NotSignificant
APOLD1	-0.155516	0.858913	NotSignificant
APOO	0.0806185	0.765588	NotSignificant
APOOL	-0.19205	0.282345	NotSignificant
APOOP5	0.0219459	0.974983	NotSignificant
APP	-0.165473	0.299225	NotSignificant
APPBP2	-0.0663807	0.811913	NotSignificant
APPL1	-0.12628	0.442566	NotSignificant
APPL2	0.146283	0.663344	NotSignificant
APRT	-0.0764063	0.633416	NotSignificant
APTR	-0.255281	0.352261	NotSignificant
APTX	-0.0765944	0.637567	NotSignificant
AQP1	-1.62461	0.0101553	pvalue<0.05&log2FC<-1
AQP11	0.0129318	0.980553	NotSignificant
AQP3	-0.0116722	0.961869	NotSignificant
AQP5	-0.280793	0.770523	NotSignificant
AQR	0.00880452	0.969604	NotSignificant
ARAF	-0.000811766	0.99835	NotSignificant
ARAP1	-0.00148879	0.99835	NotSignificant
ARAP3	-0.377265	0.274329	NotSignificant
ARC	0.120036	0.878977	NotSignificant
ARCN1	-0.0229282	0.916291	NotSignificant
AREL1	0.18142	0.189116	NotSignificant
ARF1	0.0585323	0.702862	NotSignificant
ARF3	-0.00206463	0.993565	NotSignificant
ARF4	0.0135203	0.955795	NotSignificant
ARF4-AS1	-0.289815	0.648809	NotSignificant
ARF5	-0.0953638	0.573376	NotSignificant
ARF6	0.0844427	0.500078	NotSignificant
ARFGAP1	-0.0293504	0.885679	NotSignificant
ARFGAP2	-0.0310046	0.861468	NotSignificant
ARFGAP3	-0.305356	0.0587523	NotSignificant
ARFGEF1	0.0634057	0.686371	NotSignificant
ARFGEF2	0.0617453	0.703003	NotSignificant
ARFGEF3	-0.264276	0.134387	NotSignificant
ARFIP1	-0.0100108	0.970514	NotSignificant
ARFIP2	0.027294	0.909434	NotSignificant
ARFRP1	-0.113858	0.506669	NotSignificant
ARG2	0.125259	0.589913	NotSignificant
ARGFX	0.324322	0.325062	NotSignificant
ARGLU1	0.0526524	0.761133	NotSignificant
ARHGAP1	-0.0198026	0.935403	NotSignificant
ARHGAP10	0.314703	0.0924635	NotSignificant
ARHGAP11A	-0.00102244	0.999031	NotSignificant
ARHGAP12	0.0449882	0.805954	NotSignificant
ARHGAP17	0.0700443	0.820635	NotSignificant
ARHGAP18	0.0359245	0.884221	NotSignificant
ARHGAP19	-0.277241	0.0489181	NotSignificant
ARHGAP21	0.057025	0.704944	NotSignificant
ARHGAP22	0.344653	0.728573	NotSignificant
ARHGAP24	0.38825	0.6158	NotSignificant
ARHGAP26	0.146177	0.742146	NotSignificant
ARHGAP27	0.182432	0.856393	NotSignificant
ARHGAP27P1	0.0350477	0.957349	NotSignificant
ARHGAP27P1-BPTFP1-KPNA2P3	0.181649	0.757	NotSignificant
ARHGAP28	0.227297	0.276846	NotSignificant
ARHGAP29	-0.144264	0.802005	NotSignificant
ARHGAP30	0.0198785	0.984771	NotSignificant
ARHGAP31	0.475766	0.0185246	NotSignificant
ARHGAP32	-0.0518821	0.833266	NotSignificant
ARHGAP33	-0.772805	0.0346539	NotSignificant
ARHGAP35	-0.0572968	0.755914	NotSignificant
ARHGAP39	0.0111195	0.980202	NotSignificant
ARHGAP4	-0.291405	0.498509	NotSignificant
ARHGAP42	0.0433424	0.797242	NotSignificant
ARHGAP44	-0.0253932	0.957588	NotSignificant
ARHGAP45	-0.222662	0.142343	NotSignificant
ARHGAP5	-0.0985236	0.50353	NotSignificant
ARHGAP5-AS1	-0.169038	0.842918	NotSignificant
ARHGDIA	0.0785226	0.674966	NotSignificant
ARHGDIB	0.276189	0.419304	NotSignificant
ARHGDIG	-0.343407	0.318087	NotSignificant
ARHGEF1	-0.0670845	0.811687	NotSignificant
ARHGEF10L	-0.173883	0.738767	NotSignificant
ARHGEF11	0.207399	0.117788	NotSignificant
ARHGEF12	0.0481944	0.761372	NotSignificant
ARHGEF15	-0.355967	0.500919	NotSignificant
ARHGEF16	0.00120674	0.99835	NotSignificant
ARHGEF17	-0.33634	0.0473289	NotSignificant
ARHGEF18	-0.130355	0.325163	NotSignificant
ARHGEF19	0.0293056	0.959823	NotSignificant
ARHGEF2	-0.401166	0.00921721	NotSignificant
ARHGEF25	-0.702154	8.75e-05	NotSignificant
ARHGEF3	0.00679241	0.989944	NotSignificant
ARHGEF33	0.651579	0.467197	NotSignificant
ARHGEF34P	-0.0990058	0.848615	NotSignificant
ARHGEF35	0.0445749	0.873859	NotSignificant
ARHGEF38	-0.00275368	0.99835	NotSignificant
ARHGEF39	0.0500736	0.847933	NotSignificant
ARHGEF4	-0.521228	0.0594963	NotSignificant
ARHGEF40	-0.223272	0.700105	NotSignificant
ARHGEF5	-0.0495245	0.894703	NotSignificant
ARHGEF7	-0.0158627	0.947512	NotSignificant
ARHGEF9	0.00240661	0.998255	NotSignificant
ARID1A	0.122191	0.557074	NotSignificant
ARID1B	0.165155	0.329484	NotSignificant
ARID2	-0.00347117	0.990509	NotSignificant
ARID3A	0.0206945	0.913838	NotSignificant
ARID3B	0.00741293	0.975588	NotSignificant
ARID4A	-0.11675	0.633416	NotSignificant
ARID4B	-0.0708334	0.706664	NotSignificant
ARID5A	-0.144976	0.678482	NotSignificant
ARID5B	0.715931	0.0140668	NotSignificant
ARIH1	0.00512503	0.981859	NotSignificant
ARIH2	0.0254958	0.889207	NotSignificant
ARIH2OS	0.0199263	0.977181	NotSignificant
ARL1	-0.0461745	0.834615	NotSignificant
ARL10	-0.471821	0.140381	NotSignificant
ARL11	-0.11713	0.681801	NotSignificant
ARL13B	-0.0423396	0.910601	NotSignificant
ARL14EP	-0.0558239	0.80582	NotSignificant
ARL15	0.21992	0.288944	NotSignificant
ARL16	-0.0493471	0.83381	NotSignificant
ARL2	-0.0757715	0.751347	NotSignificant
ARL2BP	0.0232024	0.920011	NotSignificant
ARL3	0.109121	0.752914	NotSignificant
ARL4A	-0.00356196	0.994103	NotSignificant
ARL4C	0.389425	0.0123106	NotSignificant
ARL4D	-0.151418	0.382098	NotSignificant
ARL5A	-0.00398893	0.989981	NotSignificant
ARL5B	-0.00643605	0.981844	NotSignificant
ARL6	0.0333245	0.961526	NotSignificant
ARL6IP1	0.115656	0.354213	NotSignificant
ARL6IP4	-0.0353586	0.863972	NotSignificant
ARL6IP5	-0.00159906	0.99835	NotSignificant
ARL6IP6	0.0842404	0.598923	NotSignificant
ARL8A	-0.175783	0.312546	NotSignificant
ARL8B	0.0170113	0.9466	NotSignificant
ARMC1	-0.07409	0.69162	NotSignificant
ARMC10	0.321395	0.171718	NotSignificant
ARMC2	0.230004	0.634992	NotSignificant
ARMC5	0.0845042	0.756864	NotSignificant
ARMC6	0.191769	0.266154	NotSignificant
ARMC7	-0.0209536	0.955795	NotSignificant
ARMC8	-0.0111075	0.965471	NotSignificant
ARMC9	0.149217	0.457048	NotSignificant
ARMCX1	-0.0577453	0.838512	NotSignificant
ARMCX2	-0.0196399	0.95613	NotSignificant
ARMCX3	-0.142458	0.481659	NotSignificant
ARMCX4	-0.365756	0.327104	NotSignificant
ARMCX5	-0.32122	0.0188578	NotSignificant
ARMCX5-GPRASP2	-0.0979778	0.843064	NotSignificant
ARMCX6	-0.330132	0.480012	NotSignificant
ARMH3	-0.0546655	0.810755	NotSignificant
ARMH4	-0.362653	0.260874	NotSignificant
ARMT1	0.148283	0.261114	NotSignificant
ARNT	0.031076	0.878726	NotSignificant
ARNTL	-0.0257519	0.980202	NotSignificant
ARNTL2	0.294058	0.0339396	NotSignificant
ARPC1A	0.0460109	0.796117	NotSignificant
ARPC1B	0.0145283	0.947524	NotSignificant
ARPC2	0.118372	0.430124	NotSignificant
ARPC3	0.0680329	0.694937	NotSignificant
ARPC4	0.136099	0.351646	NotSignificant
ARPC5	0.0294004	0.877795	NotSignificant
ARPC5L	0.202161	0.0998551	NotSignificant
ARPIN	0.171609	0.444519	NotSignificant
ARPP19	0.0973773	0.476483	NotSignificant
ARRB1	0.356845	0.0325424	NotSignificant
ARRB2	-0.448244	0.0476589	NotSignificant
ARRDC1	-0.273143	0.128417	NotSignificant
ARRDC1-AS1	-0.0392882	0.898866	NotSignificant
ARRDC2	-0.071512	0.693038	NotSignificant
ARRDC3	-0.405059	0.261114	NotSignificant
ARRDC3-AS1	0.226676	0.745545	NotSignificant
ARRDC4	-0.517464	0.12623	NotSignificant
ARSA	-0.15582	0.666826	NotSignificant
ARSB	0.333723	0.187678	NotSignificant
ARSD	-0.0182288	0.963864	NotSignificant
ARSG	-0.323388	0.205954	NotSignificant
ARSI	0.126127	0.536149	NotSignificant
ARSK	-0.224863	0.560283	NotSignificant
ARSL	0.877414	0.126915	NotSignificant
ART1	-0.347534	0.700466	NotSignificant
ART4	0.421703	0.47983	NotSignificant
ART5	0.0623039	0.815615	NotSignificant
ARTN	-0.267792	0.595932	NotSignificant
ARV1	0.280841	0.251068	NotSignificant
ARVCF	-0.17541	0.457213	NotSignificant
ARX	1.75614	8.27e-06	pvalue<0.05&log2FC>1
AS3MT	-0.224873	0.815899	NotSignificant
ASAH1	-0.0399836	0.854544	NotSignificant
ASAH2	0.0726958	0.906896	NotSignificant
ASAH2B	-0.105475	0.742789	NotSignificant
ASAP1	0.0975931	0.6753	NotSignificant
ASAP1-IT1	-0.194727	0.847323	NotSignificant
ASAP2	-0.118647	0.577682	NotSignificant
ASAP3	-0.257378	0.0468362	NotSignificant
ASB1	-0.0470269	0.797297	NotSignificant
ASB13	-0.330366	0.258374	NotSignificant
ASB16-AS1	-0.0817824	0.828858	NotSignificant
ASB3	-0.146631	0.64587	NotSignificant
ASB6	0.0381289	0.848899	NotSignificant
ASB7	-0.0573488	0.786653	NotSignificant
ASB8	0.00213446	0.997605	NotSignificant
ASCC1	-0.145861	0.440656	NotSignificant
ASCC2	0.0771784	0.724148	NotSignificant
ASCC3	0.0335561	0.874219	NotSignificant
ASCL2	0.687985	0.138041	NotSignificant
ASF1A	0.0632705	0.730554	NotSignificant
ASF1B	-0.0379923	0.865226	NotSignificant
ASH1L	-0.0819973	0.572146	NotSignificant
ASH1L-AS1	-0.0832896	0.751961	NotSignificant
ASH2L	0.0333466	0.834615	NotSignificant
ASIC3	-0.138725	0.885103	NotSignificant
ASL	-0.134768	0.572146	NotSignificant
ASNS	-0.480524	0.0489317	NotSignificant
ASNSD1	0.0646357	0.69942	NotSignificant
ASNSP1	-0.538114	0.124408	NotSignificant
ASPH	-0.0673899	0.69942	NotSignificant
ASPHD1	-0.587659	0.306506	NotSignificant
ASPHD2	0.16265	0.513978	NotSignificant
ASPM	0.267037	0.0815794	NotSignificant
ASPSCR1	-0.121649	0.6753	NotSignificant
ASRGL1	0.0883369	0.508618	NotSignificant
ASS1	-0.290848	0.0275835	NotSignificant
ASTE1	-0.0173058	0.963424	NotSignificant
ASTN2	-0.0789414	0.700466	NotSignificant
ASXL1	0.2206	0.268923	NotSignificant
ASXL2	-0.0339881	0.857454	NotSignificant
ASXL3	0.595268	0.37802	NotSignificant
ATAD1	-0.167945	0.282331	NotSignificant
ATAD2	0.0164899	0.955652	NotSignificant
ATAD2B	-0.0716639	0.690515	NotSignificant
ATAD3A	0.0811066	0.638493	NotSignificant
ATAD3B	0.155424	0.318622	NotSignificant
ATAD3C	0.264651	0.716155	NotSignificant
ATAD5	-0.0449462	0.819765	NotSignificant
ATCAY	-0.284917	0.0793735	NotSignificant
ATE1	0.075775	0.687814	NotSignificant
ATE1-AS1	0.406051	0.633604	NotSignificant
ATF1	0.115673	0.531539	NotSignificant
ATF2	-0.0687298	0.756597	NotSignificant
ATF3	-0.0984707	0.551875	NotSignificant
ATF4	-0.0617977	0.651487	NotSignificant
ATF5	-0.256307	0.0695509	NotSignificant
ATF6	-0.0914236	0.634793	NotSignificant
ATF6B	-0.0638891	0.94725	NotSignificant
ATF7	-0.257654	0.213677	NotSignificant
ATF7IP	0.0897424	0.558226	NotSignificant
ATF7IP2	-0.111369	0.601874	NotSignificant
ATG10	-0.00302222	0.996382	NotSignificant
ATG101	0.0455	0.789952	NotSignificant
ATG12	-0.0411554	0.839205	NotSignificant
ATG13	0.0940014	0.548736	NotSignificant
ATG14	-0.0964707	0.539087	NotSignificant
ATG16L1	-0.0316701	0.85034	NotSignificant
ATG16L2	-0.244261	0.628787	NotSignificant
ATG2A	0.0664543	0.839205	NotSignificant
ATG2B	-0.00802922	0.9762	NotSignificant
ATG3	0.176359	0.108262	NotSignificant
ATG4A	-0.0192321	0.955795	NotSignificant
ATG4B	0.0282155	0.935174	NotSignificant
ATG4C	-0.0429455	0.889866	NotSignificant
ATG4D	-0.0199943	0.947187	NotSignificant
ATG5	0.070553	0.612005	NotSignificant
ATG7	0.00515655	0.986253	NotSignificant
ATG9A	0.0290573	0.896604	NotSignificant
ATG9B	-0.0528158	0.830832	NotSignificant
ATIC	-0.0209266	0.924121	NotSignificant
ATL2	-0.0933626	0.542666	NotSignificant
ATL3	0.0850739	0.578125	NotSignificant
ATM	-0.0737109	0.681242	NotSignificant
ATMIN	0.126203	0.282375	NotSignificant
ATN1	-0.1626	0.579551	NotSignificant
ATOX1	0.166209	0.392772	NotSignificant
ATP10A	0.538101	0.0786538	NotSignificant
ATP10B	0.698982	0.256982	NotSignificant
ATP10D	0.209769	0.513978	NotSignificant
ATP11A	0.121164	0.550053	NotSignificant
ATP11B	-0.119082	0.623001	NotSignificant
ATP11C	-0.106441	0.410223	NotSignificant
ATP12A	0.233596	0.124408	NotSignificant
ATP13A1	0.109739	0.613372	NotSignificant
ATP13A2	-0.0213233	0.936372	NotSignificant
ATP13A3	0.1272	0.43386	NotSignificant
ATP1A1	0.149907	0.221745	NotSignificant
ATP1A1-AS1	-0.133818	0.820085	NotSignificant
ATP1A3	-0.379621	0.0116149	NotSignificant
ATP1A4	0.444714	0.467079	NotSignificant
ATP1B1	-0.0434934	0.815034	NotSignificant
ATP1B3	0.127281	0.274317	NotSignificant
ATP2A1	-0.38561	0.566207	NotSignificant
ATP2A1-AS1	-0.212454	0.540696	NotSignificant
ATP2A2	0.102413	0.409503	NotSignificant
ATP2A3	-0.48849	0.0202391	NotSignificant
ATP2B1	0.0846521	0.621119	NotSignificant
ATP2B1-AS1	0.202346	0.749287	NotSignificant
ATP2B4	-0.0775052	0.634487	NotSignificant
ATP2C1	0.0717217	0.688607	NotSignificant
ATP2C2	0.305414	0.682652	NotSignificant
ATP5F1A	0.111117	0.327982	NotSignificant
ATP5F1B	0.0506234	0.727375	NotSignificant
ATP5F1C	0.133441	0.392772	NotSignificant
ATP5F1D	0.129637	0.465113	NotSignificant
ATP5F1E	0.0840977	0.745462	NotSignificant
ATP5IF1	0.0107907	0.962741	NotSignificant
ATP5MC1	-0.0814904	0.623001	NotSignificant
ATP5MC2	-0.0136903	0.949771	NotSignificant
ATP5MC3	0.177332	0.121714	NotSignificant
ATP5MD	0.0559378	0.783867	NotSignificant
ATP5ME	-0.0831851	0.756449	NotSignificant
ATP5MF	0.00280642	0.994197	NotSignificant
ATP5MG	0.160321	0.185298	NotSignificant
ATP5MGL	-0.0300502	0.958153	NotSignificant
ATP5MPL	0.157173	0.19702	NotSignificant
ATP5PB	0.107302	0.344902	NotSignificant
ATP5PD	0.13451	0.379394	NotSignificant
ATP5PF	0.153806	0.289028	NotSignificant
ATP5PO	0.0398669	0.845129	NotSignificant
ATP6AP1	-0.107559	0.443938	NotSignificant
ATP6AP1L	-0.236112	0.448934	NotSignificant
ATP6AP2	0.024159	0.91965	NotSignificant
ATP6V0A1	-0.0451886	0.841371	NotSignificant
ATP6V0A2	0.105463	0.506669	NotSignificant
ATP6V0A4	-0.128896	0.73174	NotSignificant
ATP6V0B	0.0485308	0.820085	NotSignificant
ATP6V0C	-9.34e-05	0.999424	NotSignificant
ATP6V0D1	0.179985	0.250402	NotSignificant
ATP6V0D2	-0.665453	0.250051	NotSignificant
ATP6V0E1	0.13167	0.250606	NotSignificant
ATP6V0E2	-0.0945962	0.760576	NotSignificant
ATP6V1A	-0.19036	0.244935	NotSignificant
ATP6V1B1	-0.118057	0.546841	NotSignificant
ATP6V1B2	0.114172	0.324488	NotSignificant
ATP6V1C1	0.22825	0.118101	NotSignificant
ATP6V1C2	0.360618	0.0936404	NotSignificant
ATP6V1D	0.177428	0.156587	NotSignificant
ATP6V1E1	0.0708524	0.638679	NotSignificant
ATP6V1E2	-0.395856	0.310725	NotSignificant
ATP6V1F	-0.086271	0.632226	NotSignificant
ATP6V1G1	0.0467804	0.794288	NotSignificant
ATP6V1G2-DDX39B	0.289626	0.739924	NotSignificant
ATP6V1H	-0.0854474	0.598502	NotSignificant
ATP7A	0.311328	0.180372	NotSignificant
ATP7B	0.0965785	0.610289	NotSignificant
ATP8A1	-0.412142	0.614948	NotSignificant
ATP8A2	0.293894	0.49723	NotSignificant
ATP8B1	-0.143899	0.438742	NotSignificant
ATP8B2	0.292566	0.0193635	NotSignificant
ATP8B3	-0.485604	0.0219436	NotSignificant
ATP8B5P	-0.185635	0.241083	NotSignificant
ATP9A	-0.00157409	0.996634	NotSignificant
ATP9B	0.203625	0.390969	NotSignificant
ATPAF1	0.101225	0.439742	NotSignificant
ATPAF2	0.0604014	0.829765	NotSignificant
ATPSCKMT	0.320183	0.158421	NotSignificant
ATR	-0.197893	0.256531	NotSignificant
ATRAID	-0.0635732	0.738583	NotSignificant
ATRIP	-0.0198401	0.976444	NotSignificant
ATRIP-TREX1	-0.017189	0.990083	NotSignificant
ATRN	0.0472157	0.78565	NotSignificant
ATRX	0.0457274	0.790498	NotSignificant
ATXN1	-0.24615	0.245716	NotSignificant
ATXN1-AS1	-0.408206	0.189912	NotSignificant
ATXN10	0.116391	0.414246	NotSignificant
ATXN1L	0.0240035	0.903288	NotSignificant
ATXN2	-0.0264119	0.935174	NotSignificant
ATXN2L	-0.110308	0.634222	NotSignificant
ATXN3	-0.165093	0.331874	NotSignificant
ATXN7	0.00384578	0.989981	NotSignificant
ATXN7L1	-0.0610139	0.818221	NotSignificant
ATXN7L2	-0.110067	0.7883	NotSignificant
ATXN7L3	0.0351193	0.870654	NotSignificant
ATXN7L3B	0.151474	0.19015	NotSignificant
AUH	0.0358106	0.877878	NotSignificant
AUNIP	-0.0018944	0.996382	NotSignificant
AUP1	0.0489785	0.793991	NotSignificant
AURKA	0.0910776	0.511244	NotSignificant
AURKAIP1	0.0352474	0.861353	NotSignificant
AURKAP1	-0.0830435	0.721652	NotSignificant
AURKB	-0.026641	0.908955	NotSignificant
AURKC	-0.207127	0.768993	NotSignificant
AUTS2	-0.377249	0.367428	NotSignificant
AVEN	0.167963	0.400831	NotSignificant
AVL9	0.0177465	0.929393	NotSignificant
AVPI1	0.201678	0.204832	NotSignificant
AXDND1	0.320638	0.651514	NotSignificant
AXIN1	-0.13785	0.426574	NotSignificant
AXIN2	0.277524	0.0364923	NotSignificant
AZI2	-0.140804	0.413015	NotSignificant
AZIN1	-0.0478035	0.81202	NotSignificant
B2M	0.0623467	0.842242	NotSignificant
B3GALNT1	0.302088	0.305265	NotSignificant
B3GALNT2	0.109278	0.4552	NotSignificant
B3GALT5	0.580298	0.410567	NotSignificant
B3GALT6	0.485235	0.0103458	NotSignificant
B3GAT3	-0.198134	0.26987	NotSignificant
B3GLCT	0.169124	0.473522	NotSignificant
B3GNT10	0.203891	0.371257	NotSignificant
B3GNT2	-0.0520023	0.799501	NotSignificant
B3GNT4	-0.378313	0.405272	NotSignificant
B3GNT5	0.131409	0.669831	NotSignificant
B3GNT7	0.270178	0.0779803	NotSignificant
B3GNT8	-0.657174	0.265856	NotSignificant
B3GNT9	0.0500775	0.875951	NotSignificant
B3GNTL1	-0.812409	0.252268	NotSignificant
B4GALNT2	-0.11531	0.771011	NotSignificant
B4GALNT3	0.00307528	0.993565	NotSignificant
B4GALNT4	0.0998419	0.854544	NotSignificant
B4GALT1	0.00445397	0.987722	NotSignificant
B4GALT1-AS1	0.313935	0.743886	NotSignificant
B4GALT2	-0.259402	0.0574044	NotSignificant
B4GALT3	-0.0722382	0.649221	NotSignificant
B4GALT4	0.114095	0.390514	NotSignificant
B4GALT5	-0.0404048	0.795754	NotSignificant
B4GALT6	-0.114469	0.725647	NotSignificant
B4GALT7	0.0242334	0.943682	NotSignificant
B4GAT1	-0.182339	0.265925	NotSignificant
B9D1	-0.460804	0.0234636	NotSignificant
B9D2	0.172236	0.640943	NotSignificant
BABAM1	-0.0880558	0.58432	NotSignificant
BABAM2	0.0502866	0.870253	NotSignificant
BACE1	0.0044858	0.990536	NotSignificant
BACE1-AS	-0.114499	0.87986	NotSignificant
BACE2	0.092268	0.742335	NotSignificant
BACH1	-0.0429909	0.828365	NotSignificant
BACH2	-0.0925808	0.89083	NotSignificant
BAD	0.217658	0.34221	NotSignificant
BAG1	0.365641	0.0171464	NotSignificant
BAG2	0.0489576	0.841557	NotSignificant
BAG3	0.075668	0.739952	NotSignificant
BAG4	-0.229229	0.166533	NotSignificant
BAG5	0.080825	0.551469	NotSignificant
BAHD1	-0.0815972	0.655456	NotSignificant
BAIAP2	0.160094	0.520938	NotSignificant
BAIAP2-DT	-0.111369	0.816327	NotSignificant
BAIAP2L1	0.0390035	0.857415	NotSignificant
BAIAP2L2	0.173242	0.828884	NotSignificant
BAIAP3	-0.305868	0.453963	NotSignificant
BAK1	-0.0646212	0.70785	NotSignificant
BAMBI	0.482637	0.000150116	NotSignificant
BANF1	0.00317949	0.990536	NotSignificant
BANP	0.0597263	0.82	NotSignificant
BAP1	0.0167062	0.952442	NotSignificant
BARD1	-0.0581459	0.706675	NotSignificant
BARX1	-0.472612	0.075616	NotSignificant
BASP1	0.289662	0.00451919	NotSignificant
BATF3	0.187575	0.613372	NotSignificant
BAX	-0.028	0.879978	NotSignificant
BAZ1A	-0.132724	0.364116	NotSignificant
BAZ1B	-0.00317978	0.989921	NotSignificant
BAZ2A	-0.118982	0.352123	NotSignificant
BAZ2B	0.281223	0.291042	NotSignificant
BBC3	-0.0263665	0.918181	NotSignificant
BBIP1	0.0779849	0.824313	NotSignificant
BBOX1-AS1	-0.0808253	0.904126	NotSignificant
BBS1	0.241121	0.32084	NotSignificant
BBS10	-0.0300501	0.937346	NotSignificant
BBS12	-0.10686	0.745757	NotSignificant
BBS2	-0.205658	0.156153	NotSignificant
BBS4	-0.271953	0.091182	NotSignificant
BBS5	-0.0240611	0.97404	NotSignificant
BBS7	-0.166157	0.455129	NotSignificant
BBS9	0.125762	0.561838	NotSignificant
BBX	-0.326199	0.0216459	NotSignificant
BCAM	-0.255848	0.476286	NotSignificant
BCAP29	0.0843039	0.903288	NotSignificant
BCAP31	0.0542034	0.742939	NotSignificant
BCAR1	0.0486129	0.863783	NotSignificant
BCAR3	0.1611	0.437608	NotSignificant
BCAR4	0.76581	0.00613139	NotSignificant
BCAS2	0.112728	0.504432	NotSignificant
BCAS3	0.228016	0.265925	NotSignificant
BCAS4	-0.501519	0.0013909	NotSignificant
BCAT1	0.00347045	0.991023	NotSignificant
BCAT2	-0.0143582	0.981054	NotSignificant
BCCIP	0.0459801	0.777696	NotSignificant
BCDIN3D	0.301345	0.192362	NotSignificant
BCKDHA	-0.334491	0.056714	NotSignificant
BCKDHB	-0.278034	0.41638	NotSignificant
BCKDK	-0.375419	0.0271724	NotSignificant
BCL10	0.0163452	0.943595	NotSignificant
BCL11A	-0.157605	0.43938	NotSignificant
BCL11B	-0.165704	0.413687	NotSignificant
BCL2L1	-0.03247	0.865151	NotSignificant
BCL2L11	-0.191033	0.20392	NotSignificant
BCL2L12	0.0480119	0.838252	NotSignificant
BCL2L13	-0.151084	0.22821	NotSignificant
BCL2L2	-0.261165	0.168783	NotSignificant
BCL3	-0.138989	0.760768	NotSignificant
BCL6	-0.0324849	0.952668	NotSignificant
BCL6B	-0.182299	0.728573	NotSignificant
BCL7A	0.0573527	0.746225	NotSignificant
BCL7B	0.237924	0.111051	NotSignificant
BCL7C	0.0808462	0.794447	NotSignificant
BCL9	0.0641741	0.789732	NotSignificant
BCL9L	-0.0406027	0.904823	NotSignificant
BCLAF1	0.0643413	0.69162	NotSignificant
BCLAF3	-0.0777335	0.746334	NotSignificant
BCOR	0.281957	0.0821372	NotSignificant
BCORL1	0.00214169	0.998791	NotSignificant
BCR	0.203486	0.09338	NotSignificant
BCRP3	0.161084	0.577374	NotSignificant
BCS1L	0.0729663	0.694985	NotSignificant
BCYRN1	0.0338624	0.936437	NotSignificant
BDH2	-0.135665	0.713047	NotSignificant
BDNF	-0.423139	0.140381	NotSignificant
BDNF-AS	0.0661446	0.946541	NotSignificant
BDP1	-0.0163929	0.975588	NotSignificant
BECN1	0.0741416	0.666678	NotSignificant
BECN2	0.185216	0.820422	NotSignificant
BEND3	0.20879	0.223267	NotSignificant
BEND4	-0.201519	0.0745906	NotSignificant
BEND7	0.545063	0.0234636	NotSignificant
BET1	-0.0276732	0.930512	NotSignificant
BET1L	-0.151726	0.292596	NotSignificant
BEX1	-0.207698	0.77595	NotSignificant
BEX2	-0.074413	0.819535	NotSignificant
BEX3	-0.0849602	0.750263	NotSignificant
BEX4	0.00105983	0.99835	NotSignificant
BEX5	0.257961	0.735957	NotSignificant
BFSP1	0.222834	0.780886	NotSignificant
BHLHA15	0.728043	0.0536699	NotSignificant
BHLHA9	0.418569	0.297403	NotSignificant
BHLHE23	0.198036	0.615006	NotSignificant
BHLHE40	0.00664379	0.980202	NotSignificant
BHLHE40-AS1	-0.484279	0.553257	NotSignificant
BHMT	0.24412	0.263621	NotSignificant
BHMT2	0.216552	0.691802	NotSignificant
BICD1	0.0464532	0.833336	NotSignificant
BICD2	0.124153	0.33012	NotSignificant
BICDL1	0.446743	0.0276196	NotSignificant
BICDL2	0.0394318	0.931867	NotSignificant
BICRA	-0.162359	0.763605	NotSignificant
BICRAL	-0.0846447	0.702988	NotSignificant
BID	-0.0821059	0.863972	NotSignificant
BIK	0.134035	0.751773	NotSignificant
BIN1	0.135062	0.470304	NotSignificant
BIN2	-0.000322878	0.999418	NotSignificant
BIN3	0.0767737	0.753765	NotSignificant
BIN3-IT1	-0.392855	0.523668	NotSignificant
BIRC2	0.0302878	0.882856	NotSignificant
BIRC3	-0.214502	0.742662	NotSignificant
BIRC5	0.067242	0.663188	NotSignificant
BIRC6	0.0872949	0.515404	NotSignificant
BIRC7	-0.327492	0.596009	NotSignificant
BIVM	-0.290465	0.156672	NotSignificant
BLACAT1	-0.206446	0.495082	NotSignificant
BLCAP	-0.026022	0.885103	NotSignificant
BLM	-0.00964938	0.972317	NotSignificant
BLMH	-0.021609	0.91394	NotSignificant
BLNK	0.254968	0.398776	NotSignificant
BLOC1S1	0.00138732	0.99835	NotSignificant
BLOC1S2	-0.0332752	0.889502	NotSignificant
BLOC1S3	0.00579186	0.987116	NotSignificant
BLOC1S4	0.215898	0.139098	NotSignificant
BLOC1S6	-0.0465685	0.829436	NotSignificant
BLVRB	-0.283509	0.0924635	NotSignificant
BLZF1	0.166144	0.385411	NotSignificant
BMF	0.157525	0.65133	NotSignificant
BMI1	0.432791	0.104427	NotSignificant
BMP1	-0.0169224	0.975943	NotSignificant
BMP2	0.388275	0.0498892	NotSignificant
BMP2K	0.0718153	0.639557	NotSignificant
BMP4	-0.0998482	0.732691	NotSignificant
BMP6	-0.0102634	0.993546	NotSignificant
BMP7	0.0256826	0.962741	NotSignificant
BMPR1A	0.207077	0.122997	NotSignificant
BMPR2	0.125356	0.406026	NotSignificant
BMS1	0.0924444	0.457784	NotSignificant
BMS1P1	-0.0760803	0.842131	NotSignificant
BMS1P14	0.123286	0.829551	NotSignificant
BMS1P2	-0.514779	0.174409	NotSignificant
BMS1P2-AGAP9	0.0884072	0.935975	NotSignificant
BMS1P20	0.0389175	0.891331	NotSignificant
BMS1P4-AGAP5	-0.106164	0.844805	NotSignificant
BMT2	-0.022251	0.969191	NotSignificant
BNC1	0.277016	0.595055	NotSignificant
BNC2	-0.233171	0.0994222	NotSignificant
BNIP1	-0.176939	0.433296	NotSignificant
BNIP2	0.0452662	0.811373	NotSignificant
BNIP3	-0.307752	0.0242025	NotSignificant
BNIP3L	-0.317383	0.0941537	NotSignificant
BNIPL	-0.489116	0.504625	NotSignificant
BOC	-0.223886	0.839318	NotSignificant
BOD1	-0.193089	0.151562	NotSignificant
BOD1L1	0.0853358	0.619693	NotSignificant
BOD1L2	0.668702	0.281178	NotSignificant
BOK	-0.076376	0.794176	NotSignificant
BOLA1	-0.238113	0.166177	NotSignificant
BOLA3	0.00209119	0.997605	NotSignificant
BOLA3-AS1	-0.63449	0.174409	NotSignificant
BOP1	-0.0366384	0.87138	NotSignificant
BORA	0.075196	0.73174	NotSignificant
BORCS5	-0.19978	0.279577	NotSignificant
BORCS6	-0.16471	0.33012	NotSignificant
BORCS7	0.351692	0.0793301	NotSignificant
BORCS8	0.230274	0.246205	NotSignificant
BPGM	0.0723114	0.738767	NotSignificant
BPHL	-0.0476894	0.86825	NotSignificant
BPNT1	-0.0280703	0.925302	NotSignificant
BPNT2	0.00885387	0.97151	NotSignificant
BPTF	0.0337964	0.857454	NotSignificant
BRAF	0.0353885	0.906458	NotSignificant
BRAP	0.0621391	0.688406	NotSignificant
BRAT1	0.0974766	0.629394	NotSignificant
BRCA1	-0.0774244	0.602604	NotSignificant
BRCA2	0.0258852	0.919077	NotSignificant
BRCC3	0.100103	0.628787	NotSignificant
BRD1	0.0938327	0.606052	NotSignificant
BRD2	0.14093	0.599305	NotSignificant
BRD3	-0.0510666	0.792073	NotSignificant
BRD3OS	0.246908	0.273329	NotSignificant
BRD4	0.0437092	0.858232	NotSignificant
BRD7	0.0957704	0.537101	NotSignificant
BRD8	0.0957876	0.597298	NotSignificant
BRD9	-0.00665978	0.978049	NotSignificant
BRDT	-0.188977	0.211861	NotSignificant
BRDTP1	-0.208075	0.638493	NotSignificant
BRF1	-0.00401986	0.993228	NotSignificant
BRF2	0.0570177	0.755914	NotSignificant
BRI3	0.233084	0.106027	NotSignificant
BRI3BP	-0.0557788	0.733231	NotSignificant
BRICD5	0.152472	0.824313	NotSignificant
BRINP1	0.249223	0.639468	NotSignificant
BRIP1	0.105533	0.57222	NotSignificant
BRIX1	-0.0231329	0.919039	NotSignificant
BRK1	-0.0415079	0.829551	NotSignificant
BRMS1	0.174064	0.259711	NotSignificant
BRMS1L	-0.0311881	0.925315	NotSignificant
BROX	0.040219	0.848834	NotSignificant
BRPF1	-0.00447217	0.991477	NotSignificant
BRPF3	0.0720667	0.742789	NotSignificant
BRSK1	-0.65893	0.206381	NotSignificant
BRSK2	-0.684505	0.282331	NotSignificant
BRWD1	-0.261197	0.0282178	NotSignificant
BRWD1-AS2	-0.194186	0.755086	NotSignificant
BRWD3	-0.10077	0.515404	NotSignificant
BSCL2	0.0738241	0.898866	NotSignificant
BSDC1	0.0421541	0.810626	NotSignificant
BSG	-0.0407761	0.828121	NotSignificant
BSN	-0.235012	0.585356	NotSignificant
BSPRY	-0.036498	0.879515	NotSignificant
BST1	0.191333	0.699773	NotSignificant
BST2	-1.17074	0.00409757	pvalue<0.05&log2FC<-1
BTAF1	-0.112526	0.397233	NotSignificant
BTBD1	-0.0397434	0.857729	NotSignificant
BTBD10	0.192445	0.221745	NotSignificant
BTBD18	-0.113478	0.811669	NotSignificant
BTBD19	-0.109678	0.915962	NotSignificant
BTBD2	-0.419392	0.0165026	NotSignificant
BTBD3	0.0151736	0.953117	NotSignificant
BTBD6	0.428928	0.0161057	NotSignificant
BTBD8	-0.459115	0.0124846	NotSignificant
BTBD9	0.267549	0.111646	NotSignificant
BTD	-0.237091	0.181335	NotSignificant
BTF3	0.0373345	0.824313	NotSignificant
BTF3L4	0.0300375	0.898527	NotSignificant
BTG1	0.161718	0.501824	NotSignificant
BTG2	0.0960288	0.610399	NotSignificant
BTG3	0.100629	0.596187	NotSignificant
BTK	-0.157902	0.659766	NotSignificant
BTLA	0.453926	0.00717862	NotSignificant
BTN2A1	-0.0929701	0.59643	NotSignificant
BTN2A2	-0.240258	0.47982	NotSignificant
BTN2A3P	-0.459004	0.265925	NotSignificant
BTNL9	0.205296	0.678482	NotSignificant
BTRC	0.168646	0.369268	NotSignificant
BUB1	-0.019993	0.925391	NotSignificant
BUB1B	0.0085834	0.974101	NotSignificant
BUB1B-PAK6	0.177948	0.822321	NotSignificant
BUB3	0.00764264	0.975603	NotSignificant
BUD13	0.0478242	0.819139	NotSignificant
BUD23	0.0598728	0.790647	NotSignificant
BUD31	-0.0415564	0.84246	NotSignificant
BYSL	-0.0218139	0.927051	NotSignificant
BZW1	0.153925	0.246205	NotSignificant
BZW2	0.0248689	0.915806	NotSignificant
C10orf143	0.105751	0.909434	NotSignificant
C10orf82	-0.262377	0.689842	NotSignificant
C10orf88	0.0935133	0.754763	NotSignificant
C10orf88B	-0.19131	0.840463	NotSignificant
C10orf95	0.649866	8.27e-06	NotSignificant
C11orf1	0.25202	0.442351	NotSignificant
C11orf24	-0.0236786	0.926631	NotSignificant
C11orf49	-0.081042	0.755638	NotSignificant
C11orf54	-0.125962	0.42651	NotSignificant
C11orf58	0.0881217	0.583747	NotSignificant
C11orf65	0.198666	0.857729	NotSignificant
C11orf68	-0.213392	0.251953	NotSignificant
C11orf71	-0.14139	0.554883	NotSignificant
C11orf80	-0.13403	0.820422	NotSignificant
C11orf95	0.16056	0.517972	NotSignificant
C11orf96	0.668141	0.000115005	NotSignificant
C11orf98	-0.141892	0.730443	NotSignificant
C12orf29	-0.0228985	0.949868	NotSignificant
C12orf4	0.0300338	0.908246	NotSignificant
C12orf43	0.169183	0.303594	NotSignificant
C12orf45	-0.0803864	0.686743	NotSignificant
C12orf56	0.0407255	0.970666	NotSignificant
C12orf57	-0.0359899	0.866691	NotSignificant
C12orf60	0.0377528	0.958153	NotSignificant
C12orf65	-0.204754	0.220832	NotSignificant
C12orf66	-0.183375	0.263792	NotSignificant
C12orf73	-0.330222	0.233782	NotSignificant
C12orf75	0.119446	0.592094	NotSignificant
C12orf76	-0.12344	0.598915	NotSignificant
C13orf42	0.260767	0.415453	NotSignificant
C14orf119	-0.0376717	0.8203	NotSignificant
C14orf178	-0.493751	0.519141	NotSignificant
C14orf28	-0.270429	0.512111	NotSignificant
C14orf93	-0.0301843	0.935776	NotSignificant
C15orf39	0.0400859	0.862243	NotSignificant
C15orf40	-0.0591361	0.7883	NotSignificant
C15orf61	0.149489	0.58245	NotSignificant
C16orf46	-0.188941	0.651382	NotSignificant
C16orf70	-0.0247752	0.911257	NotSignificant
C16orf72	0.114099	0.321158	NotSignificant
C16orf74	0.00075597	0.999371	NotSignificant
C16orf86	-0.803419	0.116701	NotSignificant
C16orf87	-0.213333	0.244109	NotSignificant
C16orf91	-0.0533352	0.769583	NotSignificant
C16orf95	-0.17447	0.677298	NotSignificant
C17orf100	-0.399211	0.669171	NotSignificant
C17orf107	-0.467156	0.0126765	NotSignificant
C17orf113	0.373659	0.610933	NotSignificant
C17orf49	-0.188255	0.708334	NotSignificant
C17orf58	-0.200841	0.158029	NotSignificant
C17orf67	0.283884	0.688607	NotSignificant
C17orf75	0.00683267	0.984572	NotSignificant
C17orf80	-0.00543282	0.984297	NotSignificant
C17orf97	-0.064153	0.955795	NotSignificant
C18orf21	0.155568	0.449676	NotSignificant
C18orf25	-0.054407	0.741163	NotSignificant
C18orf32	-0.0845768	0.825741	NotSignificant
C18orf54	-0.204389	0.230054	NotSignificant
C19orf12	0.193748	0.226071	NotSignificant
C19orf25	-0.0730828	0.706323	NotSignificant
C19orf33	-0.0663038	0.819549	NotSignificant
C19orf44	-0.204728	0.427942	NotSignificant
C19orf47	0.0792813	0.742662	NotSignificant
C19orf48	0.00256546	0.993667	NotSignificant
C19orf53	0.127311	0.41691	NotSignificant
C19orf54	-0.219024	0.443627	NotSignificant
C19orf57	-0.0441004	0.906896	NotSignificant
C19orf67	-0.746379	0.266635	NotSignificant
C19orf73	-0.649538	0.0632607	NotSignificant
C19orf81	-0.126626	0.65753	NotSignificant
C19orf84	-0.200944	0.82808	NotSignificant
C1D	0.024457	0.957588	NotSignificant
C1GALT1	-0.0399867	0.834615	NotSignificant
C1GALT1C1	0.0160173	0.955365	NotSignificant
C1GALT1C1L	-0.50682	0.470304	NotSignificant
C1QBP	0.161819	0.12972	NotSignificant
C1QL4	-0.971627	0.213677	NotSignificant
C1QTNF12	0.253232	0.793214	NotSignificant
C1QTNF3	0.249467	0.794447	NotSignificant
C1QTNF4	0.137921	0.680478	NotSignificant
C1QTNF6	0.242962	0.336857	NotSignificant
C1QTNF9	0.382883	0.231792	NotSignificant
C1QTNF9B	0.0153011	0.984771	NotSignificant
C1R	0.0345039	0.945314	NotSignificant
C1RL	-0.14151	0.712431	NotSignificant
C1S	0.0629258	0.900908	NotSignificant
C1orf105	0.383044	0.505978	NotSignificant
C1orf109	-0.188559	0.143264	NotSignificant
C1orf112	0.143897	0.59398	NotSignificant
C1orf115	0.121939	0.56157	NotSignificant
C1orf122	0.260208	0.0574044	NotSignificant
C1orf131	0.049693	0.824313	NotSignificant
C1orf159	0.109727	0.736	NotSignificant
C1orf167	-0.308324	0.65994	NotSignificant
C1orf174	0.0933813	0.482036	NotSignificant
C1orf198	-0.0653422	0.782705	NotSignificant
C1orf21	0.432215	0.113629	NotSignificant
C1orf210	-0.124582	0.633566	NotSignificant
C1orf216	0.257667	0.177974	NotSignificant
C1orf226	0.387129	0.510559	NotSignificant
C1orf35	0.011401	0.969655	NotSignificant
C1orf43	-0.102218	0.451726	NotSignificant
C1orf50	-0.0839297	0.76787	NotSignificant
C1orf52	0.0217189	0.919039	NotSignificant
C1orf53	0.49594	0.350533	NotSignificant
C1orf56	0.0295979	0.963311	NotSignificant
C1orf74	-0.264104	0.140884	NotSignificant
C20orf194	-0.203469	0.313242	NotSignificant
C20orf204	-0.269986	0.737833	NotSignificant
C20orf27	-0.0801746	0.651382	NotSignificant
C21orf58	0.0931494	0.705205	NotSignificant
C21orf91	0.0678552	0.755361	NotSignificant
C22orf34	-0.0906805	0.890564	NotSignificant
C22orf39	-0.162847	0.301628	NotSignificant
C22orf46	0.356033	0.0911149	NotSignificant
C2CD2	0.179997	0.328821	NotSignificant
C2CD2L	0.102822	0.862126	NotSignificant
C2CD3	-0.115916	0.639283	NotSignificant
C2CD4C	0.086398	0.69162	NotSignificant
C2CD4D-AS1	0.273222	0.42651	NotSignificant
C2CD5	0.0977126	0.659766	NotSignificant
C2CD6	0.0958999	0.890726	NotSignificant
C2orf15	-0.175894	0.8487	NotSignificant
C2orf16	-0.0292266	0.97984	NotSignificant
C2orf42	0.102649	0.690908	NotSignificant
C2orf49	-0.0187411	0.945705	NotSignificant
C2orf68	0.057338	0.750429	NotSignificant
C2orf69	0.156285	0.341586	NotSignificant
C2orf72	0.34534	0.0533109	NotSignificant
C2orf74	-0.125893	0.746334	NotSignificant
C2orf76	0.240707	0.552933	NotSignificant
C2orf81	-0.240229	0.71578	NotSignificant
C3	-0.315186	0.231325	NotSignificant
C3orf14	0.20244	0.312546	NotSignificant
C3orf18	-0.255877	0.288015	NotSignificant
C3orf33	-0.198875	0.691271	NotSignificant
C3orf35	-0.228825	0.723131	NotSignificant
C3orf38	0.0383299	0.863783	NotSignificant
C3orf52	0.163065	0.363271	NotSignificant
C3orf56	-0.0801008	0.94584	NotSignificant
C3orf62	0.296553	0.583888	NotSignificant
C3orf70	0.232394	0.529635	NotSignificant
C4orf19	0.161574	0.442833	NotSignificant
C4orf3	-0.0989925	0.518874	NotSignificant
C4orf33	-0.162302	0.49207	NotSignificant
C4orf46	0.0542652	0.802312	NotSignificant
C4orf47	-0.238506	0.811742	NotSignificant
C4orf48	0.480137	0.15177	NotSignificant
C4orf51	-0.506509	0.483891	NotSignificant
C5orf15	0.00626731	0.979091	NotSignificant
C5orf17	0.425108	0.291376	NotSignificant
C5orf22	-0.0451285	0.84312	NotSignificant
C5orf24	0.128584	0.476619	NotSignificant
C5orf34	-0.198276	0.238274	NotSignificant
C5orf38	0.256067	0.406026	NotSignificant
C5orf47	-0.190485	0.830984	NotSignificant
C5orf51	0.00704952	0.97984	NotSignificant
C5orf58	-0.431531	0.4458	NotSignificant
C5orf63	-0.14342	0.702988	NotSignificant
C6orf120	0.160953	0.19702	NotSignificant
C6orf132	0.203652	0.312944	NotSignificant
C6orf141	0.262524	0.811464	NotSignificant
C6orf163	-0.0543667	0.94005	NotSignificant
C6orf226	0.0875854	0.875114	NotSignificant
C6orf52	0.397599	0.58597	NotSignificant
C6orf62	0.0218467	0.931867	NotSignificant
C6orf89	0.0699604	0.684548	NotSignificant
C6orf99	0.272457	0.572847	NotSignificant
C7orf25	0.053931	0.827045	NotSignificant
C7orf26	0.06228	0.820422	NotSignificant
C7orf31	-0.0107366	0.99333	NotSignificant
C7orf50	-0.0491518	0.811464	NotSignificant
C7orf57	-0.426428	0.204832	NotSignificant
C8orf33	0.029628	0.856329	NotSignificant
C8orf37	0.0243924	0.957794	NotSignificant
C8orf44	-0.333578	0.337368	NotSignificant
C8orf58	-0.297703	0.0774118	NotSignificant
C8orf76	0.15472	0.537101	NotSignificant
C8orf82	0.321573	0.0382336	NotSignificant
C9orf116	-0.0250179	0.976444	NotSignificant
C9orf129	0.398136	0.036709	NotSignificant
C9orf135	0.283561	0.326798	NotSignificant
C9orf16	-0.140086	0.492621	NotSignificant
C9orf163	-0.28495	0.693951	NotSignificant
C9orf40	0.121491	0.370328	NotSignificant
C9orf43	-0.384693	0.619449	NotSignificant
C9orf47	0.271201	0.649221	NotSignificant
C9orf64	-0.0181853	0.94584	NotSignificant
C9orf72	-0.291186	0.0859186	NotSignificant
C9orf78	-0.0605471	0.70715	NotSignificant
C9orf85	0.038024	0.872435	NotSignificant
CA11	-1.04718	0.0710866	NotSignificant
CA12	0.267644	0.244935	NotSignificant
CA13	0.282644	0.405465	NotSignificant
CA2	0.241612	0.178357	NotSignificant
CA5BP1	0.00637298	0.987485	NotSignificant
CA5BP1-CA5B	-0.330525	0.722946	NotSignificant
CA9	-0.407311	0.610351	NotSignificant
CAAP1	-0.0428416	0.816063	NotSignificant
CAB39	0.139526	0.224871	NotSignificant
CAB39L	-0.093531	0.794447	NotSignificant
CABIN1	-0.119685	0.482036	NotSignificant
CABLES1	0.440795	0.0171464	NotSignificant
CABLES2	0.166525	0.818221	NotSignificant
CABYR	-0.0295632	0.952482	NotSignificant
CACFD1	0.085005	0.741674	NotSignificant
CACHD1	0.484293	0.00167726	NotSignificant
CACNA1B	0.0610678	0.829436	NotSignificant
CACNA1H	-0.216424	0.289574	NotSignificant
CACNA1I	-0.879111	0.0260439	NotSignificant
CACNA2D1	0.26535	0.192596	NotSignificant
CACNA2D2	0.101515	0.621224	NotSignificant
CACNA2D3	0.106183	0.843029	NotSignificant
CACNB2	0.11756	0.795754	NotSignificant
CACNB3	-0.0295084	0.922985	NotSignificant
CACNB4	-0.381587	0.646384	NotSignificant
CACNG7	-0.498864	0.201057	NotSignificant
CACNG8	-0.270389	0.48598	NotSignificant
CACTIN	-0.00872953	0.976444	NotSignificant
CACUL1	0.114737	0.34221	NotSignificant
CACYBP	0.145788	0.180623	NotSignificant
CAD	0.0546379	0.77637	NotSignificant
CADM1	0.0324605	0.955795	NotSignificant
CADM4	-0.189964	0.642706	NotSignificant
CAHM	-0.0158004	0.983798	NotSignificant
CALB1	-0.188886	0.341672	NotSignificant
CALCOCO1	-0.0413495	0.923494	NotSignificant
CALCOCO2	-0.0568484	0.7883	NotSignificant
CALD1	0.149167	0.232625	NotSignificant
CALHM2	0.431877	0.408001	NotSignificant
CALM1	0.103126	0.32071	NotSignificant
CALM2	0.168857	0.124408	NotSignificant
CALM3	0.0332567	0.838574	NotSignificant
CALML4	-0.0789005	0.779518	NotSignificant
CALN1	-0.0841294	0.919404	NotSignificant
CALR	0.0829623	0.50845	NotSignificant
CALU	-0.120239	0.453963	NotSignificant
CALY	-0.125258	0.838771	NotSignificant
CAMK1D	-0.352299	0.0418351	NotSignificant
CAMK2D	-0.2231	0.38071	NotSignificant
CAMK2G	-0.212071	0.161837	NotSignificant
CAMK2N1	0.54751	0.180353	NotSignificant
CAMKK1	-0.489318	0.00545492	NotSignificant
CAMKK2	0.0504818	0.781978	NotSignificant
CAMKMT	-0.0493641	0.936062	NotSignificant
CAMKV	-0.166408	0.375517	NotSignificant
CAMLG	-0.302598	0.00717862	NotSignificant
CAMP	-0.413247	0.328957	NotSignificant
CAMSAP1	0.0229967	0.906896	NotSignificant
CAMSAP2	0.142918	0.315475	NotSignificant
CAMSAP3	-0.132546	0.662704	NotSignificant
CAMTA1	-0.0276632	0.929349	NotSignificant
CAMTA1-DT	0.00751432	0.996341	NotSignificant
CAMTA2	-0.180231	0.581836	NotSignificant
CAND1	0.0421009	0.796428	NotSignificant
CAND1.11	-0.282117	0.70785	NotSignificant
CAND2	-0.195145	0.506762	NotSignificant
CANT1	0.0621994	0.73732	NotSignificant
CANX	0.0133221	0.952668	NotSignificant
CAP1	0.0931271	0.447766	NotSignificant
CAP2	-0.00201457	0.99835	NotSignificant
CAPG	-0.111243	0.437743	NotSignificant
CAPN1	0.0409751	0.825594	NotSignificant
CAPN10	-0.0570738	0.852401	NotSignificant
CAPN10-DT	-0.218581	0.384553	NotSignificant
CAPN12	-0.183135	0.551895	NotSignificant
CAPN15	-0.0454777	0.839235	NotSignificant
CAPN2	0.128242	0.450668	NotSignificant
CAPN3	-0.148566	0.84559	NotSignificant
CAPN5	-0.135523	0.588337	NotSignificant
CAPN6	0.128356	0.722764	NotSignificant
CAPN7	0.0386334	0.883965	NotSignificant
CAPNS1	-0.00517858	0.986253	NotSignificant
CAPRIN1	0.0364577	0.830832	NotSignificant
CAPRIN2	-0.161256	0.410886	NotSignificant
CAPS	-0.359995	0.50845	NotSignificant
CAPS2	-0.276938	0.732691	NotSignificant
CAPZA1	-0.0190417	0.937811	NotSignificant
CAPZA2	-0.0180249	0.949306	NotSignificant
CAPZB	0.0169562	0.936062	NotSignificant
CARD10	0.0890945	0.697749	NotSignificant
CARD11	-0.11107	0.721791	NotSignificant
CARD19	0.202836	0.351716	NotSignificant
CARD8	-0.106933	0.73202	NotSignificant
CARD8-AS1	-0.153682	0.872435	NotSignificant
CARF	0.0204938	0.977778	NotSignificant
CARHSP1	0.0456048	0.786637	NotSignificant
CARM1	0.0114887	0.968398	NotSignificant
CARMIL1	0.182261	0.425155	NotSignificant
CARMIL2	-0.311818	0.513958	NotSignificant
CARNMT1	-0.0406597	0.828121	NotSignificant
CARS1	-0.229064	0.59398	NotSignificant
CARS2	0.202111	0.215467	NotSignificant
CASC15	-0.217318	0.282267	NotSignificant
CASC3	-0.0205475	0.918919	NotSignificant
CASC9	0.0160485	0.96807	NotSignificant
CASD1	0.232254	0.123709	NotSignificant
CASK	0.0112713	0.970498	NotSignificant
CASKIN1	-0.321093	0.467915	NotSignificant
CASKIN2	-0.02711	0.949771	NotSignificant
CASP10	-0.152928	0.29512	NotSignificant
CASP2	0.180435	0.31657	NotSignificant
CASP3	0.0788148	0.588488	NotSignificant
CASP4	0.491919	0.133933	NotSignificant
CASP6	0.0892313	0.58838	NotSignificant
CASP7	-0.0730779	0.830837	NotSignificant
CASP8	0.0200129	0.936372	NotSignificant
CASP8AP2	-0.135351	0.3334	NotSignificant
CASP9	-0.0621007	0.788408	NotSignificant
CASQ1	0.410321	0.59918	NotSignificant
CAST	0.136315	0.738782	NotSignificant
CASTOR1	-0.329203	0.102408	NotSignificant
CASTOR2	0.154036	0.323536	NotSignificant
CASTOR3	0.283339	0.20919	NotSignificant
CASZ1	-0.0302435	0.974101	NotSignificant
CAT	0.0696679	0.768388	NotSignificant
CATIP-AS1	-0.193685	0.786637	NotSignificant
CATSPER2P1	-0.407814	0.649164	NotSignificant
CATSPERG	-0.162366	0.62768	NotSignificant
CAV1	0.148072	0.710394	NotSignificant
CAV2	0.141146	0.778669	NotSignificant
CAVIN1	-0.860787	0.0127869	NotSignificant
CAVIN3	0.46085	0.0260888	NotSignificant
CAVIN4	-0.565459	0.241706	NotSignificant
CBARP	-0.0220193	0.979003	NotSignificant
CBFA2T2	0.278616	0.428227	NotSignificant
CBFB	0.00410861	0.990123	NotSignificant
CBL	0.0437865	0.82335	NotSignificant
CBLB	0.188028	0.306159	NotSignificant
CBLC	-0.632422	0.0379456	NotSignificant
CBLL1	-0.05299	0.809396	NotSignificant
CBLN1	0.385164	0.686171	NotSignificant
CBR1	0.188843	0.305733	NotSignificant
CBR3	-0.0846284	0.915688	NotSignificant
CBR3-AS1	-0.0799029	0.9466	NotSignificant
CBR4	-0.218928	0.161384	NotSignificant
CBS	0.0345702	0.959612	NotSignificant
CBWD1	0.102026	0.70715	NotSignificant
CBWD2	0.0740974	0.788408	NotSignificant
CBWD5	-0.0996764	0.719329	NotSignificant
CBX1	0.00880321	0.969604	NotSignificant
CBX2	-0.246209	0.0712761	NotSignificant
CBX3	0.0618171	0.729761	NotSignificant
CBX3P2	-0.509469	0.378975	NotSignificant
CBX4	-0.196898	0.28301	NotSignificant
CBX5	-0.343949	0.0271724	NotSignificant
CBX6	0.0128226	0.967552	NotSignificant
CBX7	-0.018622	0.971745	NotSignificant
CBX8	-0.180201	0.28959	NotSignificant
CBY1	-0.132243	0.538987	NotSignificant
CC2D1A	-0.0128144	0.973782	NotSignificant
CC2D1B	0.0938709	0.60844	NotSignificant
CC2D2A	0.166211	0.578347	NotSignificant
CC2D2B	0.30899	0.711656	NotSignificant
CCAR1	0.000328172	0.99937	NotSignificant
CCAR2	-0.027632	0.889364	NotSignificant
CCBE1	0.0297254	0.955795	NotSignificant
CCDC102A	0.880775	0.00717862	NotSignificant
CCDC103	0.125725	0.907092	NotSignificant
CCDC106	-0.35777	0.0760289	NotSignificant
CCDC107	-0.142596	0.658491	NotSignificant
CCDC112	-0.161335	0.749287	NotSignificant
CCDC113	-0.476009	0.0410725	NotSignificant
CCDC115	-0.00402189	0.990536	NotSignificant
CCDC116	-0.753152	0.0537788	NotSignificant
CCDC117	0.0640099	0.697737	NotSignificant
CCDC12	0.142907	0.33012	NotSignificant
CCDC120	0.0988133	0.794355	NotSignificant
CCDC121	-0.0632466	0.862243	NotSignificant
CCDC122	0.163139	0.830837	NotSignificant
CCDC124	0.0369836	0.873632	NotSignificant
CCDC125	0.0646412	0.919039	NotSignificant
CCDC126	0.0599397	0.787182	NotSignificant
CCDC127	-0.0174035	0.953188	NotSignificant
CCDC13	-0.0314413	0.981314	NotSignificant
CCDC130	-0.137014	0.522806	NotSignificant
CCDC134	-0.152502	0.390514	NotSignificant
CCDC136	-0.198252	0.633584	NotSignificant
CCDC137	0.00732439	0.978861	NotSignificant
CCDC138	-0.0113578	0.9762	NotSignificant
CCDC14	-0.0181377	0.9466	NotSignificant
CCDC142	-0.0666177	0.819484	NotSignificant
CCDC144A	-0.295921	0.00840573	NotSignificant
CCDC144B	-0.285581	0.0131391	NotSignificant
CCDC144CP	-0.349256	0.00108272	NotSignificant
CCDC149	0.0769435	0.931867	NotSignificant
CCDC15	-0.253135	0.615371	NotSignificant
CCDC150	-0.0831443	0.839231	NotSignificant
CCDC151	-0.773463	0.0358559	NotSignificant
CCDC157	-0.0913306	0.865557	NotSignificant
CCDC162P	-0.345028	0.586868	NotSignificant
CCDC163	0.0531526	0.839451	NotSignificant
CCDC167	0.226402	0.0980413	NotSignificant
CCDC169	-0.111289	0.597093	NotSignificant
CCDC17	0.203754	0.742335	NotSignificant
CCDC171	0.046825	0.90835	NotSignificant
CCDC174	-0.103103	0.595055	NotSignificant
CCDC18	-0.0903124	0.710241	NotSignificant
CCDC18-AS1	-0.443498	0.0925557	NotSignificant
CCDC183	-0.668684	0.180353	NotSignificant
CCDC183-AS1	0.236146	0.77733	NotSignificant
CCDC186	-0.0991327	0.639283	NotSignificant
CCDC189	-0.162506	0.768428	NotSignificant
CCDC191	-0.254512	0.78565	NotSignificant
CCDC22	0.0810304	0.773267	NotSignificant
CCDC24	-0.307549	0.337938	NotSignificant
CCDC25	-0.108979	0.516982	NotSignificant
CCDC28A	0.0516174	0.875311	NotSignificant
CCDC28B	-0.52566	0.151757	NotSignificant
CCDC3	0.28794	0.183374	NotSignificant
CCDC32	-0.171507	0.483659	NotSignificant
CCDC34	-0.0769952	0.781999	NotSignificant
CCDC40	-0.304485	0.636741	NotSignificant
CCDC43	-0.0291479	0.891961	NotSignificant
CCDC47	0.0558384	0.759597	NotSignificant
CCDC50	-0.0153885	0.950312	NotSignificant
CCDC51	-0.0140742	0.949771	NotSignificant
CCDC57	-0.0196469	0.953188	NotSignificant
CCDC58	-0.0206411	0.952166	NotSignificant
CCDC59	-0.0748051	0.663188	NotSignificant
CCDC6	-0.0598091	0.755219	NotSignificant
CCDC60	-0.06802	0.952668	NotSignificant
CCDC61	-0.00434898	0.993228	NotSignificant
CCDC62	0.0663658	0.924449	NotSignificant
CCDC65	0.377624	0.594662	NotSignificant
CCDC66	0.0127052	0.972117	NotSignificant
CCDC68	0.363235	0.626451	NotSignificant
CCDC69	0.129014	0.432168	NotSignificant
CCDC7	-0.366873	0.625929	NotSignificant
CCDC71	-0.106243	0.541472	NotSignificant
CCDC71L	0.21691	0.174369	NotSignificant
CCDC74A	-0.321155	0.606643	NotSignificant
CCDC77	-0.0517684	0.819139	NotSignificant
CCDC78	-0.404936	0.312944	NotSignificant
CCDC8	-0.232975	0.0185172	NotSignificant
CCDC80	0.186683	0.292827	NotSignificant
CCDC82	0.0188504	0.957794	NotSignificant
CCDC85B	-0.10789	0.630825	NotSignificant
CCDC85C	0.246271	0.0424539	NotSignificant
CCDC86	0.0166256	0.950174	NotSignificant
CCDC87	0.0156603	0.990631	NotSignificant
CCDC88A	-0.17519	0.338738	NotSignificant
CCDC88B	-0.448867	0.0470281	NotSignificant
CCDC88C	-0.209832	0.355248	NotSignificant
CCDC9	-0.0960618	0.649164	NotSignificant
CCDC90B	-0.0904579	0.586144	NotSignificant
CCDC91	0.128482	0.713417	NotSignificant
CCDC92B	-0.341125	0.372412	NotSignificant
CCDC93	-0.0674394	0.661655	NotSignificant
CCDC96	0.305744	0.725272	NotSignificant
CCDC97	0.0621514	0.821744	NotSignificant
CCK	-0.352454	0.663344	NotSignificant
CCKBR	0.623066	1.52e-05	NotSignificant
CCL2	-0.306438	0.561838	NotSignificant
CCL28	0.0430492	0.891331	NotSignificant
CCL3	0.693925	0.221271	NotSignificant
CCM2	-0.0300149	0.906896	NotSignificant
CCM2L	-0.00466832	0.997548	NotSignificant
CCN1	0.466774	0.0179369	NotSignificant
CCN2	-0.305695	0.229367	NotSignificant
CCNA1	0.114634	0.664486	NotSignificant
CCNA2	0.0436244	0.786639	NotSignificant
CCNB1	0.240292	0.0264954	NotSignificant
CCNB1IP1	-0.279808	0.0371562	NotSignificant
CCNB2	0.00184349	0.996382	NotSignificant
CCNB3	0.159538	0.819139	NotSignificant
CCNC	-0.0128731	0.959612	NotSignificant
CCND1	0.0282844	0.900352	NotSignificant
CCND2	-0.961655	0.0469909	NotSignificant
CCND3	0.0696422	0.680347	NotSignificant
CCNDBP1	-0.0211689	0.920187	NotSignificant
CCNE1	0.230954	0.0587565	NotSignificant
CCNE2	0.309716	0.283784	NotSignificant
CCNF	0.173191	0.301292	NotSignificant
CCNG1	-0.0644627	0.728156	NotSignificant
CCNG2	-0.28185	0.0914187	NotSignificant
CCNH	-0.163084	0.322452	NotSignificant
CCNI	-0.110259	0.467234	NotSignificant
CCNI2	0.77723	0.0470281	NotSignificant
CCNJ	0.0267064	0.912033	NotSignificant
CCNK	-0.158345	0.436004	NotSignificant
CCNL1	-0.102328	0.429089	NotSignificant
CCNL2	0.000715421	0.99835	NotSignificant
CCNO	-0.377464	0.187678	NotSignificant
CCNQ	0.135733	0.441606	NotSignificant
CCNT1	-0.205839	0.111208	NotSignificant
CCNT2	-0.0807864	0.615409	NotSignificant
CCNT2-AS1	0.0710061	0.924449	NotSignificant
CCNY	-0.0833138	0.598045	NotSignificant
CCNYL1	0.0316666	0.925893	NotSignificant
CCP110	-0.148923	0.315952	NotSignificant
CCPG1	-0.132632	0.498457	NotSignificant
CCR1	0.297859	0.737747	NotSignificant
CCR7	0.656927	0.00652917	NotSignificant
CCR8	0.267383	0.103215	NotSignificant
CCS	0.0584104	0.7883	NotSignificant
CCSAP	-0.169566	0.22321	NotSignificant
CCSER1	0.305401	0.740967	NotSignificant
CCSER2	-0.0715106	0.718497	NotSignificant
CCT2	0.112594	0.39513	NotSignificant
CCT3	0.0665105	0.600153	NotSignificant
CCT4	-0.0140789	0.943662	NotSignificant
CCT5	0.118378	0.315162	NotSignificant
CCT6A	0.0383569	0.797242	NotSignificant
CCT6P1	-0.0984673	0.700466	NotSignificant
CCT6P3	0.222342	0.585755	NotSignificant
CCT7	0.0111824	0.959574	NotSignificant
CCT8	0.0825809	0.562254	NotSignificant
CCZ1	0.0259663	0.930267	NotSignificant
CCZ1B	-0.0525354	0.890726	NotSignificant
CCZ1P-OR7E38P	-0.0612012	0.872435	NotSignificant
CD101	0.324566	0.621132	NotSignificant
CD109	0.28412	0.382487	NotSignificant
CD151	0.0734751	0.663188	NotSignificant
CD164	-0.00196171	0.996469	NotSignificant
CD19	-0.609457	0.199403	NotSignificant
CD1D	-0.0662022	0.905776	NotSignificant
CD200	-0.0148673	0.949771	NotSignificant
CD24	0.0826069	0.743159	NotSignificant
CD27-AS1	-0.821729	0.180265	NotSignificant
CD274	0.649466	0.180353	NotSignificant
CD276	0.192236	0.184755	NotSignificant
CD2AP	0.0858532	0.602604	NotSignificant
CD2BP2	0.0371656	0.828488	NotSignificant
CD320	0.17263	0.301775	NotSignificant
CD44	-0.0328077	0.951168	NotSignificant
CD46	-0.185969	0.145668	NotSignificant
CD47	0.132396	0.540126	NotSignificant
CD48	0.594526	0.00526931	NotSignificant
CD52	-0.0986804	0.788408	NotSignificant
CD53	0.198398	0.183886	NotSignificant
CD55	-0.045737	0.847162	NotSignificant
CD58	-0.226245	0.786653	NotSignificant
CD59	-0.0110949	0.966683	NotSignificant
CD63	0.142215	0.236002	NotSignificant
CD68	-0.607672	0.34338	NotSignificant
CD69	0.376496	0.623896	NotSignificant
CD7	-0.220221	0.17273	NotSignificant
CD70	-0.148363	0.189909	NotSignificant
CD79B	-1.10599	0.0123106	pvalue<0.05&log2FC<-1
CD80	-0.713585	0.0241062	NotSignificant
CD81	-0.028334	0.890441	NotSignificant
CD82	-0.29509	0.555405	NotSignificant
CD83	-0.123859	0.910601	NotSignificant
CD9	0.0890687	0.472936	NotSignificant
CD99L2	-0.0533729	0.862532	NotSignificant
CDA	-0.166305	0.220779	NotSignificant
CDADC1	0.25199	0.389444	NotSignificant
CDAN1	-0.0945213	0.632893	NotSignificant
CDC123	0.155114	0.296863	NotSignificant
CDC14A	-0.12835	0.801926	NotSignificant
CDC14B	0.0267788	0.936437	NotSignificant
CDC14C	0.0961468	0.870053	NotSignificant
CDC16	0.00815197	0.976834	NotSignificant
CDC20	0.170241	0.288604	NotSignificant
CDC23	-0.159032	0.304681	NotSignificant
CDC25A	0.0137657	0.949582	NotSignificant
CDC25B	0.0318072	0.897321	NotSignificant
CDC25C	-0.127437	0.43406	NotSignificant
CDC26	-0.144397	0.777431	NotSignificant
CDC27	0.0503444	0.797805	NotSignificant
CDC34	0.12693	0.453136	NotSignificant
CDC37	0.12624	0.336952	NotSignificant
CDC37L1	0.0633683	0.768891	NotSignificant
CDC40	-0.184295	0.238491	NotSignificant
CDC42	0.105664	0.392772	NotSignificant
CDC42BPA	0.123802	0.43414	NotSignificant
CDC42BPB	0.100734	0.521715	NotSignificant
CDC42BPG	0.0205049	0.946161	NotSignificant
CDC42EP1	0.456039	0.0175925	NotSignificant
CDC42EP2	-0.0692457	0.833438	NotSignificant
CDC42EP3	0.251313	0.119979	NotSignificant
CDC42EP4	0.457613	0.011276	NotSignificant
CDC42SE1	-0.081632	0.575332	NotSignificant
CDC42SE2	-0.0273317	0.915914	NotSignificant
CDC45	0.0504183	0.862126	NotSignificant
CDC5L	0.0739677	0.663188	NotSignificant
CDC6	-0.0205595	0.916104	NotSignificant
CDC7	-0.0266787	0.908179	NotSignificant
CDC73	-0.0620461	0.799602	NotSignificant
CDCA2	0.0701559	0.626122	NotSignificant
CDCA3	0.071741	0.678482	NotSignificant
CDCA4	0.0798065	0.576085	NotSignificant
CDCA5	-0.0649787	0.691271	NotSignificant
CDCA7	-0.0512477	0.79701	NotSignificant
CDCA7L	-0.229455	0.0893078	NotSignificant
CDCA8	0.0910386	0.551507	NotSignificant
CDCP1	-0.136079	0.470304	NotSignificant
CDH1	-0.0293545	0.848715	NotSignificant
CDH13	-0.842739	0.220898	NotSignificant
CDH2	0.666912	0.0729832	NotSignificant
CDH24	-0.216715	0.340763	NotSignificant
CDH3	-0.074826	0.649145	NotSignificant
CDH5	0.711021	0.0793735	NotSignificant
CDH8	0.222264	0.553047	NotSignificant
CDHR1	0.0613966	0.73174	NotSignificant
CDIN1	-0.060242	0.80583	NotSignificant
CDIPT	-0.073411	0.650511	NotSignificant
CDK1	-0.0323952	0.889933	NotSignificant
CDK10	-0.159114	0.350985	NotSignificant
CDK11A	-0.142416	0.607642	NotSignificant
CDK11B	0.0838895	0.739952	NotSignificant
CDK12	0.00984058	0.961048	NotSignificant
CDK13	0.126069	0.340763	NotSignificant
CDK14	-0.225099	0.578019	NotSignificant
CDK16	0.0529971	0.754763	NotSignificant
CDK17	-0.0457519	0.81841	NotSignificant
CDK18	-0.551	0.063019	NotSignificant
CDK19	-0.123848	0.64638	NotSignificant
CDK2	0.0338941	0.889529	NotSignificant
CDK20	-0.159329	0.630059	NotSignificant
CDK2AP1	0.33361	0.0138952	NotSignificant
CDK2AP2	0.11098	0.581184	NotSignificant
CDK4	0.10697	0.421594	NotSignificant
CDK5	-0.227306	0.288944	NotSignificant
CDK5R1	-0.0776519	0.852401	NotSignificant
CDK5RAP1	-0.0549229	0.797078	NotSignificant
CDK5RAP2	-0.0453106	0.802317	NotSignificant
CDK5RAP3	-0.150799	0.289574	NotSignificant
CDK6	-0.0134473	0.958201	NotSignificant
CDK7	-0.047704	0.971248	NotSignificant
CDK8	-0.0378455	0.873632	NotSignificant
CDK9	0.007633	0.976622	NotSignificant
CDKAL1	-0.0624452	0.74663	NotSignificant
CDKL3	-0.165626	0.756864	NotSignificant
CDKL4	-0.295943	0.657151	NotSignificant
CDKL5	-0.100214	0.57923	NotSignificant
CDKN1A	-0.0682746	0.77688	NotSignificant
CDKN1B	-0.110368	0.448637	NotSignificant
CDKN2A	-0.0823057	0.940696	NotSignificant
CDKN2AIP	-0.0134447	0.956813	NotSignificant
CDKN2AIPNL	-0.110891	0.414915	NotSignificant
CDKN2B	0.336269	0.573676	NotSignificant
CDKN2C	-0.12386	0.913309	NotSignificant
CDKN2D	-0.0778695	0.773414	NotSignificant
CDKN3	0.239788	0.216974	NotSignificant
CDNF	-0.699631	0.336091	NotSignificant
CDO1	-0.113499	0.781999	NotSignificant
CDON	-0.146442	0.364638	NotSignificant
CDPF1	-0.178491	0.409503	NotSignificant
CDR2	0.0477659	0.781978	NotSignificant
CDR2L	-0.0391413	0.893387	NotSignificant
CDS1	-0.0408891	0.867415	NotSignificant
CDS2	-0.012387	0.958606	NotSignificant
CDT1	-0.112213	0.537101	NotSignificant
CDV3	0.19439	0.0359724	NotSignificant
CDX1	0.589847	0.00106578	NotSignificant
CDX2	0.245907	0.406377	NotSignificant
CDYL	-0.0213699	0.918919	NotSignificant
CDYL2	0.37356	0.366669	NotSignificant
CEACAM1	0.139839	0.671093	NotSignificant
CEACAM19	-0.134704	0.896604	NotSignificant
CEACAM22P	0.163766	0.872435	NotSignificant
CEACAM6	-0.154341	0.512986	NotSignificant
CEACAM7	-0.298189	0.640066	NotSignificant
CEBPA	0.469286	0.000415675	NotSignificant
CEBPA-DT	-0.363687	0.1632	NotSignificant
CEBPB	0.324573	0.0379456	NotSignificant
CEBPB-AS1	0.155068	0.843002	NotSignificant
CEBPD	0.66767	0.0793735	NotSignificant
CEBPG	-0.0967689	0.45419	NotSignificant
CEBPZ	0.0908634	0.507367	NotSignificant
CEBPZOS	-0.210751	0.102607	NotSignificant
CECR2	-0.110325	0.408184	NotSignificant
CELF1	-0.0368094	0.814068	NotSignificant
CELF2	0.277653	0.374159	NotSignificant
CELF4	0.0473724	0.958201	NotSignificant
CELF5	-1.08009	0.123305	NotSignificant
CELSR1	-0.0563847	0.814068	NotSignificant
CELSR2	0.000242054	0.999418	NotSignificant
CELSR3	0.00320054	0.994103	NotSignificant
CEMIP	-0.00753989	0.998255	NotSignificant
CEMIP2	0.398024	8.64e-05	NotSignificant
CENATAC	-0.0317146	0.906896	NotSignificant
CEND1	-0.000239267	0.999673	NotSignificant
CENPA	0.147645	0.266957	NotSignificant
CENPB	0.184162	0.306573	NotSignificant
CENPBD1	0.16793	0.482036	NotSignificant
CENPBD1P1	-0.010276	0.972092	NotSignificant
CENPC	-0.107666	0.566897	NotSignificant
CENPE	0.411531	0.231143	NotSignificant
CENPF	0.139416	0.312944	NotSignificant
CENPH	-0.187193	0.193806	NotSignificant
CENPI	0.194877	0.274755	NotSignificant
CENPJ	-0.080294	0.541452	NotSignificant
CENPK	-0.143664	0.567785	NotSignificant
CENPL	-0.00889017	0.976444	NotSignificant
CENPM	0.0306232	0.918181	NotSignificant
CENPN	0.246315	0.0184747	NotSignificant
CENPO	0.0812217	0.635857	NotSignificant
CENPP	-0.0210646	0.949771	NotSignificant
CENPQ	0.242106	0.321154	NotSignificant
CENPS	0.102553	0.736	NotSignificant
CENPT	0.0335749	0.909434	NotSignificant
CENPU	0.174503	0.208883	NotSignificant
CENPV	0.0718512	0.703003	NotSignificant
CENPW	0.213996	0.179972	NotSignificant
CENPX	0.0720529	0.734296	NotSignificant
CEP104	0.22489	0.127146	NotSignificant
CEP112	-0.169892	0.777353	NotSignificant
CEP120	-0.100799	0.573376	NotSignificant
CEP128	0.16705	0.402292	NotSignificant
CEP131	0.0975591	0.725546	NotSignificant
CEP135	0.310445	0.0524805	NotSignificant
CEP152	-0.0709433	0.738782	NotSignificant
[truncated: 12,565 more rows]

## Sheet: Supplementary Table 5
Gene	pXi_WT	pXi_KO	F.C_WT_KO	pXi_CRISPRi_UT	pXi_CRISPRi_Dox	F.C_UT_Dox	Category
STS	0.429524	0.416472	0.969614	0.373203	0.447725	1.19968	XIST-resistant
PDHA1	0.50406	0.512195	1.01614	0.509486	0.596929	1.17163	XIST-resistant
ZFX	0.518713	0.52906	1.01995	0.549236	0.483488	0.880292	XIST-resistant
SMC1A	0.511997	0.540758	1.05618	0.504613	0.526928	1.04422	XIST-resistant
RPS4X	0.45079	0.479029	1.06264	0.442977	0.498662	1.12571	XIST-resistant
DDX3X	0.439549	0.468193	1.06517	0.425841	0.473859	1.11276	XIST-resistant
ABCD1	0.486164	0.517931	1.06534	0.482456	0.566018	1.1732	XIST-resistant
TXLNG	0.501327	0.537203	1.07156	0.505893	0.547998	1.08323	XIST-resistant
RBM3	0.429509	0.474917	1.10572	0.489305	0.440905	0.901086	XIST-resistant
PIGA	0.447192	0.496917	1.1112	0.464922	0.508903	1.0946	XIST-resistant
ZNF75D	0.465662	0.539693	1.15898	0.508197	0.545355	1.07312	XIST-resistant
FAM120C	0.530192	0.620295	1.16994	0.509589	0.475897	0.933884	XIST-resistant
HUWE1	0.521455	0.610789	1.17132	0.5706	0.620612	1.08765	XIST-resistant
EDA2R	0.397783	0.494154	1.24227	0.366943	0.454703	1.23917	XIST-sensitive
FANCB	0.456327	0.567704	1.24407	0.424977	0.531287	1.25015	XIST-sensitive
UXT	0.427504	0.534982	1.25141	0.386912	0.535274	1.38345	XIST-sensitive
NSDHL	0.318746	0.40086	1.25761	0.292038	0.384315	1.31598	XIST-sensitive
NKAP	0.441092	0.561936	1.27397	0.341153	0.469919	1.37744	XIST-sensitive
MID1IP1	0.389944	0.509328	1.30616	0.4328	0.520299	1.20217	XIST-sensitive
MID1IP1-AS1	0.389944	0.509328	1.30616	0.4328	0.520299	1.20217	XIST-sensitive
ERCC6L	0.303653	0.403353	1.32833	0.312329	0.434359	1.39071	XIST-sensitive
PIN4	0.303653	0.403353	1.32833	0.312329	0.434359	1.39071	XIST-sensitive
ZDHHC9	0.346791	0.476329	1.37354	0.3532	0.47777	1.35269	XIST-sensitive
CDKL5	0.376765	0.521595	1.3844	0.391326	0.490592	1.25367	XIST-sensitive
POLA1	0.329061	0.456367	1.38688	0.305595	0.456058	1.49236	XIST-sensitive
DLG3	0.369498	0.517113	1.3995	0.383657	0.464849	1.21163	XIST-sensitive
RPL39	0.349838	0.490423	1.40186	0.292668	0.487291	1.66499	XIST-sensitive
CHM	0.399954	0.593367	1.48359	0.412314	0.565531	1.3716	XIST-sensitive
TAF1	0.221176	0.329797	1.4911	0.201338	0.285543	1.41823	XIST-sensitive
UPF3B	0.334467	0.502905	1.5036	0.30042	0.420769	1.4006	XIST-sensitive
HTATSF1	0.385856	0.583508	1.51224	0.379131	0.536353	1.41469	XIST-sensitive
FMR1	0.334098	0.512667	1.53448	0.351004	0.451766	1.28707	XIST-sensitive
TSPAN6	0.296066	0.471525	1.59263	0.291666	0.461199	1.58126	XIST-sensitive
GRIPAP1	0.271134	0.431991	1.59328	0.285209	0.394492	1.38317	XIST-sensitive
KLHL15	0.32457	0.517827	1.59542	0.32399	0.468954	1.44743	XIST-sensitive
BCOR	0.325041	0.518843	1.59624	0.335237	0.503747	1.50266	XIST-sensitive
WDR44	0.292542	0.472248	1.61429	0.300782	0.411568	1.36833	XIST-sensitive
ALG13	0.286879	0.483951	1.68695	0.336263	0.476601	1.41735	XIST-sensitive
MSL3	0.314402	0.540652	1.71962	0.360507	0.436918	1.21195	XIST-sensitive
VMA21	0.267758	0.463067	1.72942	0.2981	0.385299	1.29251	XIST-sensitive
MTMR1	0.350888	0.616993	1.75838	0.415272	0.580034	1.39676	XIST-sensitive
CXorf38	0.306536	0.545055	1.77811	0.266466	0.511852	1.92089	XIST-sensitive
SMIM10L2A	0.283437	0.506732	1.78781	0.317563	0.506193	1.59399	XIST-sensitive
ZBTB33	0.247011	0.486093	1.9679	0.210621	0.466933	2.21693	XIST-sensitive
GABRQ	0.206005	0.413711	2.00826	0.175011	0.393294	2.24725	XIST-sensitive
SLC25A43	0.2687	0.542674	2.01963	0.294453	0.459969	1.56211	XIST-sensitive
SPIN3	0.211618	0.578504	2.73373	0.146442	0.398291	2.71979	XIST-sensitive
ZNF280C	0.175148	0.510404	2.91413	0.216965	0.482484	2.22378	XIST-sensitive
TCEAL4	0.147797	0.436594	2.95401	0.204505	0.40169	1.9642	XIST-sensitive
DANT1	0.128445	0.401926	3.12918	0.107143	0.272473	2.54308	XIST-sensitive
DANT2	0.128445	0.401926	3.12918	0.107143	0.272473	2.54308	XIST-sensitive
GSPT2	0.144589	0.520945	3.60294	0.147151	0.373664	2.53932	XIST-sensitive
IGSF1	0.103941	0.427451	4.11244	0.0623591	0.411573	6.60004	XIST-sensitive
INTS6L	0.108276	0.455647	4.20821	0.151852	0.43601	2.87129	XIST-sensitive
RTL8A	0.130381	0.550339	4.221	0.169257	0.473363	2.79672	XIST-sensitive
NBDY	0.103443	0.475276	4.59458	0.0734127	0.457648	6.23391	XIST-sensitive
HDAC8	0.130877	0.629701	4.81139	0.123528	0.424665	3.4378	XIST-sensitive
RTL8B	0.120047	0.590479	4.91875	0.149843	0.473281	3.15851	XIST-sensitive
DMD	0.0962888	0.539028	5.59803	0.142901	0.402331	2.81544	XIST-sensitive
SH3BGRL	0.0208333	0.515049	24.7224	0.124584	0.36101	2.89773	XIST-sensitive

## Sheet: Supplementary Table 6
siSPEN1 vs siScr DEGs
Name	log2FoldChange	padj	chr	group
A1BG	0.764362	0.00273605	chr19	NotSignificant
A1BG-AS1	0.76772	7.27657e-05	chr19	NotSignificant
A2M	1.4904	0.335886	chr12	NotSignificant
A2M-AS1	0.667687	0.608299	chr12	NotSignificant
A2ML1	-0.722946	2.96865e-06	chr12	NotSignificant
A4GALT	0.0286818	0.702524	chr22	NotSignificant
AAAS	-0.159179	0.0661191	chr12	NotSignificant
AACS	-0.609502	7.0607e-17	chr12	NotSignificant
AADACL2-AS1	-0.0518167	0.95863	chr3	NotSignificant
AADACL3	-0.160362	0.791615	chr1	NotSignificant
AADAT	0.255733	0.0448785	chr4	NotSignificant
AAGAB	-0.0816287	0.267749	chr15	NotSignificant
AAK1	-0.0329797	0.755906	chr2	NotSignificant
AAMDC	-0.655728	0.0189076	chr11	NotSignificant
AAMP	-0.0327414	0.714339	chr2	NotSignificant
AANAT	-0.586509	0.499045	chr17	NotSignificant
AAR2	0.0142306	0.885981	chr20	NotSignificant
AARD	3.80468	0.0234418	chr8	pvalue<0.05&log2FC>1
AARS1	-0.154973	0.00399269	chr16	NotSignificant
AARS2	0.265193	3.95196e-08	chr6	NotSignificant
AARSD1	0.395331	0.822527	chr17	NotSignificant
AASDH	0.0114765	0.928009	chr4	NotSignificant
AASDHPPT	0.480768	6.78938e-13	chr11	NotSignificant
AASS	-0.188373	0.0205724	chr7	NotSignificant
AATBC	0.225617	0.687222	chr21	NotSignificant
AATK	0.611795	0.530555	chr17	NotSignificant
ABALON	0.463437	0.372123	chr20	NotSignificant
ABAT	-0.329714	0.14667	chr16	NotSignificant
ABCA1	0.237317	0.000466562	chr9	NotSignificant
ABCA11P	-0.0284279	0.911499	chr4	NotSignificant
ABCA12	0.11191	0.95405	chr2	NotSignificant
ABCA13	0.869106	7.7673e-13	chr7	NotSignificant
ABCA17P	0.0244113	0.979932	chr16	NotSignificant
ABCA2	0.785292	5.40493e-34	chr9	NotSignificant
ABCA3	-0.088447	0.635207	chr16	NotSignificant
ABCA5	0.635293	0.293896	chr17	NotSignificant
ABCA7	0.0532497	0.574361	chr19	NotSignificant
ABCB10	-0.0762399	0.342961	chr1	NotSignificant
ABCB5	1.03887	0.40622	chr7	NotSignificant
ABCB6	-0.330425	0.000114829	chr2	NotSignificant
ABCB7	-0.181262	0.0251125	chrX	NotSignificant
ABCB8	0.0458193	0.618718	chr7	NotSignificant
ABCB9	-0.0135516	0.957918	chr12	NotSignificant
ABCC1	0.369669	9.86986e-05	chr16	NotSignificant
ABCC10	0.0886286	0.350315	chr6	NotSignificant
ABCC11	0.101697	0.950696	chr16	NotSignificant
ABCC12	0.573181	0.595982	chr16	NotSignificant
ABCC13	0.0792195	0.653861	chr21	NotSignificant
ABCC2	-0.522104	1.0608e-06	chr10	NotSignificant
ABCC4	1.51223	5.58198e-48	chr13	pvalue<0.05&log2FC>1
ABCC5	0.183817	0.0107333	chr3	NotSignificant
ABCD1	0.647631	1.78814e-16	chrX	NotSignificant
ABCD3	-0.043164	0.683991	chr1	NotSignificant
ABCD4	-0.0464796	0.711567	chr14	NotSignificant
ABCE1	-0.0545959	0.45356	chr4	NotSignificant
ABCF2	0.234358	0.0012483	chr7	NotSignificant
ABCF2-H2BE1	-0.475658	0.778193	chr7	NotSignificant
ABCF3	-0.127379	0.148791	chr3	NotSignificant
ABCG1	2.62672	3.4695e-07	chr21	pvalue<0.05&log2FC>1
ABCG2	-1.06451	6.82247e-15	chr4	pvalue<0.05&log2FC<-1
ABCG4	-1.04479	0.249367	chr11	NotSignificant
ABHD10	-0.40734	5.30492e-09	chr3	NotSignificant
ABHD11	0.291693	0.00606583	chr7	NotSignificant
ABHD12	-0.0405672	0.684611	chr20	NotSignificant
ABHD12B	-0.118301	0.0661918	chr14	NotSignificant
ABHD13	0.138974	0.0929354	chr13	NotSignificant
ABHD14A	-0.401905	0.407193	chr3	NotSignificant
ABHD14B	-0.383423	7.54429e-07	chr3	NotSignificant
ABHD15	0.284316	0.000487955	chr17	NotSignificant
ABHD17A	0.0665596	0.486701	chr19	NotSignificant
ABHD17B	0.0361251	0.703743	chr9	NotSignificant
ABHD17C	0.224148	0.0540841	chr15	NotSignificant
ABHD18	-0.7338	1.08518e-30	chr4	NotSignificant
ABHD2	-0.251031	4.21163e-05	chr15	NotSignificant
ABHD3	-0.645702	7.04437e-10	chr18	NotSignificant
ABHD4	-0.124912	0.209018	chr14	NotSignificant
ABHD5	-0.582662	5.32654e-16	chr3	NotSignificant
ABHD6	-0.0446013	0.758499	chr3	NotSignificant
ABHD8	-1.1518	1.04634e-05	chr19	pvalue<0.05&log2FC<-1
ABI1	-0.325643	2.31568e-06	chr10	NotSignificant
ABI2	-0.0851212	0.289646	chr2	NotSignificant
ABI3	-2.37377	2.84753e-07	chr17	pvalue<0.05&log2FC<-1
ABITRAM	-0.126002	0.187607	chr9	NotSignificant
ABL1	0.00260029	0.976657	chr9	NotSignificant
ABL2	-0.251177	0.000716362	chr1	NotSignificant
ABLIM1	-0.534317	1.13748e-23	chr10	NotSignificant
ABLIM2	-0.348928	0.424248	chr4	NotSignificant
ABLIM3	-1.39326	0.206959	chr5	NotSignificant
ABO	1.09132	0.142068	chr9	NotSignificant
ABR	-0.00464158	0.968322	chr17	NotSignificant
ABRACL	-0.298143	0.00251678	chr6	NotSignificant
ABRAXAS1	-0.201973	0.0416343	chr4	NotSignificant
ABRAXAS2	-0.085676	0.348084	chr10	NotSignificant
ABT1	0.140962	0.0379397	chr6	NotSignificant
ABTB1	-0.0491706	0.880362	chr3	NotSignificant
ABTB2	0.0564483	0.637601	chr11	NotSignificant
ACAA1	-0.162661	0.0646195	chr3	NotSignificant
ACAA2	0.280694	4.06426e-07	chr18	NotSignificant
ACACA	0.204842	0.795149	chr17	NotSignificant
ACACB	0.115408	0.489817	chr12	NotSignificant
ACAD10	-0.0190482	0.873169	chr12	NotSignificant
ACAD11	-0.0684809	0.857634	chr3	NotSignificant
ACAD8	-0.234865	0.0331065	chr11	NotSignificant
ACAD9	0.122779	0.223699	chr3	NotSignificant
ACADM	-0.147173	0.162492	chr1	NotSignificant
ACADS	-0.0454498	0.728596	chr12	NotSignificant
ACADSB	-1.0283	2.40057e-18	chr10	pvalue<0.05&log2FC<-1
ACADVL	-0.43611	6.52162e-11	chr17	NotSignificant
ACAN	-0.0294058	0.887657	chr15	NotSignificant
ACAP1	0.521922	0.642435	chr17	NotSignificant
ACAP2	0.00599925	0.95157	chr3	NotSignificant
ACAP3	0.151274	0.125316	chr1	NotSignificant
ACAT1	0.0788973	0.644221	chr11	NotSignificant
ACAT2	-0.155477	0.0114174	chr6	NotSignificant
ACBD3	0.483633	2.18348e-18	chr1	NotSignificant
ACBD4	-0.204092	0.497974	chr17	NotSignificant
ACBD5	-0.30869	8.19444e-06	chr10	NotSignificant
ACBD6	0.18643	0.159602	chr1	NotSignificant
ACBD7	-0.0126274	0.92492	chr10	NotSignificant
ACCS	0.267205	0.554579	chr11	NotSignificant
ACD	0.154468	0.0981996	chr16	NotSignificant
ACE	0.618936	0.0016733	chr17	NotSignificant
ACE2	-2.6137	0.0183167	chrX	pvalue<0.05&log2FC<-1
ACER2	-0.20429	0.00130545	chr9	NotSignificant
ACER3	0.0185375	0.908204	chr11	NotSignificant
ACHE	0.0289559	0.862252	chr7	NotSignificant
ACIN1	-0.180066	0.000258788	chr14	NotSignificant
ACKR2	-0.932979	0.0057354	chr3	NotSignificant
ACKR3	-0.312057	0.000314583	chr2	NotSignificant
ACLY	-0.183174	0.00571857	chr17	NotSignificant
ACO1	0.434532	3.0963e-05	chr9	NotSignificant
ACO2	-0.014708	0.871511	chr22	NotSignificant
ACOT1	-0.124557	0.622218	chr14	NotSignificant
ACOT11	0.564757	6.84636e-10	chr1	NotSignificant
ACOT13	-0.534102	1.17801e-07	chr6	NotSignificant
ACOT2	-0.177675	0.128165	chr14	NotSignificant
ACOT4	-0.22975	0.02328	chr14	NotSignificant
ACOT7	-0.0925351	0.297809	chr1	NotSignificant
ACOT8	0.0380738	0.799248	chr20	NotSignificant
ACOT9	-0.555914	1.33498e-05	chrX	NotSignificant
ACOX1	-0.9263	1.1923e-64	chr17	NotSignificant
ACOX3	-0.0139915	0.953818	chr4	NotSignificant
ACOXL	-0.695679	5.24188e-12	chr2	NotSignificant
ACP1	0.194065	0.0140406	chr2	NotSignificant
ACP2	-0.287198	0.0103218	chr11	NotSignificant
ACP3	-0.378281	0.145865	chr3	NotSignificant
ACP5	0.0314071	0.790323	chr19	NotSignificant
ACP6	-0.297892	0.0391388	chr1	NotSignificant
ACRBP	-0.30494	0.632848	chr12	NotSignificant
ACSBG1	0.560181	0.346888	chr15	NotSignificant
ACSBG2	0.00931891	0.990356	chr19	NotSignificant
ACSF2	0.351053	0.002206	chr17	NotSignificant
ACSF3	0.190093	0.0233786	chr16	NotSignificant
ACSL1	1.02295	4.8615e-10	chr4	pvalue<0.05&log2FC>1
ACSL3	-0.050709	0.453728	chr2	NotSignificant
ACSL4	-0.462499	5.65166e-10	chrX	NotSignificant
ACSL6	-0.938303	0.285284	chr5	NotSignificant
ACSM3	1.06317	0.475474	chr16	NotSignificant
ACSS2	-0.54596	2.10328e-14	chr20	NotSignificant
ACSS3	-0.764108	5.22903e-05	chr12	NotSignificant
ACTA1	-2.06893	2.29661e-84	chr1	pvalue<0.05&log2FC<-1
ACTB	-0.050848	0.605453	chr7	NotSignificant
ACTC1	-1.5369	1.77914e-05	chr15	pvalue<0.05&log2FC<-1
ACTG1	0.0326504	0.78522	chr17	NotSignificant
ACTG1P17	-0.565277	0.638445	chr15	NotSignificant
ACTG1P20	0.0377113	0.802648	chr1	NotSignificant
ACTG1P25	0.00561461	0.982165	chr1	NotSignificant
ACTG2	-0.706749	1.38873e-08	chr2	NotSignificant
ACTL10	0.325925	0.627922	chr20	NotSignificant
ACTL6A	-0.02225	0.880903	chr3	NotSignificant
ACTL8	0.369685	0.547007	chr1	NotSignificant
ACTN1	-0.655393	9.51189e-27	chr14	NotSignificant
ACTN2	0.523338	0.524872	chr1	NotSignificant
ACTN3	0.148107	0.836483	chr11	NotSignificant
ACTN4	-0.276425	2.1645e-08	chr19	NotSignificant
ACTR10	-0.0677429	0.593546	chr14	NotSignificant
ACTR1A	-0.00973217	0.920996	chr10	NotSignificant
ACTR1B	-0.0661932	0.519936	chr2	NotSignificant
ACTR2	-0.16617	0.0059205	chr2	NotSignificant
ACTR3	-0.681889	4.03447e-32	chr2	NotSignificant
ACTR3B	-0.143989	0.26337	chr7	NotSignificant
ACTR5	-0.0641392	0.589792	chr20	NotSignificant
ACTR6	0.203564	0.0249144	chr12	NotSignificant
ACTR8	-0.335133	2.41345e-05	chr3	NotSignificant
ACTRT3	-0.415292	0.0522508	chr3	NotSignificant
ACVR1	-0.330545	2.62411e-08	chr2	NotSignificant
ACVR1B	0.00645625	0.953818	chr12	NotSignificant
ACVR1C	-0.346802	0.182912	chr2	NotSignificant
ACVR2A	0.0814136	0.582707	chr2	NotSignificant
ACVR2B	0.108661	0.110814	chr3	NotSignificant
ACVR2B-AS1	-0.253993	0.554579	chr3	NotSignificant
ACVRL1	-0.100515	0.584531	chr12	NotSignificant
ACY1	-0.643751	0.101947	chr3	NotSignificant
ACYP1	-0.508813	0.0142132	chr14	NotSignificant
ACYP2	-0.218601	0.556412	chr2	NotSignificant
ADA	0.279734	0.0149361	chr20	NotSignificant
ADA2	0.0911529	0.157328	chr22	NotSignificant
ADAD2	0.0480788	0.933756	chr16	NotSignificant
ADAL	-0.324111	0.0255105	chr15	NotSignificant
ADAM10	-0.262038	2.17484e-06	chr15	NotSignificant
ADAM11	1.34414	3.17175e-07	chr17	pvalue<0.05&log2FC>1
ADAM15	0.0953863	0.441331	chr1	NotSignificant
ADAM17	-0.074516	0.307908	chr2	NotSignificant
ADAM18	0.69669	0.456446	chr8	NotSignificant
ADAM19	0.32652	3.76543e-07	chr5	NotSignificant
ADAM20	-0.861033	0.459971	chr14	NotSignificant
ADAM20P1	0.549064	0.553336	chr14	NotSignificant
ADAM22	0.207944	0.665465	chr7	NotSignificant
ADAM23	-0.0903776	0.561707	chr2	NotSignificant
ADAM33	0.600566	3.40381e-07	chr20	NotSignificant
ADAM8	0.15519	0.290308	chr10	NotSignificant
ADAM9	-0.100257	0.448019	chr8	NotSignificant
ADAMTS1	-0.694378	5.00549e-07	chr21	NotSignificant
ADAMTS10	1.47279	0.0761743	chr19	NotSignificant
ADAMTS12	-0.218776	0.0024879	chr5	NotSignificant
ADAMTS13	0.491955	0.00856793	chr9	NotSignificant
ADAMTS14	0.957659	0.00224514	chr10	NotSignificant
ADAMTS15	0.638455	1.24692e-05	chr11	NotSignificant
ADAMTS16	0.416946	0.436818	chr5	NotSignificant
ADAMTS17	-0.480363	0.389821	chr15	NotSignificant
ADAMTS2	0.852547	0.0103319	chr5	NotSignificant
ADAMTS20	0.452927	0.135484	chr12	NotSignificant
ADAMTS3	-0.243142	0.260906	chr4	NotSignificant
ADAMTS4	0.0841154	0.875417	chr1	NotSignificant
ADAMTS5	-2.31623	0.159729	chr21	NotSignificant
ADAMTS6	-2.16462	0.00220766	chr5	pvalue<0.05&log2FC<-1
ADAMTS7	0.0139898	0.971216	chr15	NotSignificant
ADAMTS8	-0.0824042	0.787754	chr11	NotSignificant
ADAMTS9	1.45795	0.114116	chr3	NotSignificant
ADAMTSL2	0.589135	1.41101e-14	chr9	NotSignificant
ADAMTSL3	1.47797	2.47692e-05	chr15	pvalue<0.05&log2FC>1
ADAMTSL4	-0.839581	1.38363e-24	chr1	NotSignificant
ADAMTSL4-AS1	0.0959984	0.745368	chr1	NotSignificant
ADAMTSL5	0.049085	0.722863	chr19	NotSignificant
ADAP1	0.291851	0.0416343	chr7	NotSignificant
ADAP2	0.387661	0.182811	chr17	NotSignificant
ADAR	0.0523261	0.447906	chr1	NotSignificant
ADARB1	-0.00927018	0.946577	chr21	NotSignificant
ADAT1	-0.325603	1.64021e-07	chr16	NotSignificant
ADAT2	-0.265267	0.0590658	chr6	NotSignificant
ADAT3	-0.0533826	0.614201	chr19	NotSignificant
ADCK1	-0.235	0.0259748	chr14	NotSignificant
ADCK2	0.16172	0.057323	chr7	NotSignificant
ADCK5	0.194413	0.116739	chr8	NotSignificant
ADCY1	0.44899	0.00149138	chr7	NotSignificant
ADCY10	0.0118286	0.983094	chr1	NotSignificant
ADCY10P1	-0.146621	0.621187	chr6	NotSignificant
ADCY2	0.665007	0.618718	chr5	NotSignificant
ADCY3	0.55869	8.0825e-16	chr2	NotSignificant
ADCY4	-0.910203	0.307972	chr14	NotSignificant
ADCY5	-1.07427	0.147767	chr3	NotSignificant
ADCY6	-1.3767	1.35962e-13	chr12	pvalue<0.05&log2FC<-1
ADCY7	0.0424331	0.886549	chr16	NotSignificant
ADCY9	0.408054	9.67501e-07	chr16	NotSignificant
ADCYAP1R1	1.50202	0.00582647	chr7	pvalue<0.05&log2FC>1
ADD1	-0.172006	0.00112887	chr4	NotSignificant
ADD2	0.0224689	0.807338	chr2	NotSignificant
ADD3	-0.815638	1.1596e-40	chr10	NotSignificant
ADD3-AS1	-2.68135	0.0217922	chr10	pvalue<0.05&log2FC<-1
ADGRA1	1.54278	1.69616e-15	chr10	pvalue<0.05&log2FC>1
ADGRA2	0.812445	1.26992e-12	chr8	NotSignificant
ADGRA3	0.615664	1.71647e-15	chr4	NotSignificant
ADGRB1	1.56239	1.24887e-11	chr8	pvalue<0.05&log2FC>1
ADGRB2	-0.0766698	0.925125	chr1	NotSignificant
ADGRB3	-0.720172	0.0699379	chr6	NotSignificant
ADGRD1	-0.259459	0.0122782	chr12	NotSignificant
ADGRE1	1.92655	0.0016782	chr19	pvalue<0.05&log2FC>1
ADGRE2	-0.70525	0.00073687	chr19	NotSignificant
ADGRE5	-0.121382	0.09549	chr19	NotSignificant
ADGRF3	0.0503802	0.967933	chr2	NotSignificant
ADGRG1	0.122516	0.816915	chr16	NotSignificant
ADGRG2	-0.0776199	0.475436	chrX	NotSignificant
ADGRG5	0.391942	7.87574e-05	chr16	NotSignificant
ADGRG6	-0.33571	0.156315	chr6	NotSignificant
ADGRL1	0.277179	1.44936e-07	chr19	NotSignificant
ADGRL2	-0.234373	0.000128183	chr1	NotSignificant
ADGRL3	-0.0593247	0.897552	chr4	NotSignificant
ADGRV1	-0.0062139	0.984989	chr5	NotSignificant
ADH5	0.022814	0.802957	chr4	NotSignificant
ADHFE1	0.0156825	0.987926	chr8	NotSignificant
ADI1	0.240171	0.0571239	chr2	NotSignificant
ADIPOQ	0.47448	0.717541	chr3	NotSignificant
ADIPOR1	-0.0392641	0.600643	chr1	NotSignificant
ADIPOR2	-0.0222269	0.766899	chr12	NotSignificant
ADK	-0.451474	0.00135449	chr10	NotSignificant
ADM	-0.774016	2.50109e-18	chr11	NotSignificant
ADM2	0.604298	4.82638e-15	chr22	NotSignificant
ADM5	-0.200966	0.112025	chr19	NotSignificant
ADNP	0.0480535	0.468516	chr20	NotSignificant
ADNP-AS1	-0.0896327	0.912174	chr20	NotSignificant
ADNP2	0.10036	0.133385	chr18	NotSignificant
ADO	0.0837196	0.244172	chr10	NotSignificant
ADORA1	-0.209691	0.144191	chr1	NotSignificant
ADORA2A	0.232215	0.77825	chr22	NotSignificant
ADORA2A-AS1	1.20495	0.17153	chr22	NotSignificant
ADORA2B	-0.22202	0.0675976	chr17	NotSignificant
ADPGK	-0.156122	0.037327	chr15	NotSignificant
ADPGK-AS1	-0.2547	0.806049	chr15	NotSignificant
ADPRH	-0.978209	1.30243e-07	chr3	NotSignificant
ADPRHL1	0.0948298	0.736669	chr13	NotSignificant
ADPRM	-0.0377896	0.905995	chr17	NotSignificant
ADPRS	-0.02248	0.838165	chr1	NotSignificant
ADRA2B	1.36858	0.0112198	chr2	pvalue<0.05&log2FC>1
ADRA2C	0.642356	3.91507e-21	chr4	NotSignificant
ADRB2	-0.429909	0.692033	chr5	NotSignificant
ADRB3	1.29035	0.31193	chr8	NotSignificant
ADRM1	-0.0689554	0.375232	chr20	NotSignificant
ADSL	-0.0674734	0.444002	chr22	NotSignificant
ADSS1	0.170298	0.822502	chr14	NotSignificant
ADSS2	-0.0869496	0.364754	chr1	NotSignificant
ADTRP	-1.54532	5.2907e-52	chr6	pvalue<0.05&log2FC<-1
AEBP1	-0.705482	3.63821e-05	chr7	NotSignificant
AEBP2	0.519974	1.43796e-15	chr12	NotSignificant
AEN	0.170364	0.0130658	chr15	NotSignificant
AFAP1	-0.330384	5.69512e-10	chr4	NotSignificant
AFAP1-AS1	0.633914	0.630691	chr4	NotSignificant
AFAP1L1	-0.985185	5.90576e-22	chr5	NotSignificant
AFAP1L2	-0.253242	0.467791	chr10	NotSignificant
AFDN	0.0679183	0.321851	chr6	NotSignificant
AFDN-DT	-0.166483	0.852787	chr6	NotSignificant
AFF1	0.531555	5.80435e-20	chr4	NotSignificant
AFF1-AS1	-0.6632	0.00280048	chr4	NotSignificant
AFF2	0.518034	1.09163e-12	chrX	NotSignificant
AFF3	0.00331734	0.988834	chr2	NotSignificant
AFF4	0.823892	1.8204e-45	chr5	NotSignificant
AFG1L	-0.454138	1.57372e-05	chr6	NotSignificant
AFG3L1P	0.0261266	0.858648	chr16	NotSignificant
AFG3L2	-0.0918306	0.175513	chr18	NotSignificant
AFMID	-0.517559	1.58761e-09	chr17	NotSignificant
AFTPH	-0.381121	2.03253e-08	chr2	NotSignificant
AGA	-0.24766	0.232458	chr4	NotSignificant
AGAP1	-0.0375082	0.657716	chr2	NotSignificant
AGAP1-IT1	-0.184402	0.678148	chr2	NotSignificant
AGAP10P	0.155299	0.942549	chr10	NotSignificant
AGAP11	-0.223561	0.816254	chr10	NotSignificant
AGAP13P	0.123826	0.791615	chr10	NotSignificant
AGAP2	0.363611	0.375655	chr12	NotSignificant
AGAP2-AS1	-0.735023	0.596484	chr12	NotSignificant
AGAP3	0.345198	5.42962e-06	chr7	NotSignificant
AGAP4	0.226602	0.60573	chr10	NotSignificant
AGAP5	-0.0982631	0.772186	chr10	NotSignificant
AGAP6	-0.128397	0.783112	chr10	NotSignificant
AGAP7P	0.0682386	0.806881	chr10	NotSignificant
AGAP9	0.40685	0.721218	chr10	NotSignificant
AGBL1	0.203678	0.91039	chr15	NotSignificant
AGBL2	1.29973	0.299367	chr11	NotSignificant
AGBL3	0.248699	0.669685	chr7	NotSignificant
AGBL4	-0.808226	0.0293467	chr1	NotSignificant
AGBL5	-0.155509	0.238533	chr2	NotSignificant
AGER	-0.869085	0.406509	chr6	NotSignificant
AGFG1	0.0814351	0.263091	chr2	NotSignificant
AGFG2	-0.061771	0.638329	chr7	NotSignificant
AGGF1	0.229235	3.92972e-05	chr5	NotSignificant
AGK	1.02524	0.0499323	chr7	pvalue<0.05&log2FC>1
AGL	0.075568	0.269416	chr1	NotSignificant
AGMAT	5.39033e-05	0.999823	chr1	NotSignificant
AGO1	-0.431175	6.01106e-15	chr1	NotSignificant
AGO2	0.357862	5.61442e-08	chr8	NotSignificant
AGO3	0.127002	0.307591	chr1	NotSignificant
AGO4	0.729466	3.24317e-29	chr1	NotSignificant
AGPAT1	-0.196814	0.322844	chr6	NotSignificant
AGPAT2	-0.111701	0.156481	chr9	NotSignificant
AGPAT3	0.232126	0.00752968	chr21	NotSignificant
AGPAT4	-0.209891	0.0145054	chr6	NotSignificant
AGPAT4-IT1	0.216924	0.518707	chr6	NotSignificant
AGPAT5	-0.305752	0.000248268	chr8	NotSignificant
AGPS	0.0198646	0.836483	chr2	NotSignificant
AGRN	0.254319	0.000273793	chr1	NotSignificant
AGTPBP1	-0.32069	8.37752e-06	chr9	NotSignificant
AGTR1	-0.497799	0.4434	chr3	NotSignificant
AGTRAP	-0.214084	0.00887501	chr1	NotSignificant
AHCTF1	-0.186988	0.0118413	chr1	NotSignificant
AHCTF1P1	-0.192037	0.00753326	chr2	NotSignificant
AHCY	0.200723	0.000296338	chr20	NotSignificant
AHCYL1	-0.241346	3.98639e-05	chr1	NotSignificant
AHCYL2	-0.459405	8.23375e-15	chr7	NotSignificant
AHDC1	-0.144735	0.0453404	chr1	NotSignificant
AHI1	-0.788409	0.00126613	chr6	NotSignificant
AHNAK	-0.346531	0.123854	chr11	NotSignificant
AHNAK2	0.397667	0.00253332	chr14	NotSignificant
AHR	-0.538007	5.32156e-08	chr7	NotSignificant
AHSA1	-0.0212763	0.870575	chr14	NotSignificant
AHSA2P	0.31082	0.00105337	chr2	NotSignificant
AICDA	-1.51144	0.0011208	chr12	pvalue<0.05&log2FC<-1
AIDA	-0.122429	0.18907	chr1	NotSignificant
AIF1L	-0.161589	0.030937	chr9	NotSignificant
AIFM1	0.317334	0.000162632	chrX	NotSignificant
AIFM2	-0.401768	6.09172e-05	chr10	NotSignificant
AIFM3	-0.529401	0.24077	chr22	NotSignificant
AIG1	0.140374	0.586836	chr6	NotSignificant
AIMP1	0.0619337	0.471974	chr4	NotSignificant
AIMP2	-0.0192689	0.865026	chr7	NotSignificant
AIP	0.0759817	0.540172	chr11	NotSignificant
AIPL1	0.546444	0.679362	chr17	NotSignificant
AIRE	-0.0699928	0.412631	chr21	NotSignificant
AJAP1	0.59819	0.0323136	chr1	NotSignificant
AJM1	-0.0340261	0.914513	chr9	NotSignificant
AJUBA	-0.253261	0.000751671	chr14	NotSignificant
AK1	-0.272834	0.0797213	chr9	NotSignificant
AK2	-0.174069	0.00440301	chr1	NotSignificant
AK3	-0.31205	0.000417525	chr9	NotSignificant
AK4	0.00219406	0.983266	chr1	NotSignificant
AK5	0.0142401	0.979032	chr1	NotSignificant
AK7	-1.40087	0.000229895	chr14	pvalue<0.05&log2FC<-1
AK8	-0.731529	0.401407	chr9	NotSignificant
AK9	-0.110234	0.89025	chr6	NotSignificant
AKAP1	-0.10888	0.0403859	chr17	NotSignificant
AKAP10	-0.0231323	0.817088	chr17	NotSignificant
AKAP11	0.336726	1.05359e-06	chr13	NotSignificant
AKAP12	0.0770746	0.482938	chr6	NotSignificant
AKAP13	0.12741	0.131598	chr15	NotSignificant
AKAP3	0.0476924	0.610747	chr12	NotSignificant
AKAP5	-0.713733	2.30072e-08	chr14	NotSignificant
AKAP6	-0.0769313	0.799248	chr14	NotSignificant
AKAP7	-0.180661	0.187623	chr6	NotSignificant
AKAP8	0.41741	1.07162e-11	chr19	NotSignificant
AKAP8L	-0.122912	0.157328	chr19	NotSignificant
AKAP9	0.26308	0.359979	chr7	NotSignificant
AKIP1	-0.107482	0.475056	chr11	NotSignificant
AKIRIN1	-0.0646219	0.274938	chr1	NotSignificant
AKIRIN2	0.116197	0.0995825	chr6	NotSignificant
AKNA	0.123978	0.040111	chr9	NotSignificant
AKNAD1	-1.16222	0.16329	chr1	NotSignificant
AKR1A1	-0.215138	0.00249899	chr1	NotSignificant
AKR1B1	0.043286	0.754176	chr7	NotSignificant
AKR1E2	0.44183	0.659178	chr10	NotSignificant
AKR7A2	-0.00781422	0.963055	chr1	NotSignificant
AKR7A2P1	0.142005	0.944719	chr1	NotSignificant
AKR7A3	0.465289	0.688457	chr1	NotSignificant
AKR7L	0.455576	0.718597	chr1	NotSignificant
AKT1	0.196562	0.0149242	chr14	NotSignificant
AKT1S1	0.324783	2.16671e-07	chr19	NotSignificant
AKT2	0.0611492	0.504431	chr19	NotSignificant
AKTIP	0.057626	0.679622	chr16	NotSignificant
ALAD	0.246406	7.9954e-05	chr9	NotSignificant
ALAS1	-0.0849785	0.396972	chr3	NotSignificant
ALCAM	1.00452	0.332964	chr3	NotSignificant
ALDH16A1	-0.0840075	0.419724	chr19	NotSignificant
ALDH18A1	-0.143458	0.0542075	chr10	NotSignificant
ALDH1A2	-1.34262	0.388485	chr15	NotSignificant
ALDH1A3	1.30758	1.10983e-28	chr15	pvalue<0.05&log2FC>1
ALDH1B1	0.0965844	0.213739	chr9	NotSignificant
ALDH1L1	1.34663	0.0356723	chr3	pvalue<0.05&log2FC>1
ALDH1L2	-0.314876	3.12051e-06	chr12	NotSignificant
ALDH2	-0.082885	0.179461	chr12	NotSignificant
ALDH3A1	-0.366118	0.812771	chr17	NotSignificant
ALDH3A2	-0.258199	1.89393e-06	chr17	NotSignificant
ALDH4A1	-0.380955	8.23961e-07	chr1	NotSignificant
ALDH5A1	-0.199862	0.0988387	chr6	NotSignificant
ALDH6A1	-0.0520642	0.61822	chr14	NotSignificant
ALDH7A1	-0.233492	0.0443379	chr5	NotSignificant
ALDH9A1	0.521485	9.09594e-12	chr1	NotSignificant
ALDOA	0.111942	0.129253	chr16	NotSignificant
ALDOC	-0.416728	4.89721e-06	chr17	NotSignificant
ALG1	-0.352965	0.00038494	chr16	NotSignificant
ALG10	-0.29837	0.0051251	chr12	NotSignificant
ALG10B	-0.0909476	0.491274	chr12	NotSignificant
ALG11	0.128765	0.248832	chr13	NotSignificant
ALG12	0.173491	0.042862	chr22	NotSignificant
ALG13	0.402113	6.91613e-07	chrX	NotSignificant
ALG14	0.0127314	0.963702	chr1	NotSignificant
ALG1L	0.438627	0.414555	chr3	NotSignificant
ALG1L2	0.725291	0.326216	chr3	NotSignificant
ALG1L9P	1.37173	0.0048803	chr11	pvalue<0.05&log2FC>1
ALG2	-0.0189047	0.824153	chr9	NotSignificant
ALG3	-0.0753134	0.504781	chr3	NotSignificant
ALG5	0.111888	0.607462	chr13	NotSignificant
ALG6	-0.208592	0.0923614	chr1	NotSignificant
ALG8	0.165021	0.157746	chr11	NotSignificant
ALG9	0.22414	0.0262872	chr11	NotSignificant
ALKAL1	0.717956	0.542541	chr8	NotSignificant
ALKAL2	-0.487233	0.759032	chr2	NotSignificant
ALKBH1	-0.0405584	0.675336	chr14	NotSignificant
ALKBH2	0.144571	0.326056	chr12	NotSignificant
ALKBH3	0.0196444	0.941866	chr11	NotSignificant
ALKBH4	0.310076	0.000130836	chr7	NotSignificant
ALKBH5	0.097556	0.216977	chr17	NotSignificant
ALKBH6	-0.42173	0.0242024	chr19	NotSignificant
ALKBH7	0.147441	0.0871915	chr19	NotSignificant
ALKBH8	0.0616137	0.655641	chr11	NotSignificant
ALMS1	0.396569	6.15048e-06	chr2	NotSignificant
ALMS1-IT1	0.194868	0.389773	chr2	NotSignificant
ALOX12	0.00431069	0.989307	chr17	NotSignificant
ALOX12-AS1	0.721348	0.258994	chr17	NotSignificant
ALOX12B	-1.78441	0.141395	chr17	NotSignificant
ALOX12P2	0.529162	0.570081	chr17	NotSignificant
ALOX15B	-0.51661	0.762017	chr17	NotSignificant
ALPG	0.175266	0.00269345	chr2	NotSignificant
ALPI	-0.188937	0.762017	chr2	NotSignificant
ALPK1	-0.614241	0.099957	chr4	NotSignificant
ALPK3	-0.336398	0.302041	chr15	NotSignificant
ALPL	0.317207	1.39603e-05	chr1	NotSignificant
ALPP	0.129208	0.0462788	chr2	NotSignificant
ALS2	-0.241603	0.00110254	chr2	NotSignificant
ALS2CL	0.383565	0.00997565	chr3	NotSignificant
ALX1	-0.179648	0.471217	chr12	NotSignificant
ALYREF	0.421234	2.49076e-12	chr17	NotSignificant
AMACR	-0.313258	0.44668	chr5	NotSignificant
AMBRA1	-0.194598	0.00036209	chr11	NotSignificant
AMD1	-0.00325754	0.973822	chr6	NotSignificant
AMDHD1	-0.950773	0.175808	chr12	NotSignificant
AMDHD2	0.167161	0.0198613	chr16	NotSignificant
AMER1	0.651035	4.58476e-20	chrX	NotSignificant
AMER2	-1.28462	0.311053	chr13	NotSignificant
AMER3	0.0596826	0.894105	chr2	NotSignificant
AMFR	0.129445	0.169243	chr16	NotSignificant
AMH	0.430916	0.0012588	chr19	NotSignificant
AMHR2	-0.156174	0.800559	chr12	NotSignificant
AMIGO1	0.0449473	0.802358	chr1	NotSignificant
AMIGO2	0.202088	0.468696	chr12	NotSignificant
AMIGO3	0.4633	6.96442e-07	chr3	NotSignificant
AMMECR1	0.174473	0.006635	chrX	NotSignificant
AMMECR1L	-0.106934	0.114199	chr2	NotSignificant
AMN	-0.088284	0.642701	chr14	NotSignificant
AMN1	-0.122887	0.730493	chr12	NotSignificant
AMOT	0.147827	0.134236	chrX	NotSignificant
AMOTL1	0.00228898	0.988365	chr11	NotSignificant
AMOTL2	-0.995336	5.04635e-46	chr3	NotSignificant
AMPD2	0.536252	1.77284e-08	chr1	NotSignificant
AMPD3	0.1398	0.358594	chr11	NotSignificant
AMPH	2.069	2.99672e-05	chr7	pvalue<0.05&log2FC>1
AMT	-0.249751	0.00563864	chr3	NotSignificant
AMY2B	-0.0129018	0.980429	chr1	NotSignificant
AMZ1	0.636618	6.47927e-10	chr7	NotSignificant
AMZ2	-0.0816704	0.309701	chr17	NotSignificant
AMZ2P1	-0.041776	0.856552	chr17	NotSignificant
ANAPC1	-0.00947072	0.930263	chr2	NotSignificant
ANAPC10	0.0874532	0.657212	chr4	NotSignificant
ANAPC11	-0.135807	0.143787	chr17	NotSignificant
ANAPC13	0.0230783	0.824832	chr3	NotSignificant
ANAPC15	0.0831324	0.467806	chr11	NotSignificant
ANAPC16	-0.266309	6.32756e-05	chr10	NotSignificant
ANAPC1P2	-0.0530443	0.84535	chr2	NotSignificant
ANAPC1P4	-0.722919	0.580723	chr2	NotSignificant
ANAPC2	0.14542	0.100752	chr9	NotSignificant
ANAPC4	0.251759	0.0170562	chr4	NotSignificant
ANAPC5	0.233757	0.00033746	chr12	NotSignificant
ANAPC7	-0.157157	0.0186073	chr12	NotSignificant
ANG	-0.420235	0.784916	chr14	NotSignificant
ANGEL1	0.138907	0.0748207	chr14	NotSignificant
ANGEL2	-0.0601058	0.43333	chr1	NotSignificant
ANGPT1	-0.306805	0.0114346	chr8	NotSignificant
ANGPT4	0.439451	0.768576	chr20	NotSignificant
ANGPTL4	0.403977	0.461519	chr19	NotSignificant
ANGPTL6	-0.56798	0.4788	chr19	NotSignificant
ANHX	1.30902	0.112957	chr12	NotSignificant
ANK1	0.13038	0.266336	chr8	NotSignificant
ANK2	-0.186769	0.0473379	chr4	NotSignificant
ANK3	-0.752493	9.8648e-44	chr10	NotSignificant
ANKAR	0.0111032	0.984406	chr2	NotSignificant
ANKDD1A	0.816002	0.336098	chr15	NotSignificant
ANKDD1B	-0.445283	0.00480542	chr5	NotSignificant
ANKEF1	-0.116375	0.359124	chr20	NotSignificant
ANKFY1	-0.0912092	0.193727	chr17	NotSignificant
ANKH	0.602159	2.46653e-09	chr5	NotSignificant
ANKHD1	-0.142869	0.480338	chr5	NotSignificant
ANKHD1-EIF4EBP3	0.0545683	0.972274	chr5	NotSignificant
ANKIB1	-0.0290755	0.743482	chr7	NotSignificant
ANKK1	0.442947	0.576214	chr11	NotSignificant
ANKLE1	0.139968	0.367826	chr19	NotSignificant
ANKLE2	-0.0528557	0.452846	chr12	NotSignificant
ANKMY1	0.240659	0.117899	chr2	NotSignificant
ANKMY2	-0.245387	0.0545434	chr7	NotSignificant
ANKRA2	0.0128307	0.945124	chr5	NotSignificant
ANKRD1	-1.23735	0.000219094	chr10	pvalue<0.05&log2FC<-1
ANKRD10	0.170787	0.0120481	chr13	NotSignificant
ANKRD11	-0.152417	0.0739345	chr16	NotSignificant
ANKRD12	0.142861	0.179925	chr18	NotSignificant
ANKRD13A	-0.323835	1.63486e-07	chr12	NotSignificant
ANKRD13B	-0.0159149	0.938794	chr17	NotSignificant
ANKRD13C	-0.0157535	0.863614	chr1	NotSignificant
ANKRD13D	0.314324	0.0103822	chr11	NotSignificant
ANKRD16	0.448054	0.00169667	chr10	NotSignificant
ANKRD17	-0.101459	0.142031	chr4	NotSignificant
ANKRD18B	1.15767	1.63775e-07	chr9	pvalue<0.05&log2FC>1
ANKRD18CP	0.572096	5.08937e-07	chr9	NotSignificant
ANKRD19P	0.699115	0.00161902	chr9	NotSignificant
ANKRD2	0.33224	0.868145	chr10	NotSignificant
ANKRD23	-0.336073	0.102255	chr2	NotSignificant
ANKRD24	0.164962	0.263569	chr19	NotSignificant
ANKRD26	-0.0627411	0.688082	chr10	NotSignificant
ANKRD26P1	0.541112	0.00393135	chr16	NotSignificant
ANKRD27	-0.417396	7.72224e-07	chr19	NotSignificant
ANKRD28	0.227236	0.000428451	chr3	NotSignificant
ANKRD31	0.397523	0.78425	chr5	NotSignificant
ANKRD33	-0.0643069	0.911774	chr12	NotSignificant
ANKRD33B	-0.00180707	0.99208	chr5	NotSignificant
ANKRD34A	0.0458335	0.834567	chr1	NotSignificant
ANKRD34B	0.846202	0.326022	chr5	NotSignificant
ANKRD35	-0.417848	0.675764	chr1	NotSignificant
ANKRD36	0.438788	0.0604526	chr2	NotSignificant
ANKRD36B	0.463363	0.00343726	chr2	NotSignificant
ANKRD36C	1.24268	1.61316e-07	chr2	pvalue<0.05&log2FC>1
ANKRD37	-0.399243	0.0898475	chr4	NotSignificant
ANKRD39	-0.169552	0.308703	chr2	NotSignificant
ANKRD40	0.0343646	0.632853	chr17	NotSignificant
ANKRD42	0.367048	2.76266e-05	chr11	NotSignificant
ANKRD44	0.732434	0.534633	chr2	NotSignificant
ANKRD45	0.0187233	0.908617	chr1	NotSignificant
ANKRD46	0.879652	1.74012e-21	chr8	NotSignificant
ANKRD49	0.00946604	0.94751	chr11	NotSignificant
ANKRD50	0.878303	1.91959e-45	chr4	NotSignificant
ANKRD52	-0.150111	0.0119286	chr12	NotSignificant
ANKRD53	-0.131889	0.918347	chr2	NotSignificant
ANKRD54	0.118417	0.155583	chr22	NotSignificant
ANKRD55	-0.404948	0.00102289	chr5	NotSignificant
ANKRD6	-0.845054	0.00206396	chr6	NotSignificant
ANKRD63	1.46284	0.00690319	chr15	pvalue<0.05&log2FC>1
ANKRD65	0.297807	0.393009	chr1	NotSignificant
ANKRD9	-0.0457019	0.631603	chr14	NotSignificant
ANKS1A	-0.206283	0.003873	chr6	NotSignificant
ANKS3	0.0179653	0.924718	chr16	NotSignificant
ANKS6	0.161874	0.140023	chr9	NotSignificant
ANKZF1	0.0772486	0.445079	chr2	NotSignificant
ANLN	0.0417055	0.554579	chr7	NotSignificant
ANO1	-1.39294	0.112894	chr11	NotSignificant
ANO10	0.411671	2.12397e-06	chr3	NotSignificant
ANO2	0.754585	1.15983e-07	chr12	NotSignificant
ANO5	-0.0378232	0.879078	chr11	NotSignificant
ANO6	-0.629793	1.01005e-25	chr12	NotSignificant
ANO7	0.872278	5.62261e-05	chr2	NotSignificant
ANO8	0.324317	2.01106e-05	chr19	NotSignificant
ANO9	-0.194256	0.301731	chr11	NotSignificant
ANOS1	0.169757	0.30143	chrX	NotSignificant
ANP32A	0.0205049	0.811468	chr15	NotSignificant
ANP32A-IT1	0.872638	0.0247775	chr15	NotSignificant
ANP32AP1	-0.0500281	0.751297	chr15	NotSignificant
ANP32B	-0.21491	0.0464465	chr9	NotSignificant
ANP32C	-0.00466532	0.982969	chr4	NotSignificant
ANP32D	0.471073	0.812049	chr12	NotSignificant
ANP32E	0.288874	1.05503e-07	chr1	NotSignificant
ANPEP	1.09351	0.0137471	chr15	pvalue<0.05&log2FC>1
ANTKMT	-0.0214243	0.891504	chr16	NotSignificant
ANTXR1	-1.27195	3.54541e-07	chr2	pvalue<0.05&log2FC<-1
ANTXR2	-0.298753	0.000674195	chr4	NotSignificant
ANXA1	-2.98529	1.15412e-42	chr9	pvalue<0.05&log2FC<-1
ANXA11	-0.329726	5.90435e-06	chr10	NotSignificant
ANXA2	-0.195916	0.00773658	chr15	NotSignificant
ANXA2P1	-0.0957944	0.871241	chr4	NotSignificant
ANXA2P2	-0.215898	0.00145263	chr9	NotSignificant
ANXA2P3	0.272572	0.616958	chr10	NotSignificant
ANXA2R	-0.46401	0.236168	chr5	NotSignificant
ANXA3	-0.559203	1.46113e-11	chr4	NotSignificant
ANXA4	-0.264322	0.0166677	chr2	NotSignificant
ANXA5	-0.150148	0.0828697	chr4	NotSignificant
ANXA6	0.122729	0.179825	chr5	NotSignificant
ANXA7	-0.130572	0.164142	chr10	NotSignificant
AOC2	-0.876225	5.24261e-19	chr17	NotSignificant
AOC3	-0.89441	1.43883e-14	chr17	NotSignificant
AOC4P	0.503852	0.732446	chr17	NotSignificant
AOPEP	-0.161853	0.0788442	chr9	NotSignificant
AOX1	-1.02588	0.117058	chr2	NotSignificant
AP1AR	0.12292	0.229811	chr4	NotSignificant
AP1B1	-0.00171681	0.986881	chr22	NotSignificant
AP1G1	0.0496463	0.527788	chr16	NotSignificant
AP1G2	-0.261142	0.00343934	chr14	NotSignificant
AP1M1	-0.0725833	0.551439	chr19	NotSignificant
AP1M2	-0.0409003	0.644408	chr19	NotSignificant
AP1S1	-0.00727953	0.954343	chr7	NotSignificant
AP1S2	-0.682753	1.66341e-15	chrX	NotSignificant
AP1S3	-0.464354	0.01118	chr2	NotSignificant
AP2A1	-0.16365	0.01511	chr19	NotSignificant
AP2A2	-0.0412746	0.795149	chr11	NotSignificant
AP2B1	-0.240898	1.05297e-06	chr17	NotSignificant
AP2M1	-0.0638818	0.465626	chr3	NotSignificant
AP2S1	-0.128263	0.193734	chr19	NotSignificant
AP3B1	-0.0251208	0.775639	chr5	NotSignificant
AP3B2	0.191932	0.319421	chr15	NotSignificant
AP3D1	-0.00666218	0.943772	chr19	NotSignificant
AP3M1	-0.132064	0.0610866	chr10	NotSignificant
AP3M2	0.052751	0.646027	chr8	NotSignificant
AP3S1	-0.358916	1.22128e-07	chr5	NotSignificant
AP3S2	0.213574	0.672461	chr15	NotSignificant
AP4B1	-0.0456272	0.739238	chr1	NotSignificant
AP4E1	-0.0409605	0.63613	chr15	NotSignificant
AP4M1	0.206141	0.0922216	chr7	NotSignificant
AP4S1	-0.526821	1.80355e-07	chr14	NotSignificant
AP5B1	0.597569	3.4057e-19	chr11	NotSignificant
AP5M1	-0.123005	0.0456309	chr14	NotSignificant
AP5S1	-0.0570233	0.617866	chr20	NotSignificant
AP5Z1	0.0278442	0.813057	chr7	NotSignificant
APAF1	-0.0385514	0.663218	chr12	NotSignificant
APBA1	0.376305	0.666647	chr9	NotSignificant
APBA2	-0.23411	0.410682	chr15	NotSignificant
APBA3	-0.147502	0.114175	chr19	NotSignificant
APBB1	0.403774	0.00441622	chr11	NotSignificant
APBB2	-0.537674	2.76765e-10	chr4	NotSignificant
APBB3	-0.327533	0.00667334	chr5	NotSignificant
APC	-0.503414	6.40456e-08	chr5	NotSignificant
APC2	1.23265	1.52746e-28	chr19	pvalue<0.05&log2FC>1
APCDD1	0.798153	4.31734e-06	chr18	NotSignificant
APEH	0.166414	0.0158317	chr3	NotSignificant
APELA	-0.564075	3.73104e-22	chr4	NotSignificant
APEX1	0.218842	0.000168613	chr14	NotSignificant
APEX2	0.201428	0.00321999	chrX	NotSignificant
APH1A	-0.231677	0.00054587	chr1	NotSignificant
APH1B	-1.89905	1.69353e-05	chr15	pvalue<0.05&log2FC<-1
API5	0.218459	0.000241239	chr11	NotSignificant
APIP	0.446514	6.40355e-05	chr11	NotSignificant
APLF	-0.539025	0.0600461	chr2	NotSignificant
APLNR	-1.10589	2.68064e-11	chr11	pvalue<0.05&log2FC<-1
APLP1	0.454801	1.16547e-07	chr19	NotSignificant
APLP2	-0.0844376	0.137281	chr11	NotSignificant
APMAP	-0.552744	3.49816e-15	chr20	NotSignificant
APOBEC3B	-0.101948	0.849299	chr22	NotSignificant
APOBEC3B-AS1	1.91151	0.00140585	chr22	pvalue<0.05&log2FC>1
APOBEC3C	-0.182079	0.0156391	chr22	NotSignificant
APOBEC3D	-0.0634326	0.520801	chr22	NotSignificant
APOBEC3F	-0.166896	0.0164824	chr22	NotSignificant
APOBEC3G	-0.229848	0.016248	chr22	NotSignificant
APOBEC3H	-1.44605	0.000674195	chr22	pvalue<0.05&log2FC<-1
APOBR	-0.0979701	0.75064	chr16	NotSignificant
APOC1	0.011472	0.942538	chr19	NotSignificant
APOC1P1	-0.431701	0.43269	chr19	NotSignificant
APOD	0.514468	0.326894	chr3	NotSignificant
APOE	-0.0169736	0.853905	chr19	NotSignificant
APOL1	0.152405	0.799248	chr22	NotSignificant
APOL2	-0.616785	0.465346	chr22	NotSignificant
APOL6	-0.390654	0.782906	chr22	NotSignificant
APOLD1	0.18278	0.826031	chr12	NotSignificant
APOO	0.284104	0.110097	chrX	NotSignificant
APOOL	0.213302	0.000933635	chrX	NotSignificant
APOOP5	0.139551	0.766341	chr16	NotSignificant
APP	-0.00208829	0.982165	chr21	NotSignificant
APPBP2	-0.432714	6.56233e-06	chr17	NotSignificant
APPL1	-0.0503832	0.564419	chr3	NotSignificant
APPL2	0.302727	0.0213192	chr12	NotSignificant
APRT	0.0722225	0.421569	chr16	NotSignificant
APTR	-0.0281577	0.921882	chr7	NotSignificant
APTX	-0.336616	3.22438e-06	chr9	NotSignificant
AQP1	-0.620255	0.610061	chr7	NotSignificant
AQP11	-0.461783	0.0162454	chr11	NotSignificant
AQP3	-0.105185	0.259748	chr9	NotSignificant
AQP5	0.425457	0.30886	chr12	NotSignificant
AQP7	1.05373	0.503574	chr9	NotSignificant
AQR	-0.0862646	0.234626	chr15	NotSignificant
AR	0.389147	0.699435	chrX	NotSignificant
ARAF	0.0481922	0.575355	chrX	NotSignificant
ARAP1	-0.1298	0.0548111	chr11	NotSignificant
ARAP3	-0.450351	0.00017962	chr5	NotSignificant
ARC	0.154844	0.604523	chr8	NotSignificant
ARCN1	-0.568542	5.47721e-30	chr11	NotSignificant
AREL1	-0.264059	0.000118358	chr14	NotSignificant
ARF1	-0.102247	0.137209	chr1	NotSignificant
ARF3	0.0386914	0.681948	chr12	NotSignificant
ARF4	-0.063275	0.318556	chr3	NotSignificant
ARF4-AS1	0.0255351	0.977442	chr3	NotSignificant
ARF5	-0.103822	0.217294	chr7	NotSignificant
ARF6	0.189893	0.00230938	chr14	NotSignificant
ARFGAP1	0.251234	0.000189623	chr20	NotSignificant
ARFGAP2	0.00141661	0.989725	chr11	NotSignificant
ARFGAP3	-0.0792098	0.511404	chr22	NotSignificant
ARFGEF1	-0.122563	0.0479073	chr8	NotSignificant
ARFGEF2	0.116457	0.049983	chr20	NotSignificant
ARFGEF3	-0.0219044	0.847406	chr6	NotSignificant
ARFIP1	0.0963104	0.170151	chr4	NotSignificant
ARFIP2	-0.0705956	0.475784	chr11	NotSignificant
ARFRP1	0.151674	0.117429	chr20	NotSignificant
ARG2	-0.185462	0.221312	chr14	NotSignificant
ARGFX	-0.0886401	0.737903	chr3	NotSignificant
ARGLU1	0.140914	0.0780656	chr13	NotSignificant
ARHGAP1	0.0573182	0.421675	chr11	NotSignificant
ARHGAP10	-0.505561	5.79516e-06	chr4	NotSignificant
ARHGAP11A	-0.278192	0.0161465	chr15	NotSignificant
ARHGAP11B	0.0658157	0.93098	chr15	NotSignificant
ARHGAP12	-0.455698	3.99428e-12	chr10	NotSignificant
ARHGAP17	0.306899	0.000146117	chr16	NotSignificant
ARHGAP18	-0.65512	1.04845e-23	chr6	NotSignificant
ARHGAP19	-0.755324	4.08914e-41	chr10	NotSignificant
ARHGAP21	0.0734875	0.420528	chr10	NotSignificant
ARHGAP22	0.442318	0.21288	chr10	NotSignificant
ARHGAP23	-0.108457	0.852503	chr17	NotSignificant
ARHGAP24	0.122298	0.902644	chr4	NotSignificant
ARHGAP25	-0.868283	0.468279	chr2	NotSignificant
ARHGAP26	-0.353429	0.0401875	chr5	NotSignificant
ARHGAP27	-0.642289	0.017602	chr17	NotSignificant
ARHGAP27P1	-0.125139	0.546707	chr17	NotSignificant
ARHGAP27P1-BPTFP1-KPNA2P3	0.188113	0.488541	chr17	NotSignificant
ARHGAP28	-0.146904	0.329723	chr18	NotSignificant
ARHGAP29	-0.412916	2.74997e-05	chr1	NotSignificant
ARHGAP30	0.607936	0.299334	chr1	NotSignificant
ARHGAP31	-0.791858	2.11197e-40	chr3	NotSignificant
ARHGAP31-AS1	-1.21983	0.0523847	chr3	NotSignificant
ARHGAP32	-0.0793018	0.390178	chr11	NotSignificant
ARHGAP33	0.312315	0.00777329	chr19	NotSignificant
ARHGAP35	-0.367354	1.63012e-12	chr19	NotSignificant
ARHGAP39	-0.0970744	0.30311	chr8	NotSignificant
ARHGAP4	0.0115918	0.957458	chrX	NotSignificant
ARHGAP42	-0.515549	2.09025e-25	chr11	NotSignificant
ARHGAP42-AS1	0.0860581	0.94094	chr11	NotSignificant
ARHGAP44	-0.178029	0.151684	chr17	NotSignificant
ARHGAP45	0.984063	4.16001e-47	chr19	NotSignificant
ARHGAP5	-0.318167	4.2232e-07	chr14	NotSignificant
ARHGAP5-AS1	-0.439737	0.390768	chr14	NotSignificant
ARHGAP6	0.448549	0.039924	chrX	NotSignificant
ARHGAP8	0.404507	0.715097	chr22	NotSignificant
ARHGAP9	0.276653	0.467871	chr12	NotSignificant
ARHGDIA	-0.0782587	0.245385	chr17	NotSignificant
ARHGDIB	-2.71794	7.23337e-24	chr12	pvalue<0.05&log2FC<-1
ARHGDIG	0.408508	0.0198251	chr16	NotSignificant
ARHGEF1	-0.209166	0.028996	chr19	NotSignificant
ARHGEF10L	0.138103	0.556412	chr1	NotSignificant
ARHGEF11	0.027478	0.700706	chr1	NotSignificant
ARHGEF12	-0.326379	8.25056e-08	chr11	NotSignificant
ARHGEF15	-0.372034	0.00152445	chr17	NotSignificant
ARHGEF16	0.0833719	0.254547	chr1	NotSignificant
ARHGEF17	-0.190316	0.0335873	chr11	NotSignificant
ARHGEF18	-0.160671	0.00821454	chr19	NotSignificant
ARHGEF19	0.144461	0.508692	chr1	NotSignificant
ARHGEF2	-0.78342	7.46e-37	chr1	NotSignificant
ARHGEF25	0.48394	7.0343e-05	chr12	NotSignificant
ARHGEF3	-0.456726	0.0322225	chr3	NotSignificant
ARHGEF33	-0.473699	0.111249	chr2	NotSignificant
ARHGEF34P	0.142835	0.455285	chr7	NotSignificant
ARHGEF35	0.351993	0.000254911	chr7	NotSignificant
ARHGEF37	-0.505235	0.312554	chr5	NotSignificant
ARHGEF38	-2.30363	1.05931e-08	chr4	pvalue<0.05&log2FC<-1
ARHGEF39	-0.118606	0.195407	chr9	NotSignificant
ARHGEF4	0.759398	5.54067e-09	chr2	NotSignificant
ARHGEF40	-0.499348	0.00126585	chr14	NotSignificant
ARHGEF5	0.0626104	0.64624	chr7	NotSignificant
ARHGEF6	-0.516421	0.656102	chrX	NotSignificant
ARHGEF7	0.0136681	0.892117	chr13	NotSignificant
ARHGEF9	-0.487022	0.00912206	chrX	NotSignificant
ARID1A	0.0479699	0.57355	chr1	NotSignificant
ARID1B	0.416713	2.81107e-13	chr6	NotSignificant
ARID2	0.233834	0.000610534	chr12	NotSignificant
ARID3A	0.465602	5.23581e-17	chr19	NotSignificant
ARID3B	0.0884985	0.138945	chr15	NotSignificant
ARID4A	-0.243928	0.0687504	chr14	NotSignificant
ARID4B	0.123497	0.189704	chr1	NotSignificant
ARID5A	0.184827	0.149968	chr2	NotSignificant
ARID5B	-0.399499	0.00312879	chr10	NotSignificant
ARIH1	-0.342903	5.4381e-09	chr15	NotSignificant
ARIH2	0.198986	0.00036758	chr3	NotSignificant
ARIH2OS	0.142158	0.738901	chr3	NotSignificant
ARL1	-0.560693	2.41211e-19	chr12	NotSignificant
ARL10	-0.0164868	0.901526	chr5	NotSignificant
ARL11	-0.2211	0.13936	chr13	NotSignificant
ARL13B	-1.1315	3.52038e-19	chr3	pvalue<0.05&log2FC<-1
ARL14EP	-0.112502	0.34001	chr11	NotSignificant
ARL15	0.428327	1.02234e-06	chr5	NotSignificant
ARL16	-0.0413846	0.736048	chr17	NotSignificant
ARL17A	-0.0320414	0.987088	chr17	NotSignificant
ARL2	-0.0170009	0.899141	chr11	NotSignificant
ARL2-SNX15	0.0104498	0.9924	chr11	NotSignificant
ARL2BP	-0.0216856	0.856418	chr16	NotSignificant
ARL3	0.244869	0.213036	chr10	NotSignificant
ARL4A	-0.0979296	0.53296	chr7	NotSignificant
ARL4C	-0.114758	0.62916	chr2	NotSignificant
ARL4D	0.129997	0.328716	chr17	NotSignificant
ARL5A	0.231254	0.00054102	chr2	NotSignificant
ARL5B	0.617526	7.60133e-27	chr10	NotSignificant
ARL5C	1.60099	0.295654	chr17	NotSignificant
ARL6	-0.378576	0.0453818	chr3	NotSignificant
ARL6IP1	-0.00592686	0.963775	chr16	NotSignificant
ARL6IP4	-0.0960473	0.338949	chr12	NotSignificant
ARL6IP5	0.173268	0.144202	chr3	NotSignificant
ARL6IP6	-0.0044353	0.975248	chr2	NotSignificant
ARL8A	0.25466	0.00119633	chr1	NotSignificant
ARL8B	0.30248	7.05351e-08	chr3	NotSignificant
ARL9	-0.210422	0.866574	chr4	NotSignificant
ARLNC1	0.393683	0.781006	chr16	NotSignificant
ARMC1	0.0889236	0.156615	chr8	NotSignificant
ARMC10	0.110535	0.516998	chr7	NotSignificant
ARMC2	-0.312818	0.294308	chr6	NotSignificant
ARMC3	0.332434	0.819907	chr10	NotSignificant
ARMC5	0.356655	1.54983e-05	chr16	NotSignificant
ARMC6	0.294671	1.3385e-05	chr19	NotSignificant
ARMC7	0.195773	0.0351745	chr17	NotSignificant
ARMC8	-0.44725	7.14956e-10	chr3	NotSignificant
ARMC9	0.203906	0.0105239	chr2	NotSignificant
ARMCX1	0.0195235	0.908584	chrX	NotSignificant
ARMCX2	-0.238133	0.00230938	chrX	NotSignificant
ARMCX3	-0.639372	2.89923e-16	chrX	NotSignificant
ARMCX4	0.363202	0.0662217	chrX	NotSignificant
ARMCX5	0.234985	0.0223717	chrX	NotSignificant
ARMCX5-GPRASP2	0.39849	0.160663	chrX	NotSignificant
ARMCX6	-0.862521	0.0094642	chrX	NotSignificant
ARMH1	0.465013	0.682501	chr1	NotSignificant
ARMH3	-0.459012	1.85272e-12	chr10	NotSignificant
ARMH4	0.321641	0.1854	chr14	NotSignificant
ARMT1	0.162866	0.0335775	chr6	NotSignificant
ARNT	-0.289127	8.17169e-06	chr1	NotSignificant
ARNT2	1.02213	0.178117	chr15	NotSignificant
ARNTL	-0.593116	0.0573581	chr11	NotSignificant
ARNTL2	-0.923204	2.94516e-28	chr12	NotSignificant
ARPC1A	0.0679003	0.46031	chr7	NotSignificant
ARPC1B	-0.0762743	0.286626	chr7	NotSignificant
ARPC2	0.016599	0.911151	chr2	NotSignificant
ARPC3	-0.0472028	0.68827	chr12	NotSignificant
ARPC4	-0.0312304	0.756784	chr3	NotSignificant
ARPC5	-0.380206	2.31808e-08	chr1	NotSignificant
ARPC5L	0.0883267	0.296899	chr9	NotSignificant
ARPIN	-0.339358	2.93575e-05	chr15	NotSignificant
ARPP19	0.0214808	0.804992	chr15	NotSignificant
ARRB1	-0.571847	4.62182e-23	chr11	NotSignificant
ARRB2	-0.124903	0.446759	chr17	NotSignificant
ARRDC1	0.0341162	0.78737	chr9	NotSignificant
ARRDC1-AS1	-0.171626	0.119375	chr9	NotSignificant
ARRDC2	0.0418736	0.659201	chr19	NotSignificant
ARRDC3	-0.139587	0.0248789	chr5	NotSignificant
ARRDC3-AS1	0.100185	0.885547	chr5	NotSignificant
ARRDC4	0.920403	3.46933e-22	chr15	NotSignificant
ARSA	-0.0488108	0.782274	chr22	NotSignificant
ARSB	0.266261	0.00311937	chr5	NotSignificant
ARSD	-0.126387	0.323265	chrX	NotSignificant
ARSG	0.00275602	0.990714	chr17	NotSignificant
ARSI	0.27564	0.000209331	chr5	NotSignificant
ARSK	-0.576231	2.29103e-05	chr5	NotSignificant
ARSL	-0.0793497	0.931039	chrX	NotSignificant
ART1	2.42285	6.99934e-08	chr11	pvalue<0.05&log2FC>1
ART5	0.911902	1.22355e-13	chr11	NotSignificant
ARTN	-0.0538562	0.851872	chr1	NotSignificant
ARV1	-0.478428	0.00142841	chr1	NotSignificant
ARVCF	0.272355	0.0351122	chr22	NotSignificant
ARX	-0.251893	0.0114234	chrX	NotSignificant
AS3MT	0.160613	0.918857	chr10	NotSignificant
ASAH1	-0.119054	0.189403	chr8	NotSignificant
ASAH2	-0.18878	0.443145	chr10	NotSignificant
ASAH2B	-0.274476	0.0411961	chr10	NotSignificant
ASAP1	-0.0385523	0.675263	chr8	NotSignificant
ASAP1-IT1	-0.470709	0.65712	chr8	NotSignificant
ASAP1-IT2	-0.120482	0.886109	chr8	NotSignificant
ASAP2	0.789884	1.25776e-20	chr2	NotSignificant
ASAP3	0.245675	0.0229837	chr1	NotSignificant
ASB1	-0.107635	0.20084	chr2	NotSignificant
ASB12	0.830865	0.611627	chrX	NotSignificant
ASB13	0.367704	0.0393047	chr10	NotSignificant
ASB16	0.794196	0.401665	chr17	NotSignificant
ASB16-AS1	-0.0823892	0.59213	chr17	NotSignificant
ASB3	0.653397	0.00201109	chr2	NotSignificant
ASB6	0.210354	0.00154243	chr9	NotSignificant
ASB7	0.15687	0.0815482	chr15	NotSignificant
ASB8	0.50454	9.87019e-05	chr12	NotSignificant
ASB9	0.452088	0.800415	chrX	NotSignificant
ASCC1	-0.155495	0.058888	chr10	NotSignificant
ASCC2	0.381549	3.51297e-07	chr22	NotSignificant
ASCC3	-0.0198236	0.846881	chr6	NotSignificant
ASCL1	0.822708	0.328917	chr12	NotSignificant
ASCL2	-0.21967	0.67021	chr11	NotSignificant
ASF1A	0.299083	6.15019e-05	chr6	NotSignificant
ASF1B	-0.16169	0.036639	chr19	NotSignificant
ASGR1	-0.132287	0.936741	chr17	NotSignificant
ASH1L	0.183195	0.0214374	chr1	NotSignificant
ASH1L-AS1	-0.147964	0.464576	chr1	NotSignificant
ASH2L	-0.00126266	0.987768	chr8	NotSignificant
ASIC1	-0.164314	0.703743	chr12	NotSignificant
ASIC2	0.13501	0.824743	chr17	NotSignificant
ASIC3	0.027939	0.899424	chr7	NotSignificant
ASIC4	0.680941	0.424897	chr2	NotSignificant
ASL	-0.439322	0.000841485	chr7	NotSignificant
ASNS	0.0158106	0.973097	chr7	NotSignificant
ASNSD1	0.247439	0.000111695	chr2	NotSignificant
ASNSP1	0.879738	0.246662	chr8	NotSignificant
ASPA	-2.05623	2.55785e-20	chr17	pvalue<0.05&log2FC<-1
ASPG	0.491214	0.51763	chr14	NotSignificant
ASPH	-0.0721886	0.33317	chr8	NotSignificant
ASPHD1	-0.496435	0.186521	chr16	NotSignificant
ASPHD2	0.344139	0.00345147	chr22	NotSignificant
ASPM	0.198599	0.012176	chr1	NotSignificant
ASPRV1	-0.696962	0.161503	chr2	NotSignificant
ASPSCR1	-0.0683742	0.593753	chr17	NotSignificant
ASRGL1	-0.0263342	0.712735	chr11	NotSignificant
ASS1	0.438253	0.000259568	chr9	NotSignificant
ASTE1	-0.384138	0.00125446	chr3	NotSignificant
ASTN2	0.0224762	0.897501	chr9	NotSignificant
ASXL1	-0.0833868	0.445223	chr20	NotSignificant
ASXL2	0.0106125	0.918857	chr2	NotSignificant
ASXL3	0.125258	0.830302	chr18	NotSignificant
ATAD1	0.0177297	0.868283	chr10	NotSignificant
ATAD2	0.0243902	0.834238	chr8	NotSignificant
ATAD2B	-0.129123	0.14487	chr2	NotSignificant
ATAD3A	0.0302581	0.735562	chr1	NotSignificant
ATAD3B	0.468121	4.15497e-14	chr1	NotSignificant
ATAD3C	0.302616	0.0535131	chr1	NotSignificant
ATAD5	-0.375793	6.23356e-07	chr17	NotSignificant
ATCAY	0.542811	2.79708e-14	chr19	NotSignificant
ATE1	0.651569	5.41603e-22	chr10	NotSignificant
ATE1-AS1	0.204867	0.794535	chr10	NotSignificant
ATF1	0.664657	5.72576e-20	chr12	NotSignificant
ATF2	1.04792	7.03524e-47	chr2	pvalue<0.05&log2FC>1
ATF3	-0.641214	3.02826e-19	chr1	NotSignificant
ATF4	0.061666	0.458841	chr22	NotSignificant
ATF5	0.0766846	0.345849	chr19	NotSignificant
ATF6	-0.100152	0.182939	chr1	NotSignificant
ATF6B	-0.207773	0.456818	chr6	NotSignificant
ATF7	0.0113768	0.916527	chr12	NotSignificant
ATF7IP	0.0697511	0.298214	chr12	NotSignificant
ATF7IP2	0.124256	0.267589	chr16	NotSignificant
ATG10	-0.788579	1.37128e-10	chr5	NotSignificant
ATG101	0.012967	0.907308	chr12	NotSignificant
ATG12	-0.0979824	0.193699	chr5	NotSignificant
ATG13	-0.229461	0.000120272	chr11	NotSignificant
ATG14	-0.161222	0.0250721	chr14	NotSignificant
ATG16L1	-0.0952689	0.165135	chr2	NotSignificant
ATG16L2	-0.0391089	0.883828	chr11	NotSignificant
ATG2A	0.0999496	0.240078	chr11	NotSignificant
ATG2B	-0.23367	0.000258378	chr14	NotSignificant
ATG3	0.346924	3.00748e-09	chr3	NotSignificant
ATG4A	-0.323856	0.00720712	chrX	NotSignificant
ATG4B	0.185476	0.0259143	chr2	NotSignificant
ATG4C	-1.19129	1.43208e-23	chr1	pvalue<0.05&log2FC<-1
ATG4D	0.202923	0.0145734	chr19	NotSignificant
ATG5	0.166418	0.0060772	chr6	NotSignificant
ATG7	0.115024	0.359309	chr3	NotSignificant
ATG9A	-0.0526967	0.502056	chr2	NotSignificant
ATG9B	0.163266	0.0134372	chr7	NotSignificant
ATIC	0.189177	0.00157746	chr2	NotSignificant
ATL1	-1.92032	0.0584005	chr14	NotSignificant
ATL2	0.213655	0.000216336	chr2	NotSignificant
ATL3	-0.302009	1.53472e-07	chr11	NotSignificant
ATM	0.0793227	0.385887	chr11	NotSignificant
ATMIN	-0.109934	0.070575	chr16	NotSignificant
ATN1	0.201699	0.00514056	chr12	NotSignificant
ATOH1	-0.158923	0.719322	chr4	NotSignificant
ATOH8	0.673745	0.0448226	chr2	NotSignificant
ATOX1	0.00965909	0.973822	chr5	NotSignificant
ATP10A	0.420686	6.87057e-05	chr15	NotSignificant
ATP10B	-1.80604	0.102561	chr5	NotSignificant
ATP10D	-1.45608	0.00349798	chr4	pvalue<0.05&log2FC<-1
ATP11A	-0.362117	3.65388e-11	chr13	NotSignificant
ATP11B	-0.467118	1.56843e-05	chr3	NotSignificant
ATP11C	0.458577	1.55035e-14	chrX	NotSignificant
ATP12A	1.00648	6.6041e-40	chr13	pvalue<0.05&log2FC>1
ATP13A1	0.12387	0.0894205	chr19	NotSignificant
ATP13A2	-0.30516	5.4828e-07	chr1	NotSignificant
ATP13A3	0.235778	7.72132e-05	chr3	NotSignificant
ATP1A1	0.15594	0.00525936	chr1	NotSignificant
ATP1A1-AS1	-1.0606	8.30953e-05	chr1	pvalue<0.05&log2FC<-1
ATP1A3	0.890965	3.89858e-52	chr19	NotSignificant
ATP1B1	0.591387	6.82658e-26	chr1	NotSignificant
ATP1B2	0.276335	0.545518	chr17	NotSignificant
ATP1B3	0.03183	0.682017	chr3	NotSignificant
ATP2A1	0.229003	0.458296	chr16	NotSignificant
ATP2A1-AS1	0.177985	0.638504	chr16	NotSignificant
ATP2A2	0.193464	0.00169932	chr12	NotSignificant
ATP2A3	-0.260638	0.00773876	chr17	NotSignificant
ATP2B1	-0.0412132	0.628261	chr12	NotSignificant
ATP2B1-AS1	0.0860795	0.868283	chr12	NotSignificant
ATP2B3	0.601568	0.668275	chrX	NotSignificant
ATP2B4	-0.12357	0.051591	chr1	NotSignificant
ATP2C1	0.045442	0.629267	chr3	NotSignificant
ATP2C2	-0.32504	0.193047	chr16	NotSignificant
ATP2C2-AS1	-0.161333	0.799248	chr16	NotSignificant
ATP4A	1.67263	0.311099	chr19	NotSignificant
ATP5F1A	0.0304265	0.718388	chr18	NotSignificant
ATP5F1B	0.0876094	0.21523	chr12	NotSignificant
ATP5F1C	0.110049	0.206388	chr10	NotSignificant
ATP5F1D	-0.049617	0.556284	chr19	NotSignificant
ATP5F1E	0.229804	0.431319	chr20	NotSignificant
ATP5IF1	-0.139106	0.307266	chr1	NotSignificant
ATP5MC1	0.00305009	0.983394	chr17	NotSignificant
ATP5MC2	0.0684981	0.41776	chr12	NotSignificant
ATP5MC3	0.0544646	0.533084	chr2	NotSignificant
ATP5MD	0.0418933	0.829172	chr10	NotSignificant
ATP5ME	0.171879	0.516649	chr4	NotSignificant
ATP5MF	0.0867311	0.595766	chr7	NotSignificant
ATP5MG	0.00527528	0.966389	chr11	NotSignificant
ATP5MGL	-0.0741942	0.900381	chr22	NotSignificant
ATP5MPL	0.0449048	0.627996	chr14	NotSignificant
ATP5PB	0.0949377	0.33032	chr1	NotSignificant
ATP5PD	0.18547	0.0850867	chr17	NotSignificant
ATP5PF	0.154664	0.30886	chr21	NotSignificant
ATP5PO	0.0511037	0.618512	chr21	NotSignificant
ATP6AP1	0.393354	1.29087e-14	chrX	NotSignificant
ATP6AP1L	-0.572139	0.0877802	chr5	NotSignificant
ATP6AP2	0.278653	3.60454e-06	chrX	NotSignificant
ATP6V0A1	-0.0417846	0.637292	chr17	NotSignificant
ATP6V0A2	-0.114658	0.118951	chr12	NotSignificant
ATP6V0A4	-1.23197	0.190986	chr7	NotSignificant
ATP6V0B	0.021801	0.849421	chr1	NotSignificant
ATP6V0C	0.068279	0.509905	chr16	NotSignificant
ATP6V0D1	0.05361	0.498253	chr16	NotSignificant
ATP6V0D2	-2.17859	1.06758e-05	chr8	pvalue<0.05&log2FC<-1
ATP6V0E1	-0.249953	0.000348346	chr5	NotSignificant
ATP6V0E2	-0.318431	0.000211625	chr7	NotSignificant
ATP6V0E2-AS1	-0.423702	0.351897	chr7	NotSignificant
ATP6V1A	-0.277205	5.90435e-06	chr3	NotSignificant
ATP6V1B1	-0.571345	1.79898e-09	chr2	NotSignificant
ATP6V1B2	-0.042134	0.655738	chr8	NotSignificant
ATP6V1C1	-0.336731	3.62118e-08	chr8	NotSignificant
ATP6V1C2	-1.26171	2.06532e-16	chr2	pvalue<0.05&log2FC<-1
ATP6V1D	-0.0651357	0.503574	chr14	NotSignificant
ATP6V1E1	0.0596251	0.492354	chr22	NotSignificant
ATP6V1E2	-0.728683	0.00166012	chr2	NotSignificant
ATP6V1F	0.0608912	0.468835	chr7	NotSignificant
ATP6V1FNB	0.297907	0.52969	chr7	NotSignificant
ATP6V1G1	0.132747	0.108895	chr9	NotSignificant
ATP6V1G2-DDX39B	0.163241	0.815517	chr6	NotSignificant
ATP6V1H	-0.0726665	0.502173	chr8	NotSignificant
ATP7A	0.148665	0.166232	chrX	NotSignificant
ATP7B	1.19179	2.31334e-58	chr13	pvalue<0.05&log2FC>1
ATP8A1	0.151566	0.898449	chr4	NotSignificant
ATP8A2	0.84773	0.00620172	chr13	NotSignificant
ATP8B1	-0.934993	1.03651e-33	chr18	NotSignificant
ATP8B2	0.164276	0.00719278	chr1	NotSignificant
ATP8B3	0.0735941	0.616608	chr19	NotSignificant
ATP8B4	-1.08713	0.0253537	chr15	pvalue<0.05&log2FC<-1
ATP8B5P	0.346121	0.0238363	chr9	NotSignificant
ATP9A	0.389323	8.37098e-13	chr20	NotSignificant
ATP9B	0.0495876	0.684611	chr18	NotSignificant
ATPAF1	-0.175073	0.0051615	chr1	NotSignificant
ATPAF2	-0.150014	0.198748	chr17	NotSignificant
ATPSCKMT	0.133359	0.288838	chr5	NotSignificant
ATR	0.173339	0.123929	chr3	NotSignificant
ATRAID	-0.0565005	0.605558	chr2	NotSignificant
ATRIP	0.00391301	0.991674	chr3	NotSignificant
ATRIP-TREX1	0.179988	0.828572	chr3	NotSignificant
ATRN	-0.106913	0.111479	chr20	NotSignificant
ATRNL1	-1.68559	0.158975	chr10	NotSignificant
ATRX	0.445998	5.723e-09	chrX	NotSignificant
ATXN1	-0.588544	1.18669e-18	chr6	NotSignificant
ATXN1-AS1	-0.730854	0.000372548	chr6	NotSignificant
ATXN10	0.241355	0.00119361	chr22	NotSignificant
ATXN1L	-0.361038	1.90511e-10	chr16	NotSignificant
ATXN2	0.284873	0.000170374	chr12	NotSignificant
ATXN2-AS	-0.285891	0.730798	chr12	NotSignificant
ATXN2L	0.0665554	0.455714	chr16	NotSignificant
ATXN3	-0.286616	9.62856e-05	chr14	NotSignificant
ATXN7	0.0363486	0.675349	chr3	NotSignificant
ATXN7L1	-0.442744	5.95936e-09	chr7	NotSignificant
ATXN7L2	-0.155487	0.320786	chr1	NotSignificant
ATXN7L3	-0.0863557	0.305911	chr17	NotSignificant
ATXN7L3B	0.0591216	0.446121	chr12	NotSignificant
AUH	-0.277339	0.00188601	chr9	NotSignificant
AUNIP	0.0174772	0.858968	chr1	NotSignificant
AUP1	0.0189774	0.835567	chr2	NotSignificant
AURKA	-0.133186	0.0206718	chr20	NotSignificant
AURKAIP1	-0.0286444	0.757247	chr1	NotSignificant
AURKAP1	-0.125117	0.28724	chr1	NotSignificant
AURKB	0.0826929	0.255657	chr17	NotSignificant
AURKC	-0.620416	0.0409165	chr19	NotSignificant
AUTS2	0.171119	0.209799	chr7	NotSignificant
AVEN	-0.057644	0.773399	chr15	NotSignificant
AVIL	0.0371965	0.954893	chr12	NotSignificant
AVL9	0.218553	2.18685e-05	chr7	NotSignificant
AVP	1.34807	0.00898913	chr20	pvalue<0.05&log2FC>1
AVPI1	-0.107109	0.473695	chr10	NotSignificant
AVPR1A	0.373312	0.819739	chr12	NotSignificant
AVPR2	-0.43819	0.702797	chrX	NotSignificant
AXDND1	-0.204839	0.718465	chr1	NotSignificant
AXIN1	0.264269	1.8072e-05	chr16	NotSignificant
AXIN2	0.0661205	0.341226	chr17	NotSignificant
AXL	0.198655	0.895428	chr19	NotSignificant
AZI2	-0.0686175	0.503612	chr3	NotSignificant
AZIN1	-0.363392	3.27104e-08	chr8	NotSignificant
AZIN2	0.268096	0.584815	chr1	NotSignificant
B2M	-0.806888	1.54878e-09	chr15	NotSignificant
B3GALNT1	0.642675	0.000546057	chr3	NotSignificant
B3GALNT2	0.0655396	0.392863	chr1	NotSignificant
B3GALT1	1.03167	0.57081	chr2	NotSignificant
B3GALT5	-0.022168	0.924718	chr21	NotSignificant
B3GALT5-AS1	-0.791534	0.108927	chr21	NotSignificant
B3GALT6	0.532399	4.77347e-14	chr1	NotSignificant
B3GAT1	1.16417	0.177604	chr11	NotSignificant
B3GAT3	-0.0113513	0.939636	chr11	NotSignificant
B3GLCT	-0.891832	5.4505e-14	chr13	NotSignificant
B3GNT10	0.650489	1.56213e-08	chr9	NotSignificant
B3GNT2	-0.590742	2.33131e-22	chr2	NotSignificant
B3GNT3	0.0628395	0.926736	chr19	NotSignificant
B3GNT4	-0.0818929	0.836483	chr12	NotSignificant
B3GNT5	-0.118083	0.460698	chr3	NotSignificant
B3GNT7	0.237482	9.47817e-05	chr2	NotSignificant
B3GNT8	0.142447	0.80816	chr19	NotSignificant
B3GNT9	0.08766	0.412516	chr16	NotSignificant
B3GNTL1	-0.272322	0.72773	chr17	NotSignificant
B4GALNT1	0.789004	9.26058e-06	chr12	NotSignificant
B4GALNT2	-0.362666	0.0256794	chr17	NotSignificant
B4GALNT3	-0.761509	1.00971e-23	chr12	NotSignificant
B4GALNT4	0.996682	7.55979e-21	chr11	NotSignificant
B4GALT1	-0.0263925	0.713257	chr9	NotSignificant
B4GALT1-AS1	-0.3186	0.590192	chr9	NotSignificant
B4GALT2	0.0906702	0.404381	chr1	NotSignificant
B4GALT3	-0.230574	0.00170725	chr1	NotSignificant
B4GALT4	0.0538115	0.480741	chr3	NotSignificant
B4GALT5	0.107558	0.0712992	chr20	NotSignificant
B4GALT6	0.501529	2.71536e-08	chr18	NotSignificant
B4GALT7	-0.00752262	0.955811	chr5	NotSignificant
B4GAT1	0.22914	0.00909123	chr11	NotSignificant
B9D1	-0.140383	0.377838	chr17	NotSignificant
B9D2	-0.0387451	0.908376	chr19	NotSignificant
BAAT	-0.237522	0.843654	chr9	NotSignificant
BABAM1	-0.154843	0.0287415	chr19	NotSignificant
BABAM2	-0.502547	1.18325e-06	chr2	NotSignificant
BABAM2-AS1	-0.968024	0.511912	chr2	NotSignificant
BACE1	-0.383909	1.07219e-08	chr11	NotSignificant
BACE1-AS	-0.204454	0.514031	chr11	NotSignificant
BACE2	-0.273125	0.246481	chr21	NotSignificant
BACH1	0.0644576	0.336847	chr21	NotSignificant
BACH1-IT2	1.21862	0.227278	chr21	NotSignificant
BACH2	-0.801105	1.42269e-05	chr6	NotSignificant
BAD	0.204018	0.0366295	chr11	NotSignificant
BAG1	0.0219891	0.876112	chr9	NotSignificant
BAG2	-0.096892	0.258019	chr6	NotSignificant
BAG3	0.0962254	0.261899	chr10	NotSignificant
BAG4	0.0864695	0.167831	chr8	NotSignificant
BAG5	0.47693	1.4978e-14	chr14	NotSignificant
BAG6	-0.0281802	0.973465	chr6	NotSignificant
BAHCC1	1.79206	1.74834e-14	chr17	pvalue<0.05&log2FC>1
BAHD1	-0.126271	0.0418219	chr15	NotSignificant
BAIAP2	0.417337	1.67876e-07	chr17	NotSignificant
BAIAP2-DT	0.014439	0.94094	chr17	NotSignificant
BAIAP2L1	-0.0302714	0.760394	chr7	NotSignificant
BAIAP2L2	0.608559	0.00388643	chr22	NotSignificant
BAIAP3	0.37536	0.0446999	chr16	NotSignificant
BAK1	0.116368	0.210184	chr6	NotSignificant
BAMBI	-0.116206	0.103026	chr10	NotSignificant
BANF1	0.140121	0.0702555	chr11	NotSignificant
BANP	0.28528	0.000804146	chr16	NotSignificant
BAP1	0.213448	0.00210541	chr3	NotSignificant
BARD1	0.272404	4.98597e-07	chr2	NotSignificant
BARHL2	-0.705231	0.0331441	chr1	NotSignificant
BARX1	1.10242	4.05283e-32	chr9	pvalue<0.05&log2FC>1
BARX1-DT	2.43303	0.00124313	chr9	pvalue<0.05&log2FC>1
BARX2	-0.621198	0.22603	chr11	NotSignificant
BASP1	0.776816	8.48924e-41	chr5	NotSignificant
BASP1-AS1	-0.9614	0.535066	chr5	NotSignificant
BATF2	-1.08397	0.0105954	chr11	pvalue<0.05&log2FC<-1
BATF3	0.0378664	0.869298	chr1	NotSignificant
BAX	0.198976	0.000873053	chr19	NotSignificant
BAZ1A	-0.459368	1.1948e-06	chr14	NotSignificant
BAZ1B	0.251149	5.22586e-06	chr7	NotSignificant
BAZ2A	-0.0959998	0.119354	chr12	NotSignificant
BAZ2B	-0.723549	4.08834e-09	chr2	NotSignificant
BBC3	0.129522	0.133044	chr19	NotSignificant
BBIP1	-0.178302	0.255556	chr10	NotSignificant
BBOF1	-1.91067	1.63916e-09	chr14	pvalue<0.05&log2FC<-1
BBOX1-AS1	-0.123686	0.787668	chr11	NotSignificant
BBS1	-0.337909	0.000259865	chr11	NotSignificant
BBS10	-0.328931	0.0272833	chr12	NotSignificant
BBS12	0.094678	0.651219	chr4	NotSignificant
BBS2	-0.00407467	0.980043	chr16	NotSignificant
BBS4	-0.246805	0.0365987	chr15	NotSignificant
BBS5	-0.489617	0.00717741	chr2	NotSignificant
BBS7	-0.440566	0.000111558	chr4	NotSignificant
BBS9	-0.102628	0.441665	chr7	NotSignificant
BBX	-0.562314	1.04038e-20	chr3	NotSignificant
BCAM	0.115483	0.386197	chr19	NotSignificant
BCAN	-0.474182	0.122907	chr1	NotSignificant
BCAP29	-0.589906	0.0905438	chr7	NotSignificant
BCAP31	0.500277	6.27435e-12	chrX	NotSignificant
BCAR1	0.0364295	0.707449	chr16	NotSignificant
BCAR3	-0.557542	0.000129571	chr1	NotSignificant
BCAR4	0.489039	0.587839	chr16	NotSignificant
BCAS2	-0.0127471	0.924718	chr1	NotSignificant
BCAS3	-0.662006	1.33441e-09	chr17	NotSignificant
BCAS4	0.150562	0.321442	chr20	NotSignificant
BCAT1	0.219621	0.000241503	chr12	NotSignificant
BCAT2	0.303068	0.360678	chr19	NotSignificant
BCCIP	-0.194071	0.00204442	chr10	NotSignificant
BCDIN3D	-0.0488405	0.827252	chr12	NotSignificant
BCDIN3D-AS1	-0.487511	0.67087	chr12	NotSignificant
BCKDHA	-0.0585221	0.71632	chr19	NotSignificant
BCKDHB	0.0300498	0.926546	chr6	NotSignificant
BCKDK	-0.0881972	0.387014	chr16	NotSignificant
BCL10	-0.0438972	0.59213	chr1	NotSignificant
BCL11A	-0.0785374	0.480106	chr2	NotSignificant
BCL11B	0.319601	0.000189752	chr14	NotSignificant
BCL2	0.669984	0.668275	chr18	NotSignificant
BCL2L1	0.0152335	0.852787	chr20	NotSignificant
BCL2L10	1.51141	0.0685504	chr15	NotSignificant
BCL2L11	0.118905	0.0816547	chr2	NotSignificant
BCL2L12	-0.0204481	0.887657	chr19	NotSignificant
BCL2L13	-0.0613847	0.400034	chr22	NotSignificant
BCL2L14	-1.69298	0.0461935	chr12	pvalue<0.05&log2FC<-1
BCL2L15	-0.305173	0.734841	chr1	NotSignificant
BCL2L2	-0.877249	2.50761e-11	chr14	NotSignificant
BCL3	0.292542	0.0536363	chr19	NotSignificant
BCL6	0.0732299	0.77825	chr3	NotSignificant
BCL6B	0.335004	0.323703	chr17	NotSignificant
BCL7A	0.102982	0.115544	chr12	NotSignificant
BCL7B	0.0126396	0.910652	chr7	NotSignificant
BCL7C	0.232957	0.116525	chr16	NotSignificant
BCL9	-0.0802578	0.196456	chr1	NotSignificant
BCL9L	-0.153513	0.00575944	chr11	NotSignificant
BCLAF1	0.00445946	0.96332	chr6	NotSignificant
BCLAF3	0.303261	0.00587663	chrX	NotSignificant
BCO2	0.0977279	0.945601	chr11	NotSignificant
BCOR	0.154178	0.0207285	chrX	NotSignificant
BCORL1	0.113748	0.312394	chrX	NotSignificant
BCR	0.0259462	0.779576	chr22	NotSignificant
BCRP3	0.241753	0.00496746	chr22	NotSignificant
BCS1L	-0.0850879	0.362175	chr2	NotSignificant
BCYRN1	0.0277387	0.970272	chr2	NotSignificant
BDH2	-0.251523	0.165664	chr4	NotSignificant
BDNF	0.182908	0.458405	chr11	NotSignificant
BDNF-AS	0.34799	0.508165	chr11	NotSignificant
BDP1	-0.0985108	0.79596	chr5	NotSignificant
BECN1	-0.234042	0.000607376	chr17	NotSignificant
BECN2	-0.375024	0.522999	chr1	NotSignificant
BEGAIN	-0.123079	0.870458	chr14	NotSignificant
BEND3	0.49745	1.80385e-21	chr6	NotSignificant
BEND4	0.364766	1.04282e-06	chr4	NotSignificant
BEND5	-1.10774	0.206342	chr1	NotSignificant
BEND6	-0.793559	0.00127714	chr6	NotSignificant
BEND7	0.180681	0.517824	chr10	NotSignificant
BEST1	0.674238	0.408538	chr11	NotSignificant
BEST4	0.024082	0.973861	chr1	NotSignificant
BET1	0.592018	1.04431e-09	chr7	NotSignificant
BET1L	-0.28147	7.57313e-06	chr11	NotSignificant
BEX1	0.250178	0.803201	chrX	NotSignificant
BEX2	-0.192561	0.584531	chrX	NotSignificant
BEX3	0.0432329	0.785675	chrX	NotSignificant
BEX4	0.413672	2.56761e-08	chrX	NotSignificant
BEX5	-1.55259	0.327456	chrX	NotSignificant
BFSP1	-0.0303345	0.95863	chr20	NotSignificant
BFSP2	0.120853	0.903483	chr3	NotSignificant
BFSP2-AS1	-0.222129	0.879078	chr3	NotSignificant
BGN	1.09468	0.0947528	chrX	NotSignificant
BHLHA15	-0.7144	0.234563	chr7	NotSignificant
BHLHA9	0.522778	0.0151596	chr17	NotSignificant
BHLHE22	0.512452	0.534415	chr8	NotSignificant
BHLHE23	0.370402	0.014418	chr20	NotSignificant
BHLHE40	-0.320137	1.16438e-08	chr3	NotSignificant
BHLHE40-AS1	-1.82884	1.40209e-06	chr3	pvalue<0.05&log2FC<-1
BHLHE41	-0.608819	0.702524	chr12	NotSignificant
BHMT	0.0195912	0.858968	chr5	NotSignificant
BHMT2	0.0883048	0.688689	chr5	NotSignificant
BICC1	0.653343	0.522306	chr10	NotSignificant
BICD1	-0.139818	0.0712992	chr12	NotSignificant
BICD2	-0.537781	2.38589e-20	chr9	NotSignificant
BICDL1	0.10458	0.375402	chr12	NotSignificant
BICDL2	-0.142308	0.464275	chr16	NotSignificant
BICRA	0.200855	0.011683	chr19	NotSignificant
BICRAL	0.424164	1.22235e-08	chr6	NotSignificant
BID	-0.557927	0.00572507	chr22	NotSignificant
BIK	0.0741441	0.736502	chr22	NotSignificant
BIN1	0.48399	3.06728e-12	chr2	NotSignificant
BIN2	-0.69834	2.73118e-07	chr12	NotSignificant
BIN3	0.112469	0.403172	chr8	NotSignificant
BIN3-IT1	0.126074	0.813059	chr8	NotSignificant
BIRC2	0.000217712	0.99867	chr11	NotSignificant
BIRC3	-2.69489	0.000135901	chr11	pvalue<0.05&log2FC<-1
BIRC5	-0.100084	0.18598	chr17	NotSignificant
BIRC6	0.285364	1.28887e-05	chr2	NotSignificant
BIRC7	1.15065	0.364326	chr20	NotSignificant
BISPR	0.413303	0.733734	chr19	NotSignificant
BIVM	-0.0456717	0.769564	chr13	NotSignificant
BLACAT1	-0.462895	0.0191095	chr1	NotSignificant
BLACE	1.17424	0.0124169	chr7	pvalue<0.05&log2FC>1
BLCAP	-0.261706	0.000105199	chr20	NotSignificant
BLM	0.119827	0.151866	chr15	NotSignificant
BLMH	-0.0569441	0.477278	chr17	NotSignificant
BLNK	0.109893	0.680263	chr10	NotSignificant
BLOC1S1	0.008091	0.967933	chr12	NotSignificant
BLOC1S2	0.329085	3.67221e-05	chr10	NotSignificant
BLOC1S3	0.366572	3.5679e-07	chr19	NotSignificant
BLOC1S4	0.25199	0.00115105	chr4	NotSignificant
BLOC1S5-TXNDC5	0.223882	0.915947	chr6	NotSignificant
BLOC1S6	-0.52672	5.0898e-14	chr15	NotSignificant
BLVRA	0.080878	0.94635	chr7	NotSignificant
BLVRB	-0.13039	0.452283	chr19	NotSignificant
BLZF1	0.492161	6.47743e-09	chr1	NotSignificant
BMERB1	-3.06213	0.0305913	chr16	pvalue<0.05&log2FC<-1
BMF	0.200461	0.404569	chr15	NotSignificant
BMI1	0.233144	0.0713851	chr10	NotSignificant
BMP1	-0.611707	7.31234e-06	chr8	NotSignificant
BMP2	-1.2035	1.15262e-49	chr20	pvalue<0.05&log2FC<-1
BMP2K	0.0121201	0.908516	chr4	NotSignificant
BMP4	0.12454	0.441774	chr14	NotSignificant
BMP6	-0.438828	0.270117	chr6	NotSignificant
BMP7	1.05879	1.90158e-06	chr20	pvalue<0.05&log2FC>1
BMP8A	0.189958	0.807338	chr1	NotSignificant
BMP8B	0.634208	0.356806	chr1	NotSignificant
BMPER	0.856306	0.436475	chr7	NotSignificant
BMPR1A	-0.155518	0.0710848	chr10	NotSignificant
BMPR2	-0.685649	7.3797e-34	chr2	NotSignificant
BMS1	-0.00393796	0.980602	chr10	NotSignificant
BMS1P1	0.0262597	0.935249	chr10	NotSignificant
BMS1P14	0.305476	0.274929	chr2	NotSignificant
BMS1P2	0.341944	0.318924	chr10	NotSignificant
BMS1P2-AGAP9	0.097694	0.892117	chr10	NotSignificant
BMS1P20	0.191701	0.193405	chr22	NotSignificant
BMS1P21	-0.589007	0.559303	chr10	NotSignificant
BMS1P4-AGAP5	0.109297	0.803142	chr10	NotSignificant
BMT2	0.256463	0.108921	chr7	NotSignificant
BNC1	0.836848	0.00880222	chr15	NotSignificant
BNC2	0.338416	2.97823e-07	chr9	NotSignificant
BNC2-AS1	-1.51149	0.164747	chr9	NotSignificant
BNIP1	-0.443072	0.000156175	chr5	NotSignificant
BNIP2	-0.0263791	0.760479	chr15	NotSignificant
BNIP3	0.159564	0.0791392	chr10	NotSignificant
BNIP3L	-0.109466	0.30028	chr8	NotSignificant
BNIPL	0.0907308	0.868283	chr1	NotSignificant
BOC	-0.322471	0.615593	chr3	NotSignificant
BOD1	-0.183015	0.00613556	chr5	NotSignificant
BOD1L1	0.220699	0.388027	chr4	NotSignificant
BOD1L2	-1.51985	0.120119	chr18	NotSignificant
BOK	0.193376	0.0841322	chr2	NotSignificant
BOLA1	-0.446213	0.00606583	chr1	NotSignificant
BOLA2-SMG1P6	-0.068433	0.948733	chr16	NotSignificant
BOLA3	0.0080425	0.970048	chr2	NotSignificant
BOLA3-AS1	0.588908	0.0810798	chr2	NotSignificant
BOP1	0.242454	0.00138769	chr8	NotSignificant
BORA	-0.226707	0.00463693	chr13	NotSignificant
BORCS5	-0.35629	6.87654e-05	chr12	NotSignificant
BORCS6	0.0652086	0.53143	chr17	NotSignificant
BORCS7	0.138905	0.166031	chr10	NotSignificant
BORCS8	0.190871	0.199542	chr19	NotSignificant
BPGM	-0.49916	9.04258e-07	chr7	NotSignificant
BPHL	-0.0166692	0.913581	chr6	NotSignificant
BPIFA2	1.20253	0.394419	chr20	NotSignificant
BPNT1	-0.0759032	0.577948	chr1	NotSignificant
BPNT2	0.0131224	0.872403	chr8	NotSignificant
BPTF	0.256749	0.000326555	chr17	NotSignificant
BRAF	-0.0855423	0.36221	chr7	NotSignificant
BRAP	-0.0460454	0.61659	chr12	NotSignificant
BRAT1	-0.00107746	0.9924	chr7	NotSignificant
BRCA1	0.254263	5.26301e-05	chr17	NotSignificant
BRCA2	-0.38498	1.27491e-05	chr13	NotSignificant
BRCC3	-0.00679978	0.953798	chrX	NotSignificant
BRD1	0.115466	0.0670198	chr22	NotSignificant
BRD2	0.369196	0.00398549	chr6	NotSignificant
BRD3	0.133555	0.0201779	chr9	NotSignificant
BRD3OS	0.427454	1.64163e-07	chr9	NotSignificant
BRD4	0.114571	0.155583	chr19	NotSignificant
BRD7	-0.027651	0.816006	chr16	NotSignificant
BRD8	-0.260853	0.000362682	chr5	NotSignificant
BRD9	0.151564	0.0427892	chr5	NotSignificant
BRDT	0.00143822	0.988172	chr1	NotSignificant
BRDTP1	0.185727	0.77863	chrX	NotSignificant
BRF1	0.076698	0.449588	chr14	NotSignificant
BRF2	-0.0745346	0.545518	chr8	NotSignificant
BRI3	-0.145024	0.0699125	chr7	NotSignificant
BRI3BP	-0.877288	1.2019e-61	chr12	NotSignificant
BRICD5	0.419047	0.038219	chr16	NotSignificant
BRINP1	-0.0814744	0.808981	chr9	NotSignificant
BRIP1	-0.00374533	0.974862	chr17	NotSignificant
BRIX1	0.0136605	0.908204	chr5	NotSignificant
BRK1	-0.00639564	0.959935	chr3	NotSignificant
BRMS1	0.0187404	0.871511	chr11	NotSignificant
BRMS1L	0.508122	2.78154e-09	chr14	NotSignificant
BROX	-0.0463156	0.559808	chr1	NotSignificant
BRPF1	0.313743	4.22467e-06	chr3	NotSignificant
BRPF3	-0.27037	8.36093e-07	chr6	NotSignificant
BRSK1	-0.301268	0.448967	chr19	NotSignificant
BRSK2	0.673294	0.000179142	chr11	NotSignificant
BRWD1	-0.0714769	0.444455	chr21	NotSignificant
BRWD1-AS2	0.417442	0.455359	chr21	NotSignificant
BRWD3	0.369587	3.17973e-09	chrX	NotSignificant
BSCL2	-0.0422321	0.906162	chr11	NotSignificant
BSDC1	-0.298501	2.54107e-06	chr1	NotSignificant
BSG	-0.0994582	0.0939134	chr19	NotSignificant
BSN	0.41362	8.28488e-07	chr3	NotSignificant
BSN-DT	-0.0809551	0.955811	chr3	NotSignificant
BSND	-1.23429	0.0420682	chr1	pvalue<0.05&log2FC<-1
BSPRY	-0.296698	0.00127714	chr9	NotSignificant
BST1	0.00890266	0.984128	chr4	NotSignificant
BST2	0.149287	0.837392	chr19	NotSignificant
BTAF1	0.0302488	0.736502	chr10	NotSignificant
BTBD1	-0.158406	0.0252099	chr15	NotSignificant
BTBD10	-0.185379	0.0870045	chr11	NotSignificant
BTBD11	0.162823	0.829431	chr12	NotSignificant
BTBD18	-0.407742	0.22105	chr11	NotSignificant
BTBD19	0.511825	0.122929	chr1	NotSignificant
BTBD2	-0.0291148	0.809548	chr19	NotSignificant
BTBD3	-0.0615348	0.508684	chr20	NotSignificant
BTBD6	-0.190561	0.0186511	chr14	NotSignificant
BTBD8	-0.480108	7.05313e-06	chr1	NotSignificant
BTBD9	-0.495491	4.34178e-11	chr6	NotSignificant
BTD	-0.123386	0.352451	chr3	NotSignificant
BTF3	0.138005	0.184285	chr5	NotSignificant
BTF3L4	0.0602586	0.416383	chr1	NotSignificant
BTG1	0.108032	0.263477	chr12	NotSignificant
BTG2	0.00698292	0.955843	chr1	NotSignificant
BTG3	-0.197193	0.02709	chr21	NotSignificant
BTK	-0.0191578	0.929836	chrX	NotSignificant
BTLA	-1.25153	5.38487e-53	chr3	pvalue<0.05&log2FC<-1
BTN1A1	-0.534403	0.61429	chr6	NotSignificant
BTN2A1	-0.214141	0.0122672	chr6	NotSignificant
BTN2A2	-0.52257	0.00192552	chr6	NotSignificant
BTN2A3P	-0.361355	0.310273	chr6	NotSignificant
BTN3A1	-1.82747	0.0938583	chr6	NotSignificant
BTN3A2	-5.30511	0.00166185	chr6	pvalue<0.05&log2FC<-1
BTN3A3	-0.647087	0.577185	chr6	NotSignificant
BTNL9	0.648714	0.00323893	chr5	NotSignificant
BTRC	0.197932	0.00166413	chr10	NotSignificant
BUB1	-0.14826	0.0252884	chr2	NotSignificant
BUB1B	-0.106671	0.181484	chr15	NotSignificant
BUB1B-PAK6	-0.252682	0.72156	chr15	NotSignificant
BUB3	0.0796186	0.285928	chr10	NotSignificant
BUD13	-0.200215	0.0250559	chr11	NotSignificant
BUD23	0.155214	0.160031	chr7	NotSignificant
BUD31	-0.337765	0.00107829	chr7	NotSignificant
BVES	-0.28227	0.443385	chr6	NotSignificant
BYSL	0.0941598	0.236209	chr6	NotSignificant
BZW1	-0.962146	2.60223e-65	chr2	NotSignificant
BZW2	-0.157558	0.0612759	chr7	NotSignificant
C10orf143	-0.547325	0.113795	chr10	NotSignificant
C10orf55	-1.29109	0.329881	chr10	NotSignificant
C10orf67	0.072425	0.95863	chr10	NotSignificant
C10orf82	-0.0118072	0.983266	chr10	NotSignificant
C10orf88	0.699097	3.06662e-05	chr10	NotSignificant
C10orf88B	0.0632114	0.950792	chr10	NotSignificant
C10orf95	0.0844573	0.230694	chr10	NotSignificant
C10orf99	1.18497	0.314047	chr10	NotSignificant
C11orf1	-0.697094	0.0147776	chr11	NotSignificant
C11orf16	-0.50669	0.389253	chr11	NotSignificant
C11orf24	-0.0211188	0.873169	chr11	NotSignificant
C11orf45	-0.634714	0.436541	chr11	NotSignificant
C11orf49	-0.0401615	0.821093	chr11	NotSignificant
C11orf54	-0.249863	0.00517987	chr11	NotSignificant
C11orf58	0.108989	0.172427	chr11	NotSignificant
C11orf65	-0.336674	0.751622	chr11	NotSignificant
C11orf68	-0.207806	0.0239103	chr11	NotSignificant
C11orf71	-0.658087	1.49645e-06	chr11	NotSignificant
C11orf72	0.697036	0.379669	chr11	NotSignificant
C11orf80	-0.402425	0.189499	chr11	NotSignificant
C11orf86	2.10851	0.188813	chr11	NotSignificant
C11orf87	1.39808	0.0600577	chr11	NotSignificant
C11orf94	0.130996	0.79115	chr11	NotSignificant
C11orf95	-0.466601	3.38233e-12	chr11	NotSignificant
C11orf96	1.47178	1.99819e-48	chr11	pvalue<0.05&log2FC>1
C11orf98	-0.0552758	0.912416	chr11	NotSignificant
C12orf29	-0.0647025	0.65306	chr12	NotSignificant
C12orf4	-0.453581	1.42392e-09	chr12	NotSignificant
C12orf40	1.50477	0.212505	chr12	NotSignificant
C12orf43	-0.143657	0.15916	chr12	NotSignificant
C12orf45	0.00731834	0.967933	chr12	NotSignificant
C12orf56	-0.567091	0.215132	chr12	NotSignificant
C12orf57	0.385495	1.23436e-08	chr12	NotSignificant
C12orf60	-0.688483	0.0160634	chr12	NotSignificant
C12orf65	0.609411	1.20892e-10	chr12	NotSignificant
C12orf66	-0.346656	3.85382e-05	chr12	NotSignificant
C12orf73	-0.0279772	0.920993	chr12	NotSignificant
C12orf75	0.191416	0.0608166	chr12	NotSignificant
C12orf76	-0.469711	0.00166413	chr12	NotSignificant
C13orf42	-0.291658	0.0721942	chr13	NotSignificant
C13orf46	0.935685	0.160362	chr13	NotSignificant
C14orf119	-0.0202965	0.819181	chr14	NotSignificant
C14orf132	0.451825	0.714387	chr14	NotSignificant
C14orf178	0.147107	0.799913	chr14	NotSignificant
C14orf28	-0.323277	0.212952	chr14	NotSignificant
C14orf93	-0.00571123	0.97948	chr14	NotSignificant
C15orf39	0.135307	0.040111	chr15	NotSignificant
C15orf40	0.107925	0.238964	chr15	NotSignificant
C15orf56	0.420819	0.465346	chr15	NotSignificant
C15orf61	0.212556	0.0795504	chr15	NotSignificant
C15orf62	0.653811	0.0838393	chr15	NotSignificant
C15orf65	-0.440557	0.420405	chr15	NotSignificant
C16orf46	0.0807304	0.777372	chr16	NotSignificant
C16orf54	2.97141	1.88055e-06	chr16	pvalue<0.05&log2FC>1
C16orf70	0.214512	0.00262109	chr16	NotSignificant
C16orf71	0.0604183	0.96332	chr16	NotSignificant
C16orf72	0.199407	0.00185515	chr16	NotSignificant
C16orf74	0.366728	0.301675	chr16	NotSignificant
C16orf86	-0.276635	0.432278	chr16	NotSignificant
C16orf87	0.0854149	0.340172	chr16	NotSignificant
C16orf91	0.266774	0.000449531	chr16	NotSignificant
C16orf95	-0.0416047	0.914783	chr16	NotSignificant
C16orf96	0.347826	0.69241	chr16	NotSignificant
C17orf100	-0.023182	0.971496	chr17	NotSignificant
C17orf107	0.242949	0.0764313	chr17	NotSignificant
C17orf113	-0.945758	0.000272623	chr17	NotSignificant
C17orf49	-0.266548	0.377364	chr17	NotSignificant
C17orf58	-0.233193	0.00146287	chr17	NotSignificant
C17orf67	0.299471	0.358879	chr17	NotSignificant
C17orf75	-0.151879	0.163083	chr17	NotSignificant
C17orf80	0.0248345	0.77863	chr17	NotSignificant
C17orf97	0.274594	0.433629	chr17	NotSignificant
C17orf99	0.893778	0.573348	chr17	NotSignificant
C18orf21	0.0630874	0.660486	chr18	NotSignificant
C18orf25	-0.186855	0.00185672	chr18	NotSignificant
C18orf32	0.0640863	0.756029	chr18	NotSignificant
C18orf54	0.169263	0.0211055	chr18	NotSignificant
C18orf61	-0.157471	0.901099	chr18	NotSignificant
C19orf12	0.0829781	0.467478	chr19	NotSignificant
C19orf18	0.520047	0.553502	chr19	NotSignificant
C19orf25	0.289811	6.15048e-06	chr19	NotSignificant
C19orf33	-0.338079	0.0469369	chr19	NotSignificant
C19orf38	-0.642232	0.720941	chr19	NotSignificant
C19orf44	0.0346596	0.852792	chr19	NotSignificant
C19orf47	0.114321	0.216209	chr19	NotSignificant
C19orf48	0.0717702	0.382583	chr19	NotSignificant
C19orf53	0.128258	0.790146	chr19	NotSignificant
C19orf54	0.0323516	0.762123	chr19	NotSignificant
C19orf57	0.0393877	0.823657	chr19	NotSignificant
C19orf67	0.288205	0.64346	chr19	NotSignificant
C19orf71	-1.00709	0.000110272	chr19	pvalue<0.05&log2FC<-1
C19orf73	-0.61233	0.158975	chr19	NotSignificant
C19orf81	0.13761	0.705162	chr19	NotSignificant
C19orf84	-0.399041	0.023017	chr19	NotSignificant
C1D	0.0697832	0.648466	chr2	NotSignificant
C1GALT1	-0.12998	0.0557909	chr7	NotSignificant
C1GALT1C1	0.0979583	0.263716	chrX	NotSignificant
C1GALT1C1L	0.00827172	0.99208	chr2	NotSignificant
C1QA	0.480991	0.71874	chr1	NotSignificant
C1QBP	0.0286858	0.762326	chr17	NotSignificant
C1QL1	1.10062	4.86629e-07	chr17	pvalue<0.05&log2FC>1
C1QL4	0.385811	0.503897	chr12	NotSignificant
C1QTNF1	-0.472914	0.636866	chr17	NotSignificant
C1QTNF12	0.124132	0.749659	chr1	NotSignificant
C1QTNF2	0.684964	0.586552	chr5	NotSignificant
C1QTNF3	0.285344	0.681432	chr5	NotSignificant
C1QTNF4	0.192219	0.335957	chr11	NotSignificant
C1QTNF6	-0.762374	0.000680897	chr22	NotSignificant
C1QTNF8	1.03701	0.438533	chr16	NotSignificant
C1QTNF9	0.519282	0.0128303	chr13	NotSignificant
C1QTNF9B	0.540122	0.0270278	chr13	NotSignificant
C1R	0.58906	1.02792e-07	chr12	NotSignificant
C1RL	-0.526777	0.00530224	chr12	NotSignificant
C1RL-AS1	0.974919	0.0897793	chr12	NotSignificant
C1S	-0.567837	3.71173e-05	chr12	NotSignificant
C1orf109	0.236841	0.00058117	chr1	NotSignificant
C1orf112	-0.212897	0.155773	chr1	NotSignificant
C1orf115	-0.0243176	0.897552	chr1	NotSignificant
C1orf116	1.05809	0.282186	chr1	NotSignificant
C1orf122	-0.00234588	0.982099	chr1	NotSignificant
C1orf131	0.0853205	0.553526	chr1	NotSignificant
C1orf159	0.449395	4.60413e-07	chr1	NotSignificant
C1orf162	-0.0593836	0.956943	chr1	NotSignificant
C1orf167	0.351503	0.336452	chr1	NotSignificant
C1orf174	0.0272858	0.785124	chr1	NotSignificant
C1orf198	-0.107511	0.345874	chr1	NotSignificant
C1orf21	-0.142859	0.887205	chr1	NotSignificant
C1orf210	-0.0940513	0.444002	chr1	NotSignificant
C1orf216	0.0798029	0.410843	chr1	NotSignificant
C1orf220	0.536264	0.584465	chr1	NotSignificant
C1orf226	0.340536	0.566784	chr1	NotSignificant
C1orf229	0.0892158	0.949092	chr1	NotSignificant
C1orf35	0.0335916	0.815591	chr1	NotSignificant
C1orf43	-0.781487	2.2634e-49	chr1	NotSignificant
C1orf50	-0.294945	0.00770915	chr1	NotSignificant
C1orf52	-0.234181	0.00127999	chr1	NotSignificant
C1orf53	-0.273382	0.672444	chr1	NotSignificant
C1orf54	0.389703	0.76077	chr1	NotSignificant
C1orf56	-0.346534	0.177525	chr1	NotSignificant
C1orf74	-0.612018	6.17894e-06	chr1	NotSignificant
C20orf194	-0.402035	3.41359e-05	chr20	NotSignificant
C20orf204	0.103599	0.766227	chr20	NotSignificant
C20orf27	0.0707669	0.373971	chr20	NotSignificant
C20orf96	-0.32056	0.47043	chr20	NotSignificant
C21orf58	-0.10051	0.392863	chr21	NotSignificant
C21orf91	-0.373252	1.2189e-07	chr21	NotSignificant
C21orf91-OT1	1.19392	0.413806	chr21	NotSignificant
C22orf23	-0.641414	0.458841	chr22	NotSignificant
C22orf24	-0.432166	0.562586	chr22	NotSignificant
C22orf34	2.54595	0.000181586	chr22	pvalue<0.05&log2FC>1
C22orf39	-0.244886	0.00305687	chr22	NotSignificant
C22orf46	-0.235223	0.0686798	chr22	NotSignificant
C2CD2	-0.149239	0.0631994	chr21	NotSignificant
C2CD2L	0.0183131	0.932888	chr11	NotSignificant
C2CD3	0.0426825	0.711303	chr11	NotSignificant
C2CD4B	1.1512	0.244665	chr15	NotSignificant
C2CD4C	0.345751	1.46687e-07	chr19	NotSignificant
C2CD4D	1.20153	0.0267056	chr1	pvalue<0.05&log2FC>1
C2CD4D-AS1	0.611943	0.000160884	chr1	NotSignificant
C2CD5	-0.177497	0.0341594	chr12	NotSignificant
C2CD6	0.397456	0.163083	chr2	NotSignificant
C2orf15	-1.05655	0.026075	chr2	pvalue<0.05&log2FC<-1
C2orf16	0.156315	0.71328	chr2	NotSignificant
C2orf27A	0.0226289	0.9828	chr2	NotSignificant
C2orf42	-0.078835	0.584766	chr2	NotSignificant
C2orf49	-0.0158397	0.899467	chr2	NotSignificant
C2orf50	0.054125	0.924841	chr2	NotSignificant
C2orf68	0.0428541	0.673606	chr2	NotSignificant
C2orf69	-0.0232509	0.76938	chr2	NotSignificant
C2orf72	0.350563	0.0773316	chr2	NotSignificant
C2orf74	-0.681625	0.0437515	chr2	NotSignificant
C2orf76	0.178661	0.610747	chr2	NotSignificant
C2orf81	-0.012014	0.984128	chr2	NotSignificant
C2orf91	-0.532868	0.687222	chr2	NotSignificant
C2orf92	0.143038	0.836182	chr2	NotSignificant
C3	0.28873	0.270199	chr19	NotSignificant
C3orf14	-0.364979	0.000492504	chr3	NotSignificant
C3orf18	0.108328	0.386158	chr3	NotSignificant
C3orf20	-0.125229	0.951372	chr3	NotSignificant
C3orf33	-0.0249161	0.961196	chr3	NotSignificant
C3orf35	0.325804	0.502186	chr3	NotSignificant
C3orf38	-0.653737	1.21026e-21	chr3	NotSignificant
C3orf52	-0.507979	1.2281e-06	chr3	NotSignificant
C3orf56	1.26153	0.0721193	chr3	NotSignificant
C3orf62	-0.16505	0.364434	chr3	NotSignificant
C3orf70	0.504199	7.08364e-07	chr3	NotSignificant
C3orf80	1.31638	8.70162e-05	chr3	pvalue<0.05&log2FC>1
C4orf19	-0.157314	0.256452	chr4	NotSignificant
C4orf3	-0.531745	2.21457e-16	chr4	NotSignificant
C4orf33	-0.464906	0.000222706	chr4	NotSignificant
C4orf36	0.331611	0.674073	chr4	NotSignificant
C4orf46	0.275162	7.69922e-05	chr4	NotSignificant
C4orf47	-0.207629	0.852787	chr4	NotSignificant
C4orf48	-0.176862	0.626239	chr4	NotSignificant
C4orf51	0.364959	0.493801	chr4	NotSignificant
C5AR1	-0.458468	0.107389	chr19	NotSignificant
C5orf15	-0.0849524	0.203331	chr5	NotSignificant
C5orf17	0.250733	0.501486	chr5	NotSignificant
C5orf22	-0.246262	4.13231e-05	chr5	NotSignificant
C5orf24	-0.448417	2.16647e-11	chr5	NotSignificant
C5orf34	0.0709598	0.544048	chr5	NotSignificant
C5orf38	0.401677	3.73428e-05	chr5	NotSignificant
C5orf51	0.31178	2.03029e-09	chr5	NotSignificant
C5orf58	-0.276	0.806897	chr5	NotSignificant
C5orf60	-0.512132	0.206433	chr5	NotSignificant
C5orf63	-0.475785	0.207366	chr5	NotSignificant
C5orf66	1.39822	0.416455	chr5	NotSignificant
C5orf66-AS1	1.27557	0.503574	chr5	NotSignificant
C6orf120	-0.29337	5.44581e-05	chr6	NotSignificant
C6orf132	-0.433807	1.20387e-12	chr6	NotSignificant
C6orf141	-1.33505	0.195645	chr6	NotSignificant
C6orf163	0.59673	0.177193	chr6	NotSignificant
C6orf201	0.994005	0.429237	chr6	NotSignificant
C6orf226	-0.478088	0.0534949	chr6	NotSignificant
C6orf52	0.604789	0.411504	chr6	NotSignificant
C6orf62	0.165984	0.0318155	chr6	NotSignificant
C6orf89	-0.250009	0.000220281	chr6	NotSignificant
C6orf99	-1.25403	0.00464882	chr6	pvalue<0.05&log2FC<-1
C7orf25	-0.205255	0.0931102	chr7	NotSignificant
C7orf26	0.209669	0.0105463	chr7	NotSignificant
C7orf31	-0.912325	3.02842e-05	chr7	NotSignificant
C7orf50	-0.240486	0.000855262	chr7	NotSignificant
C7orf57	-1.25178	6.56997e-13	chr7	pvalue<0.05&log2FC<-1
C7orf61	-0.223122	0.904869	chr7	NotSignificant
C8G	-1.09858	0.0350409	chr9	pvalue<0.05&log2FC<-1
C8orf33	0.171927	0.010393	chr8	NotSignificant
C8orf37	0.316917	0.0382753	chr8	NotSignificant
C8orf44	-0.139748	0.618778	chr8	NotSignificant
C8orf48	0.0928535	0.953174	chr8	NotSignificant
C8orf49	0.931417	0.305821	chr8	NotSignificant
C8orf58	-0.222657	0.169083	chr8	NotSignificant
C8orf76	0.0378599	0.868331	chr8	NotSignificant
C8orf82	-0.106563	0.231763	chr8	NotSignificant
C8orf88	-0.112423	0.924024	chr8	NotSignificant
C9orf106	0.340829	0.754182	chr9	NotSignificant
C9orf116	-0.0502155	0.894672	chr9	NotSignificant
C9orf129	-0.110345	0.139585	chr9	NotSignificant
C9orf135	-0.3019	0.00177963	chr9	NotSignificant
C9orf135-DT	-1.26544	0.338304	chr9	NotSignificant
C9orf147	0.0981185	0.89412	chr9	NotSignificant
C9orf152	-1.51067	0.0880298	chr9	NotSignificant
C9orf16	-0.186961	0.131475	chr9	NotSignificant
C9orf163	-0.167811	0.804257	chr9	NotSignificant
C9orf24	0.244771	0.856272	chr9	NotSignificant
C9orf40	-0.0365733	0.684453	chr9	NotSignificant
C9orf43	0.677272	0.16828	chr9	NotSignificant
C9orf47	1.03434	1.06049e-05	chr9	pvalue<0.05&log2FC>1
C9orf64	-0.118073	0.100733	chr9	NotSignificant
C9orf72	0.0234275	0.872812	chr9	NotSignificant
C9orf78	-0.318498	1.91607e-05	chr9	NotSignificant
C9orf85	-0.0181627	0.890163	chr9	NotSignificant
CA11	-0.15787	0.857586	chr19	NotSignificant
CA12	-0.585921	0.654611	chr15	NotSignificant
CA13	0.330103	0.00123765	chr8	NotSignificant
CA14	-1.27842	0.100085	chr1	NotSignificant
CA2	0.163848	0.0734663	chr8	NotSignificant
CA3-AS1	0.568289	0.584531	chr8	NotSignificant
CA4	-3.05716	7.97228e-07	chr17	pvalue<0.05&log2FC<-1
CA5BP1	0.118034	0.282186	chrX	NotSignificant
CA5BP1-CA5B	0.0379548	0.969444	chrX	NotSignificant
CA8	-0.350948	0.0539772	chr8	NotSignificant
CA9	0.743289	0.183861	chr9	NotSignificant
CAAP1	-0.118172	0.142913	chr9	NotSignificant
CAB39	-0.00458422	0.964013	chr2	NotSignificant
CAB39L	-0.765298	0.00201991	chr13	NotSignificant
CABIN1	-0.141109	0.0233786	chr22	NotSignificant
CABLES1	0.638637	2.69984e-18	chr18	NotSignificant
CABLES2	0.703184	2.58595e-05	chr20	NotSignificant
CABP1	-0.132593	0.849717	chr12	NotSignificant
CABP7	0.0982786	0.888319	chr22	NotSignificant
CABYR	-0.416499	0.00142132	chr18	NotSignificant
CACFD1	0.434985	5.80383e-06	chr9	NotSignificant
CACHD1	0.359971	6.31575e-05	chr1	NotSignificant
CACNA1A	0.908895	0.3442	chr19	NotSignificant
CACNA1B	0.529999	2.14548e-08	chr9	NotSignificant
CACNA1C	-0.200098	0.809324	chr12	NotSignificant
CACNA1C-AS1	0.0428731	0.970646	chr12	NotSignificant
CACNA1C-AS2	0.584615	0.701059	chr12	NotSignificant
CACNA1D	-0.399903	0.710727	chr3	NotSignificant
CACNA1F	0.0590377	0.948241	chrX	NotSignificant
CACNA1G	1.32483	0.383567	chr17	NotSignificant
CACNA1H	0.495909	1.74153e-13	chr16	NotSignificant
CACNA1I	0.860422	0.0217578	chr22	NotSignificant
CACNA2D1	-0.775634	1.7143e-33	chr7	NotSignificant
CACNA2D2	0.0244725	0.789401	chr3	NotSignificant
CACNA2D3	-0.12452	0.687721	chr3	NotSignificant
CACNA2D4	-1.54347	0.0592371	chr12	NotSignificant
CACNB1	0.681112	0.00590062	chr17	NotSignificant
CACNB2	-0.144372	0.433593	chr10	NotSignificant
CACNB3	-0.203645	0.0138933	chr12	NotSignificant
CACNB4	1.19491	0.00170836	chr2	pvalue<0.05&log2FC>1
CACNG4	-0.938516	0.0138933	chr17	NotSignificant
CACNG5	0.983014	0.275091	chr17	NotSignificant
CACNG6	-0.0143791	0.973139	chr19	NotSignificant
CACNG7	0.546041	0.00253975	chr19	NotSignificant
CACNG8	0.286709	0.0930033	chr19	NotSignificant
CACTIN	0.0583124	0.490793	chr19	NotSignificant
CACTIN-AS1	0.0016573	0.998318	chr19	NotSignificant
CACUL1	0.840902	6.36879e-54	chr10	NotSignificant
CACYBP	0.073448	0.345039	chr1	NotSignificant
CAD	0.109943	0.0759817	chr2	NotSignificant
CADM1	0.467443	0.00556825	chr11	NotSignificant
CADM2	-2.26277	0.141496	chr3	NotSignificant
CADM3	-1.08139	0.455714	chr1	NotSignificant
CADM4	0.00920889	0.980429	chr19	NotSignificant
CADPS	-0.249523	0.719439	chr3	NotSignificant
CADPS2	0.568574	0.749904	chr7	NotSignificant
CAGE1	-0.231365	0.89412	chr6	NotSignificant
CAHM	-0.0280234	0.961185	chr6	NotSignificant
CALB1	-0.645911	6.55107e-17	chr8	NotSignificant
CALCOCO1	-0.293189	0.0315348	chr12	NotSignificant
CALCOCO2	-0.441991	5.14686e-08	chr17	NotSignificant
CALD1	-0.559801	3.08139e-22	chr7	NotSignificant
CALHM2	-0.126793	0.570841	chr10	NotSignificant
CALHM3	0.1043	0.946421	chr10	NotSignificant
CALHM5	0.499623	0.534908	chr6	NotSignificant
CALHM6	0.516366	0.251491	chr6	NotSignificant
CALM1	-0.061342	0.35976	chr14	NotSignificant
CALM2	-0.238939	0.00241124	chr2	NotSignificant
CALM3	-0.0738115	0.337143	chr19	NotSignificant
CALML4	0.75387	1.92958e-11	chr15	NotSignificant
CALML5	1.87255	0.202037	chr10	NotSignificant
CALML6	0.462579	0.347759	chr1	NotSignificant
CALN1	0.311896	0.857809	chr7	NotSignificant
CALR	0.0209215	0.85495	chr19	NotSignificant
CALR3	-0.220156	0.894023	chr19	NotSignificant
CALU	-0.0711234	0.224072	chr7	NotSignificant
CALY	0.365237	0.105448	chr10	NotSignificant
CAMK1	0.607037	0.365593	chr3	NotSignificant
CAMK1D	-0.445116	1.54668e-09	chr10	NotSignificant
CAMK2A	-0.566075	0.186521	chr5	NotSignificant
CAMK2D	0.388865	0.0213882	chr4	NotSignificant
CAMK2G	0.0402902	0.77243	chr10	NotSignificant
CAMK2N1	0.486591	0.129713	chr1	NotSignificant
CAMK2N2	0.0231921	0.948935	chr3	NotSignificant
CAMK4	-0.667877	0.416414	chr5	NotSignificant
CAMKK1	-0.0164855	0.926736	chr17	NotSignificant
CAMKK2	-0.255049	0.000357693	chr12	NotSignificant
CAMKMT	-0.465438	0.107279	chr2	NotSignificant
CAMKV	0.366956	3.35215e-05	chr3	NotSignificant
CAMLG	0.514392	4.8645e-16	chr5	NotSignificant
CAMP	0.828303	0.0194371	chr3	NotSignificant
CAMSAP1	-0.253831	8.13137e-06	chr9	NotSignificant
CAMSAP2	-0.650322	1.03521e-31	chr1	NotSignificant
CAMSAP3	-0.730674	1.61953e-28	chr19	NotSignificant
CAMTA1	-0.0712867	0.617038	chr1	NotSignificant
CAMTA1-DT	0.209963	0.626807	chr1	NotSignificant
CAMTA2	-0.227838	0.0104177	chr17	NotSignificant
CAND1	0.551898	2.70554e-25	chr12	NotSignificant
CAND1.11	0.354382	0.628261	chr11	NotSignificant
CAND2	-0.0110909	0.941952	chr3	NotSignificant
CANT1	0.0486071	0.52588	chr17	NotSignificant
CANX	-0.0319617	0.706367	chr5	NotSignificant
CAP1	-0.152207	0.010037	chr1	NotSignificant
CAP2	-0.508536	4.76762e-05	chr6	NotSignificant
CAPG	-0.312789	8.48992e-06	chr2	NotSignificant
CAPN1	-0.342954	7.2731e-06	chr11	NotSignificant
CAPN10	-0.305945	0.00069682	chr2	NotSignificant
CAPN10-DT	-0.550862	0.0349885	chr2	NotSignificant
CAPN12	-0.0287421	0.892296	chr19	NotSignificant
CAPN15	-0.164595	0.0270575	chr16	NotSignificant
CAPN2	-1.03066	6.6009e-25	chr1	pvalue<0.05&log2FC<-1
CAPN3	-0.738969	0.00103554	chr15	NotSignificant
CAPN5	0.39387	2.05258e-07	chr11	NotSignificant
CAPN6	-0.273906	0.745456	chrX	NotSignificant
CAPN7	-0.0936189	0.364868	chr3	NotSignificant
CAPNS1	-0.0985822	0.260842	chr19	NotSignificant
CAPRIN1	-0.172134	0.000520662	chr11	NotSignificant
CAPRIN2	0.406216	0.000254911	chr12	NotSignificant
CAPS	-0.0955706	0.829514	chr19	NotSignificant
CAPS2	-0.82811	0.328421	chr12	NotSignificant
CAPZA1	-0.0963343	0.125787	chr1	NotSignificant
CAPZA2	-0.921498	5.77287e-42	chr7	NotSignificant
CAPZB	-0.0581726	0.46027	chr1	NotSignificant
CARD10	0.123606	0.189983	chr22	NotSignificant
CARD11	-0.019395	0.924718	chr7	NotSignificant
CARD14	0.308152	0.804873	chr17	NotSignificant
CARD16	-1.33228	0.277301	chr11	NotSignificant
CARD19	0.393092	0.0166944	chr9	NotSignificant
CARD6	-2.71985	0.00015199	chr5	pvalue<0.05&log2FC<-1
CARD8	-0.576144	2.7149e-06	chr19	NotSignificant
CARD8-AS1	-0.531292	0.106351	chr19	NotSignificant
CARD9	0.420028	0.117797	chr9	NotSignificant
CARF	0.465728	0.259763	chr2	NotSignificant
CARHSP1	-0.273119	4.61375e-06	chr16	NotSignificant
CARM1	0.173815	0.00831114	chr19	NotSignificant
CARMIL1	-0.737915	6.78901e-14	chr6	NotSignificant
CARMIL2	-0.422234	0.00353537	chr16	NotSignificant
CARMIL3	0.278224	0.595837	chr14	NotSignificant
CARNMT1	0.0351523	0.681883	chr9	NotSignificant
CARNS1	-0.631124	0.570159	chr11	NotSignificant
CARS1	0.635615	0.0393708	chr11	NotSignificant
CARS2	0.30491	9.93992e-05	chr13	NotSignificant
CASC15	-0.215444	0.162494	chr6	NotSignificant
CASC2	-0.324932	0.700476	chr10	NotSignificant
CASC20	-0.0762646	0.945124	chr20	NotSignificant
CASC3	0.342167	3.67871e-11	chr17	NotSignificant
CASC8	-0.596999	0.588553	chr8	NotSignificant
CASC9	-0.194871	0.343566	chr8	NotSignificant
CASD1	-0.285407	0.00154243	chr7	NotSignificant
CASK	0.85338	4.1975e-27	chrX	NotSignificant
CASKIN1	0.692945	1.34205e-06	chr16	NotSignificant
CASKIN2	-0.0212828	0.857586	chr17	NotSignificant
CASP10	-0.49561	5.48537e-13	chr2	NotSignificant
CASP2	-0.483187	1.83138e-15	chr7	NotSignificant
CASP3	0.0428208	0.65306	chr4	NotSignificant
CASP6	-0.609732	6.39845e-23	chr4	NotSignificant
CASP7	-0.968872	2.79997e-13	chr10	NotSignificant
CASP8	0.068763	0.511165	chr2	NotSignificant
CASP8AP2	0.00837494	0.95122	chr6	NotSignificant
CASP9	-0.133404	0.237172	chr1	NotSignificant
CASQ1	-0.698473	0.235894	chr1	NotSignificant
CASQ2	0.747523	0.163016	chr1	NotSignificant
CASS4	-0.580883	0.708585	chr20	NotSignificant
CAST	-1.02841	0.0224894	chr5	pvalue<0.05&log2FC<-1
CASTOR1	0.731671	5.77769e-06	chr22	NotSignificant
CASTOR2	0.226867	0.000169828	chr7	NotSignificant
CASTOR3	-0.0425273	0.788477	chr7	NotSignificant
CASZ1	-0.28699	0.27078	chr1	NotSignificant
CAT	0.101782	0.396037	chr11	NotSignificant
CATIP	-0.418687	0.712735	chr2	NotSignificant
CATIP-AS1	0.763362	0.202037	chr2	NotSignificant
CATIP-AS2	0.133359	0.951372	chr2	NotSignificant
CATSPER2	0.294675	0.76077	chr15	NotSignificant
CATSPER2P1	-0.556912	0.35902	chr15	NotSignificant
CATSPER3	-0.0547788	0.916269	chr5	NotSignificant
CATSPER4	-1.05164	0.400968	chr1	NotSignificant
CATSPERD	0.550961	0.430218	chr19	NotSignificant
CATSPERE	-0.691961	0.653653	chr1	NotSignificant
CATSPERG	0.170418	0.38143	chr19	NotSignificant
CAV1	-0.146902	0.835891	chr7	NotSignificant
CAV2	0.12856	0.824563	chr7	NotSignificant
CAVIN1	-0.367289	5.18253e-08	chr17	NotSignificant
CAVIN3	-0.646661	1.91404e-10	chr11	NotSignificant
CAVIN4	0.512256	0.0518649	chr9	NotSignificant
CBARP	0.635948	5.91237e-06	chr19	NotSignificant
CBFA2T2	0.044881	0.552558	chr20	NotSignificant
CBFA2T3	1.45126	1.3385e-05	chr16	pvalue<0.05&log2FC>1
CBFB	0.158919	0.0376936	chr16	NotSignificant
CBL	0.302066	3.69586e-06	chr11	NotSignificant
CBLB	-0.392906	1.46712e-06	chr3	NotSignificant
CBLC	0.451075	0.0517305	chr19	NotSignificant
CBLL1	-0.0947419	0.311575	chr7	NotSignificant
CBLN1	1.01441	0.000386531	chr16	pvalue<0.05&log2FC>1
CBLN3	0.248753	0.64624	chr14	NotSignificant
CBR1	0.471881	2.89252e-05	chr21	NotSignificant
CBR3	0.0819065	0.807534	chr21	NotSignificant
CBR3-AS1	0.061792	0.930876	chr21	NotSignificant
CBR4	-0.198441	0.0168149	chr4	NotSignificant
CBS	0.616866	0.000242946	chr21	NotSignificant
CBSL	1.16326	0.33158	chr21	NotSignificant
CBWD1	-0.246031	0.195396	chr9	NotSignificant
CBWD2	-0.310253	0.230268	chr2	NotSignificant
CBWD3	0.0431323	0.972522	chr9	NotSignificant
CBWD5	-0.0941097	0.743209	chr9	NotSignificant
CBWD6	0.402287	0.808341	chr9	NotSignificant
CBX1	-0.174163	0.00491809	chr17	NotSignificant
CBX2	0.0453116	0.563314	chr17	NotSignificant
CBX3	0.165611	0.050072	chr7	NotSignificant
CBX3P2	0.2567	0.800559	chr18	NotSignificant
CBX4	0.390602	1.92428e-07	chr17	NotSignificant
CBX5	0.127924	0.0523026	chr12	NotSignificant
CBX6	-0.11442	0.115598	chr22	NotSignificant
CBX7	0.149285	0.357054	chr22	NotSignificant
CBX8	0.223123	0.0261957	chr17	NotSignificant
CBY1	-0.0736813	0.628988	chr22	NotSignificant
CBY3	1.0003	0.163178	chr5	NotSignificant
CC2D1A	0.29278	9.07191e-05	chr19	NotSignificant
CC2D1B	0.0127505	0.922602	chr1	NotSignificant
CC2D2A	0.125392	0.509757	chr4	NotSignificant
CC2D2B	-0.530398	0.0786745	chr10	NotSignificant
CCAR1	-0.00830355	0.944719	chr10	NotSignificant
CCAR2	0.0480029	0.509804	chr8	NotSignificant
CCDC102A	0.0459319	0.824743	chr16	NotSignificant
CCDC102B	-1.25798	0.226429	chr18	NotSignificant
CCDC103	-0.264588	0.497548	chr17	NotSignificant
CCDC106	-0.0779845	0.468496	chr19	NotSignificant
CCDC107	-0.661557	0.000773476	chr9	NotSignificant
CCDC110	-2.59915	0.0305913	chr4	pvalue<0.05&log2FC<-1
CCDC112	-0.175508	0.600196	chr5	NotSignificant
CCDC113	-0.530975	0.00166545	chr16	NotSignificant
CCDC114	0.312205	0.716964	chr19	NotSignificant
CCDC115	-0.260103	0.00483208	chr2	NotSignificant
CCDC116	0.67302	0.00247265	chr22	NotSignificant
CCDC117	-0.0973791	0.0979667	chr22	NotSignificant
CCDC12	0.115877	0.22105	chr3	NotSignificant
CCDC120	0.654579	7.45532e-26	chrX	NotSignificant
CCDC121	-0.404302	0.0020948	chr2	NotSignificant
CCDC122	0.0455903	0.971216	chr13	NotSignificant
CCDC124	-0.028547	0.821093	chr19	NotSignificant
CCDC125	-0.0959061	0.754869	chr5	NotSignificant
CCDC126	-0.110957	0.16991	chr7	NotSignificant
CCDC127	-0.106446	0.303323	chr5	NotSignificant
CCDC13	-0.622854	0.307294	chr3	NotSignificant
CCDC130	-0.0988976	0.362602	chr19	NotSignificant
CCDC134	0.0712424	0.432218	chr22	NotSignificant
CCDC136	0.180394	0.409686	chr7	NotSignificant
CCDC137	0.0949944	0.146936	chr17	NotSignificant
CCDC138	0.0311071	0.870575	chr2	NotSignificant
CCDC14	-0.0839288	0.303609	chr3	NotSignificant
CCDC142	0.563857	1.35517e-08	chr2	NotSignificant
CCDC144A	0.117523	0.396496	chr17	NotSignificant
CCDC144B	0.100709	0.506877	chr17	NotSignificant
CCDC144CP	0.132895	0.294412	chr17	NotSignificant
CCDC149	0.935557	0.00369508	chr4	NotSignificant
CCDC15	-0.0289689	0.944879	chr11	NotSignificant
CCDC150	-0.11111	0.684159	chr2	NotSignificant
CCDC151	0.869855	0.0125615	chr19	NotSignificant
CCDC152	0.223609	0.637292	chr5	NotSignificant
[truncated: 15,698 more rows]

## Sheet: Supplementary Table 7
siSPEN2 vs siScr DEGs
Name	log2FoldChange	padj	chr	group
A1BG	0.604382	0.0272467	chr19	NotSignificant
A1BG-AS1	0.665788	0.000440348	chr19	NotSignificant
A2M-AS1	0.986478	0.373333	chr12	NotSignificant
A2ML1	-0.189727	0.203464	chr12	NotSignificant
A4GALT	-0.0363894	0.55248	chr22	NotSignificant
AAAS	-0.0469877	0.614259	chr12	NotSignificant
AACS	-0.199337	0.00184534	chr12	NotSignificant
AADACL2-AS1	0.177303	0.82928	chr3	NotSignificant
AADACL3	1.05727	0.0028203	chr1	pvalue<0.05&log2FC>1
AADAT	-0.00149697	0.993797	chr4	NotSignificant
AAGAB	-0.0788927	0.270259	chr15	NotSignificant
AAK1	0.263473	0.000122973	chr2	NotSignificant
AAMDC	-0.326603	0.28221	chr11	NotSignificant
AAMP	-0.0203594	0.800985	chr2	NotSignificant
AANAT	0.132216	0.898976	chr17	NotSignificant
AAR2	-0.161906	0.00358508	chr20	NotSignificant
AARD	3.30628	0.0441155	chr8	pvalue<0.05&log2FC>1
AARS1	-0.172857	0.00159565	chr16	NotSignificant
AARS2	0.156678	0.00173119	chr6	NotSignificant
AARSD1	0.358555	0.838977	chr17	NotSignificant
AASDH	-0.114442	0.169904	chr4	NotSignificant
AASDHPPT	-0.717883	6.26093e-28	chr11	NotSignificant
AASS	0.204253	0.00254868	chr7	NotSignificant
AATBC	0.4448	0.37615	chr21	NotSignificant
AATK	0.739243	0.391221	chr17	NotSignificant
ABALON	-0.166237	0.800821	chr20	NotSignificant
ABAT	0.751571	7.37257e-07	chr16	NotSignificant
ABCA1	0.127993	0.0659125	chr9	NotSignificant
ABCA11P	0.145893	0.446589	chr4	NotSignificant
ABCA12	0.733731	0.586276	chr2	NotSignificant
ABCA13	0.50998	4.5497e-05	chr7	NotSignificant
ABCA17P	0.623263	0.267464	chr16	NotSignificant
ABCA2	0.63096	7.85101e-17	chr9	NotSignificant
ABCA3	0.381436	0.000368607	chr16	NotSignificant
ABCA5	0.406497	0.51702	chr17	NotSignificant
ABCA7	0.00462723	0.969375	chr19	NotSignificant
ABCB10	-0.178254	0.00215273	chr1	NotSignificant
ABCB5	1.18595	0.334906	chr7	NotSignificant
ABCB6	-0.567841	1.89732e-12	chr2	NotSignificant
ABCB7	-0.189971	0.00870296	chrX	NotSignificant
ABCB8	-0.0569537	0.528276	chr7	NotSignificant
ABCB9	0.0499888	0.831528	chr12	NotSignificant
ABCC1	0.162715	0.106936	chr16	NotSignificant
ABCC10	0.00940894	0.942438	chr6	NotSignificant
ABCC11	0.299264	0.822113	chr16	NotSignificant
ABCC12	-0.437217	0.713906	chr16	NotSignificant
ABCC13	-0.343284	0.0161228	chr21	NotSignificant
ABCC2	-0.463784	8.08822e-06	chr10	NotSignificant
ABCC4	1.53598	1.2001e-53	chr13	pvalue<0.05&log2FC>1
ABCC5	0.195943	0.00193948	chr3	NotSignificant
ABCD1	0.556956	4.49453e-15	chrX	NotSignificant
ABCD3	-0.00349111	0.975172	chr1	NotSignificant
ABCD4	-0.0772827	0.440064	chr14	NotSignificant
ABCE1	-0.184669	0.00014838	chr4	NotSignificant
ABCF2	0.141977	0.0442328	chr7	NotSignificant
ABCF2-H2BE1	-0.437376	0.773949	chr7	NotSignificant
ABCF3	-0.0996534	0.204846	chr3	NotSignificant
ABCG1	1.95941	0.000783688	chr21	pvalue<0.05&log2FC>1
ABCG2	-1.91382	5.40814e-37	chr4	pvalue<0.05&log2FC<-1
ABCG4	0.0671462	0.949039	chr11	NotSignificant
ABHD10	-0.264913	0.000242349	chr3	NotSignificant
ABHD11	0.220893	0.0274872	chr7	NotSignificant
ABHD12	0.0290027	0.77707	chr20	NotSignificant
ABHD12B	0.0116577	0.888419	chr14	NotSignificant
ABHD13	-0.0752991	0.394719	chr13	NotSignificant
ABHD14A	-0.454083	0.293034	chr3	NotSignificant
ABHD14B	-0.222244	0.00782567	chr3	NotSignificant
ABHD15	0.162522	0.0375756	chr17	NotSignificant
ABHD17A	-0.008676	0.943463	chr19	NotSignificant
ABHD17B	-0.0538699	0.531442	chr9	NotSignificant
ABHD17C	0.0777279	0.556497	chr15	NotSignificant
ABHD18	-0.541184	7.18839e-21	chr4	NotSignificant
ABHD2	-0.330947	2.0714e-08	chr15	NotSignificant
ABHD3	0.0383677	0.770048	chr18	NotSignificant
ABHD4	-0.105898	0.222585	chr14	NotSignificant
ABHD5	-0.600783	6.91647e-20	chr3	NotSignificant
ABHD6	-0.168626	0.0968121	chr3	NotSignificant
ABHD8	-0.927008	9.8664e-05	chr19	NotSignificant
ABI1	-0.508803	5.3509e-17	chr10	NotSignificant
ABI2	-0.0862697	0.227298	chr2	NotSignificant
ABI3	-1.37085	0.000453203	chr17	pvalue<0.05&log2FC<-1
ABITRAM	-0.258272	0.00236739	chr9	NotSignificant
ABL1	0.119191	0.0116039	chr9	NotSignificant
ABL2	-0.114641	0.126169	chr1	NotSignificant
ABLIM1	-0.396395	4.80428e-17	chr10	NotSignificant
ABLIM2	0.423877	0.212732	chr4	NotSignificant
ABLIM3	0.293018	0.767143	chr5	NotSignificant
ABO	1.23286	0.0504401	chr9	NotSignificant
ABR	-0.0814291	0.324932	chr17	NotSignificant
ABRACL	-0.255387	0.00568627	chr6	NotSignificant
ABRAXAS1	-0.0143123	0.912227	chr4	NotSignificant
ABRAXAS2	-0.0423599	0.615559	chr10	NotSignificant
ABT1	0.0605994	0.348817	chr6	NotSignificant
ABTB1	-0.0839867	0.807851	chr3	NotSignificant
ABTB2	0.130502	0.174568	chr11	NotSignificant
ACAA1	0.00317731	0.974954	chr3	NotSignificant
ACAA2	-0.504521	1.7911e-23	chr18	NotSignificant
ACACA	0.138835	0.835024	chr17	NotSignificant
ACACB	0.395373	0.000823443	chr12	NotSignificant
ACAD10	-0.0181312	0.882712	chr12	NotSignificant
ACAD11	-0.195761	0.499649	chr3	NotSignificant
ACAD8	-0.129744	0.216276	chr11	NotSignificant
ACAD9	-0.0877186	0.333922	chr3	NotSignificant
ACADM	-0.2438	0.00999293	chr1	NotSignificant
ACADS	-0.242173	0.0188686	chr12	NotSignificant
ACADSB	0.174398	0.137557	chr10	NotSignificant
ACADVL	-0.0422202	0.646989	chr17	NotSignificant
ACAN	0.704749	2.60353e-11	chr15	NotSignificant
ACAP1	0.770063	0.483712	chr17	NotSignificant
ACAP2	-0.0454214	0.580024	chr3	NotSignificant
ACAP3	0.185053	0.0377839	chr1	NotSignificant
ACAT1	0.084977	0.52083	chr11	NotSignificant
ACAT2	-0.170893	0.00127554	chr6	NotSignificant
ACBD3	0.529067	1.4534e-25	chr1	NotSignificant
ACBD4	-0.406751	0.122056	chr17	NotSignificant
ACBD5	-0.811474	1.641e-40	chr10	NotSignificant
ACBD6	0.0290984	0.863762	chr1	NotSignificant
ACBD7	0.116248	0.153678	chr10	NotSignificant
ACCS	0.403968	0.272093	chr11	NotSignificant
ACD	0.149765	0.0860096	chr16	NotSignificant
ACE	1.16177	3.28724e-13	chr17	pvalue<0.05&log2FC>1
ACE2	-2.11329	0.0246764	chrX	pvalue<0.05&log2FC<-1
ACER2	-0.166527	0.00426427	chr9	NotSignificant
ACER3	0.302998	0.0031339	chr11	NotSignificant
ACHE	0.520648	1.47829e-07	chr7	NotSignificant
ACIN1	-0.0910333	0.0843085	chr14	NotSignificant
ACKR2	-0.645291	0.0330294	chr3	NotSignificant
ACKR3	-0.488478	1.5447e-10	chr2	NotSignificant
ACLY	-0.031466	0.660959	chr17	NotSignificant
ACO1	0.405837	4.69956e-05	chr9	NotSignificant
ACO2	-0.0200373	0.808901	chr22	NotSignificant
ACOT1	-0.590245	0.00133612	chr14	NotSignificant
ACOT11	0.0480746	0.702234	chr1	NotSignificant
ACOT13	-0.483629	5.15516e-09	chr6	NotSignificant
ACOT2	-0.625468	1.74585e-09	chr14	NotSignificant
ACOT4	-0.00359867	0.979478	chr14	NotSignificant
ACOT7	-0.0478862	0.604832	chr1	NotSignificant
ACOT8	-0.348962	0.00076066	chr20	NotSignificant
ACOT9	-0.117246	0.332284	chrX	NotSignificant
ACOX1	-0.127288	0.013391	chr17	NotSignificant
ACOX3	0.0931844	0.629524	chr4	NotSignificant
ACOXL	-0.159189	0.121487	chr2	NotSignificant
ACP1	0.0112165	0.914641	chr2	NotSignificant
ACP2	-0.119665	0.283061	chr11	NotSignificant
ACP3	0.274	0.236204	chr3	NotSignificant
ACP5	0.0994828	0.222275	chr19	NotSignificant
ACP6	0.0578967	0.737832	chr1	NotSignificant
ACRBP	-0.622095	0.252786	chr12	NotSignificant
ACSBG1	-0.000992188	0.99932	chr15	NotSignificant
ACSBG2	0.129901	0.856935	chr19	NotSignificant
ACSF2	0.0775033	0.656023	chr17	NotSignificant
ACSF3	0.0151225	0.895886	chr16	NotSignificant
ACSL1	0.781948	2.87358e-06	chr4	NotSignificant
ACSL3	0.0844298	0.145609	chr2	NotSignificant
ACSL4	-0.12459	0.0975108	chrX	NotSignificant
ACSL6	0.28094	0.722686	chr5	NotSignificant
ACSS2	-0.354799	3.64096e-07	chr20	NotSignificant
ACSS3	0.0316416	0.909653	chr12	NotSignificant
ACTA1	-0.212512	0.0186764	chr1	NotSignificant
ACTB	-0.172388	0.00176463	chr7	NotSignificant
ACTC1	-0.141554	0.716772	chr15	NotSignificant
ACTG1	-0.176925	0.00121078	chr17	NotSignificant
ACTG1P17	-0.935025	0.39994	chr15	NotSignificant
ACTG1P20	-0.141891	0.216628	chr1	NotSignificant
ACTG1P25	0.00198786	0.994435	chr1	NotSignificant
ACTG1P4	-0.256849	0.889029	chr1	NotSignificant
ACTG2	0.152862	0.206498	chr2	NotSignificant
ACTL10	0.128562	0.86869	chr20	NotSignificant
ACTL6A	-0.0744254	0.466038	chr3	NotSignificant
ACTL6B	1.59936	0.23769	chr7	NotSignificant
ACTL8	-1.12132	0.0653428	chr1	NotSignificant
ACTN1	-0.109532	0.0713628	chr14	NotSignificant
ACTN2	0.747869	0.253872	chr1	NotSignificant
ACTN3	0.228376	0.731799	chr11	NotSignificant
ACTN4	-0.184717	0.000169521	chr19	NotSignificant
ACTR10	-0.151894	0.141923	chr14	NotSignificant
ACTR1A	-0.145619	0.00915134	chr10	NotSignificant
ACTR1B	-0.240915	0.000384538	chr2	NotSignificant
ACTR2	-0.135069	0.0198821	chr2	NotSignificant
ACTR3	-0.199335	0.00185351	chr2	NotSignificant
ACTR3B	-0.0772906	0.568889	chr7	NotSignificant
ACTR5	-0.0707414	0.556404	chr20	NotSignificant
ACTR6	-0.145896	0.110504	chr12	NotSignificant
ACTR8	-0.683334	7.81697e-23	chr3	NotSignificant
ACTRT3	-0.431251	0.0409634	chr3	NotSignificant
ACVR1	-0.268833	4.14959e-07	chr2	NotSignificant
ACVR1B	0.00962241	0.916887	chr12	NotSignificant
ACVR1C	0.282923	0.173867	chr2	NotSignificant
ACVR2A	0.11675	0.378949	chr2	NotSignificant
ACVR2B	0.170584	0.00229665	chr3	NotSignificant
ACVR2B-AS1	-0.393927	0.337503	chr3	NotSignificant
ACVRL1	-0.0133192	0.947558	chr12	NotSignificant
ACY1	-0.13981	0.747818	chr3	NotSignificant
ACYP1	-0.571531	0.00153709	chr14	NotSignificant
ACYP2	-0.148844	0.681297	chr2	NotSignificant
ADA	0.456703	4.3e-06	chr20	NotSignificant
ADA2	0.320333	5.62813e-12	chr22	NotSignificant
ADAD2	0.119157	0.808921	chr16	NotSignificant
ADAL	-0.383314	0.00204644	chr15	NotSignificant
ADAM10	-0.0297315	0.673414	chr15	NotSignificant
ADAM11	1.34217	1.10114e-06	chr17	pvalue<0.05&log2FC>1
ADAM12	2.30915	0.0594894	chr10	NotSignificant
ADAM15	0.191118	0.0653777	chr1	NotSignificant
ADAM17	0.0699476	0.259922	chr2	NotSignificant
ADAM18	0.431454	0.704264	chr8	NotSignificant
ADAM19	0.70543	3.7831e-47	chr5	NotSignificant
ADAM20	-0.537277	0.6138	chr14	NotSignificant
ADAM20P1	1.42403	0.0230947	chr14	pvalue<0.05&log2FC>1
ADAM22	0.394829	0.289874	chr7	NotSignificant
ADAM23	-0.075745	0.612664	chr2	NotSignificant
ADAM33	0.570835	2.34125e-05	chr20	NotSignificant
ADAM8	0.210406	0.184704	chr10	NotSignificant
ADAM9	-0.278987	0.0009192	chr8	NotSignificant
ADAMTS1	-0.160492	0.268683	chr21	NotSignificant
ADAMTS10	1.44137	0.0548526	chr19	NotSignificant
ADAMTS12	-0.0643043	0.401464	chr5	NotSignificant
ADAMTS13	0.505069	0.00468567	chr9	NotSignificant
ADAMTS14	0.501239	0.172919	chr10	NotSignificant
ADAMTS15	0.442748	0.00124088	chr11	NotSignificant
ADAMTS16	0.799161	0.0478745	chr5	NotSignificant
ADAMTS17	-0.124167	0.832702	chr15	NotSignificant
ADAMTS2	0.994597	0.00100462	chr5	NotSignificant
ADAMTS20	0.130805	0.772417	chr12	NotSignificant
ADAMTS3	0.0137451	0.959097	chr4	NotSignificant
ADAMTS4	0.104642	0.832702	chr1	NotSignificant
ADAMTS5	-2.25955	0.142195	chr21	NotSignificant
ADAMTS6	-1.01342	0.087479	chr5	NotSignificant
ADAMTS7	0.888246	3.56603e-07	chr15	NotSignificant
ADAMTS8	0.203289	0.366434	chr11	NotSignificant
ADAMTS9	1.45733	0.0857476	chr3	NotSignificant
ADAMTSL2	-0.0871063	0.511932	chr9	NotSignificant
ADAMTSL3	1.88751	5.45912e-10	chr15	pvalue<0.05&log2FC>1
ADAMTSL4	-0.272172	0.000169893	chr1	NotSignificant
ADAMTSL4-AS1	0.542407	0.00193215	chr1	NotSignificant
ADAMTSL5	0.0161866	0.89478	chr19	NotSignificant
ADAP1	-0.159956	0.310682	chr7	NotSignificant
ADAP2	1.03667	7.89807e-07	chr17	pvalue<0.05&log2FC>1
ADAR	-0.00946525	0.899825	chr1	NotSignificant
ADARB1	0.171335	0.0370778	chr21	NotSignificant
ADAT1	-0.353107	8.46976e-10	chr16	NotSignificant
ADAT2	-0.414661	0.000440284	chr6	NotSignificant
ADAT3	-0.225015	0.0062979	chr19	NotSignificant
ADCK1	-0.326826	0.000255311	chr14	NotSignificant
ADCK2	0.243407	0.00113045	chr7	NotSignificant
ADCK5	0.235932	0.0571181	chr8	NotSignificant
ADCY1	0.994634	2.01716e-19	chr7	NotSignificant
ADCY10	-0.187158	0.715577	chr1	NotSignificant
ADCY10P1	0.0297318	0.932657	chr6	NotSignificant
ADCY2	0.415416	0.797638	chr5	NotSignificant
ADCY3	0.345361	1.47829e-07	chr2	NotSignificant
ADCY4	0.302898	0.716209	chr14	NotSignificant
ADCY5	-0.638105	0.309317	chr3	NotSignificant
ADCY6	-0.898122	1.7009e-07	chr12	NotSignificant
ADCY7	-0.292831	0.209623	chr16	NotSignificant
ADCY9	0.42038	3.16028e-07	chr16	NotSignificant
ADCYAP1R1	1.25286	0.0160742	chr7	pvalue<0.05&log2FC>1
ADD1	-0.229966	1.81923e-06	chr4	NotSignificant
ADD2	0.596376	1.10068e-34	chr2	NotSignificant
ADD3	-0.64383	3.80028e-41	chr10	NotSignificant
ADD3-AS1	-2.95105	0.00805208	chr10	pvalue<0.05&log2FC<-1
ADGRA1	1.4815	1.61107e-15	chr10	pvalue<0.05&log2FC>1
ADGRA2	1.15389	4.77512e-37	chr8	pvalue<0.05&log2FC>1
ADGRA3	0.626839	4.81082e-23	chr4	NotSignificant
ADGRB1	1.38889	5.27878e-09	chr8	pvalue<0.05&log2FC>1
ADGRB2	-0.307648	0.64515	chr1	NotSignificant
ADGRB3	-1.04299	0.00481409	chr6	pvalue<0.05&log2FC<-1
ADGRD1	0.323202	0.00010062	chr12	NotSignificant
ADGRE1	1.31219	0.0544948	chr19	NotSignificant
ADGRE2	-0.424563	0.00368465	chr19	NotSignificant
ADGRE5	-0.0920304	0.200467	chr19	NotSignificant
ADGRF3	0.225289	0.817766	chr2	NotSignificant
ADGRG1	0.989545	0.00110287	chr16	NotSignificant
ADGRG2	0.300049	6.87863e-05	chrX	NotSignificant
ADGRG5	0.368431	0.000286007	chr16	NotSignificant
ADGRG6	-0.0926047	0.729491	chr6	NotSignificant
ADGRL1	0.338445	3.36501e-12	chr19	NotSignificant
ADGRL2	-0.051964	0.430587	chr1	NotSignificant
ADGRL3	0.349693	0.211617	chr4	NotSignificant
ADGRV1	0.250367	0.254832	chr5	NotSignificant
ADH5	0.00269782	0.974278	chr4	NotSignificant
ADHFE1	0.403036	0.598807	chr8	NotSignificant
ADI1	-0.0737885	0.608587	chr2	NotSignificant
ADIPOQ	1.21212	0.182385	chr3	NotSignificant
ADIPOR1	-0.161757	0.00179653	chr1	NotSignificant
ADIPOR2	-0.515209	3.81496e-29	chr12	NotSignificant
ADK	-0.716471	1.23347e-09	chr10	NotSignificant
ADM	-0.074536	0.52448	chr11	NotSignificant
ADM2	0.196608	0.0289071	chr22	NotSignificant
ADM5	0.0573051	0.707495	chr19	NotSignificant
ADNP	0.0487564	0.446228	chr20	NotSignificant
ADNP-AS1	-0.417442	0.559283	chr20	NotSignificant
ADNP2	0.187967	0.000747943	chr18	NotSignificant
ADO	0.0951344	0.134035	chr10	NotSignificant
ADORA1	-0.630615	4.79232e-08	chr1	NotSignificant
ADORA2A	0.484925	0.464678	chr22	NotSignificant
ADORA2A-AS1	1.09203	0.183466	chr22	NotSignificant
ADORA2B	0.164115	0.155444	chr17	NotSignificant
ADPGK	0.0770202	0.271535	chr15	NotSignificant
ADPGK-AS1	-0.393946	0.64982	chr15	NotSignificant
ADPRH	-0.344223	0.0531472	chr3	NotSignificant
ADPRHL1	0.325594	0.115315	chr13	NotSignificant
ADPRM	-0.208483	0.356899	chr17	NotSignificant
ADPRS	-0.238797	0.000747886	chr1	NotSignificant
ADRA1D	-0.289195	0.855873	chr20	NotSignificant
ADRA2B	1.53281	0.000521265	chr2	pvalue<0.05&log2FC>1
ADRA2C	0.129996	0.107014	chr4	NotSignificant
ADRB2	-0.0668246	0.953027	chr5	NotSignificant
ADRM1	-0.140963	0.0283614	chr20	NotSignificant
ADSL	-0.205617	0.0028286	chr22	NotSignificant
ADSS1	0.505085	0.37106	chr14	NotSignificant
ADSS2	-0.0150792	0.884041	chr1	NotSignificant
ADTRP	-1.34105	3.72965e-40	chr6	pvalue<0.05&log2FC<-1
AEBP1	0.154916	0.365246	chr7	NotSignificant
AEBP2	0.458935	2.24238e-14	chr12	NotSignificant
AEN	0.250352	9.4459e-07	chr15	NotSignificant
AFAP1	0.159561	0.00190138	chr4	NotSignificant
AFAP1-AS1	-0.244841	0.873104	chr4	NotSignificant
AFAP1L1	-0.0501714	0.629813	chr5	NotSignificant
AFAP1L2	0.618776	0.00642869	chr10	NotSignificant
AFDN	0.0693686	0.272353	chr6	NotSignificant
AFDN-DT	0.335985	0.624518	chr6	NotSignificant
AFF1	0.815534	1.52162e-49	chr4	NotSignificant
AFF1-AS1	-0.815519	0.000194505	chr4	NotSignificant
AFF2	0.610954	7.36502e-18	chrX	NotSignificant
AFF3	-0.147484	0.378852	chr2	NotSignificant
AFF4	0.00179749	0.985547	chr5	NotSignificant
AFG1L	-0.0243509	0.858366	chr6	NotSignificant
AFG3L1P	0.162154	0.068485	chr16	NotSignificant
AFG3L2	-0.027404	0.662516	chr18	NotSignificant
AFMID	-0.597528	3.3778e-16	chr17	NotSignificant
AFTPH	-0.369746	1.12822e-09	chr2	NotSignificant
AGA	-0.360122	0.0293099	chr4	NotSignificant
AGAP1	0.241029	6.42116e-05	chr2	NotSignificant
AGAP1-IT1	0.188068	0.629194	chr2	NotSignificant
AGAP10P	0.697594	0.622714	chr10	NotSignificant
AGAP11	-0.155552	0.875147	chr10	NotSignificant
AGAP13P	-0.246605	0.589093	chr10	NotSignificant
AGAP2	0.637716	0.0549784	chr12	NotSignificant
AGAP2-AS1	0.767722	0.443001	chr12	NotSignificant
AGAP3	0.216656	0.00965929	chr7	NotSignificant
AGAP4	0.0601444	0.903323	chr10	NotSignificant
AGAP5	-0.156226	0.601957	chr10	NotSignificant
AGAP6	-0.113197	0.793083	chr10	NotSignificant
AGAP7P	0.238607	0.248815	chr10	NotSignificant
AGAP9	-0.412027	0.747862	chr10	NotSignificant
AGBL1	-0.200634	0.914771	chr15	NotSignificant
AGBL3	-0.158801	0.796726	chr7	NotSignificant
AGBL4	-0.347938	0.355826	chr1	NotSignificant
AGBL5	-0.165448	0.166241	chr2	NotSignificant
AGER	0.039791	0.971652	chr6	NotSignificant
AGFG1	0.0682408	0.316588	chr2	NotSignificant
AGFG2	0.242593	0.0043501	chr7	NotSignificant
AGGF1	-0.0279143	0.720875	chr5	NotSignificant
AGK	0.55592	0.374455	chr7	NotSignificant
AGL	-0.316628	9.57588e-12	chr1	NotSignificant
AGMAT	0.305068	0.13181	chr1	NotSignificant
AGO1	-0.133511	0.0255488	chr1	NotSignificant
AGO2	0.385874	7.37073e-10	chr8	NotSignificant
AGO3	0.0219557	0.891868	chr1	NotSignificant
AGO4	0.594704	8.80918e-22	chr1	NotSignificant
AGPAT1	-0.101987	0.621659	chr6	NotSignificant
AGPAT2	-0.123483	0.0758614	chr9	NotSignificant
AGPAT3	0.0708719	0.455348	chr21	NotSignificant
AGPAT4	0.0676467	0.419148	chr6	NotSignificant
AGPAT4-IT1	0.0331924	0.935914	chr6	NotSignificant
AGPAT5	-0.298889	0.000851512	chr8	NotSignificant
AGPS	0.058011	0.534464	chr2	NotSignificant
AGRN	0.0913672	0.281894	chr1	NotSignificant
AGTPBP1	-0.15335	0.0267159	chr9	NotSignificant
AGTR1	-0.329846	0.570945	chr3	NotSignificant
AGTRAP	-0.199547	0.00222966	chr1	NotSignificant
AHCTF1	0.0807021	0.201254	chr1	NotSignificant
AHCTF1P1	-0.0435435	0.610743	chr2	NotSignificant
AHCY	0.174398	0.000115074	chr20	NotSignificant
AHCYL1	-0.210352	2.39581e-05	chr1	NotSignificant
AHCYL2	-0.219599	8.00576e-06	chr7	NotSignificant
AHDC1	0.066235	0.387505	chr1	NotSignificant
AHI1	-0.294805	0.236161	chr6	NotSignificant
AHNAK	-0.189058	0.510667	chr11	NotSignificant
AHNAK2	1.41942	6.0823e-46	chr14	pvalue<0.05&log2FC>1
AHR	-1.32144	2.28962e-40	chr7	pvalue<0.05&log2FC<-1
AHSA1	-0.00742377	0.944451	chr14	NotSignificant
AHSA2P	-0.128476	0.267753	chr2	NotSignificant
AICDA	-0.615679	0.152833	chr12	NotSignificant
AIDA	-0.134842	0.0699954	chr1	NotSignificant
AIF1L	-0.0033231	0.969862	chr9	NotSignificant
AIFM1	0.199813	0.0182553	chrX	NotSignificant
AIFM2	-0.544216	4.20212e-10	chr10	NotSignificant
AIFM3	-0.403458	0.350616	chr22	NotSignificant
AIG1	0.174469	0.435977	chr6	NotSignificant
AIMP1	0.0186971	0.852271	chr4	NotSignificant
AIMP2	-0.280991	3.95252e-05	chr7	NotSignificant
AIP	0.106428	0.325017	chr11	NotSignificant
AIPL1	0.0768516	0.961742	chr17	NotSignificant
AIRE	-0.580128	2.606e-13	chr21	NotSignificant
AJAP1	0.544468	0.0388425	chr1	NotSignificant
AJM1	0.281744	0.159082	chr9	NotSignificant
AJUBA	-0.884499	4.09673e-42	chr14	NotSignificant
AK1	-0.167188	0.253527	chr9	NotSignificant
AK2	-0.0899467	0.0961185	chr1	NotSignificant
AK3	-0.0321055	0.780377	chr9	NotSignificant
AK4	0.303796	3.90318e-10	chr1	NotSignificant
AK5	0.165548	0.676704	chr1	NotSignificant
AK7	-0.733887	0.035773	chr14	NotSignificant
AK8	-0.239672	0.80018	chr9	NotSignificant
AK9	-0.461356	0.45336	chr6	NotSignificant
AKAP1	0.000213188	0.997691	chr17	NotSignificant
AKAP10	0.000898352	0.992727	chr17	NotSignificant
AKAP11	-0.446319	1.07583e-11	chr13	NotSignificant
AKAP12	0.122524	0.127478	chr6	NotSignificant
AKAP13	0.253487	0.000659197	chr15	NotSignificant
AKAP3	0.0103071	0.924655	chr12	NotSignificant
AKAP5	0.00311832	0.985313	chr14	NotSignificant
AKAP6	0.0180735	0.95317	chr14	NotSignificant
AKAP7	-0.319407	0.0133545	chr6	NotSignificant
AKAP8	0.537874	9.25235e-27	chr19	NotSignificant
AKAP8L	-0.0678399	0.437751	chr19	NotSignificant
AKAP9	0.255046	0.255874	chr7	NotSignificant
AKIP1	-0.0786648	0.590472	chr11	NotSignificant
AKIRIN1	-0.116587	0.00728226	chr1	NotSignificant
AKIRIN2	-0.0388226	0.593712	chr6	NotSignificant
AKNA	-0.0201089	0.810537	chr9	NotSignificant
AKNAD1	-1.52436	0.053546	chr1	NotSignificant
AKR1A1	-0.252432	0.000213802	chr1	NotSignificant
AKR1B1	0.0721043	0.572431	chr7	NotSignificant
AKR1E2	0.716413	0.378949	chr10	NotSignificant
AKR7A2	-0.0839914	0.467024	chr1	NotSignificant
AKR7A3	0.602314	0.495948	chr1	NotSignificant
AKR7L	1.04573	0.240181	chr1	NotSignificant
AKT1	0.196241	0.0195442	chr14	NotSignificant
AKT1S1	0.350701	6.43759e-13	chr19	NotSignificant
AKT2	0.00903318	0.935289	chr19	NotSignificant
AKTIP	0.187102	0.120387	chr16	NotSignificant
ALAD	0.128354	0.0385007	chr9	NotSignificant
ALAS1	-0.0548673	0.585205	chr3	NotSignificant
ALCAM	0.843296	0.418841	chr3	NotSignificant
ALDH16A1	-0.0396378	0.700325	chr19	NotSignificant
ALDH18A1	0.12051	0.0328045	chr10	NotSignificant
ALDH1A2	-0.85773	0.588839	chr15	NotSignificant
ALDH1A3	1.26244	7.59004e-30	chr15	pvalue<0.05&log2FC>1
ALDH1B1	-0.152365	0.0196131	chr9	NotSignificant
ALDH1L1	1.55611	0.00606749	chr3	pvalue<0.05&log2FC>1
ALDH1L2	-0.481179	4.26009e-14	chr12	NotSignificant
ALDH2	-0.0640731	0.259004	chr12	NotSignificant
ALDH3A1	-0.701672	0.565049	chr17	NotSignificant
ALDH3A2	-0.208736	1.24147e-05	chr17	NotSignificant
ALDH3B1	1.6488	0.123588	chr11	NotSignificant
ALDH4A1	-0.04786	0.624518	chr1	NotSignificant
ALDH5A1	-0.444997	2.54319e-05	chr6	NotSignificant
ALDH6A1	0.287423	1.04239e-05	chr14	NotSignificant
ALDH7A1	0.0798581	0.506313	chr5	NotSignificant
ALDH9A1	0.516893	8.89748e-13	chr1	NotSignificant
ALDOA	0.0489815	0.582616	chr16	NotSignificant
ALDOC	-0.244862	0.00498832	chr17	NotSignificant
ALG1	-0.274034	0.00470747	chr16	NotSignificant
ALG10	-0.395193	2.03515e-05	chr12	NotSignificant
ALG10B	-0.397879	0.000174143	chr12	NotSignificant
ALG11	0.144921	0.123767	chr13	NotSignificant
ALG12	0.204309	0.00225507	chr22	NotSignificant
ALG13	0.307825	7.61314e-05	chrX	NotSignificant
ALG14	-0.00673355	0.977514	chr1	NotSignificant
ALG1L	0.238272	0.675877	chr3	NotSignificant
ALG1L2	0.401966	0.626037	chr3	NotSignificant
ALG1L9P	0.719884	0.223462	chr11	NotSignificant
ALG2	-0.0460595	0.49299	chr9	NotSignificant
ALG3	-0.0145887	0.906877	chr3	NotSignificant
ALG5	-0.159909	0.377906	chr13	NotSignificant
ALG6	-0.21477	0.0377839	chr1	NotSignificant
ALG8	0.252061	0.0112023	chr11	NotSignificant
ALG9	0.492334	1.73099e-09	chr11	NotSignificant
ALKAL1	0.199206	0.892854	chr8	NotSignificant
ALKAL2	-0.12624	0.940645	chr2	NotSignificant
ALKBH1	-0.0940201	0.201555	chr14	NotSignificant
ALKBH2	0.194948	0.0936848	chr12	NotSignificant
ALKBH3	0.0968939	0.646646	chr11	NotSignificant
ALKBH4	0.212577	0.00816797	chr7	NotSignificant
ALKBH5	-0.073701	0.273606	chr17	NotSignificant
ALKBH6	-0.263843	0.0572735	chr19	NotSignificant
ALKBH7	0.0698663	0.437702	chr19	NotSignificant
ALKBH8	0.134214	0.270383	chr11	NotSignificant
ALMS1	0.469973	0.000975422	chr2	NotSignificant
ALMS1-IT1	-0.0832611	0.725706	chr2	NotSignificant
ALOX12	0.317896	0.129742	chr17	NotSignificant
ALOX12-AS1	0.140113	0.874391	chr17	NotSignificant
ALOX12B	-1.31031	0.230222	chr17	NotSignificant
ALOX12P2	0.669425	0.403945	chr17	NotSignificant
ALOX15B	-0.251591	0.884413	chr17	NotSignificant
ALPG	0.233446	3.74808e-06	chr2	NotSignificant
ALPI	-0.232024	0.695117	chr2	NotSignificant
ALPK1	-0.360288	0.309138	chr4	NotSignificant
ALPK3	0.391719	0.134855	chr15	NotSignificant
ALPL	0.674566	6.4402e-34	chr1	NotSignificant
ALPP	0.30699	1.13066e-07	chr2	NotSignificant
ALS2	-0.137931	0.0516534	chr2	NotSignificant
ALS2CL	0.640892	6.22553e-08	chr3	NotSignificant
ALX1	0.110056	0.641268	chr12	NotSignificant
ALX3	-0.0412034	0.981297	chr1	NotSignificant
ALX4	-0.659928	0.717904	chr11	NotSignificant
ALYREF	0.15314	0.0168023	chr17	NotSignificant
AMACR	-0.461255	0.140495	chr5	NotSignificant
AMBRA1	0.0139775	0.847344	chr11	NotSignificant
AMD1	-0.0167907	0.801321	chr6	NotSignificant
AMDHD1	-0.8807	0.178918	chr12	NotSignificant
AMDHD2	-0.144617	0.0668011	chr16	NotSignificant
AMER1	0.848721	1.687e-43	chrX	NotSignificant
AMER2	-0.902478	0.439531	chr13	NotSignificant
AMER3	0.829823	0.000597025	chr2	NotSignificant
AMFR	-0.0799308	0.343643	chr16	NotSignificant
AMH	0.191154	0.23563	chr19	NotSignificant
AMHR2	-0.772392	0.118435	chr12	NotSignificant
AMIGO1	0.272546	0.0113028	chr1	NotSignificant
AMIGO2	-0.0897319	0.784651	chr12	NotSignificant
AMIGO3	0.270778	0.00413025	chr3	NotSignificant
AMMECR1	-0.758771	7.71262e-44	chrX	NotSignificant
AMMECR1L	0.101221	0.119033	chr2	NotSignificant
AMN	-0.0453135	0.825964	chr14	NotSignificant
AMN1	-0.0971709	0.768522	chr12	NotSignificant
AMOT	0.276348	0.00258039	chrX	NotSignificant
AMOTL1	0.491912	2.99202e-08	chr11	NotSignificant
AMOTL2	-0.366182	1.55545e-09	chr3	NotSignificant
AMPD2	0.612447	5.0493e-13	chr1	NotSignificant
AMPD3	0.281065	0.0205459	chr11	NotSignificant
AMPH	0.0944859	0.932322	chr7	NotSignificant
AMT	-0.101695	0.265797	chr3	NotSignificant
AMY2B	0.0621869	0.894401	chr1	NotSignificant
AMZ1	0.852972	2.03699e-25	chr7	NotSignificant
AMZ2	-0.150925	0.0170629	chr17	NotSignificant
AMZ2P1	0.189297	0.22487	chr17	NotSignificant
ANAPC1	-0.106145	0.118949	chr2	NotSignificant
ANAPC10	0.133057	0.46342	chr4	NotSignificant
ANAPC11	-0.298153	0.000103746	chr17	NotSignificant
ANAPC13	-0.0255675	0.77999	chr3	NotSignificant
ANAPC15	0.161133	0.0573091	chr11	NotSignificant
ANAPC16	-0.138854	0.0398879	chr10	NotSignificant
ANAPC1P2	0.0974782	0.637003	chr2	NotSignificant
ANAPC1P4	-0.0707914	0.953027	chr2	NotSignificant
ANAPC2	0.0692636	0.490055	chr9	NotSignificant
ANAPC4	0.0350532	0.799257	chr4	NotSignificant
ANAPC5	0.0755655	0.327959	chr12	NotSignificant
ANAPC7	-0.0120701	0.894778	chr12	NotSignificant
ANG	-0.355844	0.819874	chr14	NotSignificant
ANGEL1	0.152721	0.0288677	chr14	NotSignificant
ANGEL2	-0.409374	4.23902e-12	chr1	NotSignificant
ANGPT1	-0.566133	1.20459e-07	chr8	NotSignificant
ANGPT4	2.30519	0.0104651	chr20	pvalue<0.05&log2FC>1
ANGPTL2	2.46042	0.0960614	chr9	NotSignificant
ANGPTL4	-0.172525	0.807125	chr19	NotSignificant
ANGPTL6	-0.528929	0.500405	chr19	NotSignificant
ANHX	0.0645443	0.963217	chr12	NotSignificant
ANK1	0.446002	3.14315e-07	chr8	NotSignificant
ANK2	-0.16074	0.053709	chr4	NotSignificant
ANK3	-0.378627	2.38643e-13	chr10	NotSignificant
ANKAR	-0.130009	0.803364	chr2	NotSignificant
ANKDD1A	0.98942	0.144204	chr15	NotSignificant
ANKDD1B	-0.119419	0.491529	chr5	NotSignificant
ANKEF1	0.202156	0.0501322	chr20	NotSignificant
ANKFY1	-0.578043	9.78577e-28	chr17	NotSignificant
ANKH	0.487322	5.03447e-07	chr5	NotSignificant
ANKHD1	0.039027	0.843869	chr5	NotSignificant
ANKHD1-EIF4EBP3	0.18008	0.895757	chr5	NotSignificant
ANKIB1	0.0329838	0.680657	chr7	NotSignificant
ANKK1	0.409123	0.621686	chr11	NotSignificant
ANKLE1	0.621499	2.30011e-08	chr19	NotSignificant
ANKLE2	-0.0962231	0.0971265	chr12	NotSignificant
ANKMY1	0.243165	0.0935662	chr2	NotSignificant
ANKMY2	-0.168764	0.179627	chr7	NotSignificant
ANKRA2	-0.122653	0.31758	chr5	NotSignificant
ANKRD1	-0.870999	0.00345298	chr10	NotSignificant
ANKRD10	0.16755	0.00285691	chr13	NotSignificant
ANKRD11	-0.101869	0.177865	chr16	NotSignificant
ANKRD12	0.308606	2.88662e-05	chr18	NotSignificant
ANKRD13A	0.0528593	0.457829	chr12	NotSignificant
ANKRD13B	0.475985	5.40798e-06	chr17	NotSignificant
ANKRD13C	0.103267	0.114696	chr1	NotSignificant
ANKRD13D	0.299305	0.00899919	chr11	NotSignificant
ANKRD16	0.154716	0.397817	chr10	NotSignificant
ANKRD17	-0.0400644	0.580932	chr4	NotSignificant
ANKRD18A	0.989731	0.4372	chr9	NotSignificant
ANKRD18B	0.581487	0.0202664	chr9	NotSignificant
ANKRD18CP	-0.119159	0.381546	chr9	NotSignificant
ANKRD19P	0.373512	0.127193	chr9	NotSignificant
ANKRD2	1.45686	0.19714	chr10	NotSignificant
ANKRD23	-0.326534	0.0825715	chr2	NotSignificant
ANKRD24	0.418586	8.91683e-05	chr19	NotSignificant
ANKRD26	0.0447852	0.701851	chr10	NotSignificant
ANKRD26P1	0.392465	0.0328585	chr16	NotSignificant
ANKRD27	0.0549313	0.586134	chr19	NotSignificant
ANKRD28	0.194656	0.00329583	chr3	NotSignificant
ANKRD31	0.482972	0.715413	chr5	NotSignificant
ANKRD33	-0.533592	0.199413	chr12	NotSignificant
ANKRD33B	-0.0358005	0.836312	chr5	NotSignificant
ANKRD34A	0.411956	0.00121277	chr1	NotSignificant
ANKRD34B	0.439349	0.679173	chr5	NotSignificant
ANKRD35	-0.143334	0.896813	chr1	NotSignificant
ANKRD36	0.0754253	0.821606	chr2	NotSignificant
ANKRD36B	0.125899	0.534246	chr2	NotSignificant
ANKRD36C	0.23952	0.487713	chr2	NotSignificant
ANKRD37	-0.4358	0.0544948	chr4	NotSignificant
ANKRD39	-0.251017	0.0982923	chr2	NotSignificant
ANKRD40	0.0219632	0.741151	chr17	NotSignificant
ANKRD42	-0.187602	0.0653777	chr11	NotSignificant
ANKRD44	2.00806	0.00325641	chr2	pvalue<0.05&log2FC>1
ANKRD45	-0.191896	0.092361	chr1	NotSignificant
ANKRD46	1.20476	3.6948e-51	chr8	pvalue<0.05&log2FC>1
ANKRD49	-0.0121098	0.93298	chr11	NotSignificant
ANKRD50	0.915776	7.2796e-54	chr4	NotSignificant
ANKRD52	0.453998	5.25362e-24	chr12	NotSignificant
ANKRD53	0.824047	0.289629	chr2	NotSignificant
ANKRD54	-0.0544974	0.532469	chr22	NotSignificant
ANKRD55	-0.493145	2.01453e-05	chr5	NotSignificant
ANKRD6	-0.801729	0.000534689	chr6	NotSignificant
ANKRD63	1.60535	0.00131142	chr15	pvalue<0.05&log2FC>1
ANKRD65	0.239922	0.45336	chr1	NotSignificant
ANKRD9	-0.0873618	0.353667	chr14	NotSignificant
ANKS1A	-0.249131	1.59873e-05	chr6	NotSignificant
ANKS3	-0.00108661	0.995077	chr16	NotSignificant
ANKS6	0.255717	0.000874444	chr9	NotSignificant
ANKZF1	0.0585582	0.52282	chr2	NotSignificant
ANLN	0.016724	0.824674	chr7	NotSignificant
ANO1	-0.27719	0.754348	chr11	NotSignificant
ANO10	0.667562	1.94164e-19	chr3	NotSignificant
ANO2	0.753612	3.90767e-09	chr12	NotSignificant
ANO5	0.566032	0.000187432	chr11	NotSignificant
ANO6	-0.429883	2.6748e-16	chr12	NotSignificant
ANO7	0.671403	0.00131121	chr2	NotSignificant
ANO8	0.474083	1.95208e-12	chr19	NotSignificant
ANO9	0.331191	0.0729169	chr11	NotSignificant
ANOS1	-0.0126721	0.952988	chrX	NotSignificant
ANP32A	-0.178082	0.00160333	chr15	NotSignificant
ANP32A-IT1	0.278265	0.60153	chr15	NotSignificant
ANP32AP1	-0.351001	0.000302023	chr15	NotSignificant
ANP32B	-0.187203	0.0210097	chr9	NotSignificant
ANP32C	-0.198131	0.261063	chr4	NotSignificant
ANP32E	0.216757	3.36025e-05	chr1	NotSignificant
ANPEP	2.14517	5.83103e-12	chr15	pvalue<0.05&log2FC>1
ANTKMT	-0.077639	0.529252	chr16	NotSignificant
ANTXR1	-0.134767	0.573005	chr2	NotSignificant
ANTXR2	-0.99992	1.5804e-36	chr4	NotSignificant
[truncated: 17,083 more rows]

## Sheet: Supplementary Table 8
gene	previous_condition	siScr	siSPEN1	siSPEN2	F.C siSPEN1/siScr	F.C siSPEN2/siScr	condition
[truncated: 53 more rows]

[truncated: 5 more sheets: Supplementary Table 9, Supplementary Table 10, Supplementary Table 11, Supplementary Table 12, Supplementary Table 13]
