# Supplementary material for: XIST dampens X chromosome activity in a SPEN-dependent manner during early human development
Source: Nat Struct Mol Biol. 2024 Jun 4;31(10):1589–600. doi: 10.1038/s41594-024-01325-3 (PMC11479943; doi:10.1038/s41594-024-01325-3)
Supplement: Supplementary file 4 — Raw data for graphs. [file 41594_2024_1325_MOESM4_ESM.xlsx]

## Sheet: Fig 1f
Number of cells
	A11_UT	A11_DOX	B3_UT	B3_DOX	B4_UT	B4_DOX	WT	KO
XIST +	172	3	147	18	196	23	190	0
XIST -	33	209	41	198	20	211	18	174

## Sheet: Fig 1g
	XIST
A11 DOX - PXGL	0.0458629
A11 DOX D10 PXGL	0.000627864
B3 DOX - PXGL	0.0342619
B3 DOX D10 PXGL	0.00492579
B4 DOX - PXGL	0.0379769
B4 DOX D10 PXGL	0.0056194
XIST KO primed	1.56653e-06
WT primed	0.0222405
XIST KO PXGL	5.29967e-06
WT PXGL	0.0312717

## Sheet: Fig 1h,j
Gene	PXGL_A11_C	PXGL_B3_C	PXGL_B4_C	PXGL_A11_T	PXGL_B3_T	PXGL_B4_T	PXGL_WT_R1	PXGL_WT_R2	PXGL_WT_R3	PXGL_KO_R1	PXGL_KO_R2	PXGL_KO_R3	GRO_seq_A11_C	GRO_seq_B3_C	GRO_seq_B4_C	GRO_seq_A11_T	GRO_seq_B3_T	GRO_seq_B4_T	H9 WT primed R1	H9 WT primed R2	H9 WT primed R3
A1BG	3.21779	2.62157	3.70847	2.01219	1.72422	2.32405	2.52634	2.01486	2.74673	1.45144	1.72959	2.24145	2.31445	1.87795	0.402333	0.671894	1.44219	2.4861	19.0582	17.1365	16.2711
A1BG-AS1	2.60024	2.73473	2.84691	1.9186	2.74392	1.90316	3.54323	2.63116	2.50294	2.27524	1.84829	2.22196	1.91769	3.61679	3.21866	2.62039	2.4998	0.894997	3.6236	3.88928	3.97636
A1CF	0	0	0	0	0	0	0	0.0237042	0	0	0	0	0	0	0	0	0	0	0	0	0
A2M	0.0162515	0.0188602	0.0749186	0.311968	0.14832	0.182996	0.0158889	0.0711125	0	0.0784564	0.0169568	0.0194909	0.264508	0	0.402333	0.134379	0	0.198888	0.0587611	0	0.0457052
A2M-AS1	0.146263	0.188602	0.149837	0.249574	0.05562	0.219595	0.286	0.379267	0.422574	0.33344	0.305223	0.253381	0.859652	0.417321	0	2.08287	1.34604	0.994441	3.15351	3.65237	3.90018
A2ML1	6.54935	7.41207	7.09853	8.46993	7.95365	6.89896	6.51445	7.04014	6.8262	7.31606	7.98666	6.43199	7.53849	5.63384	3.21866	8.60025	6.92252	5.07165	16.0026	15.794	16.7281
A2MP1	0	0	0	0	0	0	0	0	0	0	0	0	0	0	0	0	0	0	0	0.0394851	0
A3GALT2	0	0	0	0	0	0	0	0.0237042	0	0.0196141	0	0	0	0	0	0	0	0	0	0.0197425	0
A4GALT	518.763	538.479	542.748	596.483	557.85	586.704	511.273	516.822	518.791	574.419	557.709	555.997	338.372	348.672	240.595	373.64	419.389	288.587	15.8263	16.5442	15.296
A4GNT	0.0162515	0	0	0	0	0	0	0	0	0	0	0	0	0	0	0	0	0	0	0	0.0152351
AA06	0	0	0	0	0	0	0	0	0	0	0	0	0	0	0	0	0	0.0994441	0	0.0394851	0.0152351
AAAS	56.3926	54.11	55.009	54.1421	52.8019	54.0022	58.5506	58.0515	58.6078	58.4304	57.5514	61.5132	42.2552	45.4185	28.9679	38.5667	43.6503	32.8165	36.1773	36.3065	37.3107
AACS	67.4924	69.9715	73.3453	56.513	57.1773	60.1143	73.7404	67.8177	75.3807	62.216	65.4533	63.8326	63.2175	64.0588	66.7872	53.3484	45.6694	48.6281	73.1184	74.4688	69.1825
AACSP1	0.195018	0.132022	0.0749186	0.0935904	0.03708	0.0548989	0.0158889	0.0237042	0.0162529	0.137299	0.237395	0.175418	1.25641	0.139107	0	0.604705	0.192292	0.198888	11.7326	14.4713	15.4636
AADAC	0	0	0	0	0	0	0	0	0.0325057	0.0196141	0	0	0	0	0	0	0	0	0	0	0
AADACL2	0	0	0	0	0	0	0	0	0	0	0	0	0	0	0	0	0	0	0	0	0
AADACL2-AS1	0.633808	0.226323	0.468241	0.311968	0.29664	0.292794	0.556112	0.545196	0.536344	0.33344	0.288266	0.44829	1.91769	1.32152	1.60933	2.95633	0.192292	1.19333	0	0	0
AADACL3	0.650059	0.584667	0.430782	0.155984	0.44496	0.329393	0.73089	1.1615	0.520091	0.470739	0.79697	0.994035	0.925779	0.417321	0	0.134379	1.05761	0.596664	0.0783482	0.23691	0.335172
AADACL4	0	0	0	0	0	0	0	0	0	0	0	0	0	0	0	0	0	0	0.019587	0.0197425	0
AADACP1	0	0	0	0	0.01854	0	0	0	0.0162529	0	0	0	0	0	0	0	0	0	0	0	0
AADAT	9.9134	10.9012	8.85912	7.846	8.52839	9.38771	11.9326	11.9232	12.8235	9.80706	11.9885	10.9539	16.5318	14.5367	8.44898	14.0426	11.6337	14.7177	7.12968	8.13392	7.52613
AAGAB	69.0688	69.7263	72.2215	84.8865	76.4404	79.9145	68.3064	67.0117	69.3672	69.9243	73.0669	69.2121	46.4873	45.9054	31.7843	61.2096	59.9951	56.3848	78.0152	80.6285	83.2902
AAK1	76.8207	75.3655	71.2288	61.3017	73.8262	64.0121	71.5795	66.4428	69.5622	70.3166	69.4381	68.8808	133.577	140.776	117.481	119.597	110.568	124.305	25.1889	35.1614	34.5836
AAMDC	4.46916	4.14925	3.78339	4.64832	4.74624	4.02592	3.40023	3.50822	2.81174	3.92282	3.20484	3.87868	3.50473	3.33857	1.60933	4.90483	3.65355	3.08277	5.17098	5.33048	5.22563
AAMP	94.7299	95.4139	98.1059	99.5958	91.81	98.9644	98.9561	96.3101	99.9713	101.935	100.079	95.9926	62.6223	51.9565	40.6356	64.2331	62.3026	49.722	107.102	99.8182	100.247
AANAT	0.211269	0.226323	0.131107	0	0.33372	0.0548989	0.333667	0.0474084	0.243793	0.372668	0.169568	0.311854	0.198381	0.486875	0	0.0671894	0	0	0.391741	0.434336	0.274231
AAR2	71.0352	68.0477	67.7451	71.5187	67.7451	73.1802	77.6809	70.994	76.4209	74.2002	78.0522	74.1628	46.7518	45.3489	26.5539	47.2342	44.5156	40.4737	64.8723	69.9478	69.213
AARD	0.0812574	0.0377205	0.131107	0.0155984	0.0926999	0.146397	0.206556	0.165929	0.211287	0.117685	0.0508704	0.155927	0.264508	0	0	0.0671894	0	0	2.09581	2.74421	2.74231
AARS1	259.065	270.531	287.556	293.827	295.972	281.009	257.877	254.014	248.994	245.922	254.64	252.056	272.51	292.751	279.621	313.17	329.973	268.002	199.377	230.83	236.738
AARS2	450.719	465.225	458.577	427.069	473.215	382.499	434.149	429.259	422.72	514.459	501.142	509.18	474.66	536.606	411.989	586.9	547.648	435.466	59.3879	58.6551	59.0817
AARSD1	0.146263	0.0565807	0.0561889	0.0311968	0.03708	0.0365992	0.0635556	0.118521	0.0812643	0.0980706	0.118698	0.0779635	0.0661271	0.278214	0	0	0.096146	0.0994441	0.156696	0.0789701	0.106646
AASDH	37.3296	33.4958	36.8225	42.7552	42.197	40.6801	33.6209	31.8347	32.5545	32.6771	34.3206	32.3743	48.3389	44.5838	62.7639	49.9217	49.5152	60.9592	45.6378	45.8224	46.6498
AASDHPPT	100.32	97.4886	104.755	107.021	95.7961	101.929	97.4308	93.6552	102.799	102.19	102.114	102.717	74.0623	67.8147	92.9388	66.0472	53.0726	80.9475	118.639	110.914	116.929
AASS	190.939	176.23	172.144	155.313	177.595	158.53	192.955	191.909	195.457	203.634	203.227	206.369	270.658	305.131	323.073	331.177	315.455	365.755	705.976	650.22	647.659
AATBC	0.568802	0.697829	1.10505	0.483551	0.5562	0.292794	0.44489	0.5689	0.666367	1.13762	1.3735	1.36436	0.132254	0.904196	0.804665	0.335947	0.384584	0.397776	0.019587	0	0.0304702
AATF	0	0	0	0	0	0	0	0	0	0	0	0	0	0	0	0	0	0	0	0	0
AATK	0.178766	0.320624	0.280945	0.124787	0.14832	0.182996	0.111222	0.118521	0.0975171	0.117685	0.203482	0.0779635	0.0661271	0.139107	0	0.0671894	0.096146	0.198888	6.07198	5.03434	4.96664
ABALON	0.32503	0.565807	0.243485	0.218378	0.33372	0.237895	0.826223	0.971871	0.585103	0.725722	0.508704	0.409308	0.198381	0	0	0	0.865314	0.49722	0.763895	0.809444	1.09693
ABAT	5.59051	6.2616	5.88111	7.8148	7.84241	6.71596	4.98912	4.00601	4.63206	4.78584	4.32399	4.52188	3.9015	5.8425	5.23032	4.36731	5.09574	4.07721	19.0582	22.2301	22.5632
ABCA1	346.677	337.674	326.289	342.307	377.029	335.78	264.455	260.296	267.766	285.483	285.671	283.086	699.955	708.82	827.196	829.588	781.667	832.745	24.7776	26.2378	31.2014
ABCA10	0	0.0188602	0	0	0	0	0	0	0	0.0196141	0	0.0194909	0	0.139107	0	0.0671894	0.096146	0.198888	0	0.0197425	0.0457052
ABCA11P	9.18209	9.05291	8.39088	8.40754	8.84357	9.38771	8.5959	7.75127	8.35397	7.39452	8.25797	7.81584	12.3658	11.9632	14.8863	14.8489	13.845	19.8888	22.7601	24.3425	23.5077
ABCA12	0.0487544	0.0754409	0.0749186	0.140386	0.2781	0.0731985	0.0953335	0.0948167	0.11377	0.0784564	0.0339136	0.0974544	0.132254	0.0695536	0.804665	0.470326	0.576876	0.49722	0	0	0
ABCA13	6.32183	5.48833	4.96335	5.10068	5.45076	4.19061	7.37246	5.85493	6.67992	6.21767	5.57879	4.56087	18.5156	17.3884	20.9213	13.2363	11.3452	15.2149	0.0783482	0.0987126	0.152351
ABCA17P	0.422538	0.320624	0.561889	0.38996	0.33372	0.256195	0.619668	0.853351	0.79639	0.76495	0.729143	0.487272	0.330635	0.486875	0.402333	0.671894	0.769168	0.198888	0.19587	0.197425	0.106646
ABCA2	77.6496	76.7046	77.8217	53.3153	62.6281	45.8772	69.1962	66.585	68.9771	61.6079	64.402	62.3708	66.0609	79.152	52.7056	66.1144	58.0722	39.181	12.4965	15.3794	13.0108
ABCA3	11.051	12.7307	12.8673	10.7941	11.1425	12.8463	10.7091	8.41498	9.86548	8.76751	8.02057	9.37511	9.12554	8.90286	5.63266	5.64391	9.6146	5.36998	14.4161	16.6035	16.6367
ABCA4	0.0650059	0	0	0.0467952	0.11124	0.146397	0.0635556	0.0711125	0	0	0.101741	0.0194909	0	0.0695536	0	0.268758	0.096146	0.198888	0.0391741	0.0592276	0.0761754
ABCA5	0.715065	0.358345	0.711726	0.68633	0.964079	0.420891	0.746779	0.995576	0.68262	0.451125	0.474791	0.740653	4.09988	3.68634	4.02333	4.50169	3.36511	3.57999	2.13499	3.4352	3.27554
ABCA6	0	0	0	0	0	0	0	0	0	0	0	0	0	0	0	0	0	0	0	0	0.0152351
ABCA7	70.1739	72.4988	77.7093	88.4742	92.0696	68.5504	64.1594	58.3834	60.0868	57.9597	57.5684	58.7455	66.0609	76.9958	55.5219	103.337	99.0304	64.3403	19.019	25.7245	16.2406
ABCA8	0	0	0	0	0	0	0	0	0	0	0	0	0.0661271	0	0	0	0	0	0	0.0197425	0
ABCA9	0	0	0	0	0.01854	0	0	0.0237042	0	0	0	0	0	0.0695536	0	0.0671894	0	0	0	0	0.0304702
ABCA9-AS1	0.0162515	0	0	0	0.03708	0.0182996	0	0	0.0162529	0	0	0.0584726	0	0	0	0	0	0	0.274219	0.335623	0.289467
ABCB1	0.032503	0	0.0187296	0	0	0.0182996	0.0158889	0.0237042	0.0325057	0.0196141	0.0169568	0.0194909	0.0661271	0	0	0	0	0	0.352567	0.651503	0.8684
ABCB10	80.4936	80.4955	77.4658	85.7132	78.3871	83.2816	72.66	68.2917	76.9572	74.8671	73.1347	68.6664	82.725	81.4472	107.02	96.9543	82.974	114.858	20.1159	20.394	18.7392
ABCB11	0	0	0	0	0	0	0	0	0	0	0	0	0	0	0	0	0	0	0.019587	0.0197425	0.0457052
ABCB4	0.0162515	0	0	0	0	0.0182996	0.0317778	0	0	0.0588423	0	0	0	0	0	0	0.096146	0.0994441	2.13499	2.23091	2.10244
ABCB5	0.276275	0.188602	0.280945	0.140386	0.0741599	0.292794	0.206556	0.165929	0.0162529	0.372668	0.0508704	0.0389818	0.661271	0.486875	0	0.537515	0.48073	0.795553	0.019587	0	0
ABCB6	23.4996	24.9332	26.671	21.8222	22.7856	22.1791	28.4412	25.6716	27.1748	26.8517	27.1987	26.0983	19.243	23.3004	11.6676	19.6193	19.4215	13.4249	56.5086	48.5271	47.5639
ABCB7	39.2636	36.0985	37.8151	73.6401	61.0522	63.6827	33.2237	31.9769	33.0908	56.6652	59.8406	58.1998	44.1068	45.8358	49.8892	91.1089	71.0519	81.1464	61.2879	59.6619	56.5069
ABCB8	132.255	128.136	137.251	135.441	155.087	141.566	156.267	150.166	154.532	137.868	139.995	138.678	144.884	147.662	109.434	151.311	172.005	129.377	14.4944	15.4584	14.3362
ABCB9	6.66311	6.48792	6.87378	6.05218	4.95018	6.09377	7.00701	6.32902	6.79369	5.43311	5.83314	5.3405	5.29017	5.91205	5.23032	5.50953	5.96105	2.38666	4.11328	4.67898	4.98187
ABCC1	16.219	17.8984	18.4862	21.0266	17.8355	16.7259	15.1262	16.0951	14.5138	14.6517	15.8716	16.0605	17.7882	19.5446	16.898	18.8802	18.8446	18.1983	16.0418	15.5176	15.9207
ABCC10	79.4047	79.1376	83.6091	77.6177	78.0533	70.728	78.38	76.9201	76.1121	74.6317	74.22	73.3052	95.9504	91.9498	78.4548	101.456	102.299	83.7319	13.7109	17.8078	14.5952
ABCC11	0.032503	0.245183	0.0561889	0.0935904	0.0926999	0.0365992	0.0476667	0.0948167	0.178781	0.117685	0.0508704	0.0389818	0	0.0695536	0	0.268758	0	0.298332	0.0979352	0.0987126	0.137116
ABCC12	0.292527	0.414925	0.224756	0.826715	0.5562	0.805183	0.174778	0.118521	0.130023	0.156913	0.0847841	0.116945	0.132254	0.139107	0.804665	0.268758	0.48073	0.198888	0.215458	0.0197425	0.121881
ABCC13	7.1669	7.09145	7.21091	7.92399	6.6744	8.69232	9.32679	8.24906	10.2068	7.02185	7.2236	7.38704	9.85293	8.8333	6.03499	10.1456	8.17241	10.6405	0	0	0
ABCC2	9.21459	8.41167	6.61156	10.7005	10.1414	10.0465	7.07057	6.35272	6.48489	10.317	10.7676	10.8954	9.45617	7.23357	4.42566	10.0784	9.51846	8.45275	0.430915	0.375108	0.700814
ABCC3	0.0162515	0	0	0.0155984	0.01854	0	0.0317778	0.0237042	0	0	0.0169568	0	0.0661271	0	0	0	0	0.0994441	0.430915	0.454078	0.411347
ABCC4	18.9817	18.2944	17.9805	26.8293	23.5829	23.698	17.589	16.9248	17.3093	17.0643	17.8894	17.2884	27.3105	28.3779	34.1983	38.3652	32.9781	34.3082	44.0709	46.6121	47.5182
ABCC5	59.5454	55.2416	53.9039	47.6843	54.3407	51.6964	60.0919	53.6189	58.6078	58.097	54.194	54.6329	96.1488	103.565	82.4782	93.1245	95.5692	89.1019	41.7988	46.3949	46.3299
ABCC5-AS1	0	0	0	0	0.01854	0	0	0.0711125	0	0	0	0	0	0	0	0	0	0	0	0	0
ABCC6	0	0.0188602	0.0187296	0	0.01854	0	0	0	0	0	0	0.0389818	0	0	0	0	0	0	0	0.0197425	0.0457052
ABCC6P1	0.0162515	0	0.0749186	0.124787	0.01854	0	0	0.0237042	0	0	0	0.0779635	0	0	0	0	0	0.0994441	0.509263	0.473821	0.670344
ABCC6P2	0	0	0	0	0	0	0	0	0	0.0196141	0	0	0	0	0	0	0	0	0	0	0
ABCC8	0.0487544	0.0943012	0.0374593	0.0935904	0.05562	0.0914981	0.0635556	0.118521	0.0975171	0.117685	0.0847841	0.0974544	0.132254	0.208661	0	0.201568	0	0.0994441	1.5082	1.93477	1.75203
ABCC9	0	0	0	0.0155984	0	0	0.0158889	0	0	0	0	0	0.0661271	0.0695536	0	0	0	0.0994441	0	0	0.0304702
ABCD1	70.9215	68.6135	69.3746	73.2969	74.9757	72.5214	51.6231	52.647	50.8714	59.0189	56.8053	61.7471	42.9826	43.0537	33.7959	44.5466	41.5351	37.6893	7.12968	6.13993	6.18544
ABCD2	0.032503	0.0377205	0.0187296	0.0311968	0	0.0182996	0.0158889	0.0237042	0.0162529	0	0.0169568	0	0	0.0695536	0	0.0671894	0	0	0.019587	0.0394851	0.0609403
ABCD3	42.2864	39.5499	39.0326	42.568	38.3778	41.7231	39.8971	37.9504	42.615	39.3851	38.6276	40.2097	44.1729	43.8883	55.5219	41.859	39.0353	51.9098	40.9565	40.867	44.9892
ABCD4	27.4325	26.6684	27.5888	28.8103	30.0533	24.5581	24.8503	24.6286	26.7522	27.499	28.1483	25.9618	34.9151	34.429	26.9563	38.1636	38.7469	30.9271	25.5219	28.3108	26.7985
ABCE1	171.502	163.782	168.005	158.901	154.03	164.386	184.121	184.49	179.058	180.901	182.693	181.012	151.563	143.698	167.37	129.877	130.47	162.989	178.536	179.558	188.519
ABCF1	0	0	0	0	0	0	0	0	0	0	0	0	0	0	0	0	0	0	0	0	0
ABCF2	64.6646	64.0305	63.9805	62.5964	59.3094	62.8226	68.3859	62.6502	69.6272	70.5912	70.4895	69.8358	48.4711	47.5746	32.9913	43.7403	45.7655	38.0871	32.9258	35.3786	36.1224
ABCF2-H2BE1	0.260024	0.150882	0.0936482	0.140386	0.1854	0.0365992	0.254223	0.189633	0.11377	0.0784564	0.0508704	0.0974544	0.396762	0.486875	0	0.201568	0.576876	0.49722	0.0783482	0.0197425	0.121881
ABCF3	40.84	41.2285	38.0399	35.0964	36.9131	35.4647	41.8673	42.7623	43.0701	41.7584	42.3412	44.5172	38.6843	38.1849	27.3586	32.8556	33.2665	28.0432	18.1964	20.6309	21.2377
ABCG1	1.98268	1.48996	1.59202	1.31027	1.53882	2.14106	0.683223	0.877055	0.406321	0.274598	0.457834	0.623708	1.4548	0.695536	1.207	1.41098	0.96146	1.49166	10.1853	9.83178	9.06487
ABCG2	1.6089	1.4711	1.76059	1.9186	1.6686	1.75676	2.27211	2.2519	2.21039	1.29453	1.08524	0.87709	1.78543	0.765089	0.402333	1.2766	1.15375	1.49166	1.29275	0.967384	1.95009
ABCG4	0.32503	0.264043	0.318404	0.545944	0.57474	0.237895	0.397223	0.402971	0.308804	0.235369	0.271309	0.350836	0.529017	0.486875	0	0.268758	0.096146	0.198888	1.62572	1.32275	1.53874
ABCG5	0.0162515	0.0377205	0.0561889	0.0623936	0.01854	0.0365992	0.0953335	0.0237042	0.0325057	0.0392282	0.0678272	0	0	0.0695536	0	0	0	0	0	0	0
ABCG8	0	0.0188602	0	0.0311968	0.03708	0	0.111222	0.0237042	0	0.0392282	0.0169568	0.0389818	0.198381	0	0	0	0.096146	0	0	0	0.0152351
ABHD1	0	0	0.0374593	0	0	0	0	0	0.0162529	0	0	0	0	0.0695536	0	0	0	0	0.744308	1.08584	0.319937
ABHD10	40.0436	40.5306	40.044	53.7365	51.1147	51.2389	38.2605	37.5474	39.5432	39.6597	38.6954	39.5275	32.0716	29.6994	31.7843	39.7761	26.1517	39.4793	66.831	62.4259	67.7961
ABHD11	22.6221	23.9148	24.4422	32.6163	30.591	28.9683	25.1363	23.8701	23.014	24.8315	24.7909	23.9153	18.9785	21.9789	13.6793	25.7335	28.4592	21.3805	14.6119	13.5829	14.8085
ABHD11-AS1	0	0	0	0	0	0	0.0317778	0	0	0	0	0	0	0	0	0	0	0	0.019587	0.0197425	0
ABHD12	42.6114	42.6996	42.5537	43.3012	43.2538	41.2839	44.5525	43.4024	43.8989	41.7388	45.4612	43.3087	33.328	33.3857	27.3586	33.4603	36.0548	34.9049	46.578	45.6447	43.3286
ABHD12B	106.918	108.654	105.373	120.248	115.819	113.458	108.092	105.057	105.514	130.983	129.584	135.15	118.566	114.137	102.595	119.597	107.684	116.051	0.705134	0.631761	0.853165
ABHD13	38.4998	37.6262	36.7101	43.3012	42.5122	46.7372	38.5942	38.7563	40.1445	44.171	42.8838	40.0538	32.0716	35.681	35.4053	34.6026	32.7858	42.1643	47.0873	52.2782	51.068
ABHD14A	1.18636	0.82985	1.04886	1.51305	1.09386	1.09798	1.36645	1.06669	1.04018	1.23569	0.966538	1.20843	0.859652	1.18241	0	1.54536	0.576876	0.298332	2.2721	2.11245	2.20909
ABHD14A-ACY1	0	0	0	0	0	0	0	0	0	0	0	0	0	0	0	0	0	0	0	0	0
ABHD14B	35.5907	37.0226	32.9454	31.8051	34.095	32.6465	33.9546	34.2051	37.1215	33.4617	35.8128	32.2184	23.1445	22.3962	21.3236	18.9474	20.9598	16.4083	26.56	20.2953	21.7557
ABHD15	44.009	45.7549	47.6857	39.0896	37.9514	38.7586	40.1195	37.5948	38.5355	34.3443	33.8967	33.4269	32.1378	29.4212	24.5423	24.7929	23.7481	20.6844	5.6019	6.04121	5.2104
ABHD16A	0	0	0	0	0	0	0	0	0	0	0	0	0	0	0	0	0	0	0	0	0
ABHD16B	0.032503	0.0377205	0	0	0.03708	0.128097	0.0953335	0.0948167	0	0.0980706	0.0508704	0.0974544	0	0.139107	0	0	0.096146	0	0	0	0
ABHD17A	71.2952	69.8583	69.4682	76.4166	66.3546	67.6171	71.9609	70.0459	70.7162	68.7867	66.8777	65.119	41.6601	40.1324	38.2216	38.8355	37.7854	22.8721	43.6987	42.328	37.4174
ABHD17B	82.3625	79.5148	82.7476	74.0144	68.3755	78.1943	79.0156	79.5512	82.0769	84.831	81.1723	85.2921	61.4982	57.3121	49.8892	52.3406	47.0154	62.1525	121.792	115.987	111.247
ABHD17C	26.3924	27.3285	25.4723	30.5885	26.4936	29.1513	26.4391	25.2924	22.624	24.2627	25.9948	27.6381	20.0365	14.8149	11.6676	14.4457	12.5951	16.5077	34.9433	36.3065	35.2235
ABHD18	51.0459	47.7164	49.6335	45.5005	42.6791	45.4746	47.7621	42.3357	45.0854	42.4842	42.019	43.9519	75.451	76.2307	87.7085	70.7505	65.0909	72.9919	37.0391	38.1031	36.7775
ABHD2	79.3722	76.8366	74.1319	79.4583	85.3952	80.7379	70.1813	68.7895	73.0241	67.7864	65.6059	66.6783	69.4334	76.0916	51.9009	80.5601	80.8588	71.7986	133.349	129.728	136.461
ABHD3	15.2601	13.3153	14.9088	19.0768	16.8528	15.2985	14.3795	13.3455	15.6027	14.2006	14.2776	12.9614	19.772	22.6745	28.1633	24.6585	23.4596	28.9382	8.53995	8.48929	9.56763
ABHD4	25.076	27.8754	27.7948	33.5522	36.0047	33.6164	26.4233	27.2598	25.8258	25.4983	26.6052	26.3517	19.3752	21.2834	10.863	26.7414	25.4787	24.3638	29.2435	24.2043	27.865
ABHD5	31.9504	30.7233	31.7842	27.6404	30.2573	29.2794	33.9864	30.6021	33.6597	31.3237	30.2509	31.3803	35.7086	33.4553	37.4169	24.4569	27.6901	32.916	21.2324	23.4146	23.4773
ABHD6	19.5993	18.6339	17.8119	19.0924	18.8366	19.8734	17.3984	14.7914	15.9766	16.6328	17.8725	15.3978	18.0527	18.849	10.4606	17.6708	15.4795	19.9883	8.20697	7.0086	7.03861
ABHD8	1.43013	0.924152	1.72313	0.982699	1.03824	1.11628	1.20756	1.06669	1.64154	1.03955	1.3735	1.36436	0.661271	0.904196	0	0.873462	0.096146	1.19333	12.7708	15.2807	12.6908
ABI1	52.5085	50.6775	47.6295	46.2025	46.6281	46.0967	52.2904	50.0869	51.0665	52.762	52.6339	49.2924	60.5724	65.7977	69.6035	52.5421	49.8037	63.9425	47.9687	45.3091	50.4129
ABI2	75.9594	80.8538	83.8526	103.729	99.3743	93.4013	72.4058	71.7051	75.2182	69.532	74.8474	71.2197	104.481	106.765	100.181	135.588	114.51	120.228	286.97	296.967	300.923
ABI3	0.601305	0.396065	0.636808	0.358763	0.59328	0.311094	0.317778	0.189633	0.325057	0.647266	0.42392	0.44829	0.264508	0.347768	0	0	0.096146	0.397776	1.37109	1.83606	2.16338
ABI3BP	0	0	0	0.0155984	0.05562	0.0182996	0	0	0	0	0	0.0194909	0.198381	0.0695536	0.402333	0.671894	0.576876	0.198888	0	0.0789701	0.121881
ABITRAM	27.465	26.5175	22.7003	33.6926	31.8888	33.7079	27.1542	26.6909	26.9635	27.6559	26.7239	28.2423	16.9285	14.0498	13.277	23.3147	21.056	18.596	12.0069	13.6816	12.4775
ABL1	257.797	275.284	272.348	263.41	262.675	277.386	259.863	256.977	258.794	248.452	250.401	244.747	181.453	196.28	164.152	183.897	194.984	165.873	183.864	195.747	181.8
ABL2	71.7178	68.8021	61.9764	80.7061	89.3257	81.5065	65.4941	60.8012	63.9225	68.0217	69.3703	68.8418	126.369	121.788	120.7	163.472	162.487	156.923	103.948	119.067	120.174
ABLIM1	120.57	119.348	116.049	125.567	124.681	127.567	122.233	118.995	121.084	103.386	108.778	105.563	95.8843	96.3317	82.8805	94.1996	95.8576	90.7924	208.563	215.391	214.099
ABLIM2	1.72266	2.18779	1.92915	1.88741	1.854	2.32405	1.38234	1.51707	1.62529	1.07878	1.32263	0.935562	1.85156	1.66929	1.207	1.20941	1.05761	1.09388	3.11434	2.66524	2.94037
ABLIM3	0.260024	0.150882	0.0561889	1.12309	0.57474	1.02478	0.270112	0.213338	0.243793	0.196141	0.271309	0.350836	0	0.139107	0	1.8813	0.288438	0.397776	0.411328	0.493563	0.639873
ABO	0.650059	0.980732	1.21743	1.79382	1.87254	1.50057	0.699112	0.592605	0.601355	0.451125	0.915668	0.799126	0.859652	0.556429	1.60933	2.15006	1.73063	1.39222	0.626785	0.829186	1.06646
ABR	50.4283	50.7906	55.3274	44.861	47.9073	45.6027	47.8256	43.6868	55.4385	58.4108	57.9923	59.6811	65.3335	69.7622	50.6939	56.036	58.6491	47.3354	0.137109	0.15794	0.121881
ABRA	0	0	0	0	0	0	0	0	0	0	0	0	0	0	0	0	0	0	0.0391741	0	0
ABRACL	50.8184	52.3183	45.8689	53.3621	49.8169	53.8924	50.638	48.2143	51.4078	46.3089	48.9204	47.8306	25.7896	23.5787	14.484	21.2319	19.4215	20.2866	105.79	101.477	100.277
ABRAXAS1	39.9624	39.0218	43.9585	46.7952	46.0904	48.4757	32.6358	31.2184	33.0908	31.8337	32.574	31.4778	32.27	34.9159	32.9913	39.3058	34.228	36.496	96.192	96.1066	104.513
ABRAXAS2	46.7718	43.0956	43.9397	46.7952	42.7347	43.8825	40.2943	39.9652	43.3789	39.8166	43.0533	39.9173	44.1729	43.0537	43.4519	40.5152	36.4394	36.8937	43.2678	42.2293	42.7649
ABT1	113.809	114.368	114.251	109.126	106.549	115.031	125.491	121.294	127.227	119.568	122.547	120.512	70.227	67.8843	43.8542	62.2846	59.8028	54.9926	82.5006	75.377	79.5728
ABTB1	3.75409	3.43256	3.83958	4.03999	4.02318	2.76324	4.46478	4.14823	3.86818	2.82443	3.45919	3.46938	1.7193	2.50393	3.62099	2.5532	1.53834	1.59111	2.50714	3.19829	2.77279
ABTB2	27.335	28.5921	28.8624	20.5587	24.5099	23.3686	31.6984	31.3843	31.2542	35.4035	36.2197	33.8557	16.135	17.8057	13.277	14.6473	14.9988	13.0272	9.0688	9.69358	9.5524
ACAA1	49.6158	49.8476	50.7011	49.291	49.4832	49.5188	51.925	51.5329	51.3428	47.6819	49.5478	51.4949	43.0487	42.845	36.2099	44.5466	43.2657	36.496	23.6024	21.164	22.0604
ACAA2	97.6714	95.4517	95.9145	95.6494	95.1287	103.375	97.6533	101.478	97.2083	95.3638	95.026	95.4858	81.0057	78.8737	69.2012	66.2488	76.8207	69.6108	122.811	117.508	113.547
ACACA	0.520047	0.697829	0.636808	0.639535	0.68598	0.713685	0.810335	0.616309	1.07269	0.588423	0.7461	1.05251	5.09178	7.23357	5.63266	6.24862	5.09574	7.25942	3.34938	4.34336	3.61071
ACACB	11.6686	11.9763	12.0993	13.9294	13.6269	13.4136	11.2017	10.2165	10.9707	9.98358	10.2758	11.0903	17.9866	19.7532	9.65598	20.3584	21.5367	20.5849	14.0243	15.5571	17.2156
ACAD10	34.8919	32.6659	34.7997	37.6545	40.4728	35.2817	31.9844	29.0613	29.8402	29.9115	28.4366	29.4507	50.7195	60.3029	47.4752	65.5097	64.8024	59.6664	28.2445	29.4756	27.7888
ACAD11	2.81151	3.48914	3.5399	4.46114	4.39398	3.56843	3.25723	2.63116	3.05554	3.49131	2.747	2.65076	5.15791	5.63384	2.81633	7.25646	8.65314	6.56331	7.54101	7.40345	7.48043
ACAD8	22.8333	23.5187	24.5171	25.7218	23.3604	23.2771	22.8165	22.9219	24.6718	21.9678	23.3156	20.8552	15.5399	15.58	16.898	13.1019	15.0949	16.4083	40.3885	39.2876	43.5723
ACAD9	29.6427	29.686	30.4169	26.2833	29.5342	29.2428	34.8921	35.0822	33.3834	31.9122	34.5919	32.004	45.2309	49.3135	35.0029	41.9934	43.9387	38.286	19.3716	21.8155	20.7045
ACADL	0.130012	0.0565807	0.0374593	0.187181	0.03708	0.0731985	0.0317778	0.0237042	0.0650114	0.0392282	0.0169568	0.116945	0.132254	0.0695536	1.207	0	0	0	0.176283	0.118455	0.152351
ACADM	50.3958	51.0169	47.6107	48.589	46.4612	50.4338	45.6965	45.8439	47.7346	45.6224	43.6129	42.8799	46.3551	40.8975	41.8426	45.1513	36.7278	56.7826	44.5997	45.3683	48.8589
ACADS	23.2721	23.2735	26.3526	29.403	27.7544	26.7174	23.0548	22.756	21.1937	19.4768	21.3656	20.4264	14.6141	14.6062	8.44898	19.4849	14.5181	13.5244	12.9079	13.3065	11.9595
ACADSB	15.7477	13.2022	12.2679	18.3281	19.1147	17.7689	14.2365	13.1558	12.4497	15.8482	15.8037	15.8461	13.5561	10.0853	13.6793	16.1255	15.1911	18.3972	31.2413	36.958	41.3175
ACADVL	79.7948	79.5902	82.092	81.798	88.1576	66.5008	76.6004	74.3126	78.4038	76.9069	73.3891	77.8855	76.7074	78.4564	62.3615	99.6419	94.7039	61.8542	64.9898	54.9632	58.5027
ACAN	8.272	8.58141	9.55212	11.0905	12.1437	9.13151	5.99012	7.01644	5.67224	4.80546	5.40922	5.5549	8.26588	6.19027	5.63266	10.28	10.8645	8.65163	0.646373	1.10558	1.11216
ACAP1	0.178766	0.132022	0.243485	0.327566	0.11124	0.109798	0.270112	0.0711125	0.130023	0.294212	0.271309	0.175418	0.132254	0.139107	0	0.0671894	0	0.0994441	23.2106	18.8146	20.8721
ACAP2	130.857	125.175	129.122	155.516	144.501	146.8	118.055	114.728	123.132	127.315	127.023	129.01	140.189	128.396	164.956	164.413	129.316	178.502	140.184	137.369	139.051
ACAP3	40.775	41.6811	42.0855	25.909	31.8146	27.8154	42.5664	42.1934	41.6886	40.8758	39.1024	38.6504	19.1769	22.8136	14.8863	13.7738	18.8446	10.74	11.9677	11.7073	10.8474
ACAT1	17.2753	16.9931	16.8754	17.1582	16.4264	17.5859	16.1749	16.8537	16.8705	17.4566	17.3468	16.4893	17.0608	16.2755	17.7026	17.6708	16.441	18.7949	26.325	25.6653	24.559
ACAT2	92.3572	93.7542	89.0033	83.4827	83.7637	91.736	89.4705	92.1856	90.3333	89.8522	92.6011	90.1843	78.7573	78.3173	75.6385	58.3876	72.3018	68.9147	267.206	258.785	263.826
ACBD3	155.364	155.748	158.79	159.946	157.404	153.79	139.854	140.139	140.002	142.869	140.368	136.748	135.957	125.405	150.07	128.735	118.26	135.94	128.217	111.703	110.134
ACBD3-AS1	0.032503	0	0	0	0.03708	0	0.0317778	0	0.0325057	0	0.0339136	0	0	0	0	0	0	0.0994441	0	0	0
ACBD4	2.89276	3.37598	3.48371	4.53914	4.76478	3.34883	3.17778	2.91561	2.71423	2.84405	2.81483	2.51432	3.37248	2.92125	4.02333	3.56104	3.07667	6.26498	16.1397	16.0902	13.1936
ACBD5	37.2321	37.2867	36.5977	40.1347	35.3187	35.0438	36.1155	33.6836	34.3585	31.5199	31.2175	32.7837	32.4023	32.9684	30.5773	35.5432	27.9785	37.2915	71.4731	61.7546	64.4901
ACBD6	16.9665	18.7848	17.5684	20.8395	18.4844	20.0015	16.874	17.067	16.7729	18.3588	19.3477	18.068	19.3091	14.8149	16.0933	16.5958	15.3834	17.5022	67.4578	65.7426	62.342
ACBD7	22.2808	20.1427	20.9959	28.4515	24.9363	24.7594	25.8513	24.1072	25.3219	21.0852	22.8239	22.6094	22.6155	17.7362	9.65598	24.3226	28.0746	18.2977	65.0682	58.9117	61.1993
ACBD7-DCLRE1CP1	0	0	0	0.0155984	0	0	0	0.0237042	0	0	0.0169568	0.0194909	0.0661271	0	0	0	0	0	0.019587	0	0.0152351
ACCS	1.99893	2.37639	2.5285	2.74532	2.85516	2.52535	2.04967	2.03856	2.04786	1.78488	2.32308	2.02705	2.77734	3.26902	2.414	2.5532	3.7497	3.57999	2.76177	2.96138	3.65642
ACCSL	0	0	0.0187296	0.0155984	0	0	0	0	0	0	0.0169568	0	0	0	0	0	0	0	0	0	0
ACD	54.5725	51.8468	54.2785	61.3641	60.1623	59.4006	52.4493	51.7225	50.6439	49.1333	52.6509	48.6297	38.486	37.9067	18.5073	33.1244	39.8045	20.4855	25.1694	24.5202	25.5797
ACE	7.21566	7.22347	6.79886	42.646	38.3778	34.019	5.62467	5.80752	6.67992	5.96269	6.61316	7.03621	4.09988	5.07741	1.60933	38.0964	35.8625	25.5571	2.21334	2.09271	1.98056
ACE2	0.0487544	0.0188602	0.0374593	0.124787	0.03708	0.109798	0.0317778	0.0711125	0.243793	0.313826	0.644359	0.194909	0	0.0695536	0	0.0671894	0	0	0.0783482	0.0394851	0.213291
ACER1	0	0	0	0	0	0	0	0	0.0162529	0	0.0339136	0	0	0	0	0	0	0	0	0.0197425	0
ACER2	79.8273	74.9506	73.7011	54.1109	60.6999	62.7311	84.1318	77.7023	81.9631	76.8285	72.3547	72.8179	81.0718	91.6716	69.2012	63.8971	68.8406	66.4286	17.3345	15.4781	18.2212
ACER3	17.6816	19.5769	17.1002	16.5343	16.4264	15.8292	15.7618	16.1188	15.944	14.6125	16.5668	16.9571	20.6316	21.7007	24.14	22.5756	19.6138	21.8777	49.2418	50.995	53.5513
ACHE	17.9904	20.9537	18.8046	19.2796	18.1877	15.9939	19.734	19.8878	19.6497	19.9672	18.4829	19.8417	14.2834	14.5367	4.02333	11.8925	14.4219	7.75664	2.2721	2.03348	1.98056
ACIN1	261.161	262.252	248.748	213.215	240.909	216.466	272.066	278.287	276.233	272.597	281.568	278.661	267.087	288.369	226.111	244.234	302.86	231.804	218.219	208.619	243.091
ACKR1	0	0	0	0	0	0	0	0	0	0	0	0	0	0.0695536	0	0	0	0	0	0.0394851	0.0304702
ACKR2	1.75516	1.24478	1.7044	4.05559	2.98494	3.84292	1.81134	1.1141	0.893907	1.8045	2.01786	1.52029	0.661271	1.11286	0	3.62823	1.53834	2.68499	0	0.0789701	0.121881
ACKR3	27.6763	28.479	32.1213	11.2776	13.6454	18.3911	32.2704	31.2421	30.7341	18.2607	18.5168	19.6858	23.6735	23.5787	22.933	11.0191	10.9606	10.9388	1.01853	1.26352	1.31022
ACKR4	0	0.0377205	0.0374593	0	0	0	0	0.0474084	0.0325057	0	0	0	0	0	0	0	0	0.198888	0	0	0.0304702
ACLY	262.348	258.517	265.717	244.224	235.347	244.391	236.951	233.012	240.949	224.503	227.17	222.332	267.22	261.104	279.621	218.366	238.058	241.649	509.792	499.94	513.94
ACMSD	0	0	0	0	0	0	0	0	0	0	0	0	0	0	0	0	0	0	0	0	0
ACO1	21.8095	22.3682	21.7638	30.4169	24.6767	25.4365	19.0985	19.2241	18.772	20.5164	20.5008	19.0621	17.2592	16.7624	12.4723	22.6428	19.8061	21.0821	118.267	113.144	116.823
ACO2	127.655	134.04	131.014	124.662	120.362	125.792	135.501	139.902	135.5	132.866	138.283	136.105	157.911	157.4	142.828	139.082	156.622	137.531	41.8575	44.0456	44.5169
ACOD1	0	0	0	0	0	0	0	0	0	0	0	0	0	0	0	0	0	0	0	0	0
ACOT1	2.58399	3.01764	3.68974	3.22887	2.2248	3.60503	2.74878	2.10967	2.69797	2.37331	2.67918	2.49483	1.52092	1.0433	2.81633	2.75477	2.21136	0.994441	7.09051	7.24551	7.03861
ACOT11	14.6588	15.4843	14.684	19.1704	18.9849	17.6225	13.0448	12.5395	12.3034	18.4961	18.1777	16.8401	11.44	12.0328	8.85132	22.5085	24.2288	18.2977	9.63683	11.4902	11.3501
ACOT12	0	0.0188602	0.0187296	0.0311968	0	0	0.0317778	0	0	0.0196141	0.0169568	0	0	0	0	0	0.096146	0.0994441	0	0.118455	0.0457052
ACOT13	37.6872	38.1543	38.6392	28.0147	31.9444	37.0018	43.1702	41.4349	42.1599	34.7366	35.4228	36.1556	27.575	29.2125	20.9213	18.8802	20.2868	27.3471	66.1063	67.6576	69.6091
ACOT2	10.466	9.84504	10.2451	11.262	10.2341	11.053	9.37446	8.91277	8.69528	9.21863	9.30929	8.98529	9.78681	7.51179	5.63266	8.869	5.19189	5.76776	15.2779	15.7545	12.8736
ACOT4	19.7293	19.8032	19.816	19.7164	16.241	20.1479	20.3219	21.5234	20.5436	21.8109	20.8908	19.3739	11.9029	12.7283	14.484	11.1534	7.59554	10.5411	2.66384	2.52704	0.0457052
ACOT6	0.0162515	0	0.112378	0.0311968	0	0.0182996	0	0.0474084	0.0162529	0.0588423	0.101741	0.0584726	0.0661271	0	0	0	0	0	0.156696	0.23691	0.457052
ACOT7	47.6331	50.338	51.6938	47.1696	43.2353	46.3529	50.7651	50.6558	52.3342	47.015	47.2417	47.8696	52.1081	43.9579	37.0146	36.6854	42.4004	36.8937	57.155	59.8791	57.7105
ACOT8	15.0976	16.4461	15.171	19.9192	17.6315	16.5429	14.3159	14.0092	14.3838	13.3964	14.0233	13.3902	13.6222	13.6325	9.65598	17.3349	12.9797	12.9277	16.8644	17.4327	17.0633
ACOT9	11.1973	10.7692	11.7248	15.536	14.9803	15.3351	13.3944	12.2077	13.5711	18.5942	17.8555	16.8596	11.0432	11.1981	12.07	16.2598	13.172	17.0049	29.1064	30.4232	29.7236
ACOX1	232.591	228.133	239.402	230.576	234.383	237.877	219.839	217.581	224.208	220.698	221.626	223.892	255.846	253.801	257.895	240.068	243.923	292.664	79.4255	79.3452	79.8775
ACOX2	0.0812574	0.0754409	0.0561889	0.374362	0.29664	0.164697	0.0317778	0.189633	0.0975171	0.0980706	0.0847841	0.0779635	0.264508	0.208661	0	0.268758	0.192292	0.0994441	1.0577	0.927899	1.23404
ACOX3	6.20807	5.95983	6.70521	7.40924	5.95134	6.73426	6.62568	6.09197	6.30611	6.21767	6.22315	5.30152	6.87722	7.58134	4.42566	8.39868	7.78783	6.26498	9.53889	9.85152	10.695
ACOXL	16.284	18.7282	18.842	16.3783	17.7242	16.7076	19.0031	16.9248	17.098	15.9855	17.0246	16.4503	35.1135	40.7584	43.4519	43.5387	39.2276	41.866	15.2583	18.5777	16.9109
ACOXL-AS1	0	0	0.0561889	0.0155984	0	0	0.0476667	0.0237042	0.0162529	0	0	0	0.132254	0	0	0.0671894	0	0	0.0783482	0.0789701	0.0914105
ACP1	73.3754	69.8583	69	67.4163	65.0939	72.8874	77.1407	75.0237	77.4936	77.1423	79.9853	77.0669	52.7033	45.2794	41.4403	42.7997	38.3623	52.1087	180.553	166.765	164.326
ACP2	16.4302	15.8615	18.8046	18.5621	17.4647	19.0682	17.2236	17.0196	17.2118	16.3582	15.2272	16.7232	17.3253	19.4054	10.0583	19.6193	22.402	17.3033	14.1027	15.1623	14.9456
ACP3	4.8917	5.62035	5.30049	13.711	12.533	10.1929	3.13012	3.9823	4.12822	6.43343	5.44314	6.76333	3.10797	4.31232	2.01166	11.7581	11.7298	8.65163	1.6649	1.26352	1.53874
ACP4	0	0	0	0	0.01854	0.0365992	0	0	0	0	0	0	0	0	0	0	0.096146	0	0	0.0394851	0
ACP5	45.5041	45.076	47.4047	56.2946	46.3129	46.2065	41.5018	41.3164	43.9152	42.543	43.172	42.2952	41.9246	34.1508	23.7376	37.0214	39.2276	23.5682	18.5098	14.8069	14.5952
ACP6	11.0185	10.7126	10.0204	8.00198	11.4948	9.09491	12.0597	11.2832	12.4497	9.02249	10.8524	8.40057	25.7234	32.412	13.6793	23.1803	25.0941	23.6677	28.8321	26.6919	27.804
ACP7	0	0	0	0.0155984	0	0	0	0	0	0	0	0.0194909	0	0	0	0.0671894	0	0	0.372154	0.454078	0.533228
ACR	0.032503	0.0188602	0.0187296	0.0155984	0.01854	0.0914981	0.0158889	0	0.0162529	0.0196141	0.0339136	0.0389818	0	0.0695536	0	0	0	0	0.0587611	0.0592276	0.0304702
ACRBP	0.520047	0.471506	0.861563	0.889109	0.815759	0.933281	0.794446	0.829646	0.861401	0.745336	0.983495	0.44829	0.727398	0.904196	0.804665	1.14222	1.2499	1.19333	3.34938	2.19142	2.9099
ACRV1	0.0162515	0	0	0.0935904	0.11124	0	0	0	0	0.0196141	0.0339136	0	0.132254	0.0695536	0	0.0671894	0.288438	0.0994441	0	0.15794	0.0914105
ACSBG1	0.650059	0.980732	0.749186	0.935904	0.5562	0.585588	0.699112	0.545196	0.828895	0.902249	0.881754	0.779635	0.859652	0.904196	0	1.74692	1.05761	0.795553	4.13287	5.27126	5.05805
ACSBG2	0.585053	0.660108	0.674267	1.0139	1.05678	0.95158	0.508445	0.450379	0.45508	0.706108	0.79697	0.838108	0.727398	1.11286	0.402333	2.15006	1.05761	1.39222	0	0	0
ACSF2	12.6437	13.353	12.7174	15.4268	13.4415	12.6633	9.96235	9.10241	9.54042	9.02249	9.25842	8.18617	11.44	12.0328	8.04665	19.0818	18.0755	12.4305	7.81523	7.95624	8.39453
ACSF3	30.5528	32.4773	34.3127	29.5902	30.3685	29.6637	37.6726	38.1874	34.5373	31.6179	32.3875	33.7387	27.1121	29.0038	22.933	24.0538	29.8053	22.3749	16.7861	21.1048	19.2419
ACSL1	4.46916	4.65848	4.7386	3.85281	3.5226	3.91612	5.22745	5.1201	5.98105	4.98198	4.83269	5.22356	3.37248	5.70339	7.24199	1.67974	2.01907	3.28165	19.2345	19.5254	20.2627
ACSL3	499.473	483.218	491.054	377.981	404.784	440.124	473.442	481.906	483.945	469.091	465.515	466.28	567.767	606.577	696.035	430.348	455.732	594.278	275.492	270.946	282.062
ACSL4	50.8834	43.5106	45.5879	103.932	91.0684	88.4787	32.3022	31.7873	32.6357	67.0803	65.3007	63.0335	46.6196	46.0445	60.3499	99.2388	78.1667	100.637	220.844	199.321	217.801
ACSL5	0	0	0	0	0	0	0	0	0.0325057	0	0	0	0.0661271	0	0	0	0	0	0	0	0.0304702
ACSL6	0.568802	0.245183	0.449511	0.218378	0.22248	0.567288	0.127111	0.237042	0.373816	0.137299	0.254352	0.2144	0.198381	0.765089	0.804665	0.604705	0.48073	1.29277	2.42879	2.52704	2.52902
ACSM1	0.146263	0.0565807	0.112378	0.218378	0.20394	0.311094	0.0635556	0.0237042	0.276298	0.0588423	0.0678272	0.0974544	0.0661271	0.0695536	0	0.268758	0.192292	0	0.137109	0.0789701	0.198056
ACSM2A	0	0.0188602	0	0	0	0	0	0	0	0	0.0339136	0	0	0	0	0	0	0	0	0	0
ACSM2B	0	0	0	0	0	0	0	0	0.0162529	0	0	0.0194909	0	0	0	0	0	0	0	0	0
ACSM3	0.0975089	0.113161	0.0374593	0.452354	0.59328	0.237895	0.238334	0.0948167	0.130023	0.0980706	0.0847841	0.0974544	0.0661271	0	0	0.134379	0.48073	0.198888	5.40602	4.85666	5.07328
ACSM4	0	0	0	0	0	0	0	0	0	0	0	0	0	0	0	0	0	0	0	0	0
ACSM5	0	0	0	0	0	0	0	0	0	0	0.0169568	0	0	0	0	0	0.096146	0	0.019587	0	0.0304702
ACSM6	0	0	0	0.0155984	0	0	0	0	0	0	0.0508704	0	0	0	0	0	0	0	0.0587611	0.0394851	0.0914105
ACSS1	0.0812574	0.0754409	0.0374593	0.0467952	0.05562	0.0182996	0.0953335	0.0711125	0.0812643	0.0588423	0.0508704	0.0974544	0	0	0	0	0	0	2.54632	2.88241	2.75755
ACSS2	58.2291	58.5422	58.2679	66.9795	60.0139	55.7041	36.0678	36.5518	35.61	34.207	37.7798	37.442	48.6695	55.156	48.2799	53.6843	55.8609	47.2359	74.8617	61.0636	73.1284
ACSS3	10.0109	10.2411	9.75814	13.1339	10.9201	10.0465	9.29501	8.65203	10.7106	10.2582	9.75017	9.02428	10.8448	11.1981	6.03499	14.3785	13.5566	17.6016	49.7903	52.1203	45.9033
ACTA1	13.4725	12.278	12.0244	19.966	17.8725	17.4944	16.7469	16.2137	15.814	15.7697	15.4646	14.2478	9.25779	6.7467	5.63266	10.5487	13.9412	11.635	5.19057	3.31674	3.79354
ACTA2	0.0487544	0.0188602	0.0561889	0.077992	0.25956	0.347693	0.0476667	0.0237042	0.0650114	0.156913	0.0678272	0.0974544	0.0661271	0.0695536	0	0	0.096146	0.0994441	0.450502	0.375108	0.533228
ACTA2-AS1	0	0	0.0374593	0	0	0	0	0.0237042	0.0325057	0	0.0169568	0	0	0	0	0	0	0	0.0979352	0.0592276	0.0914105
ACTB	2199.05	2387.14	2364.28	2172.55	2260.36	2355.42	2305.15	2726.15	2302.3	2442.51	2311.26	2458.72	2703.41	2519.44	3082.67	2327.11	2861.79	2519.81	1872.95	1877.2	1646.03
ACTBL2	0	0	0	0	0	0	0	0.0237042	0	0	0	0	0	0	0	0	0	0	0	0	0
ACTC1	1.44638	1.54654	1.42345	3.44725	1.9467	2.30575	1.30289	1.30373	1.26772	0.843407	1.45829	0.87709	0.859652	0.834643	2.414	1.8813	1.05761	0.696108	14.5336	14.7477	16.591
ACTE1P	0	0	0.0374593	0	0	0	0	0	0	0	0.0169568	0	0	0	0.402333	0.0671894	0	0	0.019587	0	0.0761754
ACTG1	1760.3	1839.72	1857.81	1686.33	1658.49	1774.84	1810.81	2002.36	1804.72	1875.64	1786.15	1868.9	1724.99	1572.88	1855.56	1341.44	1571.41	1398.28	1944.95	1887.68	1722.55
ACTG1P17	0.0650059	0.0754409	0.206026	0.187181	0.3708	0.256195	0.270112	0.237042	0.34131	0.176527	0.118698	0.0779635	1.38867	0.904196	2.414	1.41098	1.53834	1.88944	0.509263	0.651503	0.578933
ACTG1P20	17.4541	15.6351	17.2125	15.4268	15.8517	15.6462	17.8432	18.2285	16.7242	15.4559	16.9059	18.3799	23.5412	21.0052	18.9096	20.224	21.729	16.6072	15.6305	16.3666	15.5245
ACTG1P25	8.15824	8.54369	7.94137	5.8962	6.1182	6.88066	10.296	11.0224	10.5156	7.08069	7.90187	7.40653	4.8934	5.56429	3.21866	3.22509	5.86491	4.9722	3.07517	4.26439	4.41817
ACTG1P4	0.130012	0.207463	0.243485	0.0311968	0.2781	0.0365992	0.301889	0.308154	0.308804	0.313826	0.101741	0.155927	1.52092	2.01705	1.207	1.00784	1.15375	0.49722	0.391741	0.868671	0.624638
ACTG2	14.7726	14.3338	12.5676	20.3559	24.3801	31.4388	13.4579	14.4833	12.791	12.2	11.1237	12.9419	16.9285	10.5026	4.42566	15.8567	22.6905	23.8666	0.607198	0.631761	0.533228
ACTL10	0.601305	0.546947	0.618078	0.233976	0.51912	0.548989	0.794446	0.592605	0.763884	0.509967	0.559575	0.428799	0.793525	0.139107	0	0.335947	0.288438	0	1.01853	1.34249	0.883635
ACTL6A	22.4433	24.2731	21.8575	23.7408	22.9154	23.7529	25.9784	22.9931	25.712	24.498	24.3839	22.9992	16.9947	21.9789	27.3586	18.813	15.0949	19.491	51.4748	52.3967	55.9128
ACTL6B	0.11376	0.132022	0.131107	0.171582	0.12978	0.182996	0.127111	0.0948167	0.178781	0.215755	0.101741	0.0974544	0.132254	0.347768	0	0.0671894	0	0.0994441	1.42985	1.36223	1.67586
ACTL7A	0	0	0	0	0	0	0	0	0	0	0	0	0	0	0	0	0	0	0	0	0
ACTL7B	0.0162515	0.0188602	0	0	0	0	0	0	0	0	0	0	0	0.0695536	0	0.0671894	0	0	0	0.0197425	0
ACTL8	0.617556	0.79213	0.561889	0.670731	0.40788	0.512389	0.826223	0.971871	0.68262	0.470739	0.695229	0.506763	0.198381	0.278214	0	0.134379	0.096146	0.298332	1.46903	1.5794	1.72156
ACTL9	0	0	0	0	0	0	0	0	0	0	0.0169568	0	0	0	0	0	0	0	0	0	0
ACTN1	90.537	92.9621	86.3624	94.8851	99.7266	102.679	108.013	110.817	102.198	98.7767	101.995	101.294	83.1879	76.5785	69.6035	85.8681	90.4734	76.373	101.363	108.821	106.463
ACTN1-AS1	0.130012	0	0.0561889	0.0311968	0.0741599	0.0182996	0.190667	0.0474084	0.0812643	0.0784564	0.101741	0.0194909	0.0661271	0.0695536	0	0.0671894	0	0.198888	0.352567	0.23691	0.563698
ACTN2	0.487544	0.509226	0.636808	0.249574	0.61182	0.164697	0.778557	0.331859	0.536344	0.392282	0.593488	0.506763	0.925779	0.765089	1.207	0.671894	0.48073	0.994441	4.01534	3.88928	3.79354
ACTN3	0.812574	0.867571	0.973941	0.655133	0.964079	0.603888	0.699112	1.01928	0.731378	0.509967	1.05132	0.409308	0.925779	1.0433	0	0.873462	1.44219	0.49722	18.1572	18.2224	15.296
ACTN4	524.923	529.878	519.448	421.828	483.578	475.241	537.617	564.183	533.776	535.779	532.325	535.103	472.412	508.506	356.869	442.442	518.227	391.611	195.968	175.314	174.274
ACTR10	18.4942	18.6339	17.8119	21.5726	19.5226	20.0747	20.0041	16.9722	18.9671	18.4177	18.6694	18.3019	23.0122	23.0222	20.519	22.4413	20.1907	26.7505	18.6665	19.1897	19.7904
ACTR1A	163.506	159.388	161.45	166.295	154.531	169.418	149.721	149.052	150.29	142.242	142.573	140.393	110.3	115.737	90.9272	110.863	113.933	93.8752	149.508	154.248	153.737
ACTR1B	63.8683	63.0121	64.2239	67.1199	64.6675	64.7807	61.3789	60.2323	57.1613	55.5079	58.5858	57.3811	48.2066	40.7584	40.6356	53.8187	46.2462	33.811	56.6066	51.9821	48.1581
ACTR2	330.539	334.864	336.01	357.609	353.52	358.874	321.592	318.774	329.234	320.279	310.191	316.473	274.626	259.296	312.612	267.683	264.498	315.735	330.806	279.021	329.352
ACTR3	111.745	110.691	111.085	109.828	109.887	118.691	118.674	117.028	118.597	124.079	121.411	120.551	118.367	116.92	133.172	111.467	100.28	132.36	207.603	193.556	203.388
ACTR3-AS1	0.032503	0.113161	0.131107	0.0311968	0	0.0182996	0.143	0.118521	0.0650114	0.117685	0.0508704	0.0389818	0.132254	0	0	0.134379	0	0	0.489676	0.375108	0.487523
ACTR3B	11.4573	10.0525	10.8257	13.1963	11.4763	12.7914	10.5979	11.1173	10.4181	11.9646	11.0219	9.84289	11.5722	13.2152	9.25365	17.2677	16.8256	12.6294	17.6088	18.0644	17.627
ACTR3BP2	0	0	0	0	0	0	0	0	0	0	0	0	0	0	0	0	0	0	0	0	0
ACTR3BP5	0	0	0	0	0	0	0.0158889	0	0	0	0	0	0	0	0	0	0	0	0	0	0
ACTR3C	0.0487544	0.0943012	0.112378	0.0311968	0.11124	0.0365992	0.0635556	0.0474084	0.0812643	0.0196141	0.0508704	0.0779635	0.46289	0.486875	0.402333	0.537515	0.865314	0.397776	0.724721	1.12532	1.64539
ACTR5	21.5332	20.4068	23.7866	24.9418	22.2851	22.3621	20.878	22.1397	22.624	21.8501	20.9417	20.5824	23.1445	20.8661	18.105	18.9474	27.017	21.9771	19.8809	20.9863	20.3998
ACTR6	41.2788	41.3794	40.4186	49.4001	41.9931	43.9191	37.8633	38.0926	37.7391	38.4044	37.4576	39.2156	41.3294	33.6639	46.6706	39.1714	31.3436	40.4737	29.4981	26.2576	29.2666
ACTR8	32.1454	29.8558	29.0871	28.6075	29.7381	26.2966	31.7143	29.5354	32.3269	31.1864	30.7257	29.6456	33.5926	29.9776	28.5656	27.5477	24.3249	27.3471	32.9258	35.122	34.6141
ACTRT1	0	0	0	0	0	0	0	0	0	0	0	0	0	0	0	0	0	0	0	0.197425	0.0761754
ACTRT2	0	0	0	0	0	0	0	0	0	0	0	0	0	0	0	0	0	0	0	0	0
ACTRT3	3.2828	2.54613	2.47231	1.70023	1.854	1.86656	4.16289	2.8445	2.73048	3.41286	3.32353	3.04058	1.25641	1.32152	0	0.671894	0.96146	0.198888	5.95446	5.31074	5.49986
ACVR1	79.0147	80.3069	80.7997	83.8102	79.3882	80.6281	77.5856	74.3363	78.3712	74.1021	76.6957	78.8406	104.282	108.017	98.1691	102.061	103.934	104.615	12.1244	15.2017	14.58
ACVR1B	91.1546	89.4541	92.5619	120.95	115.931	113.128	80.2072	81.7794	81.1505	84.5172	86.9376	86.0132	66.3916	75.5352	71.6152	93.4605	84.8008	75.1797	68.7701	62.8997	69.3958
ACVR1C	4.71293	4.65848	4.27036	6.23936	5.6547	4.59321	4.68723	4.17194	4.8596	4.76623	5.104	4.59985	4.6289	5.91205	4.02333	5.7111	4.03813	3.28165	7.77606	6.15967	6.67297
ACVR2A	15.4877	13.1833	13.8787	14.8809	16	15.024	12.4728	11.8995	11.6533	12.6707	12.2937	13.858	15.606	17.8753	17.3003	19.2162	19.3254	21.5794	40.2122	39.7812	38.9866
ACVR2B	245.917	254.481	249.048	291.659	335.166	315.705	269.365	260.035	270.155	248.746	245.704	250.692	353.185	345.89	387.446	421.882	419.677	435.664	861.184	864.506	895.579
ACVR2B-AS1	1.51139	1.4711	1.57329	1.80941	1.83546	1.57377	2.01789	2.32301	2.16163	1.58874	1.81438	1.5008	1.52092	1.53018	1.207	2.41882	0.96146	1.88944	5.77818	6.06096	5.13422
ACVRL1	11.3598	11.7499	10.7883	24.9418	19.0776	18.4277	7.22946	7.15866	6.90746	11.2389	9.80104	10.7785	8.0675	7.65089	5.23032	20.4256	17.3063	11.5355	1.2144	0.888414	0.975045
ACY1	2.04769	1.98032	2.47231	2.16818	1.81692	2.26915	2.19267	2.10967	2.03161	1.56913	1.56003	1.9296	0.793525	0.834643	0.402333	1.14222	0.865314	0.696108	3.19269	3.02061	2.54426
ACY3	0.0162515	0	0.0187296	0.0155984	0	0	0	0	0.0162529	0.0196141	0.0169568	0	0.0661271	0	0	0	0	0	0.176283	0.0789701	0.0152351
ACYP1	3.23404	2.81018	2.94055	2.40215	3.3372	3.64162	3.24134	3.60304	4.37202	3.23633	4.00181	3.80072	3.63699	4.59054	2.81633	3.8298	4.13428	4.27609	13.3388	11.7665	11.0454
ACYP2	2.08019	2.45183	2.39739	3.01049	2.42874	3.23903	2.51045	2.15708	2.42167	1.9418	1.88221	2.41687	2.11607	2.08661	2.81633	3.96418	4.61501	2.88388	5.6019	4.18542	4.35723
ADA	17.3566	15.7483	16.351	15.38	14.8876	14.0907	16.7787	16.3085	17.9106	16.6132	19.3477	17.9511	13.7544	15.6496	9.65598	11.355	13.9412	7.85608	22.0746	18.7159	20.2627
ADA2	169.958	184.623	202.299	223.868	222.276	214.838	175.858	180.626	171.338	157.286	165.702	160.273	128.683	131.595	102.997	148.287	152.103	124.902	52.8067	54.6473	59.3864
ADAD1	0.032503	0.0377205	0	0	0	0	0.0317778	0.0474084	0.0975171	0	0.0339136	0.0194909	0	0	0	0.0671894	0	0	0	0	0
ADAD2	1.38138	0.697829	0.749186	0.998298	0.982619	1.20778	1.30289	1.1141	1.28398	1.31415	1.08524	0.994035	0.264508	0.417321	0.402333	0.470326	0.96146	0.198888	0.822656	0.987126	1.00552
ADAL	11.7173	11.8819	11.4251	13.2274	13.3488	13.3038	11.4559	11.6862	12.2221	11.6704	12.4972	11.9674	13.8206	13.6325	14.484	11.8925	13.9412	17.0049	19.7633	20.3348	21.0701
ADAM10	184.064	177.607	180.217	205.946	200.306	204.352	164.816	161.425	163.585	162.954	166.957	165.302	224.7	227.718	293.703	291.333	250.268	323.492	226.289	221.057	221.427
ADAM11	4.03037	2.71587	3.01547	2.60493	3.67092	2.69004	2.76467	2.63116	2.828	2.37331	2.73005	3.44989	2.64508	2.8517	2.414	2.68758	2.4998	1.09388	5.68024	6.25838	6.26162
ADAM12	0.146263	0.0377205	0.0374593	0.0155984	0.03708	0.0548989	0.0635556	0	0.211287	0.0980706	0.101741	0.0584726	0.198381	0.0695536	0	0	0	0	0.587611	0.671246	0.83793
ADAM15	24.7022	22.8586	22.307	23.1324	21.2283	20.1113	23.452	20.4093	20.4461	19.6141	19.2969	19.1985	18.1849	18.0839	8.85132	17.8052	19.4215	13.2261	32.1815	31.1142	33.7305
ADAM17	103.766	95.9986	96.1018	115.725	105.418	103.96	89.7882	88.4403	89.537	95.4619	94.9581	95.135	130.403	123.458	133.977	146.943	140.277	142.702	81.1491	76.7195	77.3485
ADAM18	0.341281	0.282904	0.149837	0.0467952	0.25956	0.237895	0.0794446	0.0711125	0.130023	0.235369	0.0339136	0.0974544	0.330635	0.0695536	0	0.0671894	0.096146	0	0	0	0
ADAM19	119.432	105.353	96.4389	20.0907	33.3349	42.327	152.136	146.824	147.43	94.9519	95.5347	94.3748	101.77	94.5233	55.9242	13.6395	27.1132	28.6399	31.496	39.2481	41.1804
ADAM2	0	0	0	0	0	0	0	0	0	0	0	0	0	0	0	0	0	0	0	0	0
ADAM20	0.162515	0.245183	0.187296	0.077992	0.3708	0.219595	0.127111	0.213338	0.243793	0.274598	0.118698	0.136436	4.29826	3.68634	6.83965	6.31581	5.48032	8.55219	2.07623	1.75709	2.39191
ADAM20P1	0.308778	0.282904	0.168567	0.249574	0.42642	0.274494	0.44489	0.426675	0.34131	0.411896	0.203482	0.44829	3.37248	3.75589	0.804665	4.77045	4.90345	2.38666	1.54738	1.95451	2.37667
ADAM21	0	0.0565807	0.0187296	0.233976	0.16686	0.128097	0	0	0.0487586	0.0196141	0	0	0	0	0	0	0	0.0994441	0.117522	0.217168	0.319937
ADAM21P1	0	0	0	0.0467952	0	0.0182996	0	0	0	0	0	0	0	0	0	0.0671894	0	0	0.019587	0.138198	0.0152351
ADAM22	1.00759	0.678969	1.04886	0.202779	0.29664	0.201296	0.429001	1.04298	0.877654	0.921863	0.864797	0.779635	2.24832	2.22571	2.81633	0.470326	0.48073	0.298332	39.4483	43.4533	39.3217
ADAM23	11.7011	10.8258	11.4813	15.2084	15.2028	13.3953	9.48568	10.1928	10.223	13.4945	12.582	12.4742	17.3253	21.6312	14.8863	25.532	19.9984	25.756	36.5886	40.2353	41.1957
ADAM28	0	0	0	0	0	0	0	0	0	0.0196141	0	0	0	0	0	0.134379	0	0	0.744308	0.947641	1.06646
ADAM29	0	0	0.0187296	0	0.01854	0	0	0	0	0	0	0.0194909	0	0	0	0	0	0.0994441	0	0.0197425	0.0152351
ADAM30	0	0	0	0	0	0	0	0	0	0	0	0	0	0	0	0	0	0	0	0	0
ADAM32	0.032503	0.0565807	0.112378	0	0.03708	0.0365992	0.0158889	0.0237042	0.0812643	0.0196141	0.0678272	0.0584726	0	0	0.402333	0.201568	0	0.0994441	0.156696	0.0789701	0.0761754
ADAM33	14.8051	14.6733	15.7142	10.5445	12.8853	9.24131	9.5969	8.86536	10.8732	12.2392	12.972	12.4157	12.498	15.4409	5.23032	20.1568	19.4215	10.4416	3.91741	4.60001	4.58576
ADAM3A	0	0	0	0	0	0	0	0	0	0	0	0	0	0	0	0	0	0	0	0	0
ADAM3B	0	0.0565807	0.112378	0	0.01854	0.0182996	0	0.0237042	0.0487586	0.137299	0.0339136	0.0389818	0.132254	0.695536	0	0.134379	0.288438	0	0.137109	0.671246	0.746519
ADAM5	0.0162515	0.0188602	0	0	0	0	0	0	0	0	0	0	0	0	0	0	0	0.0994441	0	0	0
ADAM6	0	0	0	0	0	0	0	0	0	0	0	0	0	0	0	0	0	0	0	0	0
ADAM7	0	0	0	0	0	0	0	0	0	0	0	0	0	0	0	0	0	0	0	0.0394851	0.0304702
ADAM8	9.36085	8.82659	10.6759	9.85819	8.19467	7.52114	9.10435	9.88464	9.52417	8.64982	8.02057	7.52348	7.14172	8.27687	3.62099	8.12992	8.46085	4.37554	4.50502	3.90902	4.70764
ADAM9	14.7401	15.1259	16.2386	19.9036	18.5029	18.0251	15.2057	14.0566	15.0826	13.7299	15.295	15.4952	26.517	29.6994	25.7493	45.2857	43.3619	39.0815	17.9809	19.0121	19.5009
ADAMDEC1	0	0	0	0	0	0	0	0	0	0	0	0	0	0	0	0	0	0	0	0	0
ADAMTS1	6.25682	5.99756	5.01954	2.77652	2.83662	3.29393	8.89779	6.7794	7.80137	6.60996	6.34185	7.25061	4.16601	4.31232	1.207	1.54536	2.11521	2.68499	40.8782	47.7177	40.9367
ADAMTS10	0.422538	0.490366	0.486971	1.68463	1.05678	0.750285	0.238334	0.616309	0.373816	0.66688	0.42392	0.643199	0.0661271	0.278214	0	1.14222	1.2499	0.894997	5.58231	6.00173	5.83504
ADAMTS12	37.6384	36.5323	37.7402	21.5102	25.9004	28.1997	47.4443	43.5446	45.9956	34.4424	33.8797	34.9861	44.0406	42.845	44.2566	25.9351	28.7477	30.8277	35.4526	38.4782	41.6222
ADAMTS13	4.11162	4.48874	4.98208	4.83551	5.87718	3.98932	4.36945	3.93489	4.16073	3.7463	3.78137	4.22952	4.36439	5.63384	3.21866	9.13776	7.11481	5.46942	3.95658	3.5734	3.59548
ADAMTS14	0.99134	1.20706	1.16124	1.85621	2.26188	1.44567	1.15989	0.900759	1.08894	2.11832	1.79742	2.10501	1.25641	2.22571	0.804665	2.35163	2.88438	0.994441	4.85759	5.74508	5.02758
ADAMTS15	6.27307	6.28046	5.46906	7.15967	5.52492	6.02058	5.4499	4.5275	5.9648	3.4717	4.81573	5.00916	2.90959	5.14696	2.01166	4.09855	5.28803	4.47498	5.30809	6.83092	6.84055
ADAMTS16	1.28387	0.716689	0.973941	2.10578	1.98378	1.90316	1.06456	0.592605	0.926412	1.54951	1.45829	1.52029	1.32254	1.0433	0.804665	2.21725	1.92292	2.4861	6.6596	7.6601	7.5566
ADAMTS17	0.747568	0.678969	0.692997	0.68633	1.07532	0.731985	0.921557	0.805942	1.10519	1.13762	1.06828	1.11098	1.25641	0.834643	0	0.470326	1.44219	1.19333	0.705134	1.52017	1.24928
ADAMTS18	0.0975089	0.0188602	0.0374593	0.358763	0.16686	0.0365992	0.111222	0.0948167	0.0975171	0.0980706	0.0508704	0.0194909	0	0.0695536	0	0.335947	0.096146	0.198888	0.0587611	0.177683	0.0304702
ADAMTS19	0.0487544	0.0754409	0.243485	0.0155984	0	0.0182996	0.0158889	0.118521	0.0325057	0.0588423	0.0339136	0.0194909	0	0.0695536	0	0	0	0.0994441	37.9793	45.5658	42.8106
ADAMTS19-AS1	0	0.0188602	0	0	0	0	0.0953335	0	0.0162529	0	0.0169568	0	0	0.0695536	0	0	0	0	2.82053	3.47469	3.32125
ADAMTS2	1.62515	1.26364	2.30375	1.48185	1.72422	1.29927	1.68422	1.77781	2.16163	2.53022	3.01831	2.72872	1.58705	1.53018	1.60933	0.873462	0.865314	0.894997	9.63683	12.6944	10.5122
ADAMTS20	1.62515	1.58426	1.79805	1.9966	1.90962	1.79336	2.431	2.18078	2.42167	2.17717	2.0009	1.40334	5.35629	4.7992	6.43732	7.65959	5.48032	6.46386	62.5023	68.4276	67.2324
ADAMTS3	3.41281	2.62157	2.7158	3.41605	3.31866	2.65345	2.70112	2.39412	2.77924	2.66752	2.83179	2.82618	3.50473	2.50393	2.01166	2.88914	4.90345	3.97776	10.342	10.7992	12.7518
ADAMTS4	1.1376	0.622388	0.805375	3.21327	2.4102	1.48227	1.09633	1.51707	1.414	1.60836	1.52611	2.00756	0.46289	0.278214	0	1.67974	1.73063	1.88944	18.784	17.8078	20.2779
ADAMTS5	0.0162515	0.113161	0.0187296	0.0155984	0.01854	0.0365992	0.0317778	0.0474084	0.0487586	0.0588423	0.0508704	0.0584726	0	0	0	0	0	0	5.62148	6.7322	6.03309
ADAMTS6	0.503796	0.301764	0.374593	0.764322	0.871379	0.365992	0.301889	0.213338	0.422574	0.176527	0.169568	0.253381	0.595144	0.834643	0	0.873462	0.576876	1.09388	3.07517	3.45494	3.65642
ADAMTS7	4.3554	5.33745	5.65635	7.00368	7.17498	5.87418	4.29001	4.12453	4.61581	4.13858	3.91702	3.93716	3.24023	5.28607	5.23032	7.65959	6.34564	2.78443	44.4234	50.8765	44.6845
ADAMTS7P1	0.0162515	0	0	0.0311968	0	0.0182996	0	0	0	0	0	0.0194909	0	0	0	0	0	0	0	0	0
ADAMTS8	3.29905	3.39484	2.82818	4.55473	4.43106	4.6115	3.16189	2.67857	2.66547	2.90289	2.96744	3.52785	2.18219	2.64304	1.60933	2.68758	2.59594	2.58555	36.4907	42.7426	35.4673
ADAMTS9	0.162515	0.188602	0.168567	0.467952	0.66744	0.457491	0.222445	0.308154	0.34131	0.313826	0.203482	0.2144	0.198381	0.0695536	0.402333	0.671894	0.096146	0.49722	1.74325	1.83606	1.41686
ADAMTS9-AS1	0	0	0	0	0	0	0	0	0	0	0	0	0	0	0	0	0	0	0	0	0
ADAMTS9-AS2	0	0	0	0	0	0	0	0.0237042	0	0	0	0	0	0	0	0	0	0	0.117522	0.0789701	0.228526
ADAMTSL1	0	0	0	0	0	0	0	0	0.0162529	0	0	0	0	0	0	0.0671894	0	0	1.8216	1.5794	1.91962
ADAMTSL2	22.167	23.2735	26.7647	25.5814	20.5052	22.4719	19.4004	18.5604	20.2185	19.4964	20.7721	20.0171	13.6222	12.1719	10.4606	12.9004	12.5951	10.0439	2.40921	3.17855	3.04702
ADAMTSL3	1.1051	1.26364	1.40472	1.65343	1.14948	1.46397	1.31878	0.73483	1.62529	0.647266	0.79697	0.994035	2.38057	1.53018	2.01166	2.48601	3.36511	2.08833	1.19481	1.59914	2.14815
ADAMTSL4	31.6741	34.4199	32.4397	21.1358	22.0255	17.4761	31.317	30.531	31.0267	22.3993	22.9426	25.0653	21.8881	25.3175	20.519	17.1333	17.4024	11.8338	3.09475	3.92876	4.52482
ADAMTSL4-AS1	4.27414	4.31899	4.32655	3.35366	5.07996	3.18413	5.83123	5.85493	5.36344	7.11992	6.78272	6.39301	15.0108	16.9015	15.2886	19.9553	17.9793	16.9055	3.03599	3.07983	3.27554
ADAMTSL5	39.2148	39.135	36.5041	22.0717	28.8853	25.0888	44.9656	41.5297	42.1436	39.4244	42.6633	40.3071	36.2376	38.1849	22.5306	23.7851	27.7862	25.0599	0.274219	0.23691	0.0457052
ADAP1	7.06939	6.5445	6.87378	3.60323	3.67092	4.44681	7.43601	7.11125	6.8262	6.88455	6.54533	6.99723	3.9015	2.9908	4.82799	2.15006	0.865314	1.19333	9.59765	8.15366	8.24218
ADAP2	2.66524	3.0365	3.09039	3.68122	3.28158	3.25733	2.68523	2.34671	2.42167	2.66752	2.32308	2.47534	1.98381	2.29527	1.207	2.62039	2.40365	1.09388	0.685547	0.414593	0.365642
ADAR	591.018	607.809	592.98	638.084	658.967	650.423	588.065	593.79	581.299	578.538	585.654	591.178	507.459	532.711	527.86	550.416	581.299	529.639	731.459	751.618	757.9
ADARB1	25.0923	22.2551	25.1539	19.888	22.3778	20.5688	24.882	23.7279	25.8095	24.753	24.3839	27.7745	35.0473	34.4986	22.1283	28.7571	26.8247	25.8555	17.3149	18.5777	19.2114
ADARB2	0.0162515	0.0377205	0	0	0.01854	0	0.0158889	0	0.0162529	0	0.0339136	0	0	0	0	0	0	0	7.22762	7.06783	7.43472
ADARB2-AS1	0	0	0	0	0	0	0	0	0	0	0	0	0	0	0	0.0671894	0	0	0.176283	0.0394851	0.0761754
ADAT1	70.0764	66.6898	66.6775	76.401	75.9398	72.0639	65.7642	65.068	62.7848	63.5301	66.6572	63.5208	86.0975	93.9669	74.4315	97.2231	89.3197	84.0302	30.7517	37.8859	39.2913
ADAT2	15.959	12.9193	14.1034	11.9172	15.7219	11.9497	13.9505	12.9425	12.6447	16.0836	14.7524	17.8926	20.6316	22.0485	24.5423	28.4883	17.3063	25.8555	49.4573	51.2121	54.9529
ADAT3	40.5799	41.1719	42.0106	35.19	33.7799	33.9824	42.3122	42.4305	41.1847	40.307	39.8315	38.7479	22.6816	24.2046	11.2653	18.6115	16.8256	14.8172	4.42667	5.70559	5.22563
ADCK1	16.2677	17.2005	19.048	14.5533	13.9606	14.0541	15.6029	14.1277	18.0732	16.1032	15.702	14.1309	15.8044	16.206	12.4723	10.2128	14.1335	8.25386	5.739	7.44293	7.5566
ADCK2	39.7674	44.265	41.9357	45.8437	38.3222	42.51	39.8653	41.8379	44.1427	35.6192	35.5076	33.3684	24.5331	22.8136	17.7026	22.5085	18.3639	16.5077	17.55	15.182	13.6811
ADCK5	15.1789	14.7298	15.1148	15.1772	15.4994	12.828	15.301	14.6729	15.3264	14.9852	15.1763	15.4952	11.3739	14.328	6.43732	16.1926	10.9606	8.94997	4.28956	3.61288	4.28106
ADCY1	10.791	12.014	11.5	15.0369	14.7022	14.7495	10.5343	10.0032	11.2307	12.0823	12.938	12.1038	6.48045	7.09446	2.81633	10.4815	9.03773	7.85608	80.209	90.4208	90.7859
ADCY10	0.666311	0.848711	0.973941	1.13868	0.889919	1.02478	1.06456	1.1378	1.34899	0.686494	0.695229	1.57876	1.25641	0.97375	0.804665	0.537515	0.96146	0.894997	0.0783482	0.217168	0.0761754
ADCY10P1	2.34021	2.9422	2.35993	1.84061	2.11356	1.72016	3.35256	2.34671	3.31558	2.86366	2.9844	2.67025	8.33201	10.6417	13.277	6.9877	6.24949	7.75664	10.8708	8.98285	9.32387
ADCY2	0.0650059	0.0565807	0.0749186	0.0311968	0.05562	0.0548989	0.0953335	0.0711125	0.130023	0.137299	0.186525	0.116945	0.198381	0	0	0.403137	0.192292	0.298332	90.7076	93.4216	87.2056
ADCY3	48.7219	50.9038	52.5554	49.5249	43.5504	46.847	51.7502	52.0781	52.4642	42.6999	45.3256	42.5681	52.1743	51.3305	43.8542	49.1827	48.8422	41.2693	22.7406	27.4816	25.7473
ADCY4	0.43879	0.339484	0.5057	1.31027	1.40904	0.49409	0.572001	0.165929	0.243793	0.608037	0.678272	0.545745	0.330635	0.139107	0.804665	1.8813	1.34604	0.49722	0.391741	0.789701	0.776989
ADCY5	0.162515	0.188602	0.393322	0.124787	0.24102	0.0182996	0.206556	0.118521	0.146276	0.235369	0.322179	0.253381	0	0	0.402333	0.201568	0.096146	0.198888	26.4621	25.3889	24.8637
ADCY6	1.08885	1.16933	1.72313	5.33465	3.78216	3.22073	1.35056	1.25632	1.21896	1.41222	1.56003	0.818617	1.19029	0.417321	0.804665	3.42666	2.4998	3.77887	18.5685	21.9537	21.451
ADCY6-DT	0	0	0	0	0	0	0	0	0.0162529	0	0	0	0	0	0	0	0	0	0.352567	0.0987126	0.137116
ADCY7	3.91661	4.45102	4.34528	5.56863	3.6153	5.36179	4.17878	4.12453	4.22574	3.1971	3.17092	2.9821	3.30635	3.33857	3.62099	3.76261	4.61501	3.3811	8.65747	9.29873	10.3903
ADCY8	0	0.0565807	0.0187296	0	0.03708	0	0.0158889	0	0.0162529	0	0.0508704	0.0974544	0	0	0	0	0	0.0994441	31.6331	22.7039	19.9884
ADCY9	28.3751	32.6848	28.1132	37.7949	34.781	32.1524	31.2376	33.2333	32.3432	30.5588	31.4888	32.0625	22.5493	23.37	17.3003	29.8993	26.9209	23.7671	25.3652	29.2782	26.1129
ADCYAP1	0	0	0	0	0	0	0	0	0	0.0196141	0	0	0	0	0	0	0	0	0	0	0.0152351
ADCYAP1R1	0.747568	1.18819	1.1987	1.06069	0.63036	0.914981	1.19167	1.30373	0.893907	1.45144	1.23785	0.89658	0.529017	0.556429	0	0.268758	0.192292	0.397776	50.515	53.3246	59.4473
ADD1	246.665	256.971	260.623	219.922	223.926	243.751	254.413	258.684	257.055	230.132	228.578	237.146	210.879	204.07	157.312	162.195	207.675	171.839	105.966	111.94	111.125
ADD2	111.453	117.462	113.352	126.643	129.798	132.654	101.8	96.5945	100.475	108.741	112.695	111.41	86.1636	94.0364	72.8222	106.092	112.202	87.9086	452.52	480.079	493.541
ADD3	106.333	101.732	103.013	102.201	100.617	108.023	107.663	104.63	104.733	100.052	98.0782	97.6298	90.3957	90.4892	102.997	90.437	91.2426	94.7702	240.059	216.279	223.575
ADD3-AS1	0.146263	0.0565807	0.0749186	0.0155984	0.05562	0.201296	0.190667	0.0474084	0.0975171	0.117685	0.0339136	0.0389818	0.132254	0.0695536	0.804665	0.268758	0.192292	0	0.274219	0.375108	0.472288
ADGB	0	0	0	0	0	0	0	0.0237042	0	0	0	0	0	0	0	0	0	0	0	0	0.0152351
ADGRA1	1.85267	2.13121	2.11645	1.90301	1.98378	1.66527	2.03378	2.51264	2.29165	2.21639	2.40787	2.22196	1.25641	1.25196	0.804665	0.739084	0.576876	0.49722	0.019587	0.23691	0.121881
ADGRA1-AS1	0.0487544	0.0188602	0.0749186	0.0311968	0.03708	0.0182996	0.0476667	0.0711125	0.0162529	0.0784564	0.0508704	0	0.132254	0	0	0	0	0	0	0	0
ADGRA2	20.0381	18.6905	22.2508	24.0059	21.6362	20.7884	14.1729	15.1944	15.6677	18.7707	19.4664	19.6858	11.44	14.954	10.4606	18.0068	19.1331	14.7177	7.67812	9.29873	7.31284
ADGRA3	65.1034	65.4073	66.9023	63.5323	62.3129	64.9637	65.5259	64.902	65.7915	63.9028	65.4533	61.5912	88.6764	95.7057	105.009	88.4885	91.8195	104.416	92.6663	102.957	107.819
ADGRB1	3.99786	3.79091	3.87704	2.68293	2.8737	3.03774	5.22745	5.1201	4.81084	5.15851	6.01967	5.57439	2.31445	2.78214	3.21866	2.48601	3.07667	1.88944	4.93594	5.291	5.39322
ADGRB2	0.520047	0.81099	0.468241	0.499149	0.53766	0.384292	0.365445	0.592605	0.68262	0.294212	0.695229	0.565235	0.529017	0.139107	0	0.470326	0.288438	0.397776	11.4388	12.2601	11.6853
ADGRB3	0.747568	0.245183	0.262215	0.467952	0.33372	0.274494	0.44489	0.355563	0.520091	0.156913	0.254352	0.409308	0.727398	0.347768	0	1.07503	0.673022	0.894997	6.91423	6.35709	6.41397
ADGRD1	32.4217	37.5507	43.6775	29.5278	30.0719	28.5657	39.4998	35.6274	39.2181	54.5468	55.9914	59.4667	40.6682	42.6363	37.0146	41.3215	40.0929	36.8937	0.568024	0.809444	0.670344
ADGRD1-AS1	0.0162515	0.0565807	0	0.0935904	0.01854	0.0548989	0.0476667	0.0711125	0.178781	0.254983	0.118698	0.136436	0.132254	0.0695536	0	0	0	0	0	0	0
ADGRE1	0.471293	0.641248	0.561889	0.795519	0.778679	0.713685	0.286	0.213338	0.325057	0.76495	0.729143	0.682181	0.264508	0.417321	0.804665	0.268758	0.384584	0.0994441	0	0	0
ADGRE2	7.62194	7.50637	7.19218	6.98809	8.43569	6.42317	8.75479	7.41941	8.53275	6.96301	6.85055	6.52944	11.9029	12.1023	6.03499	9.80966	8.65314	8.94997	8.34408	8.64723	8.24218
ADGRE3	0	0.0188602	0	0	0	0	0	0	0	0	0.0169568	0	0	0	0	0	0	0	0	0	0
ADGRE4P	0.0162515	0	0	0.0311968	0.01854	0.0182996	0	0	0	0.0588423	0	0.0389818	0	0.0695536	0	0	0	0.0994441	0	0	0
ADGRE5	61.2031	60.4848	61.7516	62.5496	56.1947	56.8386	51.2735	52.2914	49.9125	55.1157	53.1426	56.4651	62.7546	56.4079	37.0146	54.4234	64.1294	50.0204	2.66384	2.94164	3.13843
ADGRF1	0.0162515	0.0188602	0.0187296	0.0467952	0.01854	0.0365992	0.0158889	0.0237042	0.0162529	0.0196141	0.0678272	0.0194909	0	0.0695536	0	0.0671894	0	0	0	0	0
ADGRF2	0.0487544	0.0188602	0.0561889	0.077992	0.03708	0.0548989	0.0317778	0.0237042	0.0162529	0	0	0.0194909	0	0.139107	0	0.0671894	0	0	0	0.0197425	0.0152351
ADGRF3	0.146263	0.169742	0.224756	0.171582	0.0926999	0.182996	0.365445	0.28445	0.422574	0.353054	0.508704	0.350836	0.396762	0.417321	0	0.0671894	0.192292	0.0994441	0.763895	0.829186	0.92934
ADGRF4	0	0	0.0187296	0.077992	0.0926999	0.0365992	0	0	0.0325057	0	0	0	0.0661271	0	0	0.0671894	0	0.198888	0	0	0
ADGRF5	0	0	0	0	0	0	0	0.0237042	0	0	0	0	0	0	0	0	0	0	0.137109	0.118455	0.0152351
ADGRF5-AS1	0	0	0	0	0	0	0	0	0	0	0	0	0	0	0	0	0	0	0	0	0.0152351
ADGRG1	1.90142	2.05577	3.01547	30.1673	19.4114	13.1574	1.25522	1.23262	1.33273	1.82411	1.76351	1.81265	1.58705	1.46062	0.804665	22.3069	15.1911	8.45275	2.05664	2.62576	1.91962
ADGRG2	42.8877	42.9448	45.5505	39.464	42.642	42.1074	40.7709	38.5193	43.6389	43.9748	43.4603	45.7451	45.2309	55.2951	49.4869	45.42	52.3034	55.1915	10.4203	8.82491	9.01917
ADGRG3	0.195018	0.226323	0.187296	1.06069	0.815759	0.731985	0.222445	0.260746	0.130023	0.196141	0.135654	0.2144	0	0	0	0.873462	0.384584	0.49722	0.822656	0.631761	0.883635
ADGRG4	0	0	0	0	0	0	0	0	0	0	0	0	0	0	0	0	0	0	0	0	0
ADGRG5	15.6339	15.7294	13.373	13.9294	14.2758	15.207	13.0925	12.7291	12.726	11.69	11.5645	11.4022	12.498	14.4671	10.863	12.6988	9.03773	7.35886	9.63683	15.103	15.0523
ADGRG6	3.21779	2.28209	2.77199	1.84061	2.15064	1.40907	4.00401	3.46081	3.88443	2.60868	1.98395	1.69571	1.52092	2.78214	0.402333	1.94849	1.15375	3.18221	7.59977	7.6601	9.82663
ADGRG7	0.0162515	0.0377205	0.0187296	0	0.01854	0.0182996	0	0	0.0162529	0.0588423	0.0508704	0	0.0661271	0	0	0	0.096146	0.0994441	0	0	0
ADGRL1	295.224	296.615	296.134	279.773	282.03	273.634	254.35	251.62	259.168	278.501	278.787	280.123	213.128	244.063	210.42	234.155	234.404	178.602	90.9231	107.893	107.316
ADGRL2	85.1415	80.7973	78.4959	63.8287	71.7683	74.4612	93.7605	92.8019	94.7541	83.8307	83.9871	86.6564	120.88	119.215	122.309	89.6307	113.356	109.19	394.542	381.031	362.504
ADGRL3	2.12894	2.22551	2.54723	3.74362	2.6883	3.27563	2.19267	2.06226	2.2754	1.3926	1.69568	1.55927	1.38867	1.46062	0.402333	2.88914	3.84584	2.58555	68.9856	63.413	64.1854
ADGRL3-AS1	0	0	0	0	0	0	0	0	0	0	0	0	0	0	0	0	0	0	0	0	0
ADGRL4	0	0	0	0	0	0	0	0	0	0	0	0	0	0	0	0	0	0	3.3298	3.07983	3.29078
ADGRV1	4.59917	4.09267	4.08306	3.9152	4.31982	4.31871	6.19668	4.97788	5.85103	3.43247	2.81483	2.90414	21.8881	21.3529	18.5073	10.5487	14.3258	18.3972	339.463	398.286	387.504
ADH1A	0	0	0	0	0	0	0	0	0	0	0	0	0	0	0	0	0	0	0	0	0
ADH1B	0	0	0	0	0	0	0	0	0	0	0	0	0	0	0	0	0	0	0	0	0.0457052
ADH1C	0	0	0	0	0	0	0	0	0	0	0	0	0	0	0	0	0	0	0	0	0
ADH4	0	0	0	0	0	0	0	0	0	0	0	0	0	0	0	0	0	0	0	0	0
ADH5	112.753	113.859	114.12	142.226	133.747	135.911	114.257	112.358	114.144	112.448	112.644	113.983	92.7102	93.5495	117.079	108.981	108.645	108.891	270.242	261.865	271.291
ADH6	0.0487544	0.0188602	0.0749186	0.0935904	0.05562	0.0182996	0.0317778	0.0474084	0.162529	0.0784564	0.0678272	0.136436	0.198381	0.0695536	0	0	0	0	0	0	0
ADH7	0	0	0	0	0	0	0	0	0	0	0	0	0	0	0	0	0	0	0	0	0
ADHFE1	0.520047	0.471506	0.262215	0.358763	0.57474	0.420891	0.556112	0.474084	0.422574	0.451125	0.440877	0.292363	2.57896	1.73884	0.804665	2.01568	1.92292	1.49166	1.6649	2.32962	2.28526
ADI1	13.245	13.2965	12.0432	12.12	16.0371	13.3221	17.9068	18.2048	17.8619	23.2623	20.7721	20.6993	19.7059	15.9278	10.863	20.6272	22.7866	16.5077	5.01428	5.52791	5.46939
ADIG	0.032503	0.0188602	0	0	0	0	0.0317778	0	0.0325057	0.0196141	0.0169568	0	0.264508	0.0695536	0	0.0671894	0.096146	0	0	0	0
ADIPOQ	0.32503	0.301764	0.0936482	0.218378	0.31518	0.201296	0.174778	0.189633	0.325057	0.392282	0.203482	0.409308	0.132254	0.139107	0.402333	0.0671894	0	0.0994441	0	0	0.0304702
ADIPOQ-AS1	0.0812574	0.0565807	0	0.140386	0.0926999	0.0365992	0.0635556	0.0237042	0.0325057	0.0784564	0.101741	0.0389818	0	0.0695536	0	0	0	0	0	0	0
ADIPOR1	175.256	180.021	176.583	181.737	183.379	190.7	183.787	187.595	181.479	168.054	171.077	170.565	134.965	137.786	120.297	122.352	138.066	121.123	87.1036	82.8989	88.3787
ADIPOR2	146.41	146.921	146.072	152.35	145.984	151.32	140.506	138.48	140.815	137.75	139.707	140.471	105.01	111.147	100.583	104.681	119.798	109.488	107.905	110.104	118.209
ADIRF	0	0	0	0	0	0	0	0.0237042	0	0	0.0169568	0	0	0	0	0	0	0	0	0.0197425	0
ADK	9.50712	8.52483	9.81433	9.56182	8.58401	8.19823	8.77068	8.34387	8.32146	8.94403	8.10536	8.3421	12.6303	10.6417	18.105	11.0191	8.07627	8.65163	26.8343	23.5134	25.8082
ADM	21.6632	21.3309	21.1458	23.9747	19.6153	17.165	17.9545	18.1811	18.8533	26.1064	26.2322	27.1313	16.4656	14.2585	6.03499	17.4021	16.1525	11.3366	170.211	173.28	150.416
ADM2	52.8823	52.2994	53.5855	63.8755	69.8031	64.8905	49.5416	49.3521	50.4814	49.761	51.04	49.8382	34.32	36.6547	31.3819	55.3641	60.4759	37.8882	8.95128	10.9966	11.6396
ADM5	22.1345	19.8221	16.8754	11.808	17.1866	11.2543	19.5434	19.793	20.9987	21.2421	18.076	17.5808	19.6397	16.9711	5.23032	13.2363	15.8641	10.6405	0.998939	1.14507	1.02075
ADNP	371.005	365.568	371.034	334.336	365.127	352.451	367.812	381.305	378.431	370.314	370.591	383.347	383.735	417.6	412.391	377.336	393.045	388.329	252.81	320.915	315.381
ADNP-AS1	0.0812574	0.245183	0.168567	0.0467952	0.22248	0.182996	0.206556	0.142225	0.211287	0.137299	0.508704	0.136436	0.132254	0.208661	1.207	0.134379	0.288438	0.198888	0.430915	0.631761	0.731284
ADNP2	251.362	241.637	251.277	264.627	254.239	267.229	227.275	220.046	226.402	238.253	236.31	239.309	233.429	212.973	249.044	242.419	229.597	230.213	260.919	269.94	270.514
ADO	81.7774	80.0617	84.171	89.5504	79.8146	86.3376	81.6055	81.6372	85.2137	83.0854	85.5302	84.1031	51.1162	46.8791	53.9126	48.7795	40.189	54.9926	173.561	160.487	153.692
ADORA1	6.95563	6.97829	6.85505	4.75751	5.45076	5.14219	7.49957	6.58976	7.37879	7.96333	9.20755	7.85482	4.09988	4.66009	1.207	2.35163	3.65355	1.59111	3.81947	4.83692	5.07328
ADORA2A	0.487544	0.603528	0.206026	0.187181	0.42642	0.219595	0.44489	0.545196	0.390068	0.451125	0.42392	0.604217	0.330635	0.417321	0	0.739084	1.2499	0.298332	0.763895	1.14507	0.975045
ADORA2A-AS1	0.260024	0.358345	0.149837	0.218378	0.29664	0.274494	0.127111	0.142225	0.0812643	0.294212	0.288266	0.272872	0	0.625982	0	0.268758	0.576876	0.198888	0.19587	0.394851	0.594168
ADORA2B	13.3587	13.2399	14.6466	13.6018	13.8308	14.9508	12.8065	13.0136	13.1486	12.7296	11.8359	11.792	14.6802	13.9107	14.8863	13.4379	14.0373	16.2094	21.7612	19.0515	19.4552
ADORA3	0.0487544	0	0.0374593	0.0311968	0.01854	0.0182996	0.0317778	0.0237042	0	0.0588423	0.0847841	0.0389818	0.0661271	0.0695536	0	0.134379	0.48073	0	0.019587	0.0592276	0.0152351
ADPGK	139.551	141.414	143.731	159.088	150.971	157.358	140.855	137.129	137.97	145.909	144.133	143.745	166.839	175.553	176.222	187.257	193.927	189.441	45.6574	50.916	48.4323
ADPGK-AS1	0.130012	0.264043	0.112378	0.171582	0.11124	0.128097	0.365445	0.592605	0.390068	0.392282	0.356093	0.194909	0.0661271	0	0.402333	0.201568	0.096146	0	0.842243	0.690989	0.807459
ADPRH	4.59917	4.71506	4.00814	5.33465	4.43106	4.8494	4.35356	4.31416	5.08714	4.49163	4.1205	4.75577	2.57896	2.01705	1.60933	2.82196	2.59594	1.69055	13.946	14.412	14.6257
ADPRHL1	3.90036	3.75319	3.87704	4.07118	4.95018	4.39191	4.19467	4.00601	4.8271	4.19742	4.22225	5.24305	2.64508	3.40812	2.81633	3.56104	3.07667	1.78999	0.33298	0.730474	1.00552
ADPRM	4.14413	4.22469	4.71987	6.03658	4.3569	4.59321	3.90867	3.20006	3.83567	3.3344	3.88311	3.85919	3.57086	3.06036	3.21866	4.56888	1.53834	3.48054	16.1397	14.57	14.58
ADPRS	31.8529	31.2891	30.4357	36.6563	31.6107	32.7014	30.6974	29.0376	29.3852	29.5977	29.4709	29.5482	17.7882	15.9278	6.83965	25.1288	20.2868	20.5849	46.578	43.631	47.8839
ADRA1A	0	0	0.0374593	0.0155984	0.0926999	0.0182996	0.0476667	0	0.0162529	0.0392282	0.0508704	0.116945	0.0661271	0	0	0	0.096146	0	0.66596	0.592276	1.4321
ADRA1B	0.032503	0	0	0.0311968	0.01854	0	0.0158889	0.0237042	0.0162529	0.0196141	0.0847841	0.0389818	0	0.0695536	0	0	0	0	0.0979352	0.118455	0.0609403
ADRA1D	0.130012	0.0943012	0.206026	0.0935904	0.20394	0.109798	0.111222	0.331859	0.146276	0.176527	0.169568	0.116945	0.132254	0.208661	0	0.0671894	0.096146	0	2.54632	2.70473	2.19385
ADRA2A	0.0162515	0.0188602	0.0749186	0.0311968	0.03708	0	0.0635556	0.0711125	0.0487586	0.0392282	0.0508704	0.0194909	0	0	0	0.0671894	0.192292	0	0.822656	1.22404	1.44733
ADRA2B	1.41388	1.09389	1.53583	1.57544	1.96524	0.860082	0.953335	1.01928	0.926412	0.745336	0.847841	0.740653	0.529017	0.834643	0.804665	0.739084	1.05761	0.298332	30.6146	29.0807	31.7194
ADRA2C	114.053	119.612	126.125	127.283	108.793	122.113	110.777	110.604	116.468	124.471	120.8	121.662	63.6142	59.8856	60.7522	60.8064	50.9574	48.3298	69.9062	63.413	55.3034
ADRB1	0	0.0377205	0.0561889	0.0155984	0.01854	0.0731985	0.0317778	0.0474084	0.0325057	0.0196141	0.0508704	0.0974544	0	0	0	0	0.096146	0	0.626785	0.730474	0.578933
ADRB2	0.260024	0.377205	0.224756	0.0467952	0.05562	0.164697	0.413112	0.213338	0.292551	0.254983	0.0678272	0.175418	0.132254	0.208661	0	0.0671894	0	0	4.58337	3.83005	4.63147
ADRB3	0.0812574	0.0754409	0.0561889	0.0311968	0.01854	0.0182996	0.0794446	0	0.0975171	0	0.0339136	0.155927	0.0661271	0.139107	0	0.0671894	0.096146	0	0.215458	0.296138	0.198056
ADRM1	110.998	116.839	105.41	106.568	100.357	107.437	116.577	121.152	117.004	117.763	116.951	116.594	94.2311	78.2478	33.7959	75.924	72.9748	48.9265	82.5202	82.0697	82.1019
ADSL	45.8779	43.9255	42.7223	51.6931	48.0927	47.1032	48.0322	45.8913	45.1992	48.8588	49.5139	49.6822	49.7276	44.8621	40.6356	49.8545	48.8422	37.1921	91.0014	98.1993	98.1749
ADSS1	1.02384	0.924152	1.27362	0.670731	0.741599	0.695386	1.08045	1.01928	0.780137	0.902249	0.695229	0.682181	0.46289	0.347768	1.207	0.335947	0.673022	0	5.42561	5.9425	5.57604
ADSS2	46.9505	43.322	46.5432	48.3395	45.4786	45.9504	45.49	44.5165	48.0109	43.3668	44.0029	41.2817	46.0906	40.202	40.2333	41.2543	35.8625	43.3576	117.17	101.161	107.575
ADTRP	9.32835	8.44939	7.4544	3.61883	3.44844	3.87952	10.2325	9.55279	9.86548	8.1987	7.29143	6.58792	7.80299	6.46848	6.83965	2.68758	3.36511	2.58555	0.587611	0.434336	0.517993
AEBP1	9.2796	9.88276	10.395	8.22036	9.12167	6.95386	8.50057	8.10683	8.71153	7.76719	7.05403	7.44552	8.13363	8.90286	3.21866	7.12208	9.71075	5.27054	16.649	21.5194	19.7599
AEBP2	135.261	136.246	136.876	135.847	133.34	128.152	120.104	118.639	122.416	115.625	120.224	119.538	162.739	165.259	250.251	167.974	138.931	207.44	102.695	97.2517	107.971
AEN	365.203	375.262	390.625	342.354	326.063	347.455	406.613	407.143	410.775	427.745	420.376	424.141	252.209	245.107	259.907	215.141	219.501	199.883	327.868	301.172	324.538
AFAP1	209.677	208.651	203.348	184.264	196.32	197.91	190.874	190.368	188.809	177.076	173.519	174.658	184.362	178.822	141.219	162.867	170.948	159.707	46.813	49.8894	49.4226
AFAP1-AS1	0.0975089	0.226323	0.168567	1.02949	0.53766	0.47579	0.174778	0.237042	0.130023	0.43151	0.339136	0.2144	0.264508	0.0695536	0.402333	0.268758	0.96146	0.696108	0.0783482	0.0394851	0.0304702
AFAP1L1	31.4629	33.8918	31.8778	22.7581	23.1008	25.528	39.8017	39.989	39.9983	37.8552	38.0172	37.7733	24.9299	22.2571	22.5306	18.4099	15.768	17.3033	17.3149	15.6756	17.8098
AFAP1L2	4.74543	4.46988	4.27036	5.8806	6.13674	6.38657	5.99012	5.47567	4.84335	5.96269	4.93443	4.87272	2.64508	4.03411	2.81633	4.36731	3.5574	3.67943	7.22762	7.12705	8.01365
AFDN	241.578	239.487	240.788	218.612	246.359	232.826	226.56	226.256	223.737	223.15	230.935	229.096	320.782	360.566	361.697	357.381	343.818	388.727	219.904	239.161	237.85
AFDN-DT	0.780071	0.584667	0.5057	0.483551	1.09386	0.530689	0.953335	1.01928	1.20271	0.921863	0.763056	0.838108	0.727398	0.765089	2.414	0.940652	0.096146	1.19333	4.70089	4.79743	4.58576
AFF1	283.393	281.508	265.081	327.941	367.666	326.721	258.242	245.741	257.055	248.903	258.218	254.609	351.333	376.285	339.569	453.663	474.385	427.311	148.803	166.291	165.468
AFF1-AS1	2.68149	1.98032	1.92915	2.12138	2.44728	1.86656	2.79645	2.98673	2.74673	2.25562	2.45874	2.29992	2.71121	3.06036	1.60933	4.16574	3.5574	5.07165	2.95764	2.23091	2.92514
AFF2	36.1758	35.8156	33.1889	70.9727	71.2863	60.4803	34.6219	35.4378	37.2515	49.153	55.2453	53.483	35.4441	32.0642	27.7609	69.6082	72.5903	63.7436	22.1921	26.8696	30.5311
AFF3	8.62954	9.69416	8.0912	12.198	12.6257	12.9378	11.0428	10.1217	10.9382	9.96397	10.4963	10.1937	10.5142	9.32018	8.04665	16.663	14.8065	17.701	1.23398	1.994	2.01103
AFF4	226.838	222.079	218.163	173.298	207.24	192.64	209.209	207.127	216.634	206.105	203.872	211.145	335.529	363.417	440.956	336.955	319.686	363.766	259.646	264.431	266.279
AFG1L	22.037	20.6331	21.7077	20.4807	22.248	21.1361	20.7191	18.347	19.5684	17.9665	18.8729	18.3799	21.9542	24.2046	28.5656	25.196	19.2292	19.3916	10.6945	11.5494	11.6701
AFG3L1P	25.6123	24.7446	24.0863	19.6384	27.569	20.9897	35.0827	30.4836	34.261	32.6379	32.6927	34.6158	48.2066	51.261	32.9913	40.6496	48.4576	40.1754	13.2996	16.1889	16.1187
AFG3L2	205.159	206.727	205.97	223.385	201.011	209.897	193.527	189.823	198.659	201.457	196.292	199.353	165.582	146.202	145.644	168.309	160.948	149.862	151.702	148.74	135.973
AFM	0	0	0	0	0	0	0	0	0	0	0.0169568	0	0	0	0	0	0	0	0	0	0.0304702
AFMID	33.9331	34.9103	35.0057	30.9628	29.3303	28.401	33.748	31.7162	32.2132	30.8138	30.7257	30.1524	42.2552	39.2282	23.7376	30.9743	33.2665	26.4521	43.9337	37.8859	40.9671
AFP	0	0	0	0	0	0	0.0158889	0	0	0	0	0.0194909	0	0	0	0	0	0	0.548437	0.513306	0.95981
AFTPH	49.177	47.5278	46.9927	61.9881	57.2329	55.21	43.5674	42.1697	43.7852	42.5822	42.4599	42.724	37.8908	36.1679	36.2099	47.9061	43.3619	46.0426	61.7188	58.0233	64.3378
AGA	6.82562	6.37476	7.2671	13.9138	11.6617	11.6386	7.53134	8.01201	7.47631	6.76687	7.69839	6.89977	7.53849	5.8425	8.44898	14.0426	12.4028	16.806	6.91423	6.81117	8.40977
AGAP1	124.714	127.929	120.9	127.174	126.517	124.273	120.2	117.478	116.11	127.825	128.923	127.763	119.558	124.153	96.1575	124.3	116.914	108.991	108.512	117.606	115.619
AGAP1-IT1	1.1051	0.999593	0.992671	0.842314	0.945539	0.640487	1.35056	1.39855	1.21896	1.62797	1.6109	1.59825	6.14982	8.27687	4.42566	4.90483	7.78783	4.07721	1.07729	1.81631	2.11768
AGAP10P	0.0487544	0.132022	0.0749186	0.077992	0.11124	0.0914981	0.0635556	0.0474084	0.11377	0	0.135654	0.0974544	0.264508	0.278214	0.402333	0.470326	0	0.198888	0.0391741	0.0592276	0.152351
AGAP11	0.536299	0.961872	0.936482	0.639535	0.926999	0.420891	0.540223	0.853351	0.877654	0.902249	1.2548	1.18894	0.396762	0.417321	0	0.268758	0.48073	0.596664	2.1154	2.09271	2.66614
AGAP12P	0.195018	0.0188602	0.0374593	0.0311968	0.03708	0.0914981	0.0635556	0.118521	0.130023	0.0588423	0.101741	0.136436	0.0661271	0.208661	0	0.0671894	0.192292	0.0994441	0.019587	0	0.0609403
AGAP13P	1.62515	1.6597	1.16124	1.40386	1.96524	1.57377	1.58889	1.39855	1.88533	1.96141	1.67872	1.89062	2.84346	4.10366	6.03499	4.97202	4.90345	3.57999	0.763895	0.750216	1.1274
AGAP14P	0.0650059	0.0377205	0.0561889	0.0935904	0.05562	0.0548989	0.0953335	0.118521	0.0975171	0.0588423	0.0678272	0.0389818	0.264508	0.139107	0.402333	0.201568	0.096146	0.0994441	0.0587611	0.0789701	0.106646
AGAP2	1.43013	2.13121	1.57329	1.77822	1.96524	2.23255	0.826223	1.09039	1.12145	0.980706	1.15306	1.11098	0.793525	0.486875	0.402333	1.61255	2.30751	0.894997	3.03599	2.54679	2.13291
AGAP2-AS1	0.178766	0.207463	0.299674	0.0623936	0.01854	0.329393	0.174778	0.165929	0.211287	0.117685	0.152611	0.0974544	0	0	0	0.0671894	0.288438	0.0994441	0.763895	1.04635	0.83793
AGAP3	22.0208	22.406	20.7524	26.2833	22.044	20.4773	20.163	19.2952	21.2912	20.5164	20.026	21.5764	11.5722	12.3805	6.03499	14.1098	10.6722	11.7344	56.5674	52.1992	48.7066
AGAP4	1.51139	1.01845	1.21743	0.764322	1.4832	0.878382	1.58889	1.61188	1.20271	1.2553	1.11915	1.59825	3.57086	4.31232	2.414	3.22509	2.11521	2.4861	1.39068	1.7176	1.87392
AGAP5	3.44531	2.90448	2.7158	1.82501	3.1518	1.99466	2.93945	2.91561	3.23432	3.3344	3.52702	2.84567	10.6465	13.2152	9.25365	10.9519	9.71075	8.15441	2.68343	2.07297	3.04702
AGAP6	2.01518	1.77286	1.77932	1.04509	1.65006	0.878382	2.38334	1.87263	1.9991	2.33408	1.91612	2.18298	3.30635	5.00786	6.43732	3.56104	5.38418	2.98332	1.42985	1.73734	1.35592
AGAP7P	5.18422	4.4133	4.51384	4.19597	5.82156	3.82462	5.5929	5.0964	4.51829	5.49195	4.34094	4.95068	8.7949	5.77295	3.21866	9.00338	8.36471	7.25942	4.03493	4.71846	4.44864
AGAP9	0.260024	0.245183	0.168567	0.0935904	0.1854	0.164697	0.222445	0.260746	0.292551	0.215755	0.390007	0.233891	0.198381	0.347768	0.402333	0.335947	0.576876	0	0.215458	0.375108	0.335172
AGBL1	0.0812574	0.245183	0.168567	0.0155984	0.05562	0.164697	0.0794446	0.0948167	0.0325057	0.0392282	0.101741	0.116945	0.46289	0.695536	0	0.335947	0.384584	0.298332	0	0.0197425	0.0304702
AGBL1-AS1	0	0	0	0	0	0	0.0158889	0	0.0162529	0	0.0169568	0	0	0	0	0	0	0	0	0	0
AGBL2	0.11376	0.226323	0.168567	0.0935904	0.14832	0.182996	0.317778	0.165929	0.325057	0.215755	0.237395	0.253381	0.793525	0.139107	0	0.403137	0.865314	0.397776	2.42879	2.3691	1.95009
AGBL3	1.52764	1.41452	1.44218	1.18548	1.46466	1.15288	2.09734	1.58818	1.93409	1.68681	2.03482	1.34487	1.78543	2.57348	1.207	2.28444	2.21136	2.28721	6.22868	5.44894	6.0788
AGBL4	1.47888	1.20706	1.64821	1.55984	1.65006	1.51887	2.04967	1.92004	1.83657	1.31415	1.45829	1.44232	4.29826	4.17321	1.207	3.76261	2.98053	4.47498	0.33298	0.0592276	0.0152351
AGBL4-AS1	0.0487544	0	0.0936482	0.0311968	0	0.0182996	0.0317778	0.142225	0.0650114	0.0196141	0.0169568	0.0584726	0	0	0	0	0	0	0.019587	0	0
AGBL4-IT1	0	0	0	0	0	0	0	0	0	0	0	0	0	0	0	0	0	0	0	0	0
AGBL5	15.5202	17.6155	18.1303	25.8934	24.2318	23.2405	16.7787	15.2655	15.8953	15.9659	16.6516	16.6647	11.5722	11.5459	7.24199	12.6316	13.845	9.64607	63.9125	63.3933	63.3779
AGBL5-AS1	0.0487544	0.0565807	0.131107	0	0.0741599	0	0.0635556	0.118521	0	0.0196141	0.0339136	0	0.0661271	0	0	0	0.096146	0	0.176283	0.31588	0.335172
AGER	0.308778	0.471506	0.262215	0.077992	0.33372	0.146397	0.333667	0.308154	0.406321	0.254983	0.254352	0.2144	0.0661271	0.556429	0	0.739084	0	0.49722	0.0587611	0.0987126	0.167586
AGFG1	142.883	141.603	141.315	139.668	135.027	145.025	143.985	140.447	146.942	147.184	145.778	144.993	214.053	226.397	306.98	200.896	168.159	257.063	132.173	152.136	144.809
AGFG2	17.3728	18.3133	18.1678	18.0162	19.5782	17.165	17.4301	14.5307	16.4316	15.9659	15.9394	15.047	20.7639	17.5971	14.0816	19.6865	15.768	17.4027	2.66384	3.09958	3.10796
AGGF1	117.823	112.011	108.07	134.833	122.401	124.566	94.0941	93.0863	98.7198	107.191	110.185	107.687	108.911	109.756	122.711	126.249	110.183	127.09	85.7129	90.3418	86.581
AGK	0.942586	0.77327	1.16124	0.717527	0.889919	0.805183	0.73089	0.829646	1.1377	0.921863	1.20393	0.916071	4.49664	4.45143	4.42566	3.96418	3.7497	4.47498	2.37003	3.06009	3.32125
AGL	621.294	587.327	577.285	667.924	649.53	646.05	583.997	598.981	610.083	628.358	616.092	622.227	916.257	862.951	1194.53	1049.57	876.852	1197.6	65.8516	74.6268	69.8071
AGMAT	4.24164	4.03609	4.60749	4.80431	4.87602	4.55661	4.35356	5.02529	4.5833	4.04051	3.90007	3.87868	3.37248	5.56429	4.82799	3.8298	5.19189	5.07165	16.7078	19.249	18.4954
AGMO	0.0487544	0.0565807	0.131107	0.0935904	0.16686	0.0731985	0.0635556	0.118521	0.146276	0.137299	0.0508704	0.116945	0.132254	0.139107	0	0.470326	0.192292	0.0994441	0.0783482	0.0789701	0.304702
AGO1	768.402	758.653	748.53	601.319	716.051	704.755	773.726	770.007	778.528	746.748	744.133	751.139	1032.84	1105.28	975.254	895.635	938.482	969.679	404.002	445.727	442.366
AGO2	235.273	231.302	228.314	203.091	244.505	223.878	250.187	239.46	253.544	265.418	262.068	261.256	365.352	358.131	341.983	315.387	333.242	348.75	332.431	416.271	407.081
AGO3	10.921	11.071	11.6686	12.9467	12.5516	11.9863	9.58101	8.39128	9.29663	11.1408	12.6498	10.6225	32.3361	39.4369	36.2099	48.1076	36.2471	42.8604	68.3784	66.0782	67.5219
AGO4	60.4393	60.0887	60.066	63.002	69.9514	59.8215	47.9527	46.1994	48.5473	52.6835	50.9891	49.1365	98.9922	116.641	109.837	137.335	113.356	136.934	34.9825	39.1889	38.7885
AGPAT1	4.01412	3.69661	4.08306	4.08678	4.30128	4.00762	4.63956	3.76896	4.24199	4.00128	4.49355	3.60581	1.25641	2.01705	0.402333	1.20941	3.84584	2.18777	4.54419	4.32361	5.31704
AGPAT2	67.5249	69.0662	72.9707	58.572	48.0556	54.295	70.9281	70.2355	72.0326	59.1758	56.9749	55.3541	52.7033	42.9146	37.4169	31.6462	35.1895	35.9988	36.8628	36.879	34.5075
AGPAT3	48.3807	48.6971	46.487	42.2873	39.5087	44.7243	52.4016	49.0202	52.7893	51.0751	51.6674	49.6628	30.2862	30.3254	22.5306	26.0023	25.9594	23.3694	8.05028	9.29873	9.14105
AGPAT4	29.2202	30.4781	29.93	40.743	45.4415	39.6187	29.0132	27.402	28.4425	27.1655	28.1822	27.2093	41.3955	53.4867	51.0962	70.6161	65.7639	69.1136	78.7203	86.7882	85.027
AGPAT4-IT1	1.62515	1.26364	2.15391	1.85621	3.55968	1.53717	1.58889	1.63559	2.03161	1.68681	1.74655	1.59825	6.87722	8.97241	6.83965	11.5566	16.3448	14.8172	7.1101	9.10131	9.26293
AGPAT5	41.7013	42.0395	41.4674	48.9478	44.4218	46.9934	44.5048	42.9283	46.4994	40.3266	35.9484	37.5979	25.9879	28.5865	25.347	29.5633	31.5359	33.4132	309.299	326.245	309.76
AGPS	77.9909	72.3479	69.9177	84.0286	76.978	79.2191	66.3839	69.6666	69.2046	72.7291	69.8451	71.8434	72.4091	69.6927	95.7552	82.0383	69.6097	100.339	167.254	165.304	159.13
AGR2	0	0	0	0	0	0	0	0	0	0	0	0	0	0	0	0	0.096146	0	0	0	0
AGR3	0.0162515	0	0	0	0.01854	0	0	0	0	0	0	0	0	0	0	0	0.192292	0	0	0	0.0152351
AGRN	259.942	268.174	283.379	227.3	231.861	217.052	276.531	265.676	270.09	248.236	246.298	249.698	181.585	202.54	159.726	186.249	177.101	153.044	81.0316	112.71	94.0919
AGRP	0	0.0377205	0.0374593	0.0155984	0.01854	0	0.0317778	0	0.0162529	0.0196141	0	0.0194909	0	0.0695536	0	0	0.096146	0	0	0	0
AGT	0	0	0	0	0	0	0	0	0	0	0	0	0	0	0	0	0	0	0.0783482	0.0789701	0.182821
AGTPBP1	63.397	59.5418	66.022	85.6664	74.9572	76.3094	50.1136	49.7077	52.3342	54.0761	54.8214	53.8338	98.6616	100.157	126.332	126.719	123.644	132.161	95.7611	106.116	103.949
AGTR1	0.55255	0.245183	0.243485	0.109189	0.16686	0.128097	0.460778	0.331859	0.552597	0.176527	0.203482	0.292363	0.264508	0.347768	0.402333	0	0	0.298332	0.0587611	0	0.0304702
AGTR2	0	0	0	0	0	0	0	0	0	0	0	0	0	0	0	0	0	0	0	0	0
AGTRAP	55.5476	58.0518	58.1368	64.0938	56.6582	62.7494	51.4801	54.5907	52.0579	48.6822	49.3952	51.2025	48.0083	42.7754	29.7726	52.7437	46.727	40.5732	70.1608	67.2628	69.5634
AGXT	0	0	0	0	0.01854	0	0	0	0	0	0	0	0	0	0	0	0	0	0	0	0
AGXT2	0	0	0	0	0	0	0	0	0	0	0	0	0	0	0	0	0	0	0	0	0
AHCTF1	146.442	138.887	138.169	129.95	135.917	138.839	133.53	136.773	135.776	138.397	138.452	141.036	199.704	204.279	254.677	198.007	194.6	239.859	154.463	154.268	155.596
AHCTF1P1	181.789	182.982	181.678	165.343	174.276	173.846	176.24	174.747	170.882	174.016	174.113	176.86	171.335	185.221	212.432	172.677	177.005	194.214	208.073	219.3	229.806
AHCY	301.709	309.195	310.575	326.131	313.196	325.093	300.682	308.7	304.367	299.253	299.779	305.968	193.091	209.078	171.796	201.837	202.868	170.944	487.11	459.191	473.765
AHCYL1	252.337	253.802	269.782	285.747	274.243	277.569	253.11	251.122	258.957	261.26	268.375	262.406	226.684	214.712	244.618	233.416	219.598	212.711	175.089	172.767	175.843
AHCYL2	125.169	124.93	124.046	182.143	160.593	144.457	109.904	107.451	105.27	122.784	122.089	120.707	106.795	103.287	93.3412	157.156	132.874	136.039	43.3853	39.4851	41.0128
AHDC1	49.177	49.5836	49.952	53.3153	49.168	45.438	40.4055	36.1015	38.2917	38.6202	37.8646	40.1317	36.436	33.9421	22.933	40.8512	43.1696	29.2366	17.7655	26.1589	21.8471
AHI1	4.25789	3.47028	3.80212	4.83551	5.58054	4.7762	2.81234	2.8445	2.89301	3.39324	3.34049	2.65076	6.48045	7.30312	6.83965	10.0112	8.17241	10.6405	20.5468	24.1451	24.3
AHNAK	233.16	228.152	207.862	139.543	193.335	143.469	194.21	183.85	192.938	150.264	149.525	152.536	702.534	680.651	791.79	637.023	671.58	592.488	73.0401	70.3624	70.1119
AHNAK2	12.7574	13.9	14.1034	11.0125	14.0719	10.504	8.72301	8.29646	8.8578	7.11992	7.86796	7.38704	19.243	18.0839	20.9213	23.7179	19.5176	17.1044	48.4779	49.4945	52.881
AHR	9.94591	9.22266	8.61563	7.51843	8.50985	8.56422	10.0259	9.78983	9.81672	7.23761	8.37666	7.77686	8.72877	9.25062	5.23032	7.92835	4.51886	7.15997	32.5145	31.055	31.7194
AHRR	0.0162515	0	0	0	0.03708	0	0	0	0.0162529	0.0196141	0	0	0	0	0	0.134379	0	0	0.0391741	0.0197425	0.0152351
AHSA1	79.1447	79.9863	72.877	75.6991	74.883	75.8519	79.7782	82.7987	79.6715	80.9082	86.4458	82.271	70.6898	59.3987	42.2449	64.4347	67.3984	55.2909	60.1518	61.5177	60.8642
AHSA2P	34.5994	36.1362	35.1555	34.1605	47.5551	29.2611	32.3498	32.9725	33.8547	33.1086	34.6936	30.8151	44.768	51.9565	46.2682	73.1693	50.1882	59.8653	40.7998	38.7348	38.8952
AHSG	0.178766	0.264043	0.0936482	0.0935904	0.14832	0.146397	0.254223	0.0474084	0.0487586	0.254983	0.203482	0.0779635	0	0.0695536	0	0	0.192292	0.198888	0.274219	0.473821	0.319937
AHSP	0	0	0	0	0	0	0	0	0	0	0	0	0	0	0	0	0	0	5.34726	5.58714	4.43341
AICDA	0.942586	0.81099	0.468241	0.358763	0.3708	0.548989	1.63656	1.683	1.52777	1.78488	1.98395	2.26094	0.330635	0.139107	0.402333	0.0671894	0.192292	0.49722	0.0979352	0.197425	0.0304702
AIDA	46.0242	45.3966	51.0945	50.7104	48.8158	51.2755	43.8057	46.9343	41.4448	42.5234	42.5446	43.2892	23.6735	25.9435	28.1633	24.5913	22.0174	26.2532	66.8702	71.7641	70.9803
AIF1	0	0	0	0	0	0	0	0	0	0	0	0	0	0	0	0	0	0	1.60614	1.46095	1.46257
AIF1L	199.048	210.556	215.335	211.093	197.748	216.539	192.351	190.463	198.106	169.113	178.894	172.611	131.659	136.464	108.63	117.178	138.45	113.565	428.78	426.656	441.726
AIFM1	31.5604	33.5901	33.5261	45.8593	42.2526	44.1753	30.9993	32.1666	30.8154	49.2706	48.6321	45.6476	27.3766	32.8293	26.9563	45.5544	42.785	35.7999	32.4949	33.3056	32.725
AIFM2	16.284	16.9176	17.3062	20.1687	18.6512	18.1532	16.7946	16.3796	15.7815	16.3386	16.4142	15.1444	10.0513	12.311	3.21866	14.3113	12.1144	11.635	7.4039	7.99572	8.425
AIFM3	1.1051	1.07503	1.17997	1.13868	0.70452	1.44567	1.01689	0.805942	1.07269	1.118	0.881754	1.072	0.859652	0.625982	0.804665	0.671894	0.384584	0.198888	1.84118	1.7176	1.35592
AIG1	8.97082	9.44898	8.91531	9.45263	8.76941	10.3393	8.96135	8.65203	8.45148	7.19838	8.44449	7.81584	6.08369	6.8858	7.24199	5.91267	6.73022	8.45275	50.4954	51.3108	55.2272
AIM2	0.0162515	0	0.0187296	0.0155984	0.01854	0.0548989	0	0	0.0162529	0	0	0.0194909	0	0	0.402333	0.0671894	0	0	0.705134	1.22404	1.50827
AIMP1	71.5878	70.3298	70.2736	70.8168	70.2295	74.5344	74.948	72.6059	79.4114	81.9281	79.0696	76.3068	66.1932	58.2163	78.4548	65.4425	47.8807	63.0475	80.444	70.1057	75.368
AIMP2	36.192	33.2695	36.5228	34.0981	32.445	35.3549	37.8156	38.1874	42.7938	35.9331	37.2372	36.3895	30.7491	27.0563	33.7959	24.9273	26.2479	24.0655	60.4064	64.2224	61.0165
AIP	25.8724	28.2715	29.7427	35.1432	27.9768	29.682	27.456	27.8761	27.0935	26.8713	27.1479	27.3652	25.8557	23.996	18.105	26.6742	19.8061	20.4855	30.6537	27.4224	29.2666
AIPL1	0.292527	0.264043	0.224756	0.873511	0.815759	0.402592	0.254223	0.28445	0.390068	0.392282	0.37305	0.311854	0.396762	0.139107	0	0.470326	0.48073	0.198888	1.15564	1.55966	1.56921
AIRE	85.3853	80.6841	78.2899	59.1024	76.5145	53.6728	70.6262	67.2251	68.6195	83.8896	85.3775	87.4946	81.6008	84.0207	63.5685	81.0976	78.359	63.0475	0	0.0789701	0.0304702
AIRN	0.0162515	0	0	0	0	0	0	0	0.0162529	0	0.0339136	0	0	0	0	0	0	0	0	0	0
AJAP1	1.54389	2.01805	2.41612	1.02949	0.723059	1.00648	2.20856	2.08597	2.89301	2.02025	2.89961	2.18298	1.7193	1.87795	2.01166	0.470326	0.769168	0.298332	19.2345	22.5855	21.3901
AJM1	3.2503	2.96106	3.68974	1.49745	2.33604	2.25085	3.87689	4.12453	3.7219	3.64822	3.66267	3.37192	1.25641	1.9475	0.402333	1.61255	1.63448	0.49722	0.235045	0.197425	0.319937
AJUBA	47.9581	49.2818	51.1132	65.3417	57.4183	55.3564	47.7144	44.4927	47.4583	49.7022	47.4621	49.8382	32.3361	29.2821	24.5423	43.0012	38.7469	35.1038	127.042	122.858	108.352
AK1	8.04448	8.90203	8.14739	10.2482	8.47277	9.8635	8.10335	9.26833	9.29663	9.25786	8.24101	9.12173	5.22404	5.91205	6.43732	5.57672	6.73022	5.56887	12.0852	13.5236	12.9346
AK2	147.222	147.732	145.417	126.425	143.333	138.675	153.121	150.166	150.404	156.324	155.986	157.779	181.387	180.352	151.277	172.072	172.101	155.232	167.646	160.981	166.367
AK3	41.3925	41.3605	45.5318	52.7694	48.6304	49.1894	37.6091	36.5044	39.4782	39.2086	37.4406	40.0343	36.8328	37.2807	47.8776	48.7123	41.2467	46.7387	75.8998	66.1375	68.5731
AK4	384.689	372.622	353.428	416.665	419.282	450.775	378.712	384.008	387.891	393.479	388.362	389.759	265.765	251.645	236.572	249.474	279.208	284.708	495.787	517.965	550.611
AK5	1.31637	1.99919	1.40472	2.07459	1.31634	1.50057	2.17678	1.54077	2.04786	1.51029	2.42482	1.91011	0.529017	0.278214	0.402333	0.873462	0.48073	0.0994441	9.04922	7.44293	8.04412
AK6	0	0	0	0	0	0	0	0	0	0	0	0	0	0	0	0	0	0	0	0	0
AK7	1.04009	1.09389	1.0114	1.16988	1.09386	1.20778	1.287	0.995576	1.20271	0.647266	0.898711	0.779635	0.859652	0.904196	0.804665	0.806273	0.865314	0.994441	11.2038	9.87126	12.4928
AK8	0.0812574	0.245183	0.0936482	0.311968	0.0926999	0.182996	0.270112	0.426675	0.22754	0.156913	0.203482	0.233891	0.46289	0.139107	0	0.335947	0.673022	0.696108	0.274219	0.533048	0.411347
AK9	0.503796	0.754409	0.393322	0.701928	0.66744	0.860082	0.826223	0.355563	0.585103	0.745336	0.780013	0.370327	0.529017	0.625982	0.402333	0.604705	0.96146	0.894997	3.15351	3.41546	3.19937
AKAIN1	0	0	0	0	0.03708	0	0.0158889	0	0.0162529	0.0392282	0.0169568	0	0	0	0	0.0671894	0	0	0	0	0.0152351
AKAP1	524.858	526.823	517.837	438.658	461.256	485.837	535.949	539.673	533.63	517.832	523.135	517.561	470.428	505.794	407.161	447.146	544.283	398.472	174.971	181.118	165.941
AKAP10	57.644	54.3363	57.1067	55.7955	52.3755	55.9602	53.1007	51.201	53.1956	54.6057	55.6183	50.6958	91.2554	100.227	95.7552	90.5041	88.8389	99.1457	54.3736	49.7117	54.0845
AKAP11	81.4199	76.4971	71.5847	78.304	86.3222	76.4741	79.5558	75.9245	82.4345	80.9082	82.7323	83.6938	127.427	124.501	173.808	148.825	122.586	168.06	133.251	157.111	157.058
AKAP12	1021.08	1046.16	958.34	894.069	1057.43	944.151	1025.12	1014.78	997.259	1060.18	1073.94	1071.18	1070.4	1057.28	1086.3	1148.6	1332.58	1156.14	676.184	675.728	677.855
AKAP13	61.3331	60.5602	52.4617	55.4523	65.6686	53.4532	60.9658	56.9849	58.6403	59.3915	56.8223	56.8354	110.829	122.901	100.583	139.015	139.412	124.206	191.326	209.192	208.66
AKAP14	0.032503	0.0188602	0.0374593	0	0	0	0	0	0.0162529	0.0196141	0	0.0584726	0	0	0	0	0	0	1.13605	0.769959	1.03599
AKAP17A	0	0	0	0	0	0	0	0	0	0	0	0	0	0	0	0	0	0	0	0	0
AKAP3	38.6948	38.9087	34.5749	44.1903	43.0313	41.2839	35.8295	36.2911	35.7725	37.6983	37.678	36.331	25.7896	28.517	27.3586	30.9071	38.5546	29.1371	2.21334	2.54679	2.25479
AKAP4	0	0	0	0.0155984	0	0.0182996	0	0.0237042	0	0	0	0	0	0	0	0	0	0.0994441	0	0	0
AKAP5	12.3836	11.8254	11.5749	6.03658	7.65701	8.82042	11.4241	12.2077	12.5635	7.94372	10.208	9.84289	14.3496	11.6154	15.2886	7.12208	6.53793	9.54663	16.7665	19.5648	18.0993
AKAP6	2.92527	2.77245	2.17264	2.66733	2.781	2.83644	2.30389	2.44153	2.828	2.39292	2.22134	2.88465	3.76924	4.72964	6.03499	4.4345	4.71116	2.18777	1.88036	2.27039	2.42238
AKAP7	10.5147	11.1653	10.5261	17.361	14.9247	17.0552	10.1848	8.15424	10.8081	9.7286	10.191	10.0183	9.98519	10.3635	9.65598	16.663	9.8069	18.0988	32.2011	30.5022	30.6987
AKAP8	98.679	94.9802	92.8803	79.817	84.3569	80.0425	103.723	105.175	102.62	102.503	100.995	104.861	85.9652	81.6559	79.6618	74.4459	77.3976	67.2242	55.2551	54.055	53.4599
AKAP8L	50.2008	52.3937	51.4503	46.8108	47.5921	45.3099	54.7214	52.0544	54.317	54.4684	55.1775	51.2805	47.876	52.1652	30.5773	49.1155	56.9185	44.1532	60.8961	54.9435	49.2855
AKAP9	51.6635	47.5655	44.9886	40.8834	54.0626	46.1333	40.3261	38.306	41.4285	45.9951	48.2591	45.6087	141.181	139.455	160.531	169.519	160.564	202.568	187.899	203.032	209.985
AKIP1	11.376	11.1087	12.4739	14.4441	11.4948	13.4868	10.2166	10.1217	11.6695	9.33632	11.1576	9.66748	11.0432	5.07741	1.207	9.33933	10.3838	7.35886	24.0529	22.1314	20.1255
AKIRIN1	348.789	356.76	367.457	332.199	315.365	342.935	372.579	384.268	379.927	354.211	344.952	345.807	268.278	262.008	302.554	245.107	233.539	268.002	352.097	340.776	325.833
AKIRIN2	120.586	123.289	125.414	149.402	138.401	137.101	125.364	126.438	123.245	124.903	127.363	126.437	95.1569	93.5495	70.8105	98.6341	96.2422	87.4113	62.8157	61.9915	59.7825
AKNA	212.748	225.568	228.127	308.755	299.792	279.399	207.922	200.277	194.335	220.365	219.675	221.397	197.257	220.554	179.843	311.893	338.049	221.561	47.9883	55.2001	55.0444
AKNAD1	0.390036	0.414925	0.262215	0.155984	0.33372	0.201296	0.397223	0.545196	0.390068	0.392282	0.390007	0.370327	0.925779	1.18241	0	0.671894	0.288438	0.397776	0.0391741	0.0197425	0.0152351
AKR1A1	93.0722	91.9625	99.3795	120.42	99.3002	96.8416	84.2748	80.1438	83.4421	76.8677	78.4252	77.5542	88.2796	83.3947	74.4315	103.27	87.6852	75.7764	138.637	132.749	127.122
AKR1B1	19.4855	20.4445	21.7077	23.4288	20.0417	21.0446	21.9903	20.9545	21.3075	21.5559	20.6873	20.368	20.4994	15.6496	11.2653	16.9317	15.4795	14.3199	78.6616	79.2663	77.2723
AKR1B10	0	0	0	0	0	0	0.0158889	0	0	0	0	0	0	0	0	0	0	0	0.019587	0	0
AKR1B15	0	0	0	0	0	0.0182996	0	0	0	0	0	0	0	0	0	0	0	0	0.176283	0.0394851	0.228526
AKR1C1	0	0.0188602	0	0.0155984	0.05562	0	0	0	0.0325057	0.0196141	0	0	0.0661271	0.0695536	0	0.0671894	0.288438	0	1.99788	2.05322	1.88915
AKR1C2	0	0	0	0	0	0	0	0	0	0	0	0	0	0	0.402333	0	0	0	0.156696	0.15794	0.319937
AKR1C3	0	0	0	0	0	0.0182996	0	0	0	0	0	0	0	0	0	0	0	0	1.62572	1.75709	2.28526
AKR1C4	0	0	0	0	0	0	0	0	0	0	0	0	0	0	0	0	0	0	0	0	0
AKR1C6P	0	0	0	0	0	0	0	0	0	0	0	0	0	0	0	0	0	0	0	0	0
AKR1C8P	0	0	0	0	0	0	0	0	0	0	0	0	0	0	0	0	0	0	0	0	0
AKR1D1	0	0	0	0.0155984	0	0.0182996	0	0	0	0	0	0	0	0	0	0.0671894	0	0	0.019587	0.0394851	0.0304702
AKR1E2	0.43879	0.414925	0.337134	0.358763	0.12978	0.274494	0.333667	0.5689	0.373816	0.274598	0.42392	0.409308	0.198381	0.208661	0.804665	0.335947	0.48073	0.397776	2.93806	3.81031	3.91542
AKR7A2	21.972	24.424	24.0114	27.0164	23.2677	25.6561	22.9118	21.8316	22.2014	22.2228	21.4673	22.473	25.8557	22.118	25.347	27.7492	24.8057	23.966	57.9189	54.1143	51.9516
AKR7A2P1	0.32503	0.490366	0.599348	0.561543	0.29664	0.384292	0.254223	0.189633	0.422574	0.294212	0.237395	0.409308	0.264508	0.0695536	1.60933	0.134379	0	0.198888	0.391741	0.394851	0.335172
AKR7A3	0.601305	0.414925	0.767915	0.29637	0.51912	0.201296	0.508445	0.237042	0.487586	0.274598	0.542618	0.409308	0.529017	1.18241	2.01166	1.74692	2.11521	0.596664	0.391741	0.888414	0.792224
AKR7L	0.195018	0.320624	0.580619	0.155984	0.44496	0.0731985	0.301889	0.28445	0.22754	0.235369	0.220439	0.233891	0.595144	1.39107	0.402333	0.873462	1.44219	1.19333	0.19587	0.414593	0.274231
AKT1	93.381	94.8481	96.6637	99.393	92.4775	91.4432	94.4914	92.5648	95.6155	95.8934	96.959	96.5578	60.5724	59.6074	28.9679	62.7549	71.2442	53.0037	82.579	87.8345	78.2931
AKT1S1	141.193	141.395	132.587	112.355	125.868	122.845	144.526	150.095	142.993	135.71	141.555	135.598	78.3606	77.274	48.6822	55.2297	71.9172	45.3465	26.6971	31.3511	29.2971
AKT2	133.23	136.812	131.8	137.952	132.672	136.662	123.727	127.434	129.405	127.276	129.737	124.547	101.373	102.313	65.5802	108.712	108.741	90.2952	73.9411	74.3109	74.6214
AKT3	0	0	0	0	0	0.0182996	0	0	0	0	0	0	0	0	0	0	0.096146	0	0.0979352	0.0197425	0.0304702
AKTIP	17.1616	16.6913	14.5717	17.0335	15.3326	17.2199	17.589	17.067	17.3906	17.8488	16.5838	15.2808	14.6802	16.4842	17.3003	13.3707	16.8256	16.0105	10.1069	11.0558	12.2642
ALAD	91.0245	88.0584	81.9984	68.2274	80.204	80.3536	95.8101	91.4507	96.8507	86.5767	90.8546	90.847	66.1271	82.9774	47.4752	54.8266	65.7639	51.0148	20.018	17.9065	20.1255
ALAS1	37.9635	36.7209	38.377	36.859	33.2422	34.8059	37.2436	36.8363	37.089	35.0504	35.7958	36.8378	38.2214	35.2637	28.5656	28.8243	38.3623	30.7282	30.7125	37.8662	37.7982
ALAS2	0	0	0	0	0	0	0	0	0	0	0	0	0	0	0	0	0	0	0.0391741	0.0197425	0.0609403
ALB	0.0162515	0	0	0	0	0	0	0	0	0	0	0	0	0	0	0	0	0	0	0.0394851	0.0914105
ALCAM	0.243772	0.113161	0.52443	0.171582	0.38934	0.365992	0.127111	0.237042	0.276298	0.509967	0.322179	0.136436	0.396762	0.486875	0.402333	0.0671894	0.096146	0.298332	86.4768	80.589	79.4814
ALDH16A1	75.2118	76.6669	77.1474	75.3871	71.1194	70.911	76.664	73.6963	75.1207	69.277	73.1856	68.9197	52.4388	44.5143	28.9679	44.681	41.7274	39.4793	65.0486	63.9263	58.8074
ALDH18A1	91.057	89.0769	90.2207	105.804	94.8877	96.073	93.2202	90.0996	91.341	92.4805	94.3477	95.7977	101.042	100.088	96.5598	110.459	114.991	115.554	180.26	170.793	169.338
ALDH1A1	0.0162515	0	0.0187296	0.0467952	0.03708	0.0182996	0	0	0	0.0196141	0	0	0	0	0	0	0.096146	0	0.744308	0.690989	0.807459
ALDH1A2	0.0812574	0.132022	0.0561889	0.109189	0.0926999	0.0182996	0.0794446	0.213338	0.0812643	0.0392282	0.0678272	0.116945	0.132254	0	0	0.403137	0.288438	0.198888	0.235045	0.15794	0.0609403
ALDH1A3	19.5668	19.162	21.3143	33.4274	27.4763	29.0232	18.9714	18.4181	19.0971	19.7318	20.7721	20.9332	14.3496	14.1194	14.0816	21.0975	21.9213	19.3916	17.4912	16.406	15.3874
ALDH1B1	66.7123	67.8403	65.6848	75.9642	64.927	68.6602	63.9846	61.4412	63.0286	63.8635	63.1132	66.3859	44.3051	41.2453	41.0379	46.2935	47.9769	43.9543	224.213	231.777	252.643
ALDH1L1	0.55255	0.867571	1.08632	0.935904	1.55736	0.841783	0.858001	0.497788	0.877654	1.3926	1.03437	1.01353	1.38867	0.625982	2.01166	1.20941	0.769168	0.795553	0.86183	0.690989	0.517993
ALDH1L1-AS1	0	0	0	0.0155984	0.01854	0.0365992	0	0	0.0162529	0	0.0169568	0.0389818	0.0661271	0	0	0	0	0	0	0	0.0152351
ALDH1L1-AS2	0	0	0.0561889	0.0623936	0	0.0365992	0.0158889	0.0237042	0.0325057	0	0.0169568	0.0194909	0	0	0	0	0	0	0.176283	0.0592276	0.0914105
ALDH1L2	103.164	101.657	101.458	118.563	141.312	131.794	92.7277	92.9915	87.7654	79.0449	87.0224	85.2141	116.582	130.691	136.391	166.428	164.89	166.27	17.6871	19.4464	20.6131
ALDH2	164.384	166.46	181.022	166.435	160.464	174.341	170.091	174.415	166.559	161.679	163.023	160.118	184.759	180.839	163.749	148.287	180.851	161	41.9946	42.1108	42.8868
ALDH3A1	0.146263	0.169742	0.149837	0.202779	0.16686	0.0548989	0.222445	0.237042	0.0975171	0.196141	0.135654	0.175418	0.198381	0.208661	0	0.335947	0.192292	0.0994441	0.274219	0.454078	0.441817
ALDH3A2	145.516	148.487	153.639	169.009	162.206	175.859	156.363	153.461	154.223	155.854	156.562	155.791	137.809	136.116	133.574	139.082	146.527	151.453	105.182	108.071	110.15
ALDH3B1	0.162515	0.0377205	0.0936482	0.483551	0.25956	0.256195	0.0953335	0.0948167	0.0812643	0.196141	0.135654	0.0974544	0.330635	0.278214	0	0.537515	0.769168	0.198888	0.372154	0.197425	0.304702
ALDH3B2	0.032503	0.0188602	0.0374593	0.0623936	0.05562	0.0914981	0.0476667	0.0237042	0.0975171	0.0196141	0.0169568	0	0	0	0	0.0671894	0	0	0.0783482	0.0394851	0.0457052
ALDH4A1	46.9018	50.3003	52.443	43.7691	44.9224	45.9138	57.0412	55.3019	58.624	49.7022	52.2778	48.0645	34.3861	27.9605	20.1166	26.943	23.7481	23.7671	72.5112	68.3881	76.7239
ALDH5A1	13.57	11.9385	13.1295	13.0091	12.6257	11.8216	13.4102	12.6817	14.01	12.5923	13.0907	11.8115	11.1755	13.4238	9.25365	11.5566	12.2105	10.3422	11.7718	11.0558	12.1881
ALDH6A1	46.7555	51.7148	52.8925	70.9259	63.2399	64.2683	47.1742	44.0424	47.4746	46.3481	47.3095	45.4137	38.8166	38.1154	33.3936	50.5936	46.5347	46.4404	72.805	71.0139	74.4996
ALDH7A1	31.6091	31.7041	31.035	31.5088	31.1657	30.1029	27.3766	25.8613	26.4434	25.4199	24.333	27.0533	50.7195	44.5838	36.2099	44.9497	48.4576	46.9376	60.1518	58.1615	59.5387
ALDH8A1	0.032503	0.0377205	0.0561889	0	0.03708	0	0.0635556	0	0	0.156913	0	0.116945	0.0661271	0	0.402333	0	0.384584	0.0994441	0.19587	0.217168	0.213291
ALDH9A1	33.8356	32.5339	34.2752	44.4555	36.5052	38.4841	29.6964	28.3502	32.3269	28.4012	29.6066	31.3218	28.2363	25.9435	33.3936	32.8556	28.6515	31.5238	121.303	121.377	126.847
ALDOA	71.3115	77.7419	77.9528	75.1375	75.1796	76.5107	75.1863	86.2832	73.3329	77.7111	75.2882	78.2169	85.9652	82.6992	59.9476	68.6676	88.5505	58.7714	58.5065	52.0018	49.4683
ALDOB	0	0	0	0	0	0	0	0	0	0	0	0	0	0	0	0	0.096146	0	0	0	0
ALDOC	30.0652	34.8914	37.8901	42.4433	34.8923	34.934	29.6964	27.4969	28.2149	23.2035	24.7061	23.0772	19.772	22.2571	21.3236	23.7851	28.0746	16.9055	205.39	175.314	192.648
ALG1	14.2525	15.4843	14.7777	19.6384	16.7231	16.8357	17.3348	14.1751	15.1802	15.6717	14.2268	15.1444	14.2173	16.0669	8.44898	19.4849	15.8641	16.5077	21.8983	25.2507	24.4828
ALG10	15.6664	15.0505	14.478	21.4634	21.3581	20.2577	18.1769	16.19	18.4632	16.1424	16.8042	16.7037	20.0365	18.5012	24.9446	25.3976	22.4982	24.7616	45.0698	41.6962	46.0252
ALG10B	13.0824	13.6548	13.2044	24.2087	25.2144	23.4418	17.2554	14.9336	17.8619	16.0247	17.3299	16.5867	15.1431	14.328	14.8863	28.2867	22.1136	32.5182	52.1015	48.1323	54.8006
ALG11	16.5603	18.1813	16.6507	15.2396	17.5944	18.0617	18.161	17.3041	18.642	17.5546	16.7872	16.5478	21.6897	21.9094	17.3003	19.6865	19.9984	20.1871	17.9221	19.2885	20.933
ALG12	57.0264	56.4487	56.0391	47.4036	51.5968	54.5512	59.8376	62.342	58.9491	58.1558	57.1445	55.6854	45.0325	45.6967	26.1516	45.2857	45.9578	34.2088	31.3784	30.6799	30.4092
ALG13	41.425	37.9468	37.9275	60.5686	57.6779	49.8848	36.7511	38.8986	39.7545	49.8002	49.4461	47.2069	83.1879	99.0443	116.274	156.283	122.586	140.415	34.7866	39.8799	41.6984
ALG14	5.98054	5.35631	5.2443	10.4665	7.86095	8.91192	5.24334	5.21492	5.80227	5.02121	6.00271	5.49643	7.14172	5.56429	8.44898	11.6238	10.5761	11.3366	3.07517	4.02748	3.64118
ALG14-AS1	0	0	0	0	0	0	0	0	0	0	0	0	0	0	0	0	0	0	0	0	0
ALG1L	0.536299	0.754409	0.842834	0.842314	0.68598	0.567288	0.460778	0.687421	0.828895	0.823793	0.593488	0.623708	0.46289	0.417321	0	0	0.673022	0.397776	1.29275	1.28326	1.84345
ALG1L2	0.211269	0.377205	0.318404	0.701928	0.20394	0.603888	0.381334	0.711125	0.666367	0.294212	0.37305	0.350836	0.529017	0.556429	0.402333	0.403137	0.288438	0.298332	0	0.0987126	0.0914105
ALG1L9P	0.698814	1.05617	0.674267	1.27907	0.797219	0.933281	0.842112	0.900759	0.552597	0.66688	1.06828	0.87709	1.4548	1.59973	2.414	1.2766	1.05761	1.09388	1.01853	1.28326	0.83793
ALG2	107.894	109.276	113.708	116.723	107.625	114.245	120.756	114.325	118.126	119.842	121.835	122.851	97.6697	93.0627	100.985	95.3418	98.4535	100.439	49.3202	48.6851	49.7425
ALG3	25.1735	26.9136	26.7834	23.694	26.0116	24.6313	29.2674	28.2554	29.1251	29.735	29.4031	31.4388	16.5979	16.9711	9.25365	14.4457	16.2487	12.8283	23.054	23.3159	27.1184
ALG5	7.21566	9.09063	6.61156	7.67442	7.34183	7.59434	8.85012	7.56163	8.37022	8.02217	9.19059	9.06326	12.5641	12.6587	16.0933	11.691	8.17241	11.2372	7.65853	8.05495	7.57184
ALG6	18.0066	17.276	14.9088	18.0006	15.7775	17.6042	18.4947	19.8167	19.6009	18.045	18.2455	18.2435	28.104	24.4829	35.4053	20.8287	21.056	33.0154	29.3806	33.5031	33.0754
ALG8	13.7813	13.6737	12.3803	15.5204	13.3488	12.8829	12.441	14.744	13.6849	12.9453	12.9041	13.1953	30.0217	25.7348	30.1749	28.3539	29.4207	30.4299	27.3043	30.2456	29.7694
ALG9	21.777	20.8594	19.2728	22.2433	20.5979	20.7518	21.6248	22.0212	20.9824	23.1839	22.0778	22.2001	27.7734	29.0038	32.9913	35.2744	25.5748	27.6455	25.4436	24.3031	25.8082
ALK	0.0162515	0	0	0.077992	0.03708	0.0731985	0.0794446	0	0.0162529	0.0784564	0.0339136	0.0194909	0	0.0695536	0	0.201568	0	0.198888	0.176283	0.0789701	0.121881
ALKAL1	0.0162515	0.0943012	0.0561889	0.202779	0.11124	0.164697	0.0158889	0.189633	0.0975171	0.117685	0.0169568	0.116945	0.132254	0	0.402333	0	0.192292	0.0994441	0.509263	0.434336	0.624638
ALKAL2	0.0812574	0.113161	0.0374593	0.0935904	0.0741599	0.128097	0.0794446	0.0474084	0.0975171	0.0588423	0.101741	0.0779635	0	0.139107	0.402333	0	0	0	2.31127	1.75709	1.79774
ALKBH1	45.5041	44.661	40.7744	44.7674	40.4728	44.6145	41.9308	38.5667	41.1847	42.3076	43.8503	41.4571	43.71	41.0366	33.3936	38.6339	37.3047	35.601	26.9714	27.7975	29.0533
ALKBH2	28.3751	28.2526	26.2777	29.793	26.0301	25.3633	24.7073	25.1027	25.1432	25.0668	25.9609	24.7144	21.9542	21.8398	12.07	21.0975	24.1327	15.4138	30.8692	30.9168	31.2167
ALKBH3	10.3522	9.65644	9.96417	13.6018	12.2735	12.8646	9.15201	8.60462	9.80047	10.219	11.1745	9.84289	9.25779	11.4763	6.43732	12.9676	10.7684	10.5411	6.3462	7.10731	12.9651
ALKBH3-AS1	0	0	0	0	0	0	0	0	0	0	0	0	0	0	0	0	0	0	0	0	0
ALKBH4	28.7326	30.6856	30.9788	33.4118	31.1843	32.8295	27.4719	27.7813	28.2149	27.9697	29.1657	26.3906	16.5979	14.1889	12.07	19.5521	17.9793	14.2205	34.6103	30.6601	30.3178
ALKBH5	278.372	284.469	304.113	280.88	258.114	287.249	300.729	299.526	302.433	277.442	275.209	276.205	159.961	143.35	113.458	133.573	151.334	122.117	320.777	299.85	274.81
ALKBH6	9.3121	9.33582	9.75814	8.92229	8.97335	8.07013	8.58001	7.60904	8.98783	7.68873	7.9697	7.77686	8.92716	8.06821	5.63266	6.65175	7.59554	8.05497	8.40284	7.26525	6.17021
ALKBH7	67.0374	68.8587	76.4919	86.0408	69.0058	79.7132	68.3382	71.2785	69.4809	66.8645	64.5885	63.9886	57.4644	46.3227	54.7172	55.6328	42.3043	51.0148	67.4382	63.2156	59.1426
ALKBH8	19.453	19.7655	17.8493	17.8446	17.0939	15.9756	15.6982	14.0803	16.0903	17.0054	15.5155	16.5283	18.0527	15.9278	18.5073	16.1255	14.0373	17.8005	21.7808	26.1983	25.5645
ALLC	0	0	0	0	0	0	0.0158889	0.0474084	0.0162529	0	0.0169568	0	0	0	0	0	0	0	0.019587	0.0197425	0
ALMS1	129.443	120.668	112.94	134.146	155.81	133.825	112.541	113.496	114.745	118.293	123.802	124.508	263.186	279.536	301.749	339.105	315.551	330.453	365.22	409.875	427.192
ALMS1-IT1	5.34674	4.73392	4.58876	5.8338	7.34183	5.27029	4.81434	5.14381	5.21717	4.70739	5.03617	4.52188	13.0932	14.3976	10.863	15.6551	13.4604	17.2038	15.9634	14.3923	16.3015
ALMS1P1	0.11376	0	0.0374593	0.0155984	0.03708	0	0.0635556	0.0237042	0.0162529	0.0392282	0	0.0584726	0.198381	0	0	0.134379	0.096146	0.49722	0.019587	0.0592276	0.0457052
ALOX12	4.63167	4.67734	4.98208	8.36074	7.93511	6.99046	5.00501	4.64602	4.64832	5.49195	5.83314	6.76333	3.63699	3.33857	3.21866	4.97202	4.8073	2.4861	2.23292	2.60601	2.54426
ALOX12-AS1	0.406287	0.301764	0.374593	0.280771	0.20394	0.329393	0.667334	0.853351	0.942665	0.686494	0.729143	0.701672	0.661271	0.417321	0.402333	0.806273	0.769168	0.49722	0.372154	0.552791	0.655109
ALOX12B	0.390036	0.301764	0.187296	0.374362	0.53766	0.365992	0.206556	0.379267	0.260046	0.0588423	0.271309	0.175418	0	0.139107	0	0.134379	0.096146	0.298332	0.450502	0.473821	0.731284
ALOX12P2	0.585053	1.11275	0.824104	1.65343	2.63268	1.70186	0.746779	0.687421	0.698873	0.784564	1.18698	0.818617	1.91769	1.11286	0.402333	6.65175	4.32657	3.77887	11.2626	12.4773	14.7019
ALOX15	0.0162515	0.0377205	0.0561889	0.187181	0.05562	0.109798	0.127111	0	0.0812643	0.0392282	0.101741	0.0779635	0	0	0	0.0671894	0.096146	0	1.15564	0.809444	1.09693
ALOX15B	0.130012	0.132022	0.149837	0.499149	0.61182	0.329393	0.111222	0.165929	0.11377	0.372668	0.203482	0.253381	0.0661271	0.208661	0	0.134379	0.288438	0.0994441	1.37109	0.947641	0.853165
ALOX15P1	0.032503	0.0754409	0.0936482	0.0311968	0.11124	0.0182996	0.0953335	0.0948167	0.0487586	0.156913	0.0508704	0.136436	0.0661271	0.0695536	0.402333	0.134379	0.096146	0	1.11646	0.671246	0.883635
ALOX5	0	0	0	0	0	0	0	0	0	0	0	0	0	0	0	0	0	0	0	0	0
ALOX5AP	0	0	0	0	0.01854	0	0	0	0.0162529	0	0	0	0	0	0	0	0	0	0	0	0.0152351
ALOXE3	0.0162515	0.0565807	0.0561889	0.0935904	0.05562	0.0731985	0.158889	0.0948167	0.0487586	0.0392282	0.152611	0.155927	0.132254	0	0	0	0	0	0.235045	0.177683	0.289467
ALPG	2036.99	2208.61	2281.21	1662.7	1652.06	1672.24	2020.8	2292.93	2015.63	2044.28	1921.95	2016.19	2255.79	2285.53	2476.36	1767.75	2022.82	1559.98	0.822656	0.552791	0.883635
ALPI	1.1376	1.09389	1.06759	0.530346	0.889919	0.731985	1.144	0.877055	1.10519	0.863021	0.864797	0.857599	0.661271	0.139107	0	0	0.192292	0	0	0	0
ALPK1	1.57639	1.50882	1.85423	3.74362	2.5956	1.62867	0.492556	0.592605	0.715125	0.784564	1.15306	0.974544	2.84346	2.9908	0.402333	5.7111	3.46126	2.38666	0.66596	0.375108	0.792224
ALPK2	0.032503	0	0.0749186	0.577141	0.889919	0.768584	0.0476667	0.0237042	0	0	0.0169568	0	0	0	0.402333	0.739084	0.096146	0.49722	0.548437	0.967384	0.822694
ALPK3	2.01518	1.98032	1.59202	2.37096	1.90962	1.48227	1.54122	1.65929	1.57653	1.74566	1.79742	1.79316	1.7193	2.01705	2.414	1.41098	2.40365	1.49166	110.334	133.084	140.224
ALPL	125.218	131.003	130.677	103.854	105.752	115.617	142.412	142.628	134.817	110.918	115.798	113.807	95.6859	92.854	71.2129	83.2477	97.9728	70.6053	148.411	147.496	147.978
ALPP	208.702	214.78	229.288	165.39	147.078	148.209	218.6	231.922	205.42	193.022	184.439	194.46	188.594	193.22	183.464	142.173	156.814	109.09	0.0979352	0.0789701	0.0152351
ALS2	59.0579	57.2785	57.7622	65.3417	62.3129	62.5115	53.5774	50.9403	51.034	55.4491	55.9236	55.1202	69.4334	86.4551	65.1779	91.3776	87.6852	94.273	99.7372	103.786	114.812
ALS2CL	14.6426	14.975	16.2199	17.4702	21.1912	15.2253	13.7757	13.0373	12.8398	13.3572	14.7016	14.9885	13.0932	15.1627	12.07	21.635	19.9022	16.2094	4.9947	5.64636	6.18544
ALX1	3.78659	3.56458	3.5399	3.08848	2.98494	4.04422	4.06756	3.4134	3.98195	3.62861	3.23875	3.52785	2.77734	2.50393	2.01166	2.68758	1.53834	3.57999	5.69983	5.11332	4.18965
ALX3	0.0162515	0.132022	0.0561889	0	0.03708	0.0548989	0.0476667	0.0474084	0.0975171	0.156913	0.0508704	0	0	0	0	0	0	0	0.137109	0.15794	0.0457052
ALX4	0.0812574	0.0754409	0.0561889	0.124787	0.03708	0.0548989	0.0794446	0.0237042	0.0650114	0.0196141	0.0847841	0.0779635	0.0661271	0	0	0	0.192292	0.198888	0.0391741	0	0.0152351
ALYREF	102.693	110.728	104.699	90.0496	86.0812	96.2377	117.53	115.842	119.556	119.371	117.138	117.511	93.4376	77.2045	86.9038	66.1816	64.2256	74.0858	91.4127	96.8371	81.0963
AMACR	1.43013	1.35794	0.955212	1.55984	1.79838	1.70186	1.76367	1.30373	2.06411	0.686494	1.56003	1.42283	0.991906	0.486875	0.402333	0.806273	0.288438	0.397776	6.15033	5.40945	5.45416
AMBN	0	0	0	0.0311968	0	0.0182996	0	0.0237042	0	0	0	0	0	0	0	0	0	0	0	0	0
AMBP	0.0162515	0	0.0187296	0	0.01854	0	0	0.0237042	0	0.0196141	0	0.0194909	0	0	0	0	0	0.0994441	0.744308	1.14507	1.14263
AMBRA1	209.4	210.971	215.185	189.786	190.684	190.719	199.438	197.977	204.347	193.101	196.597	188.906	230.651	245.524	180.245	211.848	231.712	195.209	61.8167	62.2877	64.4139
AMD1	311.703	304.763	303.664	258.247	258.262	288.182	308.42	299.313	306.431	308.569	297.558	305.617	249.762	243.994	277.609	178.858	186.523	228.423	318.035	345.948	348.548
AMDHD1	0.243772	0.169742	0.224756	0.343165	0.2781	0.402592	0.0794446	0.0474084	0.146276	0.372668	0.339136	0.175418	0.132254	0.139107	0	0.0671894	0.096146	0	0.548437	0.197425	0.792224
AMDHD2	62.0969	59.2589	58.7174	47.4036	52.8946	43.3701	65.2558	64.025	64.9626	64.9031	66.5046	67.4969	36.7005	41.8017	28.9679	33.7963	35.3817	28.5404	23.3673	29.1795	25.2598
AMELX	0	0	0	0	0	0	0	0	0	0	0	0	0	0	0	0	0	0	0	0	0
AMELY	0	0	0	0	0	0	0	0	0	0	0	0	0	0	0	0	0	0	0	0	0
AMER1	45.8292	47.3958	46.5432	90.2056	86.8228	76.4741	42.2804	40.6527	39.6895	66.7272	70.1334	70.8299	33.1297	33.803	32.5889	77.8053	71.9172	56.882	72.002	84.3796	87.2818
AMER2	0.11376	0.150882	0.168567	0.0623936	0.05562	0.0914981	0.0635556	0.118521	0.0812643	0.0980706	0.0508704	0.0779635	0	0.0695536	0	0	0.096146	0.0994441	0.0979352	0.0789701	0.121881
AMER3	1.78766	1.9426	1.47964	2.23057	2.05794	1.86656	2.002	1.32743	1.73906	1.90257	1.72959	1.44232	0.330635	0.278214	2.01166	1.20941	0.192292	0.894997	0.176283	0.23691	0.121881
AMFR	61.8206	63.4458	67.4267	71.2067	57.511	67.7635	61.0452	59.9005	61.9721	59.47	59.4506	59.5641	50.6533	53.4867	55.9242	54.625	46.1501	50.8159	52.317	48.7246	49.0417
AMH	8.19075	8.14762	7.2671	8.50113	10.1228	7.04535	8.13512	9.55279	8.80905	12.0038	12.4633	11.4217	8.66265	5.28607	1.60933	7.45803	8.26856	6.36442	2.78136	3.25752	2.11768
AMHR2	0.503796	0.301764	0.599348	0.280771	0.40788	0.128097	0.572001	0.426675	0.162529	0.509967	0.491748	0.389818	0.264508	0.208661	0	0.201568	0.192292	0.596664	0.0979352	0.0197425	0.0152351
AMIGO1	15.0326	13.353	15.0024	13.243	13.4971	14.2005	13.2355	12.018	12.4334	13.1807	13.9385	14.1894	11.3739	7.72045	10.0583	12.0941	12.1144	8.3533	9.98939	10.3451	10.8626
AMIGO2	1.57639	2.11235	2.07899	1.54424	1.52028	1.29927	2.01789	1.7067	2.21039	2.35369	2.69613	1.9296	1.52092	0.904196	1.207	0.268758	0.192292	0.49722	11.4388	12.4575	11.4263
AMIGO3	23.2396	24.0279	21.4829	18.3281	20.7648	17.6042	23.7857	22.4479	23.1928	18.2804	19.6529	19.3934	16.7301	17.8057	6.83965	15.4536	18.0755	16.3088	9.93063	12.6352	10.756
AMMECR1	108.934	100.318	99.3607	174.562	155.606	138.254	101.038	100.577	102.718	165.131	161.988	161.794	94.9585	83.047	78.4548	145.868	132.97	136.338	113.487	107.577	116.35
AMMECR1L	77.4546	80.5898	78.5896	65.0921	66.9294	67.4341	75.4564	71.3496	73.9342	65.7073	69.7603	68.2376	56.208	62.8069	43.4519	50.3921	53.3611	49.0259	54.5891	54.8053	59.3102
AMN	8.84081	9.09063	9.30863	6.75411	5.52492	5.19709	8.86601	9.41056	9.75171	7.25722	6.39272	6.06166	6.74496	5.98161	5.63266	6.24862	4.32657	2.28721	0.998939	0.651503	1.20357
AMN1	2.55148	2.48955	3.16531	3.99319	3.3372	4.02592	2.24034	2.10967	2.48669	2.17717	1.83134	1.94909	2.57896	2.92125	1.60933	3.76261	2.01907	3.18221	16.4531	13.8395	15.6464
AMOT	12.2861	11.4104	9.43974	29.5278	28.9409	23.9359	14.3795	13.0373	14.465	21.8109	22.2304	21.6154	9.72068	9.32018	4.42566	27.8164	20.7675	20.8833	28.6558	26.7906	29.5104
AMOTL1	17.5516	17.408	15.9015	17.0023	16.482	17.7506	17.0488	14.7677	16.2041	18.7315	20.9077	20.1146	10.5142	16.3451	5.63266	12.6316	13.7489	11.1377	212.5	228.618	243.457
AMOTL2	35.2657	33.1186	32.6645	24.1931	26.1414	25.6927	70.515	67.8414	70.7649	65.1777	65.9281	64.1055	21.6897	21.7007	16.0933	16.2598	23.5558	18.6955	114.996	107.538	107.011
AMPD1	0	0	0.0187296	0.0155984	0.03708	0	0.0158889	0.0237042	0.0487586	0.0196141	0	0.0194909	0.0661271	0	0	0	0	0.0994441	0	0	0
AMPD2	22.427	20.3879	21.8013	22.3525	20.7462	20.1296	24.024	23.4908	23.3391	22.4974	20.5856	21.6154	15.8705	14.954	14.8863	16.7302	17.3063	12.4305	33.533	35.3984	37.2345
AMPD3	9.66963	9.18494	9.87052	10.0766	10.6605	10.1197	9.66046	9.38686	10.5156	10.8466	12.175	11.6555	7.73687	10.3635	11.6676	9.67528	11.7298	7.55775	8.65747	10.7202	11.792
AMPH	0.406287	0.188602	0.749186	0.374362	0.40788	0.347693	0.619668	0.189633	0.56885	0.411896	0.406963	0.428799	0.46289	0.139107	0	0.0671894	0.096146	0.0994441	8.08945	9.27899	9.36958
AMT	41.7663	41.8886	44.1645	45.5161	46.2202	43.7361	40.0559	42.5016	42.9725	36.3646	37.9663	36.9937	30.4846	31.6469	19.7143	34.3338	38.843	25.9549	30.497	52.8902	62.9361
AMTN	0	0	0	0	0	0	0	0	0	0	0	0	0	0	0	0	0	0	0	0	0
AMY1A	0	0	0	0	0	0	0	0	0	0	0	0	0	0	0	0	0	0	0	0	0
AMY1B	0	0	0	0	0	0	0	0	0	0	0	0	0	0	0	0	0	0	0	0	0
AMY1C	0	0	0	0	0	0	0	0	0	0	0	0	0	0	0	0	0	0	0	0	0
AMY2A	0.0162515	0	0.0187296	0	0.05562	0	0.0158889	0	0	0	0	0.0194909	0	0	0	0	0	0	0	0	0
AMY2B	3.3153	2.97992	3.39006	2.76092	3.39282	2.47045	2.73289	2.72598	2.2754	2.7852	2.93353	2.68974	5.29017	5.98161	6.03499	4.83764	4.51886	6.56331	1.58655	2.01374	1.85868
AMZ1	29.2852	29.3088	27.8135	31.0876	32.5006	29.5173	29.4263	27.4731	29.1739	33.2067	35.9654	32.7642	25.7896	26.2217	20.519	27.6149	27.6901	20.1871	3.27104	4.56052	4.23535
AMZ2	72.0753	74.7808	75.5554	77.8984	76.2364	80.2255	77.2519	75.7823	75.4782	70.9639	77.9844	76.3458	52.2404	62.5287	58.3382	54.1547	53.1688	47.6337	76.5853	70.7967	75.6574
AMZ2P1	7.55694	9.05291	9.21498	10.8565	9.51101	9.40601	9.3109	8.74684	9.39415	9.08133	8.35971	8.7709	7.0756	8.76375	11.6676	8.19711	7.21095	8.65163	13.848	12.8129	13.7573
ANAPC1	89.3019	86.4176	88.5725	88.287	88.0093	81.2869	86.3562	88.9381	84.4661	87.5574	84.818	84.0642	152.423	158.513	157.312	154.603	153.257	152.846	104.908	112.217	104.695
ANAPC10	11.7498	11.4104	12.0057	11.7924	11.9768	12.4254	12.2027	12.1839	12.2384	11.5135	12.3276	11.5581	16.0028	15.3018	16.898	14.7817	15.3834	17.4027	12.6336	11.8455	13.7116
ANAPC11	45.1466	45.6418	44.5016	53.3309	47.3326	53.4715	45.3311	45.6068	45.9306	43.7591	43.0194	42.4511	40.8004	30.6731	34.6006	35.2744	28.4592	35.7004	67.2227	61.3598	59.3711
ANAPC13	50.1846	46.7357	42.9096	50.726	43.9398	49.4456	50.5109	45.7728	49.6687	46.0147	50.0226	48.8247	28.5669	29.3516	34.1983	20.7615	18.6523	23.071	38.1752	39.3469	45.3396
ANAPC15	32.3892	30.5724	28.6563	31.2124	29.4415	29.4441	31.2853	32.0955	32.6195	33.1478	35.4736	33.3099	32.0716	28.0301	27.3586	33.1244	32.2089	28.2421	24.8755	24.5597	26.3567
ANAPC16	69.0688	74.1207	69.3746	83.8102	80.6304	88.9179	70.8487	69.3821	72.3414	68.1787	69.8621	70.518	54.8193	58.2859	49.4869	57.3126	55.3801	56.9815	126.062	122.621	128.645
ANAPC1P1	0.0975089	0.0754409	0.131107	0.0311968	0.0926999	0.128097	0.0953335	0	0.0325057	0.0392282	0.0339136	0.0974544	0.132254	0.208661	0	0.537515	0.288438	0.198888	0.0587611	0.0197425	0.0304702
ANAPC1P2	4.79419	4.67734	5.03827	6.31735	6.3963	5.63628	4.32178	2.96302	5.55847	5.0016	5.91793	5.1261	6.01756	5.98161	4.02333	7.39084	5.38418	4.87276	30.6146	28.982	17.0938
ANAPC1P4	0.243772	0.132022	0.168567	0.0935904	0.20394	0.0731985	0.206556	0.0711125	0.195034	0.176527	0.220439	0.272872	1.12416	1.25196	0	0.335947	0.288438	0.298332	0.235045	0.0197425	0.0914105
ANAPC1P6	0	0	0	0	0	0	0	0	0	0	0	0	0	0	0	0	0	0	0	0	0
ANAPC2	39.3773	38.7766	39.0138	36.8746	38.5817	33.7262	44.1712	40.6764	41.4123	40.9739	41.9342	40.8529	26.6492	28.7952	13.6793	28.4211	31.0552	21.9771	14.3573	15.4979	14.3362
ANAPC4	25.5148	23.9336	24.5546	28.0147	28.2179	26.6077	27.313	24.6286	28.0362	29.0093	25.6217	24.7729	57.3322	54.3909	65.1779	72.0271	57.7838	71.9975	22.7014	23.1975	25.1988
ANAPC5	70.4989	74.4225	73.851	78.5848	73.3813	77.2061	68.3859	68.5288	71.7888	64.3539	63.7067	63.6182	98.0003	95.2188	95.3528	102.665	97.8767	95.168	71.9628	74.5675	73.1893
ANAPC7	70.6127	72.6685	76.0423	66.0904	70.7486	69.0811	81.3353	79.2194	81.3618	80.9867	78.917	77.5932	123.79	134.795	108.63	120.739	109.318	117.841	91.8241	97.2122	103.72
ANG	0.195018	0.0565807	0.187296	0.124787	0	0.128097	0.238334	0.0237042	0.0812643	0.0588423	0.186525	0.292363	0.0661271	0.0695536	0	0.134379	0	0	4.34832	3.88928	3.68689
ANGEL1	61.2356	61.3524	64.7858	68.8202	66.5029	62.9324	56.6281	55.8471	56.3486	61.8433	62.3841	61.8835	70.0947	69.8318	72.0175	83.7852	72.3018	69.6108	68.5547	69.8886	71.7268
ANGEL2	63.4295	62.5028	60.8151	67.1823	66.6883	68.7517	65.2399	62.4842	67.0105	61.2156	60.7393	58.8625	65.2674	60.2334	53.5102	67.9285	75.9554	86.6158	72.4329	80.1152	76.0078
ANGPT1	16.0565	14.0886	14.5904	13.8982	15.8888	17.1833	12.6317	12.2788	12.6935	11.3762	12.548	11.6166	15.1431	13.0065	15.691	14.4457	12.2105	15.5133	3.09475	1.91503	2.58996
ANGPT2	0.0162515	0.113161	0	0	0.01854	0	0	0	0.0162529	0.0588423	0	0.0194909	0	0.139107	0	0	0	0	0	0	0
ANGPT4	0.292527	0.0943012	0.0187296	0.155984	0.0741599	0	0.635556	0.355563	0.325057	0.0392282	0.0169568	0	0	0	0	0	0	0	2.31127	2.70473	2.45285
ANGPTL1	0	0	0	0	0	0	0	0	0	0	0	0	0	0	0	0	0	0	0	0.0394851	0.0304702
ANGPTL2	0.0975089	0.0377205	0.131107	0.140386	0.0741599	0.146397	0.111222	0.0711125	0	0.0392282	0.0169568	0.0584726	0.132254	0.0695536	0	0.201568	0.192292	0.596664	12.6924	12.9116	12.6756
ANGPTL3	0	0	0	0	0	0	0	0	0	0	0	0	0	0	0	0	0	0	0	0	0
ANGPTL4	0.32503	0.603528	0.561889	0.655133	0.59328	0.128097	0.222445	0.28445	0.471333	0.117685	0.203482	0.194909	0.132254	0.0695536	0.402333	0.201568	0.192292	0.198888	7.30597	7.16654	6.65773
ANGPTL5	0	0	0	0	0	0	0	0	0	0	0	0	0	0	0	0	0	0	0	0	0
ANGPTL6	0.487544	0.414925	0.449511	0.701928	0.44496	0.329393	0.44489	0.402971	0.276298	0.254983	0.390007	0.331345	0.0661271	0.625982	0.402333	0.537515	0.384584	0	0.568024	0.493563	0.350407
ANGPTL7	0	0	0	0	0	0	0	0	0	0.0392282	0	0.0194909	0	0	0	0	0	0	0	0	0
ANGPTL8	0	0	0	0	0	0	0	0.0237042	0	0	0	0	0	0	0	0	0	0	0	0	0
ANHX	0.211269	0.207463	0.0936482	0.187181	0.14832	0.0731985	0.238334	0.28445	0.422574	0.0784564	0.203482	0.194909	0.264508	0.0695536	0	0.268758	0.288438	0	0	0	0
ANK1	16.6253	14.2772	12.4178	9.48383	8.47277	8.87532	19.3686	16.427	17.9757	16.9858	17.7877	17.6977	12.2996	11.4763	9.65598	7.18927	10.9606	6.66275	14.8666	13.4052	13.285
ANK2	52.7035	53.0161	51.0383	48.1211	64.4265	51.8794	41.8355	42.5964	42.745	52.6639	53.38	52.8203	156.258	186.543	144.84	225.958	226.52	202.965	46.1471	65.3873	62.4181
ANK3	91.5933	85.8329	84.2647	71.893	79.5551	81.2137	85.816	85.2639	85.5875	85.3018	84.1736	85.448	150.77	153.087	141.621	127.324	130.278	135.94	105.065	111.012	112.389
ANKAR	1.00759	1.15047	1.0114	0.951503	0.926999	0.658786	1.03278	0.877055	1.18646	0.627652	1.2548	1.11098	3.24023	3.895	2.414	5.64391	2.98053	4.07721	3.07517	3.59314	3.50407
ANKDD1A	0.617556	0.433785	0.486971	0.920306	0.741599	0.713685	0.572001	0.0948167	0.308804	0.43151	0.491748	0.623708	1.38867	1.80839	0.402333	1.41098	1.44219	1.88944	8.06986	6.75195	8.19647
ANKDD1B	6.33808	6.2616	6.51791	5.58423	6.74856	6.49637	7.61079	6.75569	7.135	7.68873	7.07099	7.36755	14.8125	19.0577	24.5423	16.1926	16.9217	19.491	0.66596	0.789701	0.83793
ANKEF1	16.674	17.144	16.9316	19.654	18.4844	18.5924	15.0627	14.5544	15.3914	15.8874	16.889	17.6392	9.65455	10.3635	7.64432	12.1613	10.1915	13.2261	23.2694	29.7717	28.7334
ANKFN1	0.0162515	0	0	0.0155984	0	0	0	0	0	0	0	0	0	0	0	0	0	0	0	0.0394851	0.0152351
ANKFY1	112.46	109.201	110.992	106.459	113.335	106.138	119.31	114.491	117.492	116.351	115.154	116.439	134.436	154.896	152.082	145.129	146.527	135.045	68.3784	85.7023	92.6141
ANKH	20.5581	18.3322	19.0855	18.2813	16.7416	18.6656	18.0021	16.9722	16.6917	18.3	19.1442	19.1206	17.9866	17.9448	12.07	15.7223	17.787	14.6183	4.97511	5.56739	6.03309
ANKHD1	7.83321	7.86472	7.21091	7.87719	7.47161	7.61264	6.97523	7.32459	8.56525	6.82571	8.73276	7.30908	14.2173	12.311	12.8746	13.5723	11.7298	12.7288	12.8491	12.7537	12.9803
ANKHD1-EIF4EBP3	0.0975089	0.113161	0.224756	0.124787	0.22248	0.128097	0.222445	0.142225	0.260046	0.215755	0.118698	0.175418	0.859652	1.11286	2.01166	2.41882	0.865314	1.88944	0.019587	0.197425	0.213291
ANKIB1	82.0212	80.7595	77.2036	107.567	94.832	92.2118	75.663	71.0651	76.9735	78.2407	82.5966	78.2949	100.05	102.383	110.239	120.807	109.991	129.476	104.379	114.25	114.476
ANKK1	0.130012	0.264043	0.112378	0.155984	0.24102	0.164697	0.317778	0.118521	0.0812643	0.392282	0.390007	0.467781	0.330635	0	0	0.335947	0.192292	0.298332	0	0	0.0304702
ANKLE1	20.0868	20.7651	20.022	15.9728	16.6304	15.0423	17.1918	17.5648	15.7978	13.0434	13.6333	14.0724	16.9947	19.8923	8.85132	16.7974	15.5757	14.3199	10.2636	17.1563	17.3528
ANKLE2	137.65	143.187	140.753	130.106	127.296	126.395	141.952	135.706	143.058	134.514	135.688	135.657	140.057	148.914	121.907	131.288	145.661	137.829	102.303	106.017	102.974
ANKMY1	7.31317	7.44979	6.68648	7.62762	8.75087	8.32633	8.0239	7.86979	7.7201	6.9434	7.27447	7.34806	6.14982	5.98161	4.02333	6.85332	7.98012	5.96664	10.6358	10.4833	10.0704
ANKMY2	11.5223	11.8819	11.7997	13.7734	12.6628	13.194	11.3447	10.4772	11.1332	12.0823	11.3102	11.0123	8.92716	8.90286	8.85132	10.1456	11.9221	10.5411	41.9946	37.9451	42.125
ANKRA2	13.9763	15.0316	14.8713	18.4841	14.1831	16.7259	15.2216	14.3647	14.3188	13.7103	13.8368	13.8775	11.969	9.18107	11.2653	12.9004	8.65314	12.6294	22.7993	20.1374	20.9787
ANKRD1	0.32503	0.509226	0.262215	0.187181	0.50058	0.439191	1.22345	0.711125	0.828895	1.49067	1.88221	1.03302	0.529017	0.625982	0	0.201568	0.096146	0.0994441	0.0587611	0	0
ANKRD10	59.6592	60.2962	55.5334	45.329	51.9676	46.6091	63.9052	56.9137	63.3861	64.7854	64.6224	62.4488	122.864	128.326	138	115.633	100.376	126.195	179.437	185.501	183.735
ANKRD11	363.204	380.581	355.02	335.225	399.11	355.873	323.149	310.572	308.203	328.811	338.882	324.348	291.224	304.506	211.627	328.422	362.374	279.537	75.7823	112.848	100.978
ANKRD12	61.7069	59.504	57.7248	59.8823	67.6153	63.0239	52.4175	49.8499	49.62	52.8404	55.0079	55.1007	84.1136	86.5246	101.388	106.294	89.8966	124.206	153.66	154.979	169.704
ANKRD13A	94.1448	92.5472	98.6303	94.0428	96.0186	101.179	85.1805	82.775	86.3026	82.0458	81.4436	84.5319	86.7587	82.8383	67.5919	81.7023	86.4353	75.1797	28.6558	30.0284	29.6627
ANKRD13B	17.9904	17.54	16.7818	9.21866	8.75087	8.32633	20.1789	19.9115	18.8533	16.8093	18.6525	17.2299	10.6465	11.4068	4.82799	6.11424	6.44178	3.48054	13.6913	14.8464	13.3764
ANKRD13C	71.1977	73.0834	70.0301	71.1287	69.8587	69.9595	66.1297	66.0636	69.4972	69.8262	67.3864	71.668	78.7573	87.6375	91.3295	87.2119	74.8978	90.4941	59.0354	58.6353	59.8586
ANKRD13D	15.1139	14.1829	14.6466	14.9277	16.2596	13.8528	12.7111	13.298	12.5797	11.5527	11.5985	10.9539	13.9528	12.8674	8.85132	14.8489	15.9602	12.8283	9.12756	10.2661	9.01917
ANKRD16	9.05207	8.60027	8.76547	9.8114	9.41831	9.7171	7.29301	6.49495	8.25645	8.10063	8.22405	8.36159	8.19976	7.37268	7.24199	9.13776	9.6146	9.2483	17.2954	18.0447	14.0925
ANKRD17	278.762	276.189	260.529	217.52	258.54	242.964	268.157	264.183	258.794	270.4	269.172	274.938	310.4	320.572	277.207	278.769	311.032	277.648	199.181	215.292	222.646
ANKRD18A	0.243772	0.546947	0.262215	0.514747	0.48204	0.384292	0.190667	0.474084	0.178781	0.353054	0.220439	0.253381	0.396762	1.11286	0.804665	0.873462	0.769168	0.49722	4.58337	5.56739	6.62726
ANKRD18B	2.48648	2.47069	3.0342	4.77311	4.69062	4.55661	2.30389	2.20449	2.47043	3.55015	3.67963	3.80072	6.41433	6.32937	1.60933	9.07057	5.48032	7.65719	16.1006	18.9133	18.2516
ANKRD18CP	13.375	12.9758	12.9796	13.8826	18.1692	14.7495	11.6307	10.5721	11.8646	11.69	10.9371	11.3242	66.4577	78.9433	80.8688	114.356	95.5692	122.813	89.1211	95.9487	97.8854
ANKRD18DP	0	0	0	0	0	0	0	0	0	0	0	0	0	0	0	0	0	0	0	0	0
ANKRD19P	5.08671	5.0734	4.27036	6.66052	6.93396	3.45863	3.55912	3.48451	3.15305	3.07942	3.18788	3.04058	8.26588	9.38973	6.03499	13.5051	9.51846	8.94997	0.783482	0.434336	0.792224
ANKRD2	0.146263	0.132022	0.131107	0.077992	0.05562	0	0.0317778	0.0237042	0.0812643	0.0588423	0.254352	0.136436	0	0.139107	0	0.0671894	0	0	0.019587	0.0394851	0.121881
ANKRD20A1	0.0162515	0	0	0.0467952	0.01854	0.0182996	0	0	0.0487586	0.0196141	0	0	0.0661271	0	0	0	0	0	0	0.0197425	0
ANKRD20A11P	0	0.0377205	0	0	0.03708	0	0.0158889	0	0.0650114	0.0196141	0	0.0194909	0	0	0	0	0	0	0	0	0
ANKRD20A12P	0.0487544	0.0377205	0.0749186	0.077992	0.12978	0.0548989	0.127111	0.165929	0.0975171	0.0196141	0.0678272	0.0974544	0.198381	0.139107	0	0.0671894	0.096146	0	0	0	0
ANKRD20A19P	0	0.0188602	0.0374593	0	0.01854	0.0182996	0	0	0.0487586	0.0196141	0.0169568	0.0389818	0	0	0	0	0	0.0994441	0.019587	0.0197425	0
ANKRD20A4-ANKRD20A20P	0	0	0	0	0.01854	0	0.0158889	0.0474084	0	0.0196141	0.0169568	0	0	0.0695536	0	0.0671894	0	0	0	0.0789701	0.0457052
ANKRD20A5P	0.130012	0.207463	0.0749186	0.124787	0.20394	0.0365992	0.0953335	0.142225	0.11377	0.117685	0.101741	0.0974544	0.330635	0.139107	0	0.268758	0.192292	0.696108	0	0	0.0152351
ANKRD20A8P	0	0	0	0	0	0	0.0158889	0.0237042	0	0	0.0169568	0.0194909	0.0661271	0.0695536	0	0.0671894	0	0	0	0	0.0457052
ANKRD20A9P	0	0	0	0	0	0	0	0	0	0	0	0	0	0	0	0	0	0	0	0	0
ANKRD22	0	0.0188602	0	0	0	0	0	0	0	0	0	0.0194909	0	0	0	0	0	0	0.019587	0.0394851	0
ANKRD23	4.90795	4.13039	5.00081	4.25836	4.8204	4.52001	4.84612	3.93489	5.08714	4.88391	5.17183	5.20406	3.24023	6.05116	2.81633	6.85332	4.71116	3.97776	4.19163	4.91589	4.601
ANKRD24	17.9254	19.2186	20.9023	16.9555	17.1309	15.7011	18.2564	19.8641	20.0073	16.8878	16.4651	15.8266	9.98519	13.7021	6.03499	14.3113	9.90304	7.45831	29.6548	30.0679	25.2293
ANKRD26	33.153	31.6663	31.3721	28.0303	31.8146	30.0846	25.1839	25.3398	25.9395	26.9106	27.097	24.5585	52.9678	50.7045	49.4869	54.8266	48.4576	58.2742	30.4774	35.8722	35.6196
ANKRD26P1	6.89063	5.52605	4.85098	2.55814	3.44844	3.07434	4.01989	4.21934	5.26592	4.64854	5.12096	4.65832	5.48855	7.30312	3.62099	4.70326	2.59594	2.28721	0	0	0.0457052
ANKRD26P3	0.0975089	0.0188602	0.0187296	0.0311968	0.0741599	0.0182996	0.0317778	0.0474084	0.0162529	0.0196141	0.0339136	0.0389818	0.330635	0	0	0.0671894	0	0.298332	0	0	0
ANKRD27	32.3404	32.2887	33.7508	38.0133	33.5945	33.7262	27.2654	25.9561	27.6461	26.8321	28.1992	28.0864	38.9488	32.0642	34.1983	34.6026	34.8049	36.496	80.7182	83.9847	88.592
ANKRD28	108.219	106.164	105.429	107.052	110.183	107.016	105.836	103.421	104.603	104.935	106.506	106.693	133.511	144.115	178.233	149.496	133.547	167.862	91.0602	99.6998	100.948
ANKRD29	0.0162515	0	0.0936482	0.0467952	0.0926999	0.0548989	0.0635556	0.0237042	0	0.0196141	0.0508704	0.0389818	0.0661271	0	0	0	0.096146	0	1.2144	1.16481	1.55398
ANKRD30A	0	0	0.0187296	0	0	0	0	0	0	0	0	0	0	0	0	0	0	0	0	0	0.106646
ANKRD30B	0	0	0	0	0	0	0	0	0	0	0	0	0	0	0	0	0	0	0	0	0
ANKRD30BL	0.0162515	0	0	0	0.03708	0.0182996	0.0158889	0.0948167	0.0812643	0.0784564	0.0339136	0	0.264508	0.0695536	0	0.134379	0.096146	0	0.391741	0.31588	0
ANKRD30BP2	0	0	0	0	0	0	0	0	0	0	0	0	0	0	0	0	0	0	0	0	0
ANKRD30BP3	0	0	0	0	0	0	0	0	0	0	0	0	0	0	0	0	0	0	0	0	0
ANKRD31	0.146263	0.132022	0.280945	0.374362	0.12978	0.256195	0.174778	0.165929	0.22754	0.137299	0.237395	0.194909	0.198381	0.625982	0	0.335947	0.192292	0.795553	1.27316	1.81631	1.64539
ANKRD33	2.1452	2.03691	1.76059	3.05729	3.3372	2.30575	1.08045	2.06226	1.23522	2.74598	3.25571	2.33891	0.925779	1.25196	1.207	2.88914	1.2499	1.09388	6.54207	4.89615	6.13974
ANKRD33B	11.6686	10.1657	10.4886	11.9484	12.7184	10.7053	16.5562	15.4788	15.7003	17.7312	17.8386	17.1715	5.15791	5.98161	1.207	6.85332	5.48032	6.56331	31.5547	37.9846	41.4547
ANKRD34A	14.0738	14.032	14.0847	18.5465	17.1124	14.4201	8.65946	8.32017	8.20769	9.96397	10.3606	10.3497	8.92716	8.55509	4.42566	11.0863	8.74929	7.85608	1.44944	1.61889	1.44733
ANKRD34B	0.227521	0.0754409	0.112378	0.155984	0.14832	0.0365992	0.190667	0.0474084	0.195034	0.235369	0.0678272	0.116945	0.264508	0.0695536	0.804665	0.0671894	0	0.0994441	5.26892	6.594	7.16049
ANKRD34C	0.032503	0.0377205	0.0187296	0.0155984	0.01854	0	0.0794446	0	0	0.0196141	0	0	0.132254	0	0	0	0	0	0.019587	0	0
ANKRD34C-AS1	0	0	0	0	0	0	0	0	0	0	0	0	0	0	0	0	0	0	0	0	0
ANKRD35	0.422538	0.961872	0.880293	0.374362	0.31518	0.786884	0.635556	0.450379	0.715125	0.392282	0.525661	0.526254	0.0661271	0.0695536	0	0.671894	0.384584	0.198888	13.4759	14.2541	13.6963
ANKRD36	4.68043	4.77164	5.31922	3.74362	5.4693	3.55013	4.36945	3.88749	5.03838	4.92314	4.5953	4.6973	35.5102	37.2807	46.2682	43.5387	40.189	49.6226	30.5558	32.3777	30.6835
ANKRD36B	6.5656	6.50678	7.43567	5.11628	8.00927	5.76438	8.21457	8.05942	7.86638	8.23793	7.12186	7.15315	28.1701	27.1259	43.0496	29.9665	27.8824	32.3193	14.279	16.3468	15.3265
ANKRD36BP1	0	0	0	0	0	0	0	0	0	0	0	0	0	0	0	0	0	0	0	0.0394851	0
ANKRD36BP2	0	0	0.0749186	0.0467952	0.01854	0.128097	0.0317778	0.142225	0.0975171	0.0588423	0.0847841	0	0.132254	0.0695536	0	0.134379	0	0.0994441	0.274219	0.0987126	0.152351
ANKRD36C	3.38031	2.56499	2.77199	2.15258	3.44844	2.23255	2.98712	2.53635	2.84425	2.70675	3.13701	2.28043	18.3833	18.0839	16.898	19.2834	18.8446	20.4855	27.4415	27.4224	26.8747
ANKRD37	4.16038	3.64003	4.71987	3.9308	4.31982	4.39191	3.60678	2.91561	3.94944	2.9225	2.83179	3.07956	3.63699	3.61679	4.02333	3.62823	2.59594	3.57999	11.6347	12.0429	10.2532
ANKRD39	9.10083	9.27924	9.60831	10.5601	9.12167	9.99159	10.5502	10.6906	10.158	8.82635	9.30929	9.29715	8.66265	7.02491	7.24199	7.25646	6.44178	7.95553	7.73688	8.33135	8.07459
ANKRD40	197.683	196.901	193.702	189.739	192.556	198.203	190.683	193.924	191.979	190.002	193.884	190.192	143.033	145.367	126.735	124.838	150.853	129.576	126.552	125.503	127.472
ANKRD40CL	0	0	0	0	0.01854	0	0	0	0.0162529	0.0196141	0	0	0	0	0	0.0671894	0	0	0.019587	0	0
ANKRD42	25.8886	22.3494	22.5879	26.6109	26.5863	24.5947	20.5603	22.2819	21.2912	20.3006	21.7895	21.8883	17.1269	14.8845	12.8746	19.4849	18.9408	16.4083	8.67706	10.1674	9.21723
ANKRD44	0.650059	0.358345	0.393322	0.202779	0.42642	0.603888	0.317778	0.213338	0.471333	0.294212	0.474791	0.350836	0.991906	0.97375	0.804665	0.537515	0.673022	1.78999	0.548437	1.48069	1.40163
ANKRD44-AS1	0	0	0	0	0	0	0.0317778	0.0237042	0.0325057	0	0.0169568	0	0	0.0695536	0	0	0	0	0	0	0
ANKRD44-IT1	0.0162515	0.0188602	0.0374593	0	0	0	0.0635556	0	0.0162529	0.0196141	0.0339136	0	0.0661271	0.208661	0.402333	0.134379	0.192292	0.397776	0	0.0394851	0.0304702
ANKRD45	10.1247	7.31777	7.15472	16.1132	13.5898	11.4373	7.27712	7.11125	8.30521	11.5527	10.9032	10.603	11.44	10.0853	8.44898	19.149	15.3834	12.8283	0.959765	1.0661	1.7825
ANKRD46	26.4412	24.7446	26.5024	35.9543	28.1808	32.3354	24.5484	25.0316	25.2569	23.4389	24.9435	22.0637	18.2511	17.7362	22.5306	17.6036	15.768	23.1705	61.4642	60.9649	63.0732
ANKRD49	22.8821	25.3482	22.6629	24.1307	25.9931	26.0953	28.1552	26.0509	26.4759	25.9887	26.4187	27.5601	17.5898	19.9619	19.7143	16.327	20.4791	21.0821	17.217	16.564	17.3375
ANKRD50	96.8588	90.7177	87.9919	78.148	85.2839	84.4162	86.2768	83.4624	85.1974	85.1252	81.9014	82.4269	101.373	110.66	102.997	94.8715	87.4929	113.068	156.559	174.011	164.28
ANKRD52	73.7817	73.8001	70.7793	53.2997	73.5852	55.9968	65.4782	61.8442	68.0832	64.6089	70.286	67.0876	83.1879	97.7228	65.5802	82.307	77.8783	76.7708	22.0158	27.8765	28.642
ANKRD53	0.32503	0.320624	0.318404	0.405559	0.33372	0.384292	0.460778	0.426675	0.471333	0.353054	0.457834	0.779635	0.0661271	0.139107	0.402333	0.201568	0.48073	0.198888	0.0783482	0.0789701	0.106646
ANKRD54	53.0123	51.9222	51.3567	65.2793	63.963	56.2347	48.9061	47.4558	48.8723	47.7996	49.3952	47.051	41.7262	36.5156	30.5773	51.1311	49.0345	37.6893	20.6056	21.9932	19.8056
ANKRD55	13.18	12.7684	12.3241	14.3661	13.1819	14.6397	10.7886	9.57649	9.29663	10.2386	9.85191	9.19969	16.5318	14.954	21.3236	16.9989	14.0373	10.6405	0	0	0
ANKRD6	2.03144	2.88562	1.94788	2.66733	3.28158	2.67174	2.06556	2.01486	2.24289	2.51061	2.67918	2.39738	2.38057	1.25196	3.62099	3.02352	2.30751	3.97776	18.1768	21.0653	23.6144
ANKRD60	0.0162515	0	0	0	0	0	0	0	0	0	0.0169568	0.0194909	0	0	0	0	0	0	0.0587611	0.0789701	0.137116
ANKRD61	0.0487544	0	0.0561889	0	0.01854	0.0731985	0.0635556	0	0.0487586	0.176527	0	0.0779635	0.264508	0	0	0	0.384584	0	0.293806	0.256653	0.137116
ANKRD62	0.146263	0.0943012	0.168567	0.140386	0.01854	0.0365992	0	0	0	0.0784564	0.118698	0.0194909	0.132254	0.208661	0.402333	0	0	0	0.019587	0.0197425	0.0914105
ANKRD62P1-PARP4P3	0.0487544	0	0.0187296	0.0935904	0.05562	0.0548989	0.0317778	0.0474084	0.0162529	0.0196141	0	0.0974544	0.198381	0.278214	0	0.134379	0	0.298332	0	0	0
ANKRD63	0.910083	0.905291	0.992671	0.842314	0.6489	0.878382	0.985113	0.805942	0.91016	0.863021	0.763056	1.072	0.264508	0.208661	0	0.470326	0.384584	0.49722	3.11434	3.13906	3.09272
ANKRD65	1.56014	1.81058	2.17264	0.920306	1.1124	1.09798	1.79545	1.1615	1.6903	0.980706	1.52611	1.52029	0.925779	1.0433	0	0.470326	0.288438	0.0994441	2.99682	2.54679	2.02627
ANKRD66	0	0	0	0	0	0	0	0	0	0	0	0	0	0	0	0	0	0	0	0.0394851	0
ANKRD7	0.0162515	0.0377205	0.0187296	0	0	0.0182996	0	0.0237042	0.0162529	0.0588423	0.0169568	0.0389818	0.132254	0	0.804665	0.0671894	0	0	0.019587	0	0
ANKRD9	85.8728	89.1712	98.8925	82.5	74.3083	76.0532	89.8041	78.1764	88.0254	75.024	75.7461	75.6831	56.4064	48.8266	41.4403	49.5186	43.0734	40.7721	78.0152	79.6216	63.058
ANKS1A	59.9355	56.6184	61.0399	67.1823	61.5528	60.6815	52.6241	54.2589	53.2118	51.4674	53.4987	53.1906	54.2242	57.2426	36.2099	59.8658	62.4949	55.5892	72.5308	75.2388	80.8221
ANKS1B	0.032503	0.0377205	0.0187296	0.0467952	0.01854	0.0548989	0.0476667	0.0711125	0.0325057	0.0196141	0.0847841	0.116945	0.0661271	0.139107	0	0.0671894	0.096146	0	6.01322	6.65323	5.83504
ANKS3	14.0088	13.1644	13.1295	14.1166	14.4056	11.2909	12.4092	10.8565	11.0682	13.7103	12.4633	11.4606	15.7382	14.2585	6.83965	21.5678	19.1331	15.5133	11.3801	13.7013	13.5288
ANKS4B	0.032503	0.0188602	0.131107	0.0935904	0.01854	0.0548989	0.0794446	0.0474084	0.0650114	0.137299	0.0678272	0.0194909	0	0.139107	0	0	0	0.0994441	0.430915	0.868671	0.517993
ANKS6	40.6124	41.0965	44.3331	57.4645	52.6721	50.873	32.4769	32.1192	33.7084	39.1694	38.2376	37.5004	33.4603	30.8122	33.3936	42.7325	38.5546	31.2254	134.132	147.141	151.33
ANKUB1	0	0	0	0	0	0	0.0158889	0	0.0325057	0	0.0169568	0	0	0	0	0	0	0	0	0	0
ANKZF1	54.0199	54.3929	52.1059	51.1472	54.1738	45.1269	54.3242	53.4292	55.2922	52.86	55.8727	54.7694	45.3632	44.8621	37.8193	57.7829	65.0909	47.8326	116.602	105.386	108.321
ANLN	191.686	183.491	174.991	171.302	171.272	175.676	189.904	185.509	185.022	192.14	190.306	190.601	209.358	221.667	220.076	202.106	214.79	229.219	167.861	165.166	178.509
ANO1	0.243772	0.207463	0.299674	0.577141	0.44496	0.384292	0.508445	0.450379	0.308804	0.411896	0.457834	0.682181	0.132254	0.0695536	0.804665	0.268758	0.288438	0.198888	7.34514	9.91075	8.62306
ANO10	46.0242	49.7156	49.9332	57.1838	55.4716	56.8935	43.5515	43.7105	44.289	43.8572	45.7495	45.6476	57.1999	57.3817	67.9942	73.3037	70.9558	69.5114	68.9856	63.8671	68.9845
ANO2	9.79964	9.01519	8.29723	4.33636	5.35806	6.36827	11.3923	10.1454	10.3043	7.7868	7.64752	8.45904	14.8786	15.2322	4.82799	5.24077	8.26856	6.56331	4.17204	4.52104	4.55529
ANO3	0	0	0	0	0	0	0	0	0.0162529	0	0.0169568	0	0	0	0	0	0	0	0.0783482	0.0987126	0.198056
ANO3-AS1	0	0	0	0	0	0	0	0	0	0	0	0	0	0	0	0	0	0	0	0	0
ANO4	0	0.0188602	0.0749186	0	0.01854	0.0182996	0.0317778	0.0711125	0.0325057	0	0.0508704	0	0.330635	0.0695536	0.402333	0.0671894	0	0.0994441	0.411328	0.809444	0.83793
ANO5	11.2135	10.5617	11.8371	19.4356	19.6709	18.8303	7.86501	8.81796	8.59776	9.94435	10.5132	11.1878	15.5399	15.1627	14.8863	35.476	30.959	37.0926	45.0698	44.9143	49.0265
ANO6	130.483	128.023	128.055	128.546	115.411	113.055	111.906	111.694	113.104	117.92	122.564	120.083	135.296	129.857	151.277	133.909	128.067	129.078	173.306	175.353	170.1
ANO7	5.47675	4.82822	4.43892	4.97589	5.1912	4.6115	4.57601	3.67415	4.33951	4.82507	5.05313	4.97017	3.57086	5.56429	2.414	5.1064	5.67262	3.18221	7.14927	8.21289	8.54688
ANO8	47.9581	48.9423	49.3713	40.4623	47.6107	39.6553	46.9676	44.3268	49.6037	45.3674	43.0364	44.4392	34.7828	34.9159	20.1166	31.3775	36.2471	27.1482	21.5262	21.3219	18.8001
ANO9	8.2395	8.37395	8.42834	8.12677	9.21437	5.54479	6.11723	7.04014	6.40362	5.1389	5.03617	4.93119	9.12554	8.90286	6.83965	11.1534	11.0568	7.45831	3.85865	4.18542	4.26582
ANOS1	5.36299	5.18657	4.7386	7.40924	6.91542	6.80746	4.7349	5.28603	5.29843	6.6688	5.86706	5.26254	5.29017	4.86875	4.02333	6.11424	4.90345	6.06609	248.481	269.762	253.71
ANP32A	96.355	97.9412	98.7239	125.255	112	113.531	101.959	99.2731	100.849	93.1278	92.1264	87.592	79.8815	72.6139	51.9009	82.8446	95.5692	81.6436	250.342	237.345	258.829
ANP32A-IT1	0.601305	0.82985	0.580619	0.639535	1.4832	0.603888	0.905668	0.900759	1.31648	0.941477	1.05132	1.01353	10.1174	8.41598	9.65598	10.0112	9.51846	8.15441	3.3298	6.96911	6.85579
ANP32AP1	19.7618	21.3309	21.6889	27.0008	26.9015	24.4666	21.0528	21.4523	20.3648	18.7119	19.0764	18.2435	11.6384	12.311	15.691	10.8847	18.6523	13.7233	52.7675	48.4284	56.1108
ANP32B	81.3062	82.4758	82.7288	95.431	88.8065	93.2915	84.2589	85.3588	87.099	78.986	81.3079	77.2424	73.2688	65.8672	51.4986	68.3988	67.8791	66.4286	24.6797	25.0138	25.8996
ANP32C	12.5299	14.3904	14.2158	16.5499	15.8888	17.5493	13.2037	14.0329	13.3923	13.7691	14.922	15.6317	6.08369	7.30312	5.23032	7.92835	9.23002	6.56331	46.7151	41.4001	45.6748
ANP32D	0.422538	0.414925	0.54316	0.311968	0.778679	0.603888	0.572001	0.640013	0.552597	0.33344	0.288266	0.389818	0	0.0695536	0	0.0671894	0.192292	0	1.89994	1.34249	1.38639
ANP32E	375.052	385.126	385.924	351.838	363.458	365.407	375.439	380.665	382.413	344.149	325.978	333.216	315.426	270.633	337.557	254.11	224.405	326.177	358.541	320.342	364.118
ANPEP	2.82776	2.03691	2.15391	2.52694	2.53998	2.54365	1.79545	1.51707	1.56027	3.29517	2.69613	2.26094	1.65318	2.36482	2.01166	2.35163	3.65355	1.59111	1.39068	1.8558	1.63015
ANTKMT	23.2071	23.217	23.5244	22.3525	20.8575	23.149	23.4203	21.9975	24.4768	21.8501	23.146	22.2391	14.0189	12.0328	4.82799	10.0112	9.03773	8.05497	22.0942	22.546	16.8195
ANTXR1	3.59158	3.0365	3.83958	21.6194	19.6524	17.4212	1.79545	1.96745	2.77924	1.92218	1.79742	1.96858	2.31445	3.26902	0.402333	20.8959	14.7103	14.3199	55.1179	67.6379	66.3336
ANTXR2	22.2645	20.4068	17.9992	27.344	25.3256	24.247	17.8115	16.5455	18.0244	17.79	18.856	16.3139	18.0527	17.6666	19.312	26.2039	21.4406	22.0766	16.649	16.0902	13.9858
ANTXRL	0	0	0	0	0	0	0	0	0	0	0	0	0	0.0695536	0	0	0.096146	0	0	0	0.0304702
ANTXRLP1	0	0	0	0	0	0	0	0	0	0	0	0	0	0	0	0	0	0	0	0	0
ANXA1	4.27414	3.54572	3.07166	2.44895	1.50174	1.66527	3.47967	4.36157	3.4131	6.35497	5.15487	4.98966	3.96762	3.19946	2.81633	1.47817	1.15375	1.29277	0.019587	0	0.0152351
ANXA10	0	0	0	0	0	0	0	0	0	0	0	0	0	0	0	0	0	0	0	0	0
ANXA11	106.317	108.993	109.681	104.759	99.7637	110.768	106.63	108.447	109.284	98.7571	106.15	104.374	105.671	113.511	80.4665	93.1245	93.7424	85.6213	48.1254	49.8301	49.4531
ANXA13	0	0	0	0	0	0	0	0	0	0	0	0	0	0.0695536	0	0	0	0	0	0	0
ANXA2	197.293	205.011	201.138	196.509	188.552	203.583	200.2	219.738	203.291	203.83	198.717	203.563	276.94	233.213	269.965	226.428	241.807	245.726	32.8475	26.1391	28.7638
ANXA2P1	9.29585	9.27924	9.72068	7.25326	7.97219	9.44261	8.11923	7.89349	9.57293	8.86558	8.42753	8.69293	3.76924	6.25982	4.42566	4.56888	7.98012	4.27609	2.23292	1.65837	1.1274
ANXA2P2	595.747	609.978	607.14	600.149	581.803	628.647	613.598	655.421	604.801	602.487	584.569	598.604	482	490.492	533.493	437	558.609	459.63	99.796	88.4663	99.028
ANXA2P3	1.99893	2.35753	2.64088	1.82501	2.02086	1.95806	2.58989	1.80152	2.03161	2.00064	1.89916	1.85163	0.925779	0.765089	0	1.47817	1.2499	0.49722	0.998939	0.533048	0.411347
ANXA2R	0.682562	0.584667	0.580619	0.499149	0.57474	0.548989	0.667334	0.829646	0.747631	0.823793	0.983495	0.682181	2.64508	1.11286	2.01166	1.34379	1.44219	1.19333	0.176283	0.434336	0.0761754
ANXA3	36.3871	34.1182	30.8852	20.5119	24.6953	27.1383	38.8166	40.8897	38.4542	33.4028	32.9301	33.3489	43.2471	42.0799	53.5102	26.2711	23.3635	31.6232	19.1953	13.6223	13.2088
ANXA4	32.958	31.3646	31.9902	22.2277	25.9374	28.9134	27.9486	27.2361	28.735	24.5961	23.3665	24.6949	33.8571	34.0812	30.1749	22.9788	20.8637	24.4632	7.67812	8.48929	7.49566
ANXA5	94.7624	94.8293	96.3265	84.5901	86.4334	94.3346	89.3275	92.4226	94.8841	81.5555	82.5627	84.415	79.9476	82.4905	93.7435	68.0629	69.9943	72.1964	110.471	99.1865	104.985
ANXA6	40.4499	40.757	42.1979	33.4118	33.8355	35.849	41.6289	42.5727	43.2976	41.1896	40.6624	41.9639	40.9327	40.4106	29.7726	31.1087	33.2665	25.9549	41.4658	39.6627	42.3535
ANXA7	74.0417	74.4602	75.3119	75.1063	68.8761	80.3719	75.949	75.8534	79.8177	71.1796	71.7273	72.8374	71.3511	62.5982	79.2595	65.3753	70.3789	76.2736	61.1508	58.2799	60.2548
ANXA8	0.0487544	0	0.0187296	0.077992	0.01854	0.0182996	0.0635556	0	0.0162529	0.0588423	0	0	0	0.0695536	0	0.604705	0	0.0994441	0	0.0592276	0.0152351
ANXA8L1	0.0975089	0.0188602	0.0187296	0.0623936	0.0741599	0.0182996	0.0953335	0.0237042	0.0162529	0	0.0169568	0.0194909	0.0661271	0	0	0	0.096146	0	0	0	0
ANXA9	0.0162515	0.132022	0.0936482	0.187181	0.12978	0.182996	0	0.0474084	0.0325057	0.0392282	0.118698	0.0974544	0.0661271	0	0	0.134379	0.48073	0.397776	1.68449	1.40172	1.52351
AOAH	0	0	0	0	0.03708	0	0	0	0	0	0	0	0	0	0	0.0671894	0	0.0994441	0.0979352	0.0197425	0.0914105
AOAH-IT1	0	0	0	0	0	0	0	0	0	0	0	0	0	0	0	0	0	0	0	0.0592276	0.0304702
AOC1	0	0	0.0187296	0.0311968	0.01854	0	0	0	0.0162529	0	0.0169568	0.0584726	0	0	0	0	0	0	0.0587611	0.0394851	0.258996
AOC2	15.2276	12.7495	12.2866	9.17186	15.3326	11.4922	15.5552	15.2655	16.6104	12.6903	13.6333	15.008	18.714	22.8831	12.4723	21.635	22.0174	18.4966	6.77712	8.13392	8.74494
AOC3	10.6772	10.3543	9.58958	7.42484	8.86211	6.75256	10.6297	10.1217	9.80047	9.55207	9.52973	8.79039	16.2011	16.0669	12.07	13.1019	14.4219	11.0383	2.13499	3.07983	4.14394
AOC4P	0.243772	0.0943012	0.112378	0.109189	0.22248	0.274494	0.0476667	0.237042	0.243793	0.215755	0.152611	0.0584726	0.396762	0.765089	0	0.873462	0.673022	0.198888	0.019587	0.0394851	0.0609403
AOPEP	27.075	26.4232	25.8282	26.8605	26.8459	25.2901	29.5852	26.5487	29.4014	29.3819	31.5566	29.9965	58.0596	64.6848	52.7056	65.9128	55.0917	56.2853	14.6707	17.709	20.0189
AOX1	0.406287	0.358345	0.187296	0.68633	0.29664	0.365992	0.651445	0.379267	0.536344	0.274598	0.79697	0.604217	0.264508	0.417321	0.804665	0.201568	0.288438	0.397776	18.5098	17.8078	22.7155
AOX3P-AOX2P	0	0	0.0187296	0.0155984	0.01854	0	0.0158889	0	0.0162529	0	0	0.0389818	0	0	0	0.0671894	0.096146	0	0	0.0197425	0.0304702
AP1AR	50.8671	47.9427	48.3599	54.0173	48.7416	51.1108	44.2665	43.0231	46.8732	41.8369	44.5455	43.0943	43.6439	39.2282	49.4869	42.0606	36.1509	43.7554	50.6129	50.9357	53.1247
AP1B1	192.06	192.959	201.1	213.23	188.033	189.95	179.719	180.792	181.431	176.684	172.959	179.375	164.194	159.556	138.402	158.433	163.16	123.211	77.3297	84.5178	87.1447
AP1B1P1	0.0162515	0	0	0	0	0	0	0	0	0	0	0	0	0	0	0	0	0	0	0	0.0152351
AP1G1	162.287	158.294	154.838	144.566	148.82	152.216	155.314	152.631	155.28	150.107	155.138	153.842	188.661	191.272	208.811	177.044	177.678	196.303	148.411	153.696	164.295
AP1G2	67.3136	65.1998	67.8388	54.8908	68.3013	53.6179	70.7533	66.8932	66.7505	64.1774	67.4881	66.2105	71.814	84.9945	64.7755	82.7774	88.0698	58.7714	13.4759	13.7605	14.4581
AP1M1	14.0738	13.1833	11.7809	16.7371	14.5539	12.7731	11.7737	12.2314	11.9458	12.8276	13.4807	13.0589	11.3739	10.2244	6.03499	11.5566	10.0953	8.94997	19.3324	19.8215	18.5259
AP1M2	80.2336	83.1359	85.2948	95.1503	89.0105	90.1988	80.4138	77.9393	81.9144	78.8095	80.3075	78.4508	71.0866	71.0142	60.7522	64.3003	68.2637	56.0865	95.6827	86.9658	87.3732
AP1S1	122.991	126.137	132.868	147.467	131.727	137.613	112.017	116.577	111.722	132.081	137.978	137.45	104.15	92.854	119.493	108.444	98.6458	92.8808	42.4451	34.4705	38.7428
AP1S2	26.0186	25.7819	25.8844	32.0079	30.4427	32.5001	22.8959	22.0686	23.6804	31.1472	29.1488	31.3024	26.1202	27.7519	32.5889	32.6541	23.5558	39.5787	552.825	512.022	582.422
AP1S3	4.76168	5.52605	4.79479	3.10408	3.4299	3.51353	6.3079	5.47567	6.8262	4.5897	4.20529	5.20406	3.63699	4.38187	3.21866	1.8813	1.82677	3.57999	20.919	20.7889	22.5327
AP2A1	93.186	95.6968	102.601	100.064	96.8344	95.4142	92.108	90.6922	94.4128	85.6744	86.2084	83.9862	71.9463	71.362	73.6269	75.2521	69.0329	61.1581	42.876	47.1846	48.5847
AP2A2	17.2103	19.0111	18.3738	16.3627	15.7034	17.2565	18.2246	17.9915	17.6668	16.1424	15.8546	15.008	11.9029	10.8504	7.24199	10.4144	9.8069	10.0439	7.7173	8.43006	8.27265
AP2B1	548.374	545.193	548.666	550.826	541.701	537.954	589.892	593.434	586.647	579.067	579.533	581.393	522.801	542.935	509.755	483.025	522.265	480.514	340.893	349.581	348.67
AP2M1	232.542	237.469	240.47	216.365	215.824	231.417	243.037	243.276	242.866	233.859	231.003	230.382	149.05	147.94	117.481	120.941	144.7	128.482	219.14	212.588	221.092
AP2S1	59.903	59.2777	61.1335	85.7756	67.7637	73.6926	56.9776	55.9419	56.82	53.2915	56.7205	56.1922	45.4293	36.0983	29.3703	51.6015	42.2081	39.5787	70.5917	66.8877	69.4263
AP3B1	91.7396	88.5488	88.8347	109.828	102.767	102.496	84.9262	80.0727	83.3934	73.7491	76.5091	73.773	137.677	134.03	137.598	155.947	151.142	169.751	89.7674	94.9221	96.8494
AP3B2	4.63167	4.56418	3.85831	4.19597	4.48668	4.00762	4.48067	4.5512	4.98963	4.62893	4.54443	4.81425	4.56277	4.72964	1.207	4.77045	5.19189	2.68499	7.59977	7.18628	8.91252
AP3D1	227.131	236.715	239.833	221.965	219.18	219.65	232.216	236.52	232.595	226.994	223.677	226.055	175.898	164.981	135.988	139.956	159.699	126.195	106.26	121.259	112.618
AP3M1	65.2334	66.7087	64.8982	65.7785	68.5794	71.3868	68.5448	68.1732	70.7974	69.7282	73.9317	73.1298	51.513	56.0602	47.8776	51.5343	50.7651	51.9098	82.2656	87.3015	89.9632
AP3M2	43.814	42.379	43.0969	41.6633	39.8795	36.9286	40.4532	41.6008	42.1599	41.6604	43.0873	42.4706	48.5373	49.1744	50.2916	44.8153	45.1886	48.3298	40.271	40.0971	42.5516
AP3S1	49.8108	45.8304	47.0489	48.3239	41.1773	49.2809	49.9547	50.8692	53.3094	53.8996	49.6835	50.9881	48.934	40.5497	58.3382	38.4995	32.0166	44.9487	81.4429	73.6001	77.2571
AP3S2	1.1051	0.980732	1.3298	1.21668	1.07532	0.933281	1.20756	0.924463	1.26772	1.31415	1.28872	0.799126	2.84346	1.9475	1.207	2.62039	1.73063	1.98888	1.37109	1.02661	1.35592
AP4B1	19.0955	18.7471	18.149	17.2518	18.5771	16.3782	19.9724	18.8211	20.2023	18.8688	18.9238	18.6918	27.046	25.8044	16.4956	24.2554	22.5943	24.0655	7.73688	9.27899	11.4263
AP4B1-AS1	0.162515	0.0754409	0.0561889	0.0311968	0.20394	0.109798	0.0953335	0.189633	0.162529	0.137299	0.135654	0.136436	0	0.208661	0	0.0671894	0.096146	0	0.156696	0.296138	0.304702
AP4E1	85.6778	79.8731	78.3835	74.8567	76.9039	74.205	73.661	68.5051	78.1112	75.6712	72.1173	73.5976	103.621	91.2543	96.9621	82.5758	86.916	97.0574	34.4144	40.4722	38.9561
AP4M1	16.414	16.1066	17.1751	17.5794	16.7972	17.9702	20.0995	17.1144	19.3409	16.4759	16.092	17.1325	11.7706	14.0498	19.312	15.7895	15.5757	9.2483	13.5934	13.0103	13.9249
AP4S1	15.8289	13.2587	15.0024	13.4302	12.9038	13.8528	18.7966	17.3752	16.7404	15.4363	17.1094	16.2749	21.5574	22.6049	22.933	18.5443	19.7099	18.7949	18.6077	20.8086	20.2931
AP5B1	73.8305	76.516	85.1449	86.6491	79.1472	78.2126	58.6301	55.3493	58.6078	60.7253	62.4011	59.8955	46.289	44.7925	40.6356	50.5264	52.015	37.8882	37.137	44.0456	40.2206
AP5M1	130.434	124.987	127.774	113.634	106.568	111.902	129.399	127.078	129.519	126.531	125.209	121.506	147.265	129.3	162.542	108.377	101.434	131.565	90.9427	99.2062	102.029
AP5S1	20.6556	20.2559	21.4267	23.4288	23.9537	23.2954	22.7529	22.3767	24.2818	23.3408	21.213	23.3306	21.7558	23.1613	20.519	23.9194	24.3249	23.1705	3.09475	4.10645	4.75335
AP5Z1	44.7566	44.3216	43.4153	33.521	42.1414	34.0373	52.497	50.8455	57.1775	53.2915	53.0748	56.7574	39.9408	36.1679	24.9446	34.1994	33.6511	27.0488	15.0233	14.7279	14.4581
APAF1	52.086	53.7517	53.7353	52.6134	49.7613	52.648	49.3668	46.318	47.6859	49.7022	52.1422	45.4332	59.0515	62.1113	65.1779	62.8893	45.9578	68.0197	60.5631	59.346	58.3961
APBA1	0.243772	0.0943012	0.206026	0.187181	0.44496	0.0914981	0.174778	0.379267	0.146276	0.235369	0.101741	0.350836	0	0.0695536	0	0.0671894	0.288438	0.198888	0.0391741	0.0987126	0.0914105
APBA2	3.3478	3.94179	2.73453	3.30686	3.39282	3.56843	2.70112	2.8208	2.92551	3.04019	3.69658	3.52785	1.78543	2.50393	2.414	3.29228	2.4998	3.08277	10.4987	8.46955	7.69372
APBA3	31.2516	32.383	31.5594	35.2836	31.4809	31.329	33.2714	31.4317	33.5621	30.0292	30.3188	29.6066	27.8395	24.5524	28.5656	26.2711	21.056	17.1044	16.8449	16.7219	16.6215
APBB1	12.7249	12.7118	12.4739	14.7249	14.7022	13.926	9.61279	9.83724	10.6619	13.1415	12.1411	12.6886	8.53039	6.60759	5.23032	11.2206	8.07627	7.75664	38.2535	35.1812	36.0005
APBB1IP	0.0162515	0.207463	0.0561889	0.124787	0.0926999	0.0731985	0.0476667	0.0711125	0.0325057	0.117685	0.135654	0.0974544	0.0661271	0	0	0.0671894	0.192292	0	0.117522	0.217168	0.0457052
APBB2	23.2721	22.9529	22.9625	31.0876	30.9618	30.0846	21.7519	19.9352	20.8036	21.3009	22.5186	24.578	26.8476	31.2991	22.5306	40.3808	37.3047	39.8771	119.912	129.708	133.459
APBB3	10.7585	11.1087	9.73941	7.15967	9.88181	8.07013	12.8224	12.1602	12.1734	10.0032	9.98756	10.0378	10.5142	11.1981	5.63266	10.4144	11.6337	7.75664	5.62148	6.00173	5.66745
APC	56.4739	53.3933	49.6148	47.5751	54.693	51.2755	45.9507	45.7017	47.8646	46.4658	47.2417	48.0645	80.6089	76.5089	78.0525	79.6195	75.2824	95.0685	146.394	161.928	162.741
APC2	13.0824	14.8619	16.3884	15.8324	16.4264	12.7914	10.1053	9.50538	9.15035	10.1601	10.1232	9.10224	6.08369	8.34643	5.63266	9.5409	11.7298	5.66831	3.48649	5.52791	3.42789
APCDD1	3.55907	2.96106	2.95928	3.8684	3.30012	3.42203	2.33567	1.73041	2.32416	2.29485	2.49265	2.5728	1.65318	2.71259	0.804665	2.62039	2.78824	1.39222	11.811	13.958	10.5884
APCDD1L	0.0162515	0.150882	0.112378	0.124787	0.0741599	0.0548989	0.0476667	0.0711125	0.0162529	0.0784564	0.152611	0.0389818	0	0.0695536	0	0	0	0	2.23292	4.28413	3.61071
APCDD1L-DT	0	0.0188602	0	0.0155984	0.01854	0.0182996	0.0158889	0.0237042	0.0325057	0.0196141	0.0169568	0	0.132254	0.208661	0.402333	0.0671894	0.096146	0.0994441	0.019587	0.177683	0.289467
APCS	0	0	0	0	0	0	0	0	0	0	0	0	0	0	0	0	0	0	0	0	0
APEH	74.188	74.7431	77.7655	88.0686	83.3558	81.6346	70.7374	69.2399	71.0737	65.3934	62.8419	69.5045	63.7465	56.0602	52.7056	69.3395	62.8795	61.9537	104.223	103.214	104.695
APELA	377.912	371.566	361.726	517.259	480	499.086	322.243	320.03	326.812	381.298	373.864	383.405	342.34	318.973	386.642	479.598	373.335	478.823	33.7289	30.5417	32.2679
APEX1	289.553	300.557	293.512	303.592	300.997	315.065	326.819	337.856	318.93	323.535	314.464	321.522	180.461	192.663	166.163	155.947	207.195	144.492	282.21	279.673	289.954
APEX2	66.4686	71.2917	66.6213	139.512	122.957	120.613	66.1138	65.6843	64.9789	108.937	111.559	110.123	50.1243	44.7925	30.1749	84.4571	87.0122	64.8375	31.398	30.6404	34.3094
APH1A	105.277	103.712	109.681	124.413	111.629	119.314	104.072	98.5146	102.702	99.267	97.1456	98.273	64.2094	59.3292	47.8776	69.6082	71.1481	54.9926	126.748	129.314	141.107
APH1B	0.373784	0.452646	0.561889	2.02779	1.5759	1.17118	0.572001	0.474084	0.243793	0.745336	0.593488	0.233891	0.595144	0.625982	0	0.873462	0.673022	1.19333	81.4625	79.6019	79.1615
API5	212.992	204.935	208.367	222.48	210.707	216.905	218.028	211.323	216.976	224.778	221.778	224.36	195.207	185.43	255.079	187.123	180.37	229.815	239.608	231.738	242.558
APIP	18.5917	17.8795	18.0179	19.6072	19.8749	21.9412	18.1928	19.3189	18.9346	18.9472	19.3477	18.6138	23.4751	23.2309	26.9563	25.0617	22.7866	28.7393	17.4129	17.4129	17.0785
APLF	4.12788	2.73473	4.4202	6.47334	6.3963	6.13037	2.84412	3.22377	2.43793	2.56945	3.52702	3.15752	4.69502	5.35562	4.82799	8.06273	5.76876	7.65719	13.2213	14.9846	14.7019
APLN	0.0487544	0.0188602	0.131107	0.0311968	0.01854	0.0731985	0.0476667	0.0237042	0.11377	0.0588423	0.0339136	0.0584726	0	0.0695536	0	0	0	0	71.8061	54.8053	53.5666
APLNR	4.16038	4.43216	5.52524	7.26886	7.02666	8.72892	3.90867	4.02971	4.07947	4.09935	4.32399	4.07359	1.98381	3.54723	2.81633	5.1064	4.03813	3.87832	0.33298	0.31588	0.776989
APLP1	36.0783	37.7582	39.5008	36.703	35.6153	33.7445	32.5087	31.1236	32.522	27.244	28.4196	29.3922	20.8962	20.727	18.5073	28.2196	27.8824	17.8005	13.378	12.3588	14.1382
APLP2	518.715	536.329	544.695	569.888	553.678	576.859	501.248	517.652	492.786	522.834	528.086	522.667	508.782	501.064	502.916	561.166	594.567	538.39	418.399	382.215	369.222
APMAP	61.4306	57.9575	58.4177	74.7476	65.0754	63.3167	59.7741	57.1745	58.0389	57.4497	59.9593	58.3167	60.1756	51.887	32.9913	61.4783	63.0718	53.4015	95.4281	91.3487	95.6306
APOA1	0.032503	0.0188602	0	0.0155984	0	0	0	0	0.0162529	0	0	0.0194909	0.132254	0	0	0	0	0	0.920591	0.592276	0.624638
APOA1-AS	0	0	0	0	0	0	0	0	0	0.0392282	0	0	0	0	0	0	0	0	0.117522	0.138198	0.106646
APOA2	0.032503	0.0377205	0.0187296	0.202779	0.11124	0.0365992	0	0.0474084	0.0325057	0.0980706	0.101741	0.0779635	0	0	0	0	0	0.0994441	0.0391741	0	0
APOA4	0	0	0	0	0	0	0	0	0	0	0.0169568	0	0	0	0	0	0	0	0	0	0
APOA5	0	0.0188602	0	0	0	0	0	0	0	0	0	0	0	0	0	0	0	0	0.156696	0.217168	0.106646
APOB	0.032503	0.0565807	0.0936482	0	0.05562	0.0731985	0.0953335	0.0237042	0.0487586	0.0392282	0.0678272	0	0.198381	0.0695536	0	0	0.096146	0.0994441	3.46691	4.73821	5.43892
APOBEC1	0.0162515	0.0188602	0.0187296	0	0	0.0548989	0.0317778	0	0.0812643	0	0.0339136	0.0194909	0	0	0	0	0.096146	0	0	0	0
APOBEC2	0.0650059	0.0565807	0	0.140386	0.0926999	0.201296	0.0317778	0.0474084	0.0975171	0	0	0	0	0	0	0.0671894	0.192292	0.0994441	0.0391741	0	0
APOBEC3A	0.0162515	0.0188602	0	0.0155984	0	0	0	0	0	0	0	0.0584726	0	0	0	0.0671894	0	0	0	0	0
APOBEC3A_B	0	0	0	0	0	0	0	0	0	0	0	0	0	0	0	0	0	0	0	0	0
APOBEC3B	0.601305	0.528087	1.10505	1.20108	0.6489	0.805183	0.778557	0.73483	0.715125	0.686494	0.627402	1.03302	1.38867	0.904196	2.81633	1.47817	0.673022	0.795553	4.97511	4.65924	4.49435
APOBEC3B-AS1	0.0650059	0.132022	0.243485	0.187181	0.25956	0.274494	0.317778	0.189633	0.195034	0.274598	0.288266	0.311854	0.198381	0.0695536	0.402333	0	0.192292	0.0994441	0.0783482	0.0197425	0
APOBEC3C	113.955	115.84	120.806	172.924	156.607	154.046	96.8588	90.0048	93.1938	97.9921	106.285	104.588	81.5347	95.0797	72.8222	120.807	137.585	90.2952	71.2381	60.9649	61.4279
APOBEC3D	51.8422	53.9969	52.4617	72.283	68.3569	70.4169	50.2884	49.1625	48.5473	49.0353	51.3791	51.2805	47.0825	48.4093	36.2099	62.3518	71.1481	47.3354	28.3816	24.5597	25.1988
APOBEC3F	74.513	73.14	74.8998	90.0808	86.0812	84.7273	75.6471	69.4533	71.6426	73.1803	77.3231	73.7535	78.4928	81.795	75.6385	87.615	93.7424	74.4836	15.0037	13.1288	13.4221
APOBEC3G	37.8985	40.5306	41.7858	37.7169	38.9896	43.1505	27.2972	26.525	26.5897	24.6746	25.0622	24.4611	34.32	30.3949	28.1633	31.9822	27.4978	26.3527	2.44838	2.7837	2.6052
APOBEC3H	1.05635	1.41452	1.25489	2.16818	1.53882	1.55547	0.572001	0.474084	1.05644	1.13762	1.00045	1.20843	0.529017	1.18241	0.402333	1.54536	1.73063	0.696108	0.117522	0.414593	0.457052
APOBEC4	0	0	0	0.0155984	0	0	0	0	0	0	0	0	0	0	0	0.0671894	0	0	0	0	0
APOBR	3.98161	4.84708	3.80212	6.41094	7.74971	4.7396	2.93945	2.46523	3.4456	4.3151	5.17183	5.00916	3.24023	2.15616	0.804665	6.38299	4.8073	2.38666	0	0.0197425	0
APOC1	41.0512	43.8123	42.9471	43.0984	41.7706	44.9988	41.6607	42.9046	39.722	42.8372	42.2394	43.0748	71.8801	51.6087	62.3615	63.7628	48.5538	61.1581	19.8025	18.9133	20.7197
APOC1P1	0.617556	0.82985	0.880293	0.545944	0.70452	0.860082	1.06456	1.25632	0.958918	0.863021	1.00045	0.994035	0.661271	0.556429	1.207	1.20941	1.05761	0.298332	0.470089	0.31588	0.335172
APOC2	0	0	0	0	0	0	0	0	0	0	0	0	0	0	0	0	0	0	0	0	0
APOC3	0	0	0	0	0	0.0182996	0	0	0	0	0	0	0	0	0	0	0	0	0	0	0
APOC4	0	0.0188602	0.0187296	0	0	0	0	0.0237042	0	0	0	0	0	0	0	0	0	0	0	0	0
APOC4-APOC2	0	0	0.0374593	0.0467952	0.0741599	0	0.0317778	0.0237042	0	0.0196141	0.135654	0	0.132254	0.139107	0	0.0671894	0	0.0994441	0.019587	0	0.0152351
APOD	0.357533	0.339484	0.187296	0.608338	0.51912	0.457491	0.365445	0.521492	0.34131	0.608037	0.322179	0.506763	0	0.556429	0.402333	0.134379	0.192292	0.198888	0	0	0
APOE	549.674	583.423	606.335	638.723	560.835	607.859	564.724	575.798	555.522	565.632	552.572	567.068	614.122	461.349	451.819	637.426	535.053	514.822	618.97	561.695	440.903
APOF	0.0162515	0	0.0187296	0.0155984	0.01854	0.0182996	0	0	0.0162529	0.0196141	0.0339136	0.0194909	0	0.0695536	0	0.0671894	0	0	0	0	0
APOH	0	0	0	0	0	0	0	0	0	0	0	0	0	0	0	0	0	0	0	0	0
APOL1	0.698814	0.641248	0.936482	1.57544	1.68714	0.96988	0.651445	0.853351	0.812643	1.15723	1.03437	0.818617	0.859652	0.765089	0.402333	1.14222	0.48073	0.696108	0	0.0394851	0
APOL2	0.666311	0.622388	0.730456	3.52524	3.0591	2.48875	0.635556	0.497788	0.763884	0.76495	0.712186	0.428799	0.46289	0.625982	0	2.35163	1.53834	1.39222	29.8702	29.2584	27.6821
APOL3	0.0162515	0.0377205	0.0561889	0.0311968	0.01854	0.0731985	0.0794446	0.0237042	0	0.0196141	0.0339136	0.0194909	0	0	0	0.0671894	0.192292	0	0.0391741	0.197425	0.0914105
APOL4	0.0812574	0.0377205	0.0936482	0.140386	0.0741599	0.0182996	0.0158889	0	0.0325057	0.117685	0.0508704	0.155927	0.0661271	0	0	0	0	0	0.0587611	0.0394851	0.0457052
APOL5	0	0	0	0	0	0.0182996	0	0	0	0	0	0.0194909	0	0	0	0	0	0	0	0	0
APOL6	0.0650059	0.150882	0.112378	0.873511	0.51912	0.512389	0.301889	0.237042	0.22754	0.0980706	0.101741	0.194909	0.0661271	0	0	0.739084	0.288438	0.596664	1.01853	1.40172	2.3005
APOLD1	0.43879	0.584667	0.337134	0.187181	0.1854	0.512389	0.858001	0.497788	0.975171	0.921863	0.508704	0.818617	0.595144	0.0695536	0.804665	0.335947	0.096146	0.298332	5.52355	4.97512	7.32807
APOM	0	0	0	0	0	0	0	0	0	0	0	0	0	0	0	0	0	0	0	0	0
APOO	10.0759	9.92048	10.5261	13.789	14.1275	14.3286	10.0895	9.90835	9.11785	12.5726	14.0063	13.0004	12.2335	10.2939	6.43732	13.7066	9.51846	11.8338	10.5378	10.2464	10.2684
APOOL	73.7167	69.8583	71.8282	90.9231	93.4972	79.6766	69.5934	68.1495	68.7008	72.1603	75.8309	77.905	82.3282	78.3173	78.8572	108.309	94.0308	101.135	18.4902	17.8472	22.5175
APOOP5	2.01518	1.96146	1.5171	2.58934	1.9467	2.12276	2.01789	1.61188	1.73906	1.92218	1.57698	1.65672	1.19029	0.834643	0.804665	1.8813	1.05761	0.795553	2.15458	2.19142	1.95009
APP	168.772	174.872	184.805	193.436	183.453	187.535	168.025	175.435	168.981	177.704	177.436	179.024	185.553	197.045	180.647	200.292	219.79	198.391	530.202	471.471	463.756
APPBP2	11.6198	10.9767	11.5	12.9467	11.2538	12.1326	11.0746	9.33945	10.1093	10.1405	11.5476	11.2852	15.077	14.6758	10.863	13.6395	10.2876	15.5133	41.5833	39.8799	42.3078
APPL1	120.18	118.555	120.937	137.406	132.153	130.934	113.129	109.181	116.143	113.468	111.881	111.936	104.547	108.086	116.676	111.669	96.3383	125.101	146.903	146.055	151.406
APPL2	10.5472	10.26	9.51466	15.8948	14.1831	13.011	8.48468	7.60904	7.52507	8.72828	9.98756	9.92086	9.25779	11.059	12.8746	14.4457	12.1144	12.53	24.9735	27.2249	25.3969
APRT	79.3397	80.3257	85.763	87.6474	71.9722	83.2816	83.5757	82.9409	84.2873	79.3783	77.9505	74.8255	70.6898	52.7912	59.5452	54.9609	47.8807	48.9265	175.187	165.995	165.072
APTR	5.94804	5.69579	5.22557	4.55473	4.57938	4.6298	5.29101	5.07269	5.98105	5.57041	4.39181	5.49643	7.53849	5.70339	3.62099	6.9877	6.82637	5.07165	8.85334	7.42319	8.44024
APTX	37.8659	39.5688	38.658	43.9407	40.6211	44.2119	43.3291	42.7149	43.005	41.3073	44.1047	41.613	39.8085	35.2637	31.3819	36.8198	39.1314	36.2971	49.4181	53.8181	53.0181
AQP1	0.243772	0.113161	0.168567	0.0155984	0.0741599	0.109798	0.0635556	0.0711125	0.276298	0.0980706	0.169568	0.136436	0.330635	0.139107	0.402333	0.268758	0.48073	0	0.215458	0.197425	0.380877
AQP10	0	0.0188602	0	0.0467952	0.01854	0.0548989	0.0635556	0	0	0	0	0.0779635	0.0661271	0	0	0	0	0	0	0	0.121881
AQP11	3.55907	3.3194	2.94055	4.81991	3.22596	3.76972	3.17778	3.22377	3.26682	3.68745	4.17138	3.60581	2.71121	2.08661	2.01166	2.5532	2.59594	2.38666	2.21334	2.05322	2.58996
AQP12A	0	0	0	0	0	0	0	0	0	0	0	0	0	0	0	0	0	0	0	0	0
AQP12B	0	0	0	0	0	0	0	0	0.0162529	0	0	0	0	0	0	0	0	0	0	0	0
AQP2	0.0162515	0	0	0	0	0.0182996	0.0158889	0.0237042	0.0162529	0	0.0339136	0	0	0.0695536	0	0	0	0	0	0.177683	0
AQP3	48.7869	49.5836	48.1726	49.7901	46.4241	50.7083	48.1116	49.6366	51.7166	53.8407	52.9222	51.261	35.8409	36.5852	21.3236	35.3416	42.8811	28.0432	1.86077	1.73734	1.24928
AQP4	0.0162515	0.0188602	0.0187296	0.0467952	0.03708	0	0.0476667	0.0711125	0.0487586	0.0196141	0.0169568	0	0	0	0	0.0671894	0	0	9.46054	9.35796	9.12581
AQP4-AS1	0.032503	0	0.0187296	0	0	0	0.0476667	0.0474084	0.162529	0.0196141	0.0339136	0.0389818	0	0	0	0	0	0	0	0.0197425	0
AQP5	1.20261	1.41452	1.79805	2.79211	2.05794	1.95806	0.937446	0.995576	1.10519	1.23569	1.10219	1.36436	0.198381	0.347768	0.402333	1.20941	0.673022	0	3.68236	4.48155	3.41266
AQP6	0.032503	0	0.0374593	0.0155984	0	0	0	0	0.0325057	0	0.0339136	0	0	0	0	0.0671894	0	0	0.0587611	0.118455	0.152351
AQP7	0.178766	0.113161	0.0749186	0.0935904	0.11124	0.128097	0.0635556	0.165929	0.0975171	0.0784564	0.135654	0.175418	0	0	0	0.201568	0.192292	0.0994441	0.156696	0.197425	0.335172
AQP7P1	0	0	0	0	0	0	0	0	0	0.0196141	0	0.0194909	0.132254	0	0	0	0.288438	0.0994441	0.019587	0.0592276	0.0609403
AQP7P3	0.0650059	0	0	0	0	0	0.0317778	0	0	0	0.0169568	0.0194909	0.0661271	0	0	0	0	0	0.117522	0	0.0609403
AQP8	0.0162515	0.0188602	0.0936482	0	0	0.0182996	0.0158889	0	0.0325057	0	0.0339136	0	0	0	0.402333	0	0	0	0	0	0
AQP9	0	0	0	0	0	0	0	0	0	0.0196141	0	0	0	0	0	0	0	0.0994441	0	0	0
AQR	136.252	132.305	133.261	140.089	140.329	134.649	127.35	126.154	132.591	129.375	136.875	130.16	211.673	214.225	222.088	224.749	218.059	237.274	179.829	182.263	185.7
AR	0.243772	0.282904	0.299674	0.483551	0.35226	0.47579	0.174778	0.0474084	0.260046	0.470739	0.763056	0.428799	0.132254	0.625982	0	0.604705	0.769168	0.49722	38.9978	40.3932	41.089
ARAF	79.9573	81.2122	78.8331	77.1185	80.9456	74.8455	88.4218	83.0357	84.5961	93.0493	92.4655	92.8935	68.177	66.1454	29.7726	63.8971	70.9558	51.1143	19.6458	17.7485	21.4053
ARAP1	146.653	146.129	144.967	136.299	152.491	139.498	166.357	168.726	164.056	145.772	146.88	142.712	106.068	119.771	89.3178	111.333	128.067	95.168	35.4134	37.7477	40.1749
ARAP1-AS2	0	0	0.0374593	0	0	0	0.0317778	0	0	0.0392282	0.101741	0	0.132254	0.139107	0	0	0	0	0	0	0
ARAP2	0.032503	0.0565807	0	0	0.0741599	0.0365992	0.0317778	0.0237042	0	0.0588423	0.0339136	0.0584726	0.0661271	0	0.402333	0.0671894	0.096146	0.198888	3.13393	3.39572	4.02206
ARAP3	14.1875	14.5224	15.7704	19.9036	19.0406	16.305	12.727	11.8995	12.3684	14.5733	15.5494	14.969	14.2173	17.8057	8.44898	21.5678	20.9598	13.2261	57.723	64.8147	71.3307
ARC	1.95018	2.75359	2.75326	1.04509	1.03824	0.98818	2.97123	2.51264	2.60046	4.04051	3.8492	4.17105	0.396762	0.695536	0	0.470326	0.384584	0.198888	25.1889	27.3631	25.9606
ARCN1	267.467	262.572	259.387	249.107	259.152	269.535	260.944	257.996	257.51	257.749	264.441	260.379	185.222	180.492	127.942	165.823	199.215	162.989	283.111	241.491	264.054
AREG	0.0162515	0.113161	0.0187296	0	0	0	0	0	0	0.0196141	0	0	0	0	0.402333	0	0	0	0	0.0197425	0
AREL1	69.2801	66.6709	65.8721	75.2467	67.3743	67.5988	60.7115	56.1315	61.4845	61.7452	64.1985	64.2419	77.1042	74.005	57.5336	79.6867	76.34	62.1525	62.0126	74.528	77.6837
ARF1	495.703	510.433	515.084	449.53	443.643	493.706	520.33	539.721	510.99	516.891	504.143	517.736	430.95	398.542	339.569	325.466	394.776	326.674	337.504	318.032	300.512
ARF3	677.865	697.093	706.594	775.21	763.681	774.257	669.559	690.953	681.823	694.516	679.409	693.934	482.397	496.891	363.709	507.482	582.26	427.411	345.378	348.831	387.367
ARF4	153.593	148.128	144.349	157.747	147.226	157.322	158.047	158.439	158.53	156.481	156.444	157.603	123.062	107.46	107.02	97.6262	87.2045	102.925	130.665	126.589	133.794
ARF4-AS1	0.536299	0.490366	0.393322	0.561543	0.6489	0.439191	0.73089	0.663717	1.21896	0.843407	0.729143	0.779635	1.05803	0.347768	1.207	0.604705	0.673022	0.696108	2.1154	1.87554	1.70633
ARF5	50.5259	51.3564	50.0643	65.7785	56.1205	61.7978	47.6667	49.9921	50.3026	50.4867	52.1422	52.0991	36.3038	32.2729	32.9913	44.9497	39.1314	34.3082	87.6912	80.3521	84.7832
ARF6	358.881	365.059	368.73	403.609	402.503	407.514	339.292	350.846	338.921	353.642	347.343	361.926	255.515	221.876	228.927	260.628	252.48	256.864	205.644	200.564	201.286
ARFGAP1	170.966	170.138	180.61	169.976	167.972	150.148	170.313	171.405	173.369	173.683	177.606	172.007	133.643	140.707	103.399	154.401	151.718	107.101	66.9289	69.6319	70.2185
ARFGAP2	88.9444	91.6796	92.4682	83.2331	81.4091	81.6346	95.9531	95.7412	103.823	93.2259	92.3807	95.1545	88.0813	73.2399	65.5802	66.7191	70.6673	62.1525	83.5583	76.8182	82.4827
ARFGAP3	29.2202	27.7623	28.7125	46.1089	39.6014	39.088	27.9168	26.0035	28.8326	25.871	26.7578	26.3906	26.3186	26.8477	24.5423	28.7571	33.0742	30.3304	32.7495	30.6996	31.4909
ARFGEF1	310.143	303.801	301.753	342.51	334.109	336.109	292.467	293.624	296.923	307.53	307.936	307.858	478.165	517.27	595.452	537.65	522.361	591.891	175.245	170.97	175.219
ARFGEF2	143.306	143.47	141.221	153.379	152.992	153.204	143.747	139.452	150.664	131.826	137.384	139.262	199.505	204.974	202.373	212.319	204.406	232.102	100.717	103.806	106.478
ARFGEF3	45.8292	47.7541	48.6783	46.5924	52.5052	50.7998	54.07	49.8499	53.1143	47.8977	46.8856	44.7121	70.2931	75.6743	82.4782	81.8367	76.7245	78.3619	150.154	170.931	161.202
ARFIP1	116.816	114.255	115.225	121.449	107.235	118.618	106.662	102.378	110.714	112.605	105.963	108.213	99.6535	105.652	106.618	97.9622	88.7428	114.361	89.787	90.0852	92.1265
ARFIP2	48.8845	44.661	44.0147	40.665	43.1982	37.0933	47.0788	48.0484	47.7346	45.2498	47.1908	47.1095	40.8665	47.366	33.7959	37.5589	51.2458	32.916	40.8194	37.2936	39.5655
ARFRP1	39.2473	39.7574	40.4373	36.1259	39.3233	31.1277	43.8693	41.7905	46.3694	47.7996	45.2069	46.4468	20.0365	19.6837	9.65598	20.4256	16.7294	13.2261	14.3573	15.0241	16.2406
ARG1	0	0	0	0	0	0.0182996	0	0.0474084	0.0162529	0	0	0	0	0.0695536	0	0	0	0	0.019587	0	0
ARG2	13.0499	11.5047	12.5301	13.2586	12.5516	13.926	15.2851	14.1277	14.6438	12.0823	12.938	13.5072	9.78681	8.8333	5.23032	6.45018	7.78783	11.2372	67.0856	66.631	68.5579
ARGFX	6.33808	7.18575	6.55537	8.73511	8.65817	9.4792	5.76768	5.85493	6.04606	5.47234	5.68053	5.32101	5.29017	4.45143	2.81633	5.7111	5.86491	6.16553	0	0	0
ARGFXP2	0	0	0	0	0	0	0	0.0474084	0	0	0	0	0	0	0	0	0	0	0	0	0
ARGLU1	94.1448	93.2827	89.4153	78.5536	90.5122	77.5355	97.9551	95.836	97.5496	96.1288	95.026	92.6791	99.7858	102.035	99.7785	105.622	102.396	99.2452	202.295	178.196	162.711
ARHGAP1	256.075	260.328	259.218	252.367	252.44	244.282	244.419	250.269	248.067	228.642	230.087	233.637	208.499	195.167	154.093	184.637	183.447	165.177	35.4917	34.0559	40.0073
ARHGAP10	12.2374	12.2403	11.8371	10.0766	11.0869	11.6386	12.0756	12.1365	12.5635	11.1408	11.5137	11.7335	17.3253	14.954	12.8746	12.0269	12.499	12.4305	4.60296	4.32361	4.58576
ARHGAP11A	7.7357	8.80773	8.95277	9.65541	7.39745	9.16811	8.86601	9.24463	8.87406	9.57169	9.00407	8.45904	11.0432	8.6942	7.64432	8.80181	7.69168	7.65719	4.11328	4.77769	5.19516
ARHGAP11A-SCG5	0	0	0	0	0	0	0	0	0	0	0	0	0	0	0	0	0	0	0	0	0
ARHGAP11B	0.731317	0.509226	0.599348	0.249574	0.42642	0.640487	0.810335	0.782238	0.926412	1.01993	0.847841	0.760144	3.30635	5.21652	1.60933	2.88914	2.69209	4.57443	1.07729	0.927899	1.24928
ARHGAP12	78.4296	77.2704	78.0464	102.949	99.0406	101.252	72.7553	69.8325	71.8864	76.5735	75.0339	75.5856	93.0408	100.853	109.032	131.087	113.164	138.824	152.818	151.267	161.279
ARHGAP15	0	0	0	0	0	0	0	0	0	0	0	0	0	0	0	0	0	0	0	0	0
ARHGAP17	51.3709	51.7148	48.7533	42.4433	45.1819	47.4326	53.7204	50.964	50.9364	49.2903	50.0565	50.6373	45.8922	48.1311	44.6589	34.7369	42.8811	29.4354	18.8036	22.5855	23.782
ARHGAP18	34.9569	31.0817	30.0611	20.6211	20.8204	24.3568	38.9596	38.1637	37.8041	30.7353	31.8449	31.5168	27.3105	23.9264	37.8193	16.1926	15.0949	22.2755	9.34302	7.71933	8.684
ARHGAP19	145.126	147.562	146.859	156.14	150.267	156.023	136.74	127.078	132.087	129.61	126.82	126.691	99.389	98.1401	86.9038	103.203	103.742	103.024	245.445	210.495	221.64
ARHGAP19-SLIT1	0.0162515	0	0	0	0	0	0	0	0	0	0	0	0	0	0.402333	0.268758	0.096146	0.198888	0	0	0.0152351
ARHGAP20	0.032503	0.0188602	0.0187296	0.0623936	0.0741599	0.0182996	0.0158889	0.0474084	0.0650114	0.0784564	0.0508704	0	0.0661271	0	0	0	0	0	0.19587	0.276395	0.213291
ARHGAP21	146.036	142.866	138.037	104.338	125.979	130.55	132.641	133.028	136.995	124.863	125.599	126.749	171.269	182.3	159.324	153.931	182.293	159.508	76.272	83.116	83.534
ARHGAP22	1.6089	1.4711	1.40472	1.80941	1.42758	1.84826	1.62067	2.10967	1.82032	1.90257	2.15351	1.73469	0.991906	0.765089	0	0.537515	0.48073	0.49722	11.4976	12.7339	11.5482
ARHGAP22-IT1	0.0162515	0.0188602	0.0187296	0.0155984	0.01854	0.0182996	0.0158889	0.0474084	0	0.0196141	0	0.0194909	0.0661271	0.625982	0.402333	0.335947	0.192292	0	0.411328	0.375108	0.457052
ARHGAP23	0.43879	0.603528	0.54316	0.29637	0.20394	0.219595	0.762668	0.829646	0.698873	0.706108	0.576532	0.545745	0.132254	0.347768	0.402333	0	0.192292	0	0.842243	0.927899	1.08169
ARHGAP24	0.406287	0.301764	0.412052	0.343165	0.42642	0.237895	0.460778	0.402971	0.276298	0.392282	0.42392	0.2144	0.198381	0.556429	1.207	0.403137	1.34604	0.49722	0.52885	0.552791	0.594168
ARHGAP25	0.536299	0.452646	0.374593	0.889109	0.40788	0.347693	0.158889	0.308154	0.195034	0.294212	0.406963	0.233891	0.132254	0.278214	0	1.2766	0.576876	0.298332	5.95446	4.02748	4.12871
ARHGAP26	8.2395	8.41167	8.9715	7.8304	8.76941	8.30803	9.18379	8.55721	8.37022	9.49323	9.03798	8.88784	12.6303	12.3805	7.64432	11.2206	10.7684	10.3422	23.4457	27.8567	28.2611
ARHGAP26-AS1	0	0	0	0	0	0	0	0	0	0	0	0	0	0	0	0	0	0	0	0	0
ARHGAP26-IT1	0	0.0188602	0.0374593	0	0	0	0	0	0	0	0	0	0.46289	0	0.402333	0.201568	0.288438	0.298332	0.274219	0.15794	0.335172
ARHGAP27	1.51139	1.16933	1.66694	2.74532	2.02086	2.43385	1.68422	0.900759	1.47901	1.23569	1.3735	1.52029	0.793525	0.834643	0.402333	1.8813	1.82677	1.59111	1.78242	1.63863	1.84345
ARHGAP27P1	5.26548	5.9787	5.54397	6.47334	6.65586	4.9043	5.13212	4.85936	5.15215	4.64854	4.91748	5.39897	5.15791	4.38187	3.21866	5.64391	4.90345	4.77332	0.685547	0.947641	0.228526
ARHGAP27P1-BPTFP1-KPNA2P3	4.24164	3.71547	2.7158	3.38485	4.28274	2.90964	3.67034	4.12453	4.16073	3.88359	3.71354	3.15752	5.81918	7.58134	5.63266	7.39084	7.21095	4.67387	2.37003	3.13906	2.08721
ARHGAP27P2	0.0975089	0	0.0374593	0.0155984	0	0.0182996	0.0476667	0.0711125	0	0.0588423	0	0	0	0	0	0	0	0	0.646373	0.394851	0.0914105
ARHGAP28	9.71839	8.78887	8.29723	19.576	15.7404	15.5181	6.29201	6.30531	6.59866	6.86494	6.79968	7.09468	8.33201	5.63384	8.44898	17.6708	11.5375	10.6405	44.1688	47.5598	45.7967
ARHGAP29	19.4043	17.9172	17.7744	27.8899	24.8992	27.1566	17.0806	16.0477	18.6095	15.907	15.5664	15.2419	22.2848	22.6745	20.9213	33.4603	30.7667	34.8054	18.8232	17.3537	19.44
ARHGAP30	0.731317	0.584667	0.674267	0.670731	0.908459	0.914981	0.58789	0.948167	0.438827	1.09839	0.830884	0.799126	1.78543	1.32152	0.402333	1.20941	1.15375	1.69055	0.430915	0.690989	0.731284
ARHGAP31	93.9173	95.3008	86.3998	74.5604	79.7961	83.4097	75.4882	71.3259	73.4304	75.024	76.8313	72.1747	84.2459	82.2819	57.1312	77.8725	79.3205	69.7103	13.0646	14.7082	13.2545
ARHGAP31-AS1	0.682562	0.735549	0.880293	0.483551	0.63036	0.823483	1.001	0.829646	0.715125	1.118	0.898711	0.818617	0.396762	1.11286	0	0.537515	0.384584	0.795553	1.8216	2.01374	1.90439
ARHGAP32	56.9289	55.4491	53.6417	51.6463	60.4218	59.8032	57.931	58.1938	55.9748	52.5266	54.2279	55.3541	69.0367	78.1087	68.7989	81.6351	80.3781	68.7159	57.1942	63.1761	69.0759
ARHGAP33	52.8498	56.8825	51.0195	45.8125	50.0209	43.4982	46.5227	44.2083	47.6534	35.3642	39.6959	37.0911	31.6087	28.7952	18.9096	24.3898	22.8828	17.3033	4.52461	6.23864	7.17572
ARHGAP35	99.5078	105.316	102.807	118.485	115.411	112.286	97.0018	90.3603	97.1758	91.7548	92.0246	95.057	86.4281	91.7412	89.7202	102.867	103.645	102.527	305.245	333.945	334.136
ARHGAP36	0.0487544	0.0377205	0.0187296	0.0311968	0.03708	0.0548989	0.0635556	0	0.0162529	0.0980706	0.0847841	0.0779635	0.0661271	0	0	0.0671894	0	0.0994441	1.0577	1.52017	0.99028
ARHGAP39	42.2864	41.2473	41.6922	39.23	42.0672	39.4906	45.9031	45.4646	44.6953	40.1305	37.7459	40.2097	27.1121	31.786	20.519	28.4211	29.3245	21.9771	9.59765	13.6223	9.64381
ARHGAP4	15.2276	15.0882	17.7744	20.5431	19.3928	15.6828	12.2662	11.5676	11.8808	16.9466	16.3803	15.4758	11.969	10.7808	6.83965	16.4614	17.3063	10.5411	32.8475	31.6078	31.1253
ARHGAP40	0.260024	0.0565807	0.0749186	0.265173	0.50058	0.365992	0.127111	0.118521	0.178781	0.0784564	0.0339136	0.194909	0.132254	0.139107	0.402333	0.268758	0.48073	0.198888	0.33298	0.789701	0.655109
ARHGAP42	183.512	185.34	191.604	175.248	176.686	183.417	196.578	196.318	201.747	203.359	195.461	197.813	226.882	243.437	296.921	233.55	206.618	257.56	101.167	92.8886	92.7359
ARHGAP42-AS1	0.0487544	0.0565807	0.131107	0.171582	0.14832	0.164697	0.143	0.450379	0.195034	0.470739	0.339136	0.253381	0.132254	0.417321	0	0.268758	0.192292	0.198888	0.744308	0.533048	0.319937
ARHGAP44	18.7217	19.0866	20.9397	19.264	20.2827	21.0995	19.5593	19.7219	17.9431	17.182	18.1099	18.068	13.5561	19.6837	8.85132	16.1255	18.1716	12.3311	25.992	25.5271	23.9496
ARHGAP45	85.9703	88.9826	86.9805	84.2158	79.8703	73.7841	87.5161	79.7172	83.9135	70.2774	72.4734	73.1688	67.9786	56.6166	48.2799	58.3204	54.4187	42.1643	61.3075	65.3675	54.1912
ARHGAP5	411.569	394.028	402.163	428.629	441.53	462.45	375.042	371.871	373.295	388.379	381.562	384.614	434.455	441.596	519.009	491.625	496.017	591.096	332.608	328.101	335.796
ARHGAP5-AS1	1.59265	0.905291	1.29235	1.04509	0.908459	0.914981	1.50945	1.28003	0.926412	1.09839	1.30567	1.55927	0.330635	0.278214	0	0.403137	0.192292	0.596664	4.50502	5.09357	4.99711
ARHGAP6	3.98161	3.56458	3.27769	4.38315	4.74624	4.50171	3.57501	3.84008	3.16931	4.90353	5.07009	4.85323	6.48045	6.05116	0.804665	6.85332	5.57647	7.45831	1.29275	0.987126	1.4321
ARHGAP8	0.357533	0.320624	0.393322	0.171582	0.40788	0.256195	0.413112	0.426675	0.471333	0.568809	0.457834	0.818617	1.52092	1.9475	0	1.8813	2.11521	1.39222	0.156696	0.0394851	0.198056
ARHGAP9	1.38138	1.18819	1.23616	1.73142	1.7613	1.24437	1.62067	1.39855	1.78781	2.11832	1.95003	2.06603	1.19029	1.11286	0.402333	0.873462	1.82677	0.298332	1.31233	1.53992	1.44733
ARHGDIA	312.808	319.342	314.134	308.302	289.873	307.909	310.422	323.349	323.123	313.022	313.718	312.517	190.909	195.515	134.781	156.081	202.195	130.769	37.5875	41.4198	42.4906
ARHGDIB	2.92527	2.18779	1.29235	1.29467	1.4832	1.31757	1.38234	1.49336	0.991424	1.3926	2.25526	1.44232	1.05803	1.25196	0.804665	0.201568	0.576876	0.397776	0.52885	0.375108	0.289467
ARHGDIG	7.50818	7.48751	7.02362	7.8616	6.24798	5.87418	7.32479	7.79868	7.86638	6.74725	6.78272	7.2701	4.95953	3.40812	2.81633	5.37515	4.13428	3.67943	2.37003	2.38885	2.45285
ARHGEF1	29.2039	28.743	27.7199	28.0459	28.7741	24.8692	27.9327	26.7146	27.8249	25.4983	26.3678	24.656	23.7396	22.3962	12.4723	27.3461	26.0556	18.2977	19.9788	21.164	19.9123
ARHGEF10	0	0	0	0	0	0	0	0	0	0	0	0	0	0	0	0	0	0	0	0	0
ARHGEF10L	7.83321	7.94016	8.61563	8.85989	9.08459	8.38123	7.18179	6.2579	7.9964	6.45304	6.91838	6.43199	6.61271	5.49473	3.62099	6.45018	6.44178	5.27054	29.8702	30.0679	31.7956
ARHGEF11	169.129	171.251	164.596	165.608	173.627	171.596	173.348	169.319	170.346	177.567	185.219	177.192	134.767	150.236	122.711	139.216	141.335	119.432	60.9941	61.6559	58.8074
ARHGEF12	152.959	151.146	144.48	167.808	176.167	167.259	145.511	142.723	151.997	154.696	156.969	152.789	211.607	200.662	201.569	229.721	212.29	238.169	153.112	154.604	152.275
ARHGEF15	14.0738	13.6925	12.4178	11.2932	10.9571	10.3393	9.61279	8.46239	9.81672	8.66944	7.71535	8.86835	7.27398	7.85955	4.02333	7.86116	6.0572	6.66275	4.91635	3.63263	5.24087
ARHGEF16	94.4048	92.566	98.3681	88.1466	90.4566	87.3807	98.3206	93.7263	93.0151	95.6776	93.4999	92.6596	66.5238	61.9027	53.9126	66.6519	66.7254	58.2742	19.0778	21.3812	19.2419
ARHGEF17	38.8898	44.6045	43.3029	47.5283	44.5145	40.3873	41.5495	39.2541	40.6646	34.0697	35.2871	34.6158	27.5089	31.9946	32.1866	43.4044	41.8235	34.4076	40.0163	39.7615	36.7318
ARHGEF18	245.901	251.407	261.204	212.575	206.758	214.618	241.289	239.009	232.253	229.642	227.713	224.925	164.59	183.135	150.472	141.837	155.757	127.686	76.0173	75.4559	69.5177
ARHGEF19	6.20807	5.41289	5.18811	6.19257	5.89572	5.069	5.65645	6.42383	5.4122	4.43279	4.93443	5.24305	5.09178	5.63384	2.414	4.23293	3.5574	2.98332	56.7828	55.6937	52.043
ARHGEF2	63.592	66.1617	67.6327	61.6293	59.8656	60.2607	72.5647	72.6296	72.4877	65.825	68.8107	65.8402	48.6034	50.4959	44.6589	52.0046	53.5533	44.2526	77.4864	71.5272	70.3708
ARHGEF25	14.0088	14.9939	16.557	16.4407	15.6292	13.6149	12.8065	11.141	13.2623	11.5723	11.1067	11.3047	11.5722	13.4934	8.85132	14.4457	12.8836	9.14885	13.2017	13.2078	13.6963
ARHGEF26	0	0	0	0.0155984	0.01854	0	0	0	0.0162529	0	0	0	0	0	0	0	0	0	0.019587	0	0
ARHGEF26-AS1	0	0.0377205	0	0	0	0	0	0	0.0325057	0.0196141	0.0169568	0	0	0	0	0.0671894	0	0	0.235045	0.256653	0.121881
ARHGEF28	0.227521	0.0754409	0.280945	0.0155984	0.03708	0.0365992	0.158889	0.0948167	0.22754	0.294212	0.118698	0.136436	0.132254	0.625982	0.402333	0.201568	0.384584	0.0994441	1.60614	1.26352	1.61492
ARHGEF3	5.28173	4.01723	4.47638	7.67442	7.15644	6.78916	3.51145	3.67415	4.16073	4.19742	4.68008	3.89818	4.36439	4.72964	3.62099	8.66743	7.01866	8.45275	10.8904	11.0361	12.7822
ARHGEF3-AS1	0	0	0	0	0	0	0	0	0	0	0	0	0	0	0	0	0	0	0	0	0
ARHGEF33	2.32396	2.15007	1.8355	1.87181	1.68714	1.68357	2.25623	2.51264	2.38917	2.03987	2.357	2.53381	1.78543	1.53018	1.207	1.14222	3.07667	1.29277	1.17522	1.08584	0.89887
ARHGEF34P	5.39549	5.43175	5.46906	5.56863	5.7474	4.6298	5.03679	5.57048	4.76209	4.27588	5.2227	4.73628	5.6208	5.70339	4.42566	7.5924	8.07627	7.55775	4.36791	4.42233	4.9057
ARHGEF35	14.9351	16.9742	16.9316	16.2847	16.1483	17.2931	14.872	15.0522	14.8551	14.2398	13.7011	13.975	7.73687	6.95536	5.63266	8.73462	6.15335	7.35886	8.05028	8.17341	7.67848
ARHGEF35-AS1	0	0	0	0	0	0	0	0	0	0	0	0	0	0	0	0	0	0	0	0.0197425	0
ARHGEF37	0.55255	0.678969	0.393322	0.514747	0.38934	0.402592	0.667334	0.616309	0.926412	0.843407	1.05132	0.545745	0.132254	0.278214	0	0.403137	0.48073	0.198888	2.62466	1.87554	2.6052
ARHGEF38	0.87758	0.660108	0.449511	0.421157	0.25956	0.0914981	0.699112	0.782238	1.12145	0.686494	0.542618	0.526254	1.19029	1.18241	1.207	0.470326	0.576876	0.0994441	0	0	0.0152351
ARHGEF38-IT1	0.0162515	0.0188602	0.0187296	0	0	0	0.174778	0.0474084	0.0975171	0	0.0339136	0.0584726	0.330635	0.0695536	0	0.0671894	0	0	0	0	0.0152351
ARHGEF39	36.3383	34.8726	33.6946	35.268	38.8598	34.0007	36.7987	33.5651	35.5937	36.4234	35.9484	34.0116	27.1782	31.3687	22.933	29.8993	29.613	28.441	30.7908	31.8447	34.1114
ARHGEF4	9.97841	11.4293	11.5	12.198	13.3488	10.2661	9.75579	8.27276	9.00408	9.98358	10.1402	10.0768	6.01756	10.0853	4.02333	12.0269	10.1915	7.25942	28.6167	34.8456	33.1363
ARHGEF40	5.50925	6.03528	5.28176	6.42654	6.82272	5.12389	3.95634	4.36157	4.59956	6.08037	6.08749	4.87272	4.43051	3.82545	3.62099	3.76261	3.7497	2.4861	83.6954	88.1307	90.664
ARHGEF5	11.9123	11.7876	12.1181	12.2915	11.9027	11.7667	11.9008	11.5202	11.8646	11.6312	11.9376	10.0183	7.86912	6.8858	4.82799	6.9877	8.94158	7.55775	9.77394	10.7202	11.0302
ARHGEF6	0.211269	0.264043	0.262215	0.764322	0.48204	0.548989	0.190667	0.142225	0.0812643	0.686494	0.457834	0.44829	0.264508	0.347768	0.804665	0.806273	0.865314	0.596664	13.5934	11.9047	14.7476
ARHGEF7	70.0764	72.0084	70.7606	74.6696	74.5678	67.6537	75.8378	73.2696	76.7947	73.0822	73.9826	73.773	94.8924	100.157	95.3528	104.412	93.8385	96.063	85.1253	90.7564	88.3482
ARHGEF7-AS1	0	0.0188602	0	0	0	0	0	0	0	0	0	0	0	0	0	0	0	0	0	0	0
ARHGEF7-AS2	0	0	0	0	0	0	0	0.0474084	0	0	0	0.0194909	0	0	0	0	0	0	0.0783482	0.276395	0.182821
ARHGEF9	7.80071	8.22306	6.61156	10.9501	10.5307	11.3824	6.56212	6.2579	7.63884	14.8871	14.5489	17.3664	9.72068	12.311	6.03499	14.0426	10.3838	10.4416	43.8554	45.0327	50.5195
ARHGEF9-IT1	0	0	0	0.0311968	0	0	0.0635556	0	0	0	0.101741	0.0584726	0.198381	0.347768	0.804665	0.873462	0.192292	0.0994441	0.744308	0.730474	0.639873
ARID1A	255.408	255.481	244.853	199.192	233.715	207.628	235.648	237.634	236.528	220.992	222.389	223.931	254.986	282.874	252.665	228.377	252.48	220.965	91.9416	129.866	128.203
ARID1B	118.473	118.291	110.411	106.366	115.56	109.798	117.88	114.752	114.973	121.47	126.633	120.532	136.156	136.325	102.997	122.218	136.912	123.112	89.9241	109.828	104.513
ARID2	115.434	115.066	115.3	98.6755	114.095	110.438	112.35	109.3	107.594	101.562	108.659	105.173	175.104	185.221	205.592	175.163	184.793	183.872	160.908	175.393	183.05
ARID3A	462.907	469.582	483.431	505.248	478.61	473.631	393.473	392.636	402.209	417.996	407.269	401.59	291.091	302.002	305.37	314.312	293.726	267.505	107.219	106.787	111.125
ARID3B	206.296	209.688	206.232	184.108	191.036	199.814	210.036	208.644	206.444	200.378	204.109	203.836	140.851	151.905	100.985	122.419	142.488	109.19	180.397	181.572	182.882
ARID3C	0.162515	0.0754409	0.0749186	0.0623936	0.0741599	0.0731985	0.0317778	0.0711125	0.0812643	0.0196141	0.0169568	0.0584726	0	0.0695536	0	0	0	0.198888	0.176283	0.31588	0.152351
ARID4A	21.3382	19.841	19.2915	17.4078	19.6524	16.7076	13.7598	13.701	14.8876	14.3183	16.4311	14.5012	18.714	24.9697	22.1283	20.8959	19.1331	27.2477	26.2662	26.8104	29.3732
ARID4B	56.3276	55.6566	55.8518	50.0709	54.8598	51.184	46.2367	42.4305	45.0692	44.6417	43.8164	45.0629	65.8626	63.7111	65.1779	62.0158	67.1099	81.5441	80.4048	79.0293	85.1489
ARID5A	15.2114	13.9	14.8901	19.0457	17.7613	18.8669	14.5066	14.5781	14.075	13.0042	13.735	13.2148	10.7126	10.7112	6.83965	13.1691	15.8641	7.65719	10.91	10.4043	10.2227
ARID5B	4.37165	4.18697	4.17671	5.30346	6.28506	5.58138	4.70312	4.21934	3.9982	4.47202	4.45964	4.6973	2.84346	2.92125	2.81633	4.63607	4.32657	4.27609	1.52779	1.0661	1.52351
ARIH1	143.809	145.318	149.2	154.861	157.534	144.768	149.388	147.464	143.691	147.4	152.781	148.579	187.47	200.314	179.843	200.56	212.483	227.926	199.592	199.123	200.143
ARIH2	214.227	209.235	215.091	237.922	226.058	233.155	203.902	203.026	207.728	211.93	216.301	209.605	209.887	206.226	185.878	206.54	203.637	193.12	144.709	157.545	154.408
ARIH2OS	2.1777	1.73514	1.68567	1.71582	1.68714	1.70186	1.68422	1.89633	2.16163	1.86334	1.84829	1.67622	2.04994	1.25196	2.01166	1.74692	1.05761	1.78999	3.50608	3.25752	2.25479
ARL1	108.154	101.996	107.433	109.782	106.586	112.598	106.503	106.053	113.104	111.683	107.421	107.083	99.2567	91.6716	116.676	93.5277	96.0499	114.46	97.0342	89.5126	94.3356
ARL10	21.5657	21.2743	20.0969	13.1495	14.0162	12.2424	19.8294	19.9115	20.7874	17.8881	15.9394	17.5418	30.2201	34.2204	27.7609	20.8287	14.3258	20.7838	23.7787	34.7074	31.9937
ARL11	13.1312	12.0706	12.1368	16.5499	14.4797	13.9077	13.013	12.9188	11.9133	12.0627	12.548	14.2478	9.85293	8.06821	8.04665	12.3629	12.1144	12.0327	1.56696	1.97425	1.41686
ARL13A	0	0	0	0	0	0	0	0	0.0162529	0	0.0169568	0	0	0	0	0	0	0	0	0	0
ARL13B	12.8874	11.7311	11.0879	14.2101	13.4044	15.4632	8.19868	8.46239	9.1016	8.17908	8.64797	9.10224	10.0513	11.059	10.0583	13.841	13.0759	15.7122	13.8285	16.2678	14.58
ARL14	0	0	0	0	0	0	0	0	0	0.0196141	0	0	0	0	0	0	0	0	0	0	0
ARL14EP	20.2818	19.426	19.0855	25.519	20.7462	22.6549	21.0369	20.1248	22.6727	22.5758	22.7221	21.9272	16.664	14.6758	6.83965	19.0146	11.4414	15.9111	46.245	47.698	46.7565
ARL14EPL	0.0162515	0.0188602	0.0374593	0.0155984	0.01854	0	0.127111	0.142225	0.0325057	0.0196141	0.0339136	0.0194909	0	0.0695536	0.402333	0	0.096146	0	0	0	0
ARL15	16.479	16.2198	15.8827	18.5465	15.8702	20.0747	15.6188	13.7958	13.7987	14.2202	13.4298	14.5987	15.2754	13.7021	13.6793	15.3192	9.90304	18.6955	26.6971	25.8232	27.5907
ARL16	29.1389	30.0066	28.9935	30.3545	28.4403	27.4494	29.4263	26.9279	29.5314	27.5578	29.1996	29.0804	28.7653	23.37	14.484	29.6305	22.6905	22.4744	27.7548	27.9752	28.322
ARL17A	0.195018	0.301764	0.131107	0.202779	0.42642	0.201296	0.143	0.0237042	0.211287	0.0980706	0.152611	0.233891	0.132254	0.904196	0.804665	0.335947	0.288438	0.0994441	0.019587	0.15794	0.0914105
ARL17B	0.032503	0.0188602	0.0374593	0.0155984	0.0926999	0.0365992	0.206556	0	0.130023	0.0784564	0.0339136	0.175418	0.264508	0.139107	0	0.403137	0	0.0994441	0.117522	0.0592276	0.167586
ARL2	39.9299	41.9263	43.5839	44.8454	41.6037	46.7738	41.5972	40.5579	40.6159	39.4832	39.0346	40.7164	33.7248	32.412	26.9563	27.3461	29.1323	23.071	93.8807	85.8603	90.6335
ARL2-SNX15	0.227521	0.207463	0.393322	0.358763	0.4635	0.365992	0.572001	0.260746	0.438827	0.509967	0.525661	0.428799	0.0661271	0.139107	0	0.0671894	0.384584	0	0.411328	0.31588	0.0457052
ARL2BP	39.8649	38.3994	39.5757	39.2924	36.0232	40.552	40.0877	40.7001	43.9965	40.5031	37.305	38.9038	23.1445	24.3437	28.1633	17.4692	17.5947	20.8833	26.325	26.455	27.8497
ARL3	6.17556	6.37476	6.96743	9.7646	8.15759	9.04001	6.54623	6.35272	5.89978	6.04115	6.64707	6.93875	6.21594	6.53804	5.23032	7.86116	7.11481	8.15441	22.7014	24.8164	25.6406
ARL4A	11.441	10.3165	11.2752	11.6364	10.438	11.7118	10.4549	11.7099	10.6944	9.19902	10.1232	9.41409	7.80299	7.51179	4.42566	6.04705	4.8073	8.75108	51.6902	55.4963	56.8573
ARL4C	3.73784	4.75278	3.97068	4.41435	4.20858	5.25199	4.83023	4.48009	4.2745	3.56977	4.66312	4.73628	2.97572	1.18241	0.402333	2.35163	1.44219	2.28721	46.4996	47.3623	49.057
ARL4D	24.621	25.8762	25.491	40.4467	32.1113	29.6271	25.4223	26.122	26.1833	26.4202	27.4361	25.4161	14.7463	14.6758	12.07	24.1882	17.3063	16.1099	14.5728	12.7339	13.0412
ARL5A	127.98	126.269	122.829	148.185	139.717	142.993	128.939	128.998	129.99	131.571	134.196	132.557	113.672	109.338	137.598	121.613	100.28	136.636	204.312	202.065	204.242
ARL5B	141.81	129.287	139.274	163.658	163.875	156.041	131.687	128.5	138.377	133.631	131.822	140.802	136.883	139.733	175.015	172.072	130.759	184.071	447.975	406.755	418.264
ARL5C	0.0975089	0.0943012	0.0561889	0.0311968	0.03708	0.109798	0.0635556	0.0711125	0.0812643	0.0980706	0.169568	0.194909	0.0661271	0	0	0.201568	0	0.0994441	0	0	0
ARL6	4.94045	4.28127	3.7272	4.21157	3.81924	4.46511	3.76567	3.50822	3.33183	2.15755	2.96744	2.31941	4.56277	3.61679	2.01166	5.44234	4.90345	6.26498	18.6077	19.6241	20.933
ARL6IP1	391.953	400.855	404.748	380.835	356.505	399.938	418.657	432.483	434.114	421.056	408.15	419.327	372.891	369.399	537.919	331.983	319.013	426.615	289.771	290.906	298.272
ARL6IP4	79.9573	84.0978	81.9984	87.7878	81.7613	82.8973	80.525	79.2431	82.9383	77.5934	84.2245	80.8287	63.2175	48.0615	42.6473	59.3283	47.3039	51.512	132.918	120.015	110.591
ARL6IP5	23.4509	21.6516	23.4121	28.3891	23.4531	26.443	17.5096	17.0433	16.8542	18.7119	17.4994	17.8731	17.9866	16.3451	23.3353	19.7537	18.7485	28.6399	87.9654	80.4903	86.6876
ARL6IP6	55.06	55.7697	57.706	51.1316	47.8888	55.4113	52.2745	52.647	58.299	45.2301	45.7325	45.2188	59.4482	53.3476	70.0059	55.4985	52.3034	64.6386	85.517	76.8577	76.2516
ARL8A	110.023	114.614	118.746	112.979	110.165	112.744	102.007	104.346	103.011	98.6001	99.1634	103.126	62.8868	74.0745	42.2449	66.3831	83.4548	49.8215	25.2281	22.4473	24.5437
ARL8B	234.704	225.568	236.949	217.551	213.785	228.251	245.595	253.967	244.914	248.982	234.089	243.753	171.732	176.179	183.061	147.01	150.084	167.961	81.8151	79.3452	83.3816
ARL9	0.162515	0.320624	0.112378	0.327566	0.11124	0.201296	0.0953335	0.0948167	0.146276	0.235369	0.186525	0.253381	0.529017	0.278214	0.804665	0.268758	0.384584	0.49722	0.274219	0.394851	0.776989
ARLNC1	0.162515	0.339484	0.168567	0.249574	0.11124	0.420891	0.397223	0.0711125	0.130023	0.313826	0.271309	0.272872	0.264508	0.139107	0	0.134379	0.96146	0.0994441	0.0391741	0.0987126	0.335172
ARMC1	152.796	145.507	148.451	153.395	140.848	161.86	150.516	142.32	153.346	140.064	142.759	143.102	132.056	120.606	170.187	119.933	108.453	146.481	135.033	129.669	133.383
ARMC10	6.61435	7.11031	7.81026	10.3885	8.75087	7.96034	6.76868	6.61347	8.93907	8.78712	9.37712	8.9658	5.75306	5.70339	6.03499	7.25646	9.51846	6.96108	26.9714	23.1185	17.7336
ARMC12	0.146263	0.0188602	0.131107	0.0935904	0.22248	0.0731985	0.190667	0.165929	0.0812643	0	0.152611	0.0194909	0.0661271	0	0	0	0.096146	0.397776	1.17522	1.26352	1.18834
ARMC2	2.97402	2.41411	2.19137	2.72972	2.781	2.67174	2.44689	2.18078	2.56795	2.82443	2.8657	3.09905	3.76924	3.75589	2.01166	4.36731	4.90345	4.17665	3.21228	3.31674	3.80877
ARMC2-AS1	0	0	0	0	0	0	0	0	0.0162529	0	0	0.0194909	0	0	0	0	0	0	0	0	0
ARMC3	0.211269	0.207463	0.280945	0.202779	0.0926999	0.146397	0.143	0.118521	0.276298	0.215755	0.237395	0.2144	0.132254	0.417321	0.402333	0.671894	0.288438	0.198888	0.372154	0.177683	0.243761
ARMC4	0.130012	0	0.0374593	0.202779	0.12978	0.146397	0.0953335	0.0948167	0.0162529	0.156913	0.118698	0.136436	0.0661271	0	0	0.0671894	0.096146	0.0994441	9.18632	10.5425	10.3294
ARMC4P1	0	0	0.0749186	0	0.01854	0	0.0794446	0	0	0	0.0339136	0	0.0661271	0.0695536	0	0.0671894	0.096146	0.0994441	0.0587611	0.0987126	0.0152351
ARMC5	29.854	29.8369	29.3119	33.521	28.9224	27.9435	32.5882	33.1621	34.5373	29.3623	29.6066	30.3863	16.4656	16.5537	9.25365	20.1568	14.2296	13.2261	14.0831	13.7803	12.0357
ARMC6	104.107	109.276	109.419	102.56	94.1275	97.6834	106.313	107.024	109.382	103.68	104.64	103.302	79.9476	70.3882	63.9709	56.9766	61.7258	53.6004	72.4133	77.1143	80.8983
ARMC7	27.2862	26.4043	25.6971	24.1619	22.7671	23.9359	23.1184	21.0967	21.2262	17.6527	17.3638	18.068	17.7221	14.7454	8.44898	13.5723	17.4024	12.53	9.14715	10.4241	9.8571
ARMC8	50.6396	46.415	50.6262	51.9895	49.8911	48.494	48.2546	45.7017	50.4163	50.0944	49.0561	48.3569	78.6251	85.3422	94.5482	68.8692	72.8787	93.6763	56.5282	60.7478	62.281
ARMC9	32.0804	28.9693	32.2899	26.4549	30.2202	29.2977	34.7173	32.6881	36.0326	35.7761	35.2702	35.22	28.5669	28.9343	20.9213	32.6541	28.5554	23.3694	23.1127	26.2576	24.5132
ARMCX1	22.4433	20.105	21.3892	30.9472	25.6037	26.6077	20.1471	17.7307	20.2023	38.4044	36.9319	35.7853	11.6384	13.7716	17.3003	19.2834	13.4604	16.3088	60.5044	58.892	57.5277
ARMCX2	33.7706	35.3252	36.2231	67.4475	58.5122	57.3876	30.6338	33.5651	34.5048	43.5433	45.4612	43.0164	26.0541	25.0393	27.3586	44.5466	39.1314	36.3965	205.096	201.828	207.73
ARMCX3	31.7716	31.8172	33.5635	51.5527	47.0545	45.4197	29.3786	28.9665	27.7111	51.997	53.5327	48.084	22.8138	22.118	33.7959	41.4559	32.4974	35.3026	50.3191	46.4542	46.5432
ARMCX4	7.18315	6.37476	7.24837	10.6069	11.2352	8.67402	6.00601	5.78382	6.43613	10.5132	10.3267	9.80391	9.05941	7.23357	6.83965	18.4771	14.0373	17.9994	23.6024	28.4687	30.7444
ARMCX5	25.5961	22.8586	24.3485	48.3863	42.4566	39.5455	27.0747	26.8094	28.5563	43.2687	42.1207	41.3791	20.7639	24.4829	26.1516	44.4122	38.843	33.811	49.6336	48.0533	49.4683
ARMCX5-GPRASP2	3.12028	2.96106	3.2215	4.60153	5.562	4.50171	3.11423	3.20006	3.91694	5.06044	5.86706	4.97017	10.1836	12.2414	7.64432	16.9989	16.6333	16.5077	6.15033	6.15967	6.35303
ARMCX6	1.80391	2.18779	1.94788	1.29467	1.92816	2.10446	1.93845	1.58818	1.88533	2.05948	2.50961	2.45585	0.793525	1.0433	0	1.8813	1.73063	1.19333	10.3811	7.42319	9.40005
ARMH1	0.601305	0.226323	0.561889	0.499149	0.4635	0.530689	0.301889	0.545196	0.325057	0.529581	0.339136	0.350836	0.264508	0.834643	0	1.14222	1.34604	0.894997	0.450502	0.513306	0.304702
ARMH2	0	0	0	0	0	0	0	0	0	0	0	0	0	0	0	0	0	0	0	0	0
ARMH3	54.2799	56.2601	56.0016	53.8769	52.876	53.9839	52.0203	53.5714	55.5522	51.5655	50.9043	51.5534	67.648	78.8042	43.8542	70.1458	73.4556	62.5503	18.4314	17.946	19.0591
ARMH4	3.8516	3.67775	4.49511	5.56863	4.76478	5.43499	3.57501	2.98673	4.06321	3.17749	3.96789	3.07956	3.10797	2.9908	5.23032	6.31581	5.19189	4.37554	44.1492	43.8284	47.4116
ARMS2	0.0162515	0	0	0	0	0	0	0	0	0.0196141	0	0	0.0661271	0	0	0.0671894	0	0	0	0	0
ARMT1	660.07	652.659	665.408	752.529	690.633	729.24	636.414	656.511	647.286	713.444	676.628	696.916	598.582	519.982	737.476	585.018	528.419	685.07	129	127.26	129.27
ARNT	73.8467	78.7603	77.6344	71.2223	73.6223	73.5279	69.9907	65.2339	69.0909	70.6696	68.1494	68.6274	80.0138	80.1257	60.7522	71.8927	81.3396	66.8264	48.38	48.31	51.9973
ARNT2	0.243772	0.207463	0.168567	0.124787	0.24102	0.182996	0.174778	0.189633	0.471333	0.372668	0.661316	0.428799	0.198381	0.139107	0.402333	0.134379	0.096146	0.198888	14.6119	20.9863	19.7599
ARNTL	1.75516	1.90488	1.47964	1.90301	1.63152	0.98818	1.22345	1.09039	1.98285	1.84373	1.54307	1.63723	1.65318	0.97375	0.402333	1.8813	1.53834	1.69055	2.5659	2.40859	3.36695
ARNTL2	25.7586	24.4429	28.0195	35.19	32.6489	32.7746	25.74	24.8657	24.8181	26.1456	26.7748	25.5331	21.7558	20.3792	16.898	30.9071	29.4207	27.7449	32.3382	40.2748	38.6209
ARNTL2-AS1	0	0	0	0	0.01854	0	0	0	0	0	0	0	0	0	0	0	0	0	0	0	0
ARPC1A	70.4502	68.0666	68.3632	82.344	74.5122	79.6583	66.368	69.074	68.7658	68.3748	69.6925	69.6409	55.8774	45.2098	39.0263	47.4357	49.5152	44.4515	67.1444	66.5916	57.9695
ARPC1B	153.69	160.067	160.963	154.877	149.265	153.259	159.763	167.304	159.115	155.05	151.119	154.524	145.017	140.568	118.688	125.577	126.24	110.184	46.4213	47.007	47.6706
ARPC2	74.4643	75.1392	75.5928	81.3613	74.7903	79.6949	70.1019	71.9185	71.5938	69.8262	71.7951	69.6994	85.2378	70.1795	72.0175	81.4336	78.2629	78.7597	69.299	70.2439	70.7974
ARPC3	52.7198	55.5623	54.241	53.5649	55.0267	57.9915	49.7482	55.9419	51.9116	54.4292	52.8883	52.4305	71.1527	52.9303	40.6356	58.522	66.9176	66.6275	42.3864	41.2619	38.56
ARPC4	147.157	147.148	146.578	147.935	132.579	144.567	150.182	151.517	151.883	150.676	145.846	150.177	138.272	111.842	118.286	115.969	99.3189	108.593	149.547	147.457	151.147
ARPC4-TTLL3	0	0	0	0	0	0	0	0	0	0	0	0	0	0	0	0	0	0	0	0	0
ARPC5	149.481	152.655	148.844	160.851	152.51	157.212	156.363	158.131	163.422	151.088	148.338	147.429	118.169	104.469	144.84	108.377	85.1854	128.283	183.805	169.174	167.159
ARPC5L	57.5302	55.996	56.7883	59.7731	55.8981	56.1432	57.8198	56.5582	57.5188	58.1558	57.1275	54.8863	44.1729	37.2807	26.9563	39.0371	37.5931	33.7115	39.6442	44.3417	40.9519
ARPIN	18.8517	16.8799	18.43	24.6299	22.6744	23.3137	16.4132	15.2892	16.1878	16.7897	17.9403	16.7427	14.2173	12.8674	12.4723	15.4536	20.8637	14.7177	30.8888	31.6473	33.1211
ARPIN-AP3S2	0	0	0	0	0	0	0	0	0	0	0	0	0	0	0	0	0	0	0	0	0
ARPP19	455.903	455.305	449.586	427.396	428.2	470.502	478.828	478.99	488.691	444.22	437.503	444.528	337.05	319.738	356.869	268.489	275.555	320.608	658.36	648.325	651.696
ARPP21	0	0	0	0.0155984	0	0	0	0	0.0162529	0	0.0169568	0	0	0	0	0	0	0	0.0783482	0.0789701	0.0609403
ARR3	0	0	0	0	0	0	0	0	0	0	0.0169568	0	0	0	0	0	0	0	0	0	0
ARRB1	79.2097	76.3085	76.0049	62.69	64.1854	68.587	77.8239	77.9631	76.4534	69.0024	69.2516	69.7384	62.6885	60.3029	51.4986	53.214	58.4568	45.6448	18.5685	18.1631	19.379
ARRB2	15.8127	16.4084	19.0293	18.1721	18.6141	17.4395	14.1411	15.5736	15.944	12.2588	13.345	12.8445	11.3077	13.2847	4.42566	15.3864	16.7294	11.2372	24.1117	29.061	29.2971
ARRDC1	28.8139	29.6672	31.4658	31.2124	31.759	30.8532	28.1075	26.5487	29.3039	25.0472	23.3834	24.1102	23.2767	21.6312	12.4723	21.1647	20.9598	15.4138	20.9973	19.3082	16.2711
ARRDC1-AS1	17.2591	16.2952	16.5945	17.8602	16.8158	16.3599	17.8432	17.9441	17.0167	18.9668	18.0929	19.5883	17.0608	14.8149	10.0583	12.0269	13.5566	9.54663	44.0513	44.5589	41.089
ARRDC2	96.6476	97.4697	96.7199	94.8383	90.8459	88.68	92.4417	89.8388	91.6336	86.0079	88.1924	88.2352	52.3726	57.5904	45.4636	61.2767	63.841	47.037	24.425	23.8095	20.6283
ARRDC3	132.758	126.345	130.733	164.532	156.014	156.023	140.665	137.958	143.545	133.454	140.046	138.717	112.945	117.963	139.207	148.959	133.258	155.63	80.1894	55.4963	64.0178
ARRDC3-AS1	1.04009	0.943012	0.861563	0.967101	1.14948	1.07968	1.22345	1.39855	1.95034	1.21607	1.44133	1.63723	3.50473	2.9908	3.21866	2.62039	1.92292	2.98332	3.42773	3.39572	3.79354
ARRDC4	19.9893	19.973	20.2842	26.9384	24.8992	25.8391	24.8503	22.3293	23.6804	20.536	21.1282	19.9002	10.5142	10.0157	11.6676	13.4379	10.8645	15.3144	42.6018	42.7821	39.3979
ARRDC5	0.0487544	0.113161	0.0561889	0.155984	0.05562	0.0365992	0.0317778	0.0711125	0.0487586	0.176527	0.135654	0	0	0.139107	0	0.268758	0	0.0994441	0	0.0197425	0
ARSA	13.0174	13.636	14.272	19.8724	18.4102	15.4815	11.9961	12.6343	10.9382	10.9251	11.3441	11.2267	15.2092	14.1194	12.4723	20.8287	16.441	16.3088	10.4987	11.7468	9.73522
ARSB	21.5007	20.3125	19.5163	20.1063	17.9838	19.8734	18.5265	18.9159	20.1535	18.1234	20.7551	17.9511	16.3995	12.7979	14.0816	14.8489	12.1144	13.2261	33.7681	37.3924	35.2387
ARSD	12.2699	13.7491	12.5114	16.3471	16.0371	16.2135	11.4718	11.3543	11.8483	9.23825	10.988	10.5835	9.39004	11.4763	6.43732	14.5801	15.3834	10.8394	18.3726	19.1305	10.695
ARSD-AS1	0	0.0188602	0	0.0311968	0.05562	0	0.0158889	0	0.0325057	0	0	0	0	0	0	0.134379	0	0	0.352567	0.217168	0.213291
ARSF	0	0.0754409	0	0.0155984	0.0926999	0.0182996	0.143	0.0711125	0.162529	0.117685	0.0169568	0.0974544	0	0	0	0	0.096146	0	0.019587	0	0.0152351
ARSG	8.35326	8.1099	8.39088	10.3885	13.3303	11.5105	8.56412	8.13053	8.63026	8.25754	8.05448	7.07519	16.8624	17.5971	11.6676	24.121	24.998	18.4966	17.6088	18.4395	18.0231
ARSH	0.0162515	0	0.0187296	0	0	0.0182996	0	0	0.0325057	0.0196141	0	0	0	0.0695536	0	0	0	0	0	0.0394851	0
ARSI	65.591	64.8038	63.2875	41.9753	42.3083	49.9397	73.661	72.9615	74.3893	58.5089	57.9753	55.627	40.2714	34.3595	34.1983	20.9631	28.6515	21.5794	8.30491	9.25925	8.91252
ARSJ	0.227521	0.169742	0.224756	0.109189	0.0926999	0.164697	0.0953335	0.118521	0.0650114	0.0784564	0.118698	0.194909	0.198381	0.417321	0	0	0	0	14.2006	13.2867	13.026
ARSK	5.33049	4.01723	5.46906	9.68661	7.45307	8.91192	4.5919	3.86378	5.02213	4.04051	4.61225	4.89221	5.6208	5.77295	2.01166	8.19711	6.73022	8.85052	37.3133	31.667	32.2679
ARSL	0.390036	0.603528	0.692997	0.842314	0.6489	1.13458	0.44489	0.308154	0.34131	0.843407	0.949581	1.16945	0.132254	0.625982	0	0.940652	0.673022	0.397776	1.80201	2.3691	1.34069
ART1	0.357533	0.528087	0.52443	0.811117	0.4635	0.677086	0.397223	0.308154	0.34131	0.509967	0.457834	0.331345	0.132254	0.347768	0.402333	0.134379	0.673022	0.397776	0.156696	0	0.0304702
ART3	0.0487544	0	0	0.0155984	0	0	0	0.0237042	0	0.0980706	0	0	0	0	0	0	0.096146	0	0.0979352	0.15794	0.213291
ART4	0	0	0.0187296	0.0467952	0	0.0182996	0	0.0237042	0.0162529	0	0	0.0194909	0	0	0	0	0	0	0	0	0
ART5	16.9503	17.3703	16.8379	20.1531	16.4635	18.9767	16.445	14.9573	14.5463	18.4569	17.652	16.0605	11.5061	13.7716	8.85132	16.0583	15.4795	13.6238	17.4521	14.0764	15.9816
ARTN	4.14413	4.13039	3.95195	3.50964	3.20742	2.76324	2.54223	3.20006	3.4131	2.54983	2.81483	2.29992	1.7193	3.06036	0	2.82196	1.2499	2.18777	16.081	14.8464	14.1382
ARV1	5.41174	5.54491	4.13925	4.8979	5.32098	6.29507	5.25923	5.59419	6.06231	4.96237	5.40922	5.84726	6.28207	4.66009	2.414	4.63607	4.71116	5.8672	9.38219	9.12105	11.4873
ARVCF	14.1063	14.2395	14.6278	16.2379	15.2769	13.9443	14.9356	12.1365	13.0348	12.7884	13.3281	13.0589	8.53039	7.09446	7.24199	13.5051	7.88398	7.25942	43.7183	42.1108	38.7276
ARX	14.1713	12.8061	10.2638	16.7839	18.1506	21.3923	18.8919	16.8537	20.5111	23.3016	24.6552	24.7924	9.32392	7.85955	3.21866	10.5487	11.4414	10.2427	0.019587	0	0
AS-PTPRE	0	0	0	0	0	0	0.0158889	0	0	0	0	0	0	0.0695536	0	0	0	0	0	0	0
AS3MT	0.146263	0.264043	0	0.077992	0.11124	0.201296	0.190667	0.260746	0.146276	0.196141	0.101741	0.175418	0.132254	0.278214	0.402333	0.403137	0.384584	0	1.35151	1.20429	1.4321
ASAH1	37.1996	35.2875	35.2492	44.1123	39.6756	41.7414	32.461	32.4984	31.3192	31.8925	32.2688	31.049	31.6087	35.5419	43.8542	35.7448	32.3051	40.6726	50.75	48.3495	49.9863
ASAH2	4.68043	5.09226	4.68241	5.42824	5.24682	4.35531	4.97323	4.88306	5.1034	4.94276	5.42618	5.18457	4.6289	5.56429	3.62099	5.50953	6.53793	3.18221	3.50608	4.24464	5.16469
ASAH2B	11.6036	11.2784	10.2077	11.7768	10.9942	10.1197	11.8214	11.3069	12.596	11.1016	10.4284	10.759	11.5061	9.25062	13.6793	12.43	9.71075	12.53	15.3562	15.3202	16.6672
ASAP1	82.6388	80.3823	74.4129	67.1199	81.3535	74.1684	81.6372	83.1543	78.4038	81.4378	83.4106	81.8422	95.4875	101.34	89.3178	89.7651	88.4544	93.4774	31.9661	38.0241	43.6637
ASAP1-IT1	0.11376	0.226323	0.131107	0.0467952	0.16686	0.0182996	0.158889	0.0711125	0.0487586	0.117685	0.135654	0.0584726	5.81918	10.2244	10.4606	6.58456	4.13428	9.14885	0.783482	1.14507	1.27975
ASAP1-IT2	0.32503	0.264043	0.187296	0.218378	0.4635	0.256195	0.301889	0.450379	0.422574	0.411896	0.627402	0.506763	5.35629	6.81625	2.01166	6.11424	6.53793	6.06609	0.352567	0.296138	0.8684
ASAP2	38.646	37.2867	37.9275	81.7668	68.598	61.1207	31.0469	29.0139	31.2705	35.9331	42.1546	40.4826	32.8652	35.1941	33.7959	68.1973	56.2454	60.0642	39.9967	45.2499	46.4822
ASAP3	34.8432	34.0993	37.1971	45.3602	41.8633	39.6919	36.2585	35.7459	34.3585	31.3826	30.4205	30.6592	28.5669	28.8647	23.3353	41.3215	38.0738	23.966	78.7791	83.2345	86.5353
ASB1	55.1738	52.0354	52.2932	62.8616	58.4751	52.9408	54.4195	52.5048	53.1143	54.488	53.007	56.5235	50.7195	48.0615	48.6822	57.5813	47.7846	43.9543	76.2524	75.4362	80.0147
ASB10	0	0	0	0	0	0	0.0158889	0	0	0.0196141	0	0	0	0	0	0	0	0	0.176283	0.0197425	0.137116
ASB11	0.0162515	0.0188602	0	0.0155984	0.01854	0	0.0158889	0.0237042	0.0162529	0	0.0169568	0	0.0661271	0.0695536	0	0.0671894	0	0	0	0	0
ASB12	0.0975089	0.113161	0.168567	0.405559	0	0.384292	0.143	0.0237042	0.0162529	0.117685	0.135654	0.0584726	0	0.0695536	0.402333	0.403137	0	0.49722	0.901004	0.493563	1.00552
ASB13	3.96536	3.33826	3.74593	3.69682	2.53998	2.72664	3.97223	3.31859	3.08804	3.90321	3.91702	4.01512	1.38867	2.71259	1.60933	1.8813	2.4998	0.994441	42.2884	43.9271	43.5419
ASB14	0	0	0	0	0.01854	0	0	0	0.0162529	0	0.0169568	0	0	0	0	0	0	0.198888	0.019587	0	0.0304702
ASB15	0	0	0	0	0	0.0182996	0	0	0	0	0	0	0	0	0	0	0	0	0	0	0
ASB15-AS1	0	0	0	0	0	0	0.0317778	0.0237042	0	0	0	0	0	0.0695536	0	0	0	0	0	0	0
ASB16	0.195018	0.245183	0.149837	0.077992	0.05562	0.0731985	0.111222	0.189633	0.0487586	0.0392282	0.186525	0.253381	0.0661271	0.417321	0	0.335947	0.192292	0.198888	0.0391741	0	0.0914105
ASB16-AS1	14.5288	14.3149	14.7777	13.4926	16.4079	14.9691	18.8284	17.9204	18.4307	17.2016	17.7707	18.5943	22.6816	22.6745	13.6793	20.4256	22.5943	20.386	6.99258	8.05495	7.5566
ASB17	0	0	0	0	0	0	0	0	0	0	0	0	0	0	0	0	0	0	0	0	0
ASB18	0.0162515	0.0188602	0.0749186	0.0935904	0.0741599	0.0548989	0.0476667	0.0711125	0.0975171	0.0196141	0.0508704	0.0584726	0.0661271	0	0	0.335947	0.384584	0.298332	0	0.0197425	0
ASB2	0	0	0	0	0	0	0	0	0	0	0	0	0	0	0	0	0	0	0	0	0
ASB3	3.41281	2.8479	3.35261	3.8684	4.22712	3.84292	4.17878	3.69785	4.29075	3.64822	3.95094	4.40494	5.95144	6.19027	7.24199	5.77829	3.65355	4.9722	14.2398	11.5099	12.9498
ASB4	0	0	0	0	0	0	0	0	0	0	0	0	0	0	0	0	0	0	0.0391741	0	0
ASB5	0	0	0	0	0	0	0	0	0	0	0	0.0194909	0	0	0	0	0	0	0.019587	0.0394851	0.0152351
ASB6	70.3852	71.4049	66.0969	69.8341	66.058	62.7128	64.2548	63.1479	64.1825	68.5121	66.6911	69.5629	54.1581	44.7229	42.2449	52.4749	52.7842	40.7721	33.0042	35.8919	36.1681
ASB7	31.4141	31.1005	34.2191	35.5176	33.131	34.6412	26.0896	25.3872	25.6958	26.6163	24.5195	27.1508	18.2511	18.3621	17.7026	21.299	23.6519	24.5627	43.7575	42.6833	42.9782
ASB8	18.2992	17.5023	17.737	23.1636	22.3963	21.9961	15.7141	14.2225	14.9851	17.1035	16.9738	16.2944	15.3415	8.90286	8.44898	17.2005	18.1716	14.9166	6.81629	6.67297	7.26713
ASB9	0.11376	0.226323	0.149837	1.15428	0.51912	0.750285	0.0794446	0.0474084	0.243793	0.117685	0.288266	0.194909	0.198381	0.139107	0	0.134379	0.384584	0.298332	0.489676	0.572533	0.853165
ASB9P1	0.032503	0.0377205	0.0374593	0.0623936	0.05562	0.0365992	0.0317778	0	0	0.0392282	0.0339136	0.0389818	0	0	0	0.134379	0	0	0.0391741	0	0.0914105
ASCC1	42.6439	43.7746	44.6327	48.6982	46.0348	50.3789	44.1076	42.5727	44.354	41.2681	41.239	40.0538	35.7086	39.1587	33.7959	35.812	37.8815	39.8771	46.3625	47.2834	46.9545
ASCC2	59.0091	57.5049	53.5106	50.4608	54.8227	53.6728	60.2508	59.379	59.583	59.2738	55.9744	61.2988	60.1095	66.0063	38.2216	57.447	68.9367	44.9487	15.3758	16.9983	16.4082
ASCC3	166.025	155.503	160.176	140.089	142.925	135.271	163.751	162.018	164.024	159.502	161.174	160.956	270.592	273.624	377.79	253.103	231.904	300.023	263.544	256.534	267.955
ASCL1	0.195018	0.113161	0.224756	0.374362	0.24102	0.274494	0.413112	0.379267	0.22754	0.117685	0.37305	0.233891	0.198381	0.139107	0	0.268758	0.096146	0.298332	0	0	0.0304702
ASCL2	1.1376	0.82985	0.374593	0.233976	0.40788	0.457491	0.937446	1.30373	1.33273	1.15723	1.44133	1.18894	0.264508	0.0695536	0.402333	0.134379	0.096146	0.298332	1.44944	1.24378	1.09693
ASCL3	0.0162515	0	0	0	0	0	0	0	0	0	0	0	0	0	0	0	0	0	0	0	0
ASCL4	0	0	0	0	0	0	0	0	0	0	0	0	0	0	0	0	0	0	0	0	0
ASCL5	0.0650059	0.0565807	0.0561889	0.124787	0	0.0548989	0.0317778	0.0237042	0.0162529	0	0	0.0194909	0	0.0695536	0	0	0	0	0.372154	0.473821	0.472288
ASDURF	0	0	0	0	0	0	0	0	0	0	0	0	0	0	0	0	0	0	0	0	0
ASF1A	53.0611	51.8091	49.952	46.2649	42.9386	47.7254	57.8515	54.9937	57.3726	55.1157	51.9218	53.0542	49.4631	41.0366	48.2799	30.6384	32.4974	39.7776	58.6436	60.1752	61.1232
ASF1B	51.1434	52.6766	54.7467	58.1353	56.5655	59.6385	48.6836	45.9387	47.0032	44.7594	45.4782	45.3748	33.1297	31.7164	22.5306	39.2386	36.1509	31.0265	32.4166	39.2284	38.7276
ASGR1	0.146263	0.282904	0.206026	0.109189	0.16686	0.274494	0.111222	0.0711125	0.178781	0.196141	0.0508704	0.175418	0.198381	0.486875	0	0	0.576876	0.198888	21.8396	17.8275	15.4027
ASGR2	0	0.0188602	0.0187296	0	0.03708	0.0182996	0.0158889	0.0711125	0.0812643	0.0196141	0.0169568	0	0.0661271	0	0	0	0	0	0.0979352	0.197425	0.137116
ASH1L	125.023	120.856	113.539	93.684	127.073	107.016	125.665	124.352	121.896	124.236	127.057	126.067	324.948	383.24	341.178	338.03	332.665	345.469	148.196	163.33	166.398
ASH1L-AS1	8.15824	7.29891	6.42427	6.69172	6.3963	5.19709	9.62868	9.6239	9.65419	10.7878	10.4115	10.642	6.41433	7.72045	8.44898	5.97986	5.09574	6.56331	11.1059	11.0361	10.6493
ASH2L	245.235	245.428	253.543	316.445	280.732	294.807	233.345	245.812	233.521	255.984	251.893	254.005	257.896	257.974	250.653	304.234	302.379	294.454	35.8247	35.2404	37.4478
ASIC1	2.25896	2.33867	2.65961	4.35195	3.78216	2.96454	1.38234	1.73041	1.54402	1.60836	1.50916	1.85163	1.12416	2.43437	0.804665	2.88914	3.7497	1.29277	2.46797	3.63263	3.76307
ASIC2	1.1376	1.05617	0.767915	1.07629	0.68598	1.02478	1.27111	1.01928	1.414	1.00032	0.966538	0.916071	0.661271	1.46062	0	0.940652	1.34604	0.795553	3.13393	2.58627	3.01655
ASIC3	11.3923	10.1845	10.6384	9.40584	16.3523	9.6988	11.6148	13.3692	12.6285	14.1222	14.1929	13.5267	11.1755	18.1535	7.24199	13.9754	18.8446	10.5411	0.724721	0.493563	0.502758
ASIC4	0.390036	0.358345	0.449511	0.483551	0.815759	0.201296	0.413112	0.474084	0.45508	0.274598	0.356093	0.272872	0.46289	0.139107	0	0.134379	0.576876	0.596664	0.235045	0.197425	0.228526
ASIC5	0	0	0	0	0	0	0	0	0	0	0.0339136	0	0	0	0	0	0	0	0	0	0
ASIP	0	0	0.0187296	0	0	0	0.0158889	0	0	0	0	0	0	0	0	0	0.096146	0.0994441	0.0391741	0	0.0304702
ASL	11.8473	12.4666	12.3803	12.2915	14.0162	13.3404	11.9644	10.975	11.2957	12.3177	12.938	10.9344	13.1593	13.1456	12.07	13.5051	11.9221	11.3366	15.6109	15.6953	15.9054
ASMT	0	0	0	0	0	0	0	0	0	0	0	0	0	0	0	0	0	0	0	0	0
ASMTL	0	0	0	0	0	0	0	0	0	0	0	0	0	0	0	0	0	0	0	0	0
ASMTL-AS1	0	0.0188602	0	0	0	0.0182996	0	0	0	0	0	0	0	0	0	0.134379	0	0	0	0	0
ASNS	5.55801	4.37557	4.96335	8.40754	7.95365	6.69766	5.03679	5.76012	5.15215	4.727	4.83269	5.47694	5.75306	6.53804	0.804665	10.0112	10.3838	6.56331	7.48225	7.6601	9.36958
ASNSD1	76.512	73.5361	75.0122	85.7756	75.1055	82.9339	81.24	79.5749	80.5491	81.7908	82.054	80.7312	49.1985	50.7045	64.3732	47.9732	38.6507	53.8987	63.0899	67.3813	73.7987
ASNSP1	0.796323	0.77327	0.767915	1.12309	1.90962	0.98818	1.20756	1.09039	1.02393	1.43183	1.15306	1.24742	2.11607	2.15616	0.402333	2.62039	2.88438	2.88388	0	0.0592276	0.0457052
ASPA	1.59265	1.60312	1.06759	0.155984	0.44496	0.695386	2.76467	2.15708	1.95034	1.33376	1.33959	1.67622	1.38867	1.18241	1.60933	0.403137	0.769168	0.994441	0.0391741	0.0394851	0.0457052
ASPDH	0.0162515	0	0.0187296	0	0.01854	0.0182996	0.0158889	0	0.0325057	0	0.0339136	0.0389818	0.132254	0	0	0	0	0	0	0	0
ASPG	0.666311	0.509226	0.749186	0.639535	0.834299	0.402592	0.635556	0.331859	0.536344	0.529581	0.559575	0.487272	0.330635	1.11286	0.402333	0.335947	0.096146	0.49722	0.724721	1.12532	1.50827
ASPH	92.4059	89.3598	95.2964	108.752	100.32	105.955	93.6651	89.507	94.6729	93.3632	91.5329	90.6326	85.8991	87.4984	116.676	107.839	101.434	133.951	176.146	172.372	177.839
ASPHD1	3.2503	3.09308	3.83958	2.24617	2.85516	2.61685	2.62167	2.06226	2.76298	2.13794	2.06873	1.79316	1.58705	1.66929	1.207	2.08287	1.82677	0.696108	10.7925	9.25925	9.75045
ASPHD2	14.9514	15.8992	16.2199	18.2657	14.9432	16.0122	15.9684	15.9766	14.1237	14.5537	14.7016	14.7546	8.19976	8.8333	8.44898	9.33933	7.88398	7.65719	31.7114	34.7469	33.5019
ASPM	183.82	173.08	158.303	129.155	167.601	146.397	170.186	164.388	171.581	168.995	168.364	168.284	401.061	399.237	488.029	397.022	372.085	511.938	339.287	406.064	393.888
ASPN	0	0	0	0	0.01854	0	0	0	0.0162529	0	0	0	0	0	0	0.268758	0.192292	0	0	0	0
ASPRV1	0.422538	0.546947	0.5057	0.218378	0.48204	0.365992	0.44489	0.165929	0.520091	0.411896	0.271309	0.175418	0.132254	1.0433	0	0.0671894	0.096146	0	2.60508	2.30988	2.20909
ASPSCR1	18.803	21.048	20.9772	20.9799	17.9096	21.1361	25.5811	22.2345	22.4777	22.262	21.2808	21.6154	13.8867	10.9199	11.6676	11.8925	10.8645	11.1377	14.7295	14.9451	12.9803
ASRGL1	317.489	329.62	317.149	302.859	298.142	291.275	291.816	303.366	292.389	326.143	320.467	323.997	284.016	282.596	237.779	263.651	293.918	236.677	31.0063	34.1941	34.9493
ASS1	29.984	33.9861	35.3803	41.7725	37.3766	39.9298	33.1602	31.0288	32.3594	33.0498	31.2175	31.5168	32.27	30.7427	30.9796	36.1479	33.9396	33.5127	36.001	35.655	34.0199
ASTE1	12.1399	13.1456	10.9756	14.023	14.2758	13.5234	13.2831	11.0936	12.1084	11.9058	11.1237	11.6945	10.7787	8.55509	7.64432	11.9597	9.90304	12.53	7.48225	8.27212	8.66876
ASTL	0.0162515	0.0377205	0.0374593	0	0	0	0.0317778	0.0474084	0	0.0392282	0.0169568	0.0194909	0	0	0	0.0671894	0	0	0.411328	0.671246	0.335172
ASTN1	0.178766	0.169742	0.0561889	0.0311968	0.12978	0.0914981	0.0635556	0.0948167	0.0650114	0.0588423	0.0847841	0.0389818	0.198381	0.139107	0	0	0.288438	0.198888	21.1148	24.3623	23.3859
ASTN2	11.9448	14.5412	14.965	14.2569	13.3488	13.1208	14.1888	13.3929	14.53	15.6913	14.6846	15.0275	26.1863	29.7689	15.691	28.2196	21.1521	29.9327	30.5166	32.437	34.0352
ASTN2-AS1	0	0	0	0	0	0	0	0	0	0	0	0	0	0	0	0.0671894	0	0	0	0	0
ASXL1	21.3707	20.5199	18.2989	21.1202	20.9873	19.544	19.6387	20.2671	20.1698	21.5755	20.4669	21.7128	19.0446	15.2322	13.277	16.8645	19.6138	18.2977	29.1847	35.9906	37.0365
ASXL2	298.832	292.39	270.849	260.556	287.815	257.073	275.832	277.149	276.591	270.184	279.092	275.231	383.14	397.012	387.849	381.098	410.447	388.23	87.2211	107.182	117.645
ASXL3	0.308778	0.169742	0.318404	0.0623936	0.20394	0.182996	0.190667	0.213338	0.22754	0.470739	0.610445	0.740653	0.46289	0.556429	0	0.134379	0.384584	0.298332	1.9587	1.77683	1.93486
ASZ1	0	0	0	0.0155984	0.01854	0.0182996	0	0	0	0	0	0	0	0	0	0.0671894	0	0	0	0	0
ATAD1	92.5359	90.6989	84.7329	104.057	96.2411	89.1924	83.957	84.4106	85.62	88.0674	88.2941	84.493	104.282	99.1834	117.883	112.542	101.434	130.769	112.841	105.524	105.762
ATAD2	31.9667	28.9316	30.9039	29.3562	28.1622	29.0049	30.03	28.2554	28.1824	28.009	30.5901	31.5947	45.2309	46.6009	47.4752	41.9934	38.7469	52.6059	69.201	69.3752	68.893
ATAD2B	31.0078	30.6667	28.8249	27.2504	28.8668	28.2912	31.2535	28.2791	31.3192	31.1472	30.7766	31.6922	76.7074	80.4735	94.9505	71.3552	63.168	84.8258	68.0258	73.304	71.0564
ATAD3A	66.7936	70.2921	68.5692	58.7592	52.7092	57.4059	70.1337	70.9703	71.5613	63.9224	67.4033	63.4428	44.5696	39.2978	29.7726	30.168	37.6892	31.6232	37.8813	41.7949	35.772
ATAD3B	408.887	421.922	412.914	332.542	337.595	343.74	453.168	459.269	458.005	456.754	451.289	455.911	415.741	382.545	361.697	307.862	343.145	302.31	75.7431	77.5289	74.3472
ATAD3C	6.6306	4.90366	4.2329	3.16648	3.63384	3.07434	5.52934	4.71713	4.42078	5.68809	5.42618	5.47694	7.73687	8.76375	5.23032	3.96418	4.8073	3.87832	0.724721	0.612018	0.411347
ATAD5	101.767	100.846	100.372	101.452	112.167	96.805	94.6661	91.2374	92.8038	91.6764	94.7207	89.7165	199.042	191.064	264.735	233.954	205.272	273.173	118.247	129.61	134.236
ATAT1	0	0	0	0	0	0	0	0	0	0	0	0	0	0	0	0	0	0	0	0	0
ATCAY	77.4708	78.8924	85.4821	95.3686	83.0221	83.1535	67.6073	67.2962	67.1405	69.2574	68.3529	67.5164	46.1567	58.2859	35.4053	62.4862	54.8994	37.5899	56.7437	56.74	53.5513
ATE1	79.2097	71.9329	72.4088	71.9866	70.3407	73.8573	71.6272	68.0547	69.7897	65.1385	70.2351	68.7053	62.5562	61.694	77.6502	52.8109	48.8422	63.6442	68.8289	67.5984	68.3446
ATE1-AS1	0.243772	0.188602	0.337134	0.265173	0.24102	0.292794	0.58789	0.521492	0.780137	0.451125	0.576532	0.604217	0.595144	0.0695536	0.402333	0.201568	0.769168	0.696108	1.54738	1.52017	1.40163
ATF1	49.9083	48.0936	48.6034	40.4155	41.3442	46.4993	53.9746	52.6944	55.1459	51.7224	51.0739	49.9551	36.5683	34.6377	46.2682	25.8679	27.2093	31.4243	37.4113	33.819	36.3814
ATF2	47.0805	44.4724	44.7451	46.92	44.978	51.001	44.8544	41.672	45.9793	42.2684	44.6982	42.0808	60.4401	65.3108	94.1458	63.1581	54.1302	78.2625	99.5022	94.4877	105.716
ATF3	43.5865	44.3216	42.0668	38.918	39.3233	37.2946	46.4592	46.3891	48.7748	50.8986	53.397	49.9161	38.0231	36.3765	30.1749	31.7134	35.2856	27.1482	26.325	25.2902	28.9314
ATF4	478.85	495.119	495.774	569.092	555.625	566.245	485.295	510.138	473.413	485.371	476.707	492.184	300.349	333.44	240.997	357.784	447.464	302.012	487.189	496.801	492.931
ATF5	82.2812	86.8137	87.4112	147.639	135.805	127.036	92.7754	91.9011	94.5428	115.076	113.373	110.494	55.6129	56.6166	43.0496	101.926	117.875	65.9314	10.342	10.6807	9.76569
ATF6	75.4881	77.5344	77.3534	89.4413	79.1657	80.7196	75.9172	73.7674	76.746	82.2224	84.9197	81.8617	94.4295	92.3671	84.8922	113.147	105.088	106.902	81.0904	78.062	81.8581
ATF6B	2.94152	2.75359	3.7272	2.9013	2.81808	2.94624	3.74978	3.79267	3.46186	3.15787	2.91657	3.06007	2.04994	1.53018	2.81633	3.42666	3.36511	1.88944	1.0577	1.30301	1.06646
ATF7	63.8846	64.8415	63.9992	60.0227	71.1009	62.786	59.1862	57.2456	58.3315	58.5089	59.2471	59.798	57.5967	62.4591	45.8659	57.111	59.5144	54.6942	17.9613	18.9133	23.8581
ATF7-NPFF	0.032503	0.113161	0.0374593	0.0155984	0.05562	0	0.0635556	0.0237042	0.0325057	0.0392282	0	0	0.132254	0	0	0	0	0.298332	0.019587	0.0789701	0.0457052
ATF7IP	368.486	361.475	372.945	320.953	350.758	320.902	422.28	420.797	427.726	424.999	429.279	429.637	454.095	465.939	483.604	415.701	436.984	474.149	407.841	431.039	453.686
ATF7IP2	22.8171	20.8406	22.1572	21.5882	19.7636	20.1845	20.2425	18.987	19.6497	20.2614	20.789	21.4595	34.32	33.4553	42.6473	36.9542	26.7286	34.6065	14.7882	17.3734	16.7129
ATG10	7.29691	6.41248	6.68648	7.15967	6.17382	6.82576	7.07057	7.84608	6.66367	6.51189	6.96925	6.70486	8.59652	9.66795	8.44898	11.2206	9.13387	6.66275	23.4261	21.2824	23.3859
ATG101	55.5963	52.7521	51.3005	60.943	55.861	56.619	56.3897	55.6574	54.9509	57.489	55.8388	56.3871	31.1459	33.7335	21.3236	36.8198	26.1517	21.9771	60.1322	60.886	63.4998
ATG12	109.567	104.109	109.924	96.7881	93.5713	99.6048	116.879	110.936	116.598	117.135	115.289	112.891	104.944	100.714	127.539	93.662	92.9732	106.107	107.337	92.9083	95.4783
ATG13	170.787	174.099	175.497	186.339	174.22	179.592	171.489	168.869	175.807	154.873	160.106	159.377	153.018	156.287	117.079	152.453	164.314	135.144	72.4525	73.7976	75.5965
ATG14	67.6224	65.6713	67.5204	60.4282	60.5701	60.7913	69.1168	65.4947	66.9943	65.3738	62.7911	63.2674	77.7654	85.064	86.9038	72.8333	75.2824	81.2458	67.164	65.6439	68.0856
ATG16L1	107.715	107.541	110.224	92.1086	92.7185	97.1344	110.031	113.116	108.537	107.878	107.896	108.915	115.855	115.25	104.606	98.7013	96.6268	95.168	49.046	45.704	51.6622
ATG16L2	7.11815	6.48792	6.19951	11.7612	12.9965	7.83224	4.97323	6.16309	6.37112	6.35497	5.98575	5.63286	5.15791	5.35562	2.01166	18.074	13.2682	12.0327	4.17204	4.83692	4.32676
ATG2A	63.9333	62.9932	61.0024	51.6307	51.5968	46.1882	67.8298	66.0636	63.6462	58.0382	60.5528	58.9599	49.5953	49.383	35.8076	39.9777	48.8422	31.2254	9.48013	11.7468	11.3806
ATG2B	63.9496	60.1076	56.5261	62.7056	69.2654	61.3769	57.6926	53.7137	59.3229	59.1954	58.3653	56.8159	118.83	127.7	127.137	146.271	120.279	148.271	46.4996	56.9769	55.8366
ATG3	304.569	309.723	302.259	327.301	298.531	309.703	313.107	332.475	330.924	349.445	334.897	333.391	427.776	379.693	510.962	409.99	390.064	458.039	27.8724	27.3829	29.5865
ATG4A	12.4811	11.9385	10.9381	20.3091	20.7462	21.4289	9.46979	8.58091	10.3856	16.0836	15.2442	17.191	10.7787	11.4068	2.414	14.7145	15.2872	15.2149	1.42985	2.34936	2.8642
ATG4B	33.3155	34.2879	34.8746	27.9835	30.0904	26.9736	33.9546	31.7636	33.9522	33.5009	32.3197	30.9125	35.8409	34.5681	21.726	28.8914	30.6706	29.7338	24.0333	30.976	31.11
ATG4C	20.0543	18.1813	19.6661	25.7062	24.9548	24.9607	19.3845	21.1915	20.1373	20.7321	20.3651	19.5883	21.0284	22.6049	30.1749	28.0852	21.3444	31.2254	35.8443	33.9769	36.808
ATG4D	46.4467	45.0571	50.2329	46.0933	43.8841	43.3701	40.4055	39.7519	43.4926	41.935	40.849	40.0732	32.7329	33.4553	24.14	31.1087	30.6706	29.8332	24.5034	24.4807	22.0604
ATG5	145.256	141.772	147.908	166.809	149.303	163.58	141.84	139.262	145.561	144.399	142.997	143.687	148.257	135.421	189.901	140.963	133.258	184.867	90.9427	91.4474	94.488
ATG7	17.6816	15.8615	17.1564	19.2016	15.9815	16.122	17.732	17.3752	17.3418	15.8482	16.4651	17.6003	23.6074	29.6298	28.5656	27.6149	28.0746	29.9327	16.2768	16.6824	19.379
ATG9A	92.6334	93.6599	94.079	90.5643	92.6443	92.2118	90.2014	88.7722	88.4805	89.6757	90.6511	87.9234	67.5819	67.6756	52.3032	70.0786	73.071	59.4676	62.0126	59.4053	61.5497
ATG9B	276.096	261.309	246.126	144.051	230.897	140.742	279.597	274.779	280.232	323.554	329.657	328.402	302.796	352.567	220.478	266.876	279.977	226.136	4.58337	3.61288	3.35172
ATIC	98.6302	98.1487	101.458	106.256	99.0406	100.685	105.868	104.512	102.003	110.055	109.592	108.194	119.69	116.224	102.192	112.206	111.914	105.51	46.0491	58.6748	51.6469
ATL1	0.260024	0.0377205	0.206026	0.249574	0.1854	0.201296	0.174778	0.28445	0.325057	0.137299	0.101741	0.194909	0.396762	0.278214	0.402333	0.201568	0.288438	0	4.81841	5.76482	5.86551
ATL2	204.151	203.691	207.075	195.027	189.034	192.53	205.761	198.688	209.629	193.474	188.068	188.029	283.288	290.525	359.283	284.144	250.46	311.558	148.019	138.987	147.902
ATL3	206.134	197.693	204.059	188.85	189.757	191.048	202.647	198.854	208.865	200.456	197.242	194.87	209.821	192.942	257.091	198.881	167.775	230.71	94.7817	99.5221	98.1749
ATM	55.4826	49.2629	47.1612	55.1248	61.5713	53.3251	42.058	37.2867	44.289	42.9157	44.9864	44.8095	176.361	176.597	192.717	209.967	178.832	222.456	169.683	185.678	179.606
ATMIN	159.395	152.655	146.747	190.535	177.836	186.784	162.734	149.123	156.58	154.618	156.613	154.036	101.373	102.592	83.2828	112.206	124.028	109.886	152.27	169.608	174.746
ATN1	265.468	266.514	243.954	176.621	226.67	190.334	290.259	294.833	282.491	286.464	303.798	288.446	174.311	191.62	117.481	140.56	169.025	106.604	6.58125	10.4438	10.5884
ATOH1	0.503796	0.509226	0.973941	0.499149	0.6489	0.658786	0.858001	0.308154	0.877654	0.882635	0.847841	0.916071	0.46289	1.18241	0.402333	0.604705	0.769168	0.0994441	0.176283	0	0.0304702
ATOH7	0.032503	0.0565807	0.0561889	0	0	0.0182996	0.0953335	0	0.0650114	0.137299	0.0339136	0.175418	0.0661271	0	0	0	0	0	1.29275	1.26352	1.31022
ATOH8	1.41388	0.82985	1.14251	2.02779	1.63152	1.57377	1.11222	1.06669	1.23522	1.68681	1.72959	1.26691	0.595144	0.208661	1.207	1.34379	1.2499	0.49722	0.313393	0.177683	0.396112
ATOX1	6.12681	7.20461	6.63029	7.30005	6.87834	7.13685	6.26023	5.97345	6.80994	5.80578	6.61316	6.08115	5.68693	5.35562	4.42566	5.03921	6.34564	3.48054	12.6728	14.3726	14.8694
ATP10A	12.8712	11.8254	11.3689	2.63613	3.07764	3.00114	12.8382	11.8047	11.7346	15.0244	15.6342	16.8791	12.1013	11.9632	4.02333	2.95633	2.4998	2.28721	6.24827	7.95624	7.2519
ATP10B	0.032503	0.0754409	0.0561889	0.077992	0.01854	0.0365992	0.111222	0.0474084	0.0975171	0.0588423	0	0.0779635	0.198381	0.139107	0	0.0671894	0	0.0994441	10.6554	9.5159	9.75045
ATP10D	0.32503	0.320624	0.337134	0.670731	0.3708	0.420891	0.143	0.237042	0.260046	0.176527	0.203482	0.194909	0.793525	0.417321	0.402333	0.537515	0.576876	0.397776	7.34514	8.43006	8.79064
ATP11A	172.802	165.499	155.718	149.324	166.23	156.681	144.875	144.643	146.845	147.086	152.459	149.125	217.227	224.241	191.108	213.864	211.329	207.341	62.8744	80.0954	70.9193
ATP11A-AS1	0	0	0	0	0	0	0.0158889	0	0	0	0	0	0	0	0	0	0	0	0	0	0
ATP11AUN	0	0	0	0	0.05562	0	0	0.0237042	0.0812643	0.0588423	0.0169568	0.0194909	0	0	0	0.0671894	0	0	0	0	0
ATP11B	14.4476	14.3149	15.5269	20.044	18.9293	18.629	14.3795	13.5114	13.5061	13.5141	14.4472	13.1563	16.7963	20.3096	10.863	22.8444	23.3635	25.0599	59.0745	62.8207	63.4694
ATP11C	201.795	198.843	202.898	213.261	215.972	208.433	195.1	188.211	197.098	195.572	196.173	192.862	267.22	249.697	290.886	286.966	240.557	322.099	150.193	151.682	144.977
ATP12A	81.3549	74.9694	78.8892	100.937	101.006	96.1462	59.6946	59.7582	60.103	68.3552	70.3199	72.9544	73.5994	72.8226	63.1662	98.6341	106.241	86.1186	2.29168	2.90215	3.09272
ATP13A1	131.751	125.402	124.833	116.894	119.917	105.479	137.153	134.142	132.77	131.473	135.366	140.51	139.396	133.543	115.469	135.723	144.411	114.858	18.4706	21.3614	20.7654
ATP13A2	126.485	135.945	135.228	133.46	130.688	129.269	114.146	116.34	117.654	102.739	104.573	105.621	95.0246	104.748	91.3295	100.112	101.626	85.323	42.1121	44.9932	38.1639
ATP13A3	165.099	166.762	164.259	165.889	164.691	168.869	154.536	157.396	164.333	164.562	163.548	164.308	212.466	202.123	253.47	214.267	178.159	234.191	201.061	217.602	237.728
ATP13A4	0.0162515	0	0	0.0155984	0	0	0.0158889	0.0237042	0	0	0	0.0389818	0.0661271	0.0695536	0	0.0671894	0.096146	0	0.137109	0.138198	0.137116
ATP13A4-AS1	0	0	0	0	0	0	0	0	0	0	0	0	0	0	0	0	0	0	0	0	0
ATP13A5	0	0	0	0	0	0	0	0	0.0325057	0	0	0	0	0	0	0	0	0.0994441	0	0	0.0304702
ATP13A5-AS1	0	0	0	0	0.01854	0.0182996	0	0	0.0650114	0	0.0169568	0	0	0	0	0	0	0	0.019587	0	0.0152351
ATP1A1	221.296	219.759	217.638	193.249	182.341	194.525	245.277	242.02	242.216	235.605	233.733	235.294	266.757	262.982	220.881	210.639	235.654	229.119	173.953	181.414	181.998
ATP1A1-AS1	1.82017	1.62198	1.5171	2.43335	2.09502	2.25085	2.54223	2.37042	1.85282	2.0791	2.47569	3.13803	1.12416	0.834643	1.207	1.34379	1.73063	0.397776	4.19163	6.55452	5.78933
ATP1A2	0	0.0377205	0.0187296	0.0155984	0.01854	0.0548989	0	0	0.0162529	0.0196141	0	0	0	0	0	0	0	0	109.394	114.862	112.831
ATP1A3	94.2423	99.5821	100.784	95.9146	92.8483	86.1363	83.9411	85.9751	83.816	82.1635	80.1718	81.0236	77.6332	80.8908	70.0059	80.3585	86.0507	58.2742	7.65853	9.67384	10.6493
ATP1A4	0	0	0	0.0155984	0.0741599	0.0182996	0.0476667	0.0237042	0.0325057	0	0	0	0	0.139107	0	0	0	0.0994441	0.0783482	0.217168	0.0914105
ATP1B1	104.887	105.674	107.246	98.4259	89.6965	94.9567	116.053	116.245	115.184	99.4435	97.9086	94.6087	99.5212	93.8278	105.009	84.3227	81.3396	94.273	92.8426	87.5976	87.1294
ATP1B2	2.81151	3.65889	4.17671	99.1279	86.7486	65.2199	2.78056	2.48894	2.43793	2.45176	3.05223	2.51432	0.991906	0.97375	2.81633	56.9094	43.2657	24.9605	5.66066	5.11332	8.02889
ATP1B3	134.042	133.417	133.898	137.235	125.275	135.655	143.811	149.597	144.748	141.496	139.928	143.297	134.569	112.051	94.9505	106.697	112.587	122.615	194.225	195.55	185.411
ATP1B4	0	0.0188602	0	0	0	0	0	0	0	0	0	0	0	0	0	0	0	0	0	0	0
ATP23	0	0	0	0	0	0	0	0	0	0	0	0	0	0	0	0	0	0.0994441	0	0	0
ATP2A1	3.80285	3.80977	3.70847	2.9637	3.83778	2.78154	4.62367	4.24305	4.17698	3.35401	4.08659	5.20406	3.63699	5.70339	1.207	3.8298	3.5574	3.3811	0.803069	1.0661	1.29498
ATP2A1-AS1	2.69775	3.52686	3.95195	4.25836	3.8007	4.9592	3.89278	3.27118	4.04696	3.58938	3.76441	3.07956	2.71121	1.73884	0.804665	2.21725	2.4998	1.59111	12.1831	12.9116	10.9388
ATP2A2	408.757	410.983	409.805	343.945	366.647	358.526	444.143	443.197	443.719	405.071	403.64	405.859	450.325	440.135	442.968	380.158	430.35	404.24	247.678	292.466	276.395
ATP2A3	20.9969	22.2739	24.7793	24.0683	21.4508	20.3675	17.017	17.5174	16.8054	13.0826	14.9559	15.6902	18.5156	18.223	15.2886	19.8881	14.5181	15.0161	23.0148	26.0799	23.9191
ATP2B1	123.024	111.898	114.195	138.077	129.428	126.853	101.975	100.126	103.888	112.801	114.289	112.521	160.028	148.358	194.327	192.027	174.313	211.816	107.67	104.872	115.406
ATP2B1-AS1	1.43013	1.33908	1.27362	1.37266	1.52028	1.26267	1.93845	1.56448	1.38149	1.41222	1.64481	1.57876	0.46289	0.695536	0.402333	0.739084	0.576876	0.696108	1.76283	1.91503	1.70633
ATP2B2	0	0.0188602	0	0	0	0.0182996	0	0	0	0	0	0.0194909	0.0661271	0	0	0	0	0	0.959765	1.32275	1.55398
ATP2B2-IT2	0	0	0	0	0	0	0	0	0	0	0	0	0	0	0	0	0	0	0.019587	0	0
ATP2B3	0.130012	0.0943012	0.112378	0.280771	0.14832	0.164697	0.0317778	0.0474084	0.0812643	0.0784564	0.237395	0.116945	0.0661271	0.139107	0	0.0671894	0.096146	0.198888	0.274219	0.335623	0.578933
ATP2B4	340.712	341.446	334.156	379.384	400.445	374.575	329.743	316.569	324.456	312.825	320.145	316.201	408.665	437.005	401.528	522.196	506.497	470.569	54.5499	56.6018	62.86
ATP2C1	82.3625	79.081	82.1669	88.7393	81.8726	87.8382	84.3383	73.5541	85.2625	82.7323	82.1388	85.1556	116.582	111.773	142.426	127.391	110.28	146.581	66.596	61.8336	63.4236
ATP2C2	2.1452	2.13121	2.11645	2.26177	2.94786	3.65992	2.288	2.01486	2.35666	2.49099	2.32308	3.25498	2.64508	2.8517	3.21866	4.09855	3.5574	1.69055	0.763895	1.42146	1.31022
ATP2C2-AS1	0.715065	0.886431	1.12378	1.06069	1.40904	0.658786	0.73089	0.805942	1.12145	0.784564	0.780013	0.838108	1.65318	2.15616	0.402333	4.90483	2.11521	1.39222	0.842243	0.947641	1.26451
ATP4A	0.0975089	0.132022	0.374593	0.249574	0.22248	0.219595	0.174778	0.118521	0.211287	0.117685	0.152611	0.194909	0.396762	0.278214	0	0.537515	0.096146	0.0994441	0.391741	0.612018	0.533228
ATP4B	0	0	0	0	0	0	0	0	0.0162529	0	0.0169568	0	0	0	0	0	0	0	0	0	0
ATP5F1A	287.732	295.521	303.027	291.628	271.87	295.429	291.863	306.708	298.012	284.679	278.804	280.298	329.247	296.229	329.51	277.358	276.901	280.034	400.986	392.56	375.682
ATP5F1B	460.534	484.689	493.863	471.961	446.999	472.496	470.788	505.492	472.568	473.818	456.969	472.576	497.143	455.298	535.907	425.107	458.52	426.416	406.96	401.504	387.581
ATP5F1C	59.0741	59.9001	61.2272	60.7714	56.6582	61.8893	62.4593	63.5746	64.4426	66.0799	63.7237	64.0275	90.9247	81.7254	126.735	76.7975	72.5903	79.8536	48.4388	48.0138	49.6054
ATP5F1D	96.3875	104.41	103.669	115.491	97.3349	112.689	100.37	96.6182	100.589	91.8333	92.2959	88.9174	71.9463	62.7373	47.0729	65.1737	60.7643	61.8542	34.6495	36.425	30.8663
ATP5F1E	3.96536	3.71547	2.54723	2.74532	3.55968	2.65345	5.19567	4.76454	4.30701	4.4524	4.74791	4.77527	3.50473	4.10366	3.21866	3.22509	3.26897	3.48054	11.4584	12.7142	12.1576
ATP5IF1	47.6818	53.3745	47.7793	45.3602	47.7405	50.6534	57.9151	60.3745	57.5838	58.7443	57.704	57.9269	41.6601	37.2807	30.1749	32.3853	34.9972	32.6177	92.9993	90.0259	85.2555
ATP5MC1	38.4673	41.7566	42.7223	40.3531	39.6756	41.3022	42.4075	48.3565	43.5414	43.4256	41.8494	44.3223	39.4779	31.9946	32.5889	34.1322	26.4402	29.2366	25.8745	27.1657	27.5298
ATP5MC2	83.4839	85.7009	85.5383	87.2263	86.5076	86.3376	83.7346	90.7159	80.094	84.733	83.631	84.0252	99.3229	80.8212	65.1779	85.8681	77.8783	86.3175	141.36	139.639	133.231
ATP5MC3	130.483	127.646	126.35	113.229	114.002	120.21	136.327	134.521	138.686	140.143	139.232	137.255	149.05	126.657	137.195	107.302	101.242	138.227	82.912	83.5306	83.1988
ATP5MD	14.6426	13.6737	12.4927	15.1772	14.5168	13.9077	15.158	14.341	16.6267	15.3971	15.1933	14.2283	17.9866	12.6587	16.0933	15.7895	9.42231	14.8172	17.9026	19.4464	18.084
ATP5ME	6.20807	7.11031	6.42427	5.75581	5.98842	5.38009	8.18279	8.29646	8.04516	8.39484	9.19059	8.22515	9.91906	7.79	7.24199	6.9877	5.48032	5.66831	10.0286	9.08156	9.46099
ATP5MF	33.0068	34.1936	32.7394	31.4932	30.6651	34.6229	33.0807	36.7178	34.6836	36.5019	35.4397	37.9877	31.8071	27.7519	33.3936	24.0538	25.5748	23.4688	27.6177	28.3108	29.4647
ATP5MF-PTCD1	0	0	0	0	0	0	0	0	0	0	0	0	0	0	0	0	0	0	0	0	0
ATP5MG	41.2625	41.6434	39.4821	41.3046	38.3592	39.9847	45.8554	43.7342	46.7269	50.0748	49.073	46.3688	32.8652	30.3254	34.6006	26.2039	26.4402	22.7727	68.0846	63.7486	63.3322
ATP5MGL	0.975089	0.81099	0.973941	0.717527	0.982619	0.841783	1.09633	1.01928	0.942665	1.07878	0.830884	0.66269	2.11607	0.765089	2.414	1.41098	1.44219	1.29277	3.52567	2.86267	3.90018
ATP5MPL	65.2822	64.8226	65.6848	65.2169	59.2353	66.0982	67.3054	71.1125	69.5947	72.4741	67.2338	71.2002	74.0623	62.2504	55.9242	52.7437	57.5915	59.0698	60.6611	59.504	60.0872
ATP5PB	135.895	134.907	136.857	139.996	123.643	137.247	141.443	145.283	144.667	148.479	139.266	143.238	136.023	110.59	142.426	99.1716	106.818	110.98	125.67	125.977	126.756
ATP5PD	31.4466	32.7037	34.1254	35.4864	32.241	37.0018	35.1781	37.097	36.4551	32.9713	33.9136	32.2964	51.1824	36.5156	47.0729	36.7526	41.8235	39.3799	38.4885	37.6687	34.675
ATP5PF	31.2191	31.1571	28.1132	28.857	28.1993	32.9393	30.2843	32.2377	34.0172	33.3832	34.1001	33.4269	30.7491	25.9435	20.519	19.2162	18.46	24.2644	29.3806	28.37	28.581
ATP5PO	44.0253	43.7746	47.2923	48.2147	42.8088	47.1398	47.1265	49.2336	49.0836	44.9948	45.6647	47.4213	52.4388	41.1757	49.4869	41.1199	34.4203	40.5732	63.3249	61.8336	58.6094
ATP6AP1	182.732	189.64	193.852	220.405	201.196	215.496	188.141	192.075	186.566	206.223	206.381	205.2	152.489	155.522	104.606	166.63	193.446	140.216	38.038	38.1031	39.8093
ATP6AP1L	3.39656	2.81018	2.90309	4.02439	5.4693	4.22721	3.87689	3.67415	3.77066	3.41286	4.18833	3.21599	5.09178	4.86875	5.23032	12.2285	10.3838	8.65163	7.32556	7.12705	7.02337
ATP6AP2	193.523	192.092	194.376	254.082	233.289	251.126	184.486	189.183	197.277	220.168	208.62	204.771	198.315	166.859	198.35	232.408	249.787	296.542	97.8373	94.7641	96.8799
ATP6V0A1	67.9312	66.5578	67.7451	51.1472	57.7521	51.1474	69.8635	68.9555	67.2543	68.2375	67.5559	66.269	82.5927	93.3409	64.3732	71.4224	79.2243	70.307	20.4293	22.6447	22.4565
ATP6V0A2	50.8184	46.3019	50.7761	47.7623	49.0753	48.6221	46.6657	47.5032	52.5617	46.6424	49.3782	47.5383	65.0029	63.572	61.9592	64.905	60.1874	67.5225	45.2853	56.3057	50.291
ATP6V0A4	0.780071	0.226323	0.749186	0.249574	0.24102	0.329393	0.699112	0.426675	0.698873	0.176527	0.271309	0.194909	0.396762	1.18241	0	0.134379	0.096146	0.49722	1.25357	1.10558	1.27975
ATP6V0B	43.3589	43.8312	44.8949	39.4172	38.1368	39.271	50.924	51.0351	52.1229	52.2716	52.7526	51.0856	46.0244	39.576	39.4286	39.1714	29.4207	30.5293	36.236	35.1022	36.7927
ATP6V0C	245.576	260.743	248.767	213.823	218.716	228.782	276.118	293.647	263.345	261.123	259.371	265.232	150.968	161.99	98.1691	111.333	143.258	101.532	24.7776	29.9692	29.6475
ATP6V0CP3	0	0.0188602	0	0	0	0	0	0.0237042	0.0325057	0.0196141	0	0.0194909	0	0.0695536	0	0	0	0	0	0	0
ATP6V0D1	60.8293	63.5024	60.5155	60.1319	51.6524	61.2854	66.5269	63.4561	63.89	65.2954	65.9789	65.0021	39.3456	35.1246	22.933	30.9743	32.9781	28.7393	28.5579	30.8181	31.7651
ATP6V0D2	1.30012	1.26364	0.955212	2.27737	1.7613	1.33587	1.46178	1.54077	1.93409	1.3926	1.30567	0.935562	1.19029	1.25196	1.207	1.20941	1.2499	0.795553	0.019587	0	0
ATP6V0E1	83.1588	87.9453	86.2313	87.2263	82.9479	89.6316	88.9779	89.6729	82.2719	86.5767	84.6145	88.3327	64.2755	61.694	72.0175	61.2096	65.4755	56.3848	33.0825	35.734	37.9354
ATP6V0E2	31.8529	31.4966	32.2712	39.0428	29.2932	36.6907	32.5405	27.8524	33.5134	26.7144	27.894	27.1508	23.8057	18.849	10.863	18.8802	21.729	18.7949	24.9343	26.4747	27.1794
ATP6V0E2-AS1	1.36512	0.641248	1.46091	0.967101	0.908459	1.11628	1.44589	1.37484	1.20271	0.76495	0.949581	0.994035	0.396762	0.486875	2.01166	0.604705	0.48073	0.696108	2.89888	4.5013	2.9099
ATP6V1A	290.69	275.982	293.025	316.57	282.865	290.616	275.768	266.293	278.314	267.478	262.051	261.529	248.241	226.814	285.656	262.979	230.27	276.653	185.156	176.222	183.811
ATP6V1B1	30.9266	33.3072	31.8778	29.091	27.0313	28.2729	34.5743	32.5932	32.652	30.7549	30.1492	31.1854	19.1769	23.9264	14.484	24.3898	19.9984	16.4083	0	0	0.0152351
ATP6V1B1-AS1	0	0.0565807	0.0187296	0.0155984	0.03708	0	0.0476667	0	0.11377	0.0392282	0.0339136	0.0584726	0	0	0	0	0	0	0.0979352	0.0592276	0.167586
ATP6V1B2	120.326	115.444	115.337	93.9804	92.255	96.6586	125.221	122.29	125.878	117.881	123.937	121.428	113.408	104.678	111.044	79.4851	79.8974	86.3175	65.1857	68.7632	69.8833
ATP6V1C1	91.1708	90.1897	95.4275	90.4707	88.3616	93.5477	97.3673	94.6271	94.8516	92.049	92.8555	90.5156	86.362	84.9945	110.641	72.1614	73.3594	76.1742	74.5483	77.9632	81.8733
ATP6V1C2	5.28173	4.86594	4.79479	4.9135	6.82272	5.87418	5.21156	5.35714	4.8271	6.04115	6.34185	6.02268	4.95953	5.00786	4.02333	6.31581	5.57647	5.36998	1.23398	1.36223	1.49304
ATP6V1D	31.8041	31.4589	30.6417	35.0964	32.445	32.7014	34.1612	34.9874	34.001	35.07	35.5923	36.1361	25.2605	24.5524	28.1633	24.9273	22.402	27.7449	45.4224	46.928	50.9766
ATP6V1E1	76.0082	74.5545	79.7883	80.0978	69.7845	75.4676	79.9371	81.8979	79.0864	79.3587	76.7804	77.6322	83.8491	73.1008	71.2129	63.3596	63.9371	62.3514	56.3323	55.5555	55.7299
ATP6V1E2	4.19288	4.63962	5.00081	5.95859	5.50638	5.12389	3.90867	3.24747	3.21806	3.98166	4.91748	3.48887	2.11607	4.24277	3.62099	5.17359	4.61501	3.67943	11.7131	13.9777	12.9194
ATP6V1F	82.135	86.6062	89.8835	94.1052	87.3604	94.8835	85.5618	87.4447	86.9365	87.9497	82.6136	85.1167	74.0623	64.4762	56.3266	58.7907	57.6876	55.092	48.3017	44.9735	48.478
ATP6V1FNB	1.25136	0.924152	1.1987	0.811117	0.815759	0.805183	1.60478	1.28003	1.49526	1.19646	1.40742	1.24742	1.25641	1.25196	0	1.07503	0.576876	0.0994441	0.568024	0.592276	0.746519
ATP6V1G1	181.919	183.661	182.839	154.83	154.401	173.316	198.786	206.843	200.203	190.335	189.272	189.12	148.455	154.548	222.49	126.786	120.952	152.945	127.022	120.765	127.548
ATP6V1G2	0	0.0188602	0.0936482	0.0935904	0.0741599	0.0365992	0.0158889	0.0237042	0	0.0588423	0.0169568	0.0389818	0.264508	0.0695536	0	0	0.096146	0.0994441	0.176283	0.138198	0.289467
ATP6V1G2-DDX39B	0.682562	0.754409	0.749186	0.717527	0.964079	0.420891	0.794446	0.805942	0.666367	0.686494	0.729143	0.526254	0.529017	0.625982	0.402333	0.940652	1.44219	0	0.254632	0.454078	0.472288
ATP6V1G3	0	0	0	0	0	0	0	0	0	0	0	0	0	0	0	0	0	0	0	0	0
ATP6V1H	23.3209	22.802	24.4235	31.1656	24.6767	26.3332	24.5484	22.6849	24.2167	24.5373	26.0626	22.9992	28.8975	28.9343	27.7609	31.9822	24.8057	37.6893	24.0529	23.6516	23.9648
ATP7A	13.8625	13.7491	12.1555	26.8293	24.3801	21.7766	9.91468	9.0787	9.52417	16.7701	17.6012	17.5808	20.7639	18.4317	11.6676	38.9027	38.4584	36.8937	12.6728	13.4644	12.7213
ATP7B	22.2645	21.4818	19.0855	19.8256	21.5249	20.1662	19.9088	20.03	21.3237	16.672	16.8212	18.263	32.799	34.429	29.7726	35.0729	29.7091	30.231	21.5849	25.7048	26.9661
ATP8A1	0.341281	0.226323	0.430782	0.639535	0.38934	0.530689	0.603779	0.237042	0.536344	0.235369	0.525661	0.565235	0.793525	0.695536	2.01166	0.537515	1.53834	1.78999	80.3852	85.5641	90.4355
ATP8A2	0.942586	0.716689	0.674267	0.68633	0.741599	0.731985	0.762668	0.900759	1.04018	0.961091	0.712186	0.623708	1.58705	1.32152	1.60933	1.74692	1.73063	1.09388	18.8036	21.6576	24.7875
ATP8B1	40.8075	41.6811	40.2687	26.6109	24.825	25.8574	49.3986	48.5462	51.7816	46.8385	47.4621	44.7121	52.4388	57.3817	49.4869	36.887	34.0357	30.1316	7.03175	5.82405	6.87102
ATP8B2	572.897	576.388	583.784	407.961	467.857	498.829	609.658	614.839	597.195	607.606	607.257	611.643	495.093	511.149	431.301	375.79	440.541	397.677	72.3937	75.3967	74.3167
ATP8B3	21.2407	23.5753	23.8241	18.9833	18.9479	16.2867	18.9555	17.5411	16.5942	17.8096	19.1951	18.107	16.0028	16.4842	10.4606	13.7066	12.6913	9.14885	17.6479	14.412	12.8432
ATP8B4	0.568802	0.867571	0.468241	0.421157	0.57474	0.457491	0.540223	0.782238	0.373816	0.33344	0.457834	0.760144	0.46289	1.11286	0.402333	0.335947	0.384584	0.696108	0.33298	0.375108	0.716049
ATP8B5P	24.3122	24.7446	25.6971	18.8273	24.343	26.1319	24.7231	26.1694	23.3716	20.791	20.9756	23.9933	7.0756	9.18107	9.25365	10.6159	9.51846	9.54663	33.8856	31.7657	32.6793
ATP9A	117.547	117.405	118.072	96.1642	109.201	108.462	130.988	124.447	131.778	117.587	118.494	121.623	153.481	159.139	158.519	131.019	134.797	137.631	27.9703	34.3717	33.0601
ATP9B	18.7055	18.087	18.3738	18.3281	16.4264	16.2501	18.4152	15.5499	17.6668	17.28	16.7025	18.2435	43.3132	49.383	37.8193	47.3014	47.5923	41.1698	11.7914	17.4327	15.9511
ATPAF1	80.9649	82.3249	86.4186	93.1225	81.5759	90.5465	91.3771	88.1559	92.4137	89.5776	87.7176	86.5395	62.1594	54.3909	51.0962	52.9453	53.5533	52.3076	95.8982	101.2	103.004
ATPAF2	18.6079	18.2944	18.0179	19.732	19.9119	19.6172	20.4649	20.0537	19.1296	18.3784	18.466	15.7291	18.9123	20.727	13.6793	16.4614	16.0564	16.6072	11.3997	10.2266	11.7615
ATPSCKMT	11.5223	10.392	11.5187	8.57912	9.02897	10.7602	12.6476	12.7766	12.1409	12.6707	12.3785	12.1818	14.9447	13.4934	13.6793	11.4894	12.0183	14.9166	20.2726	21.8747	23.98
ATR	17.7629	17.4269	18.1678	25.2694	24.8436	21.0446	15.301	16.3559	14.8389	18.9472	17.1264	19.0816	43.3794	49.5221	52.3032	66.3831	55.4763	73.9864	68.1629	76.7984	79.6642
ATRAID	32.8117	33.4392	32.6458	34.4257	33.9838	37.624	36.6081	33.8259	36.2276	32.5594	33.1167	31.2829	31.9394	30.4645	27.3586	28.8914	26.344	29.8332	73.4906	69.0396	67.3695
ATRIP	2.66524	2.13121	2.56596	1.21668	2.0394	1.18948	3.22545	3.08154	3.1368	3.37363	3.44223	3.60581	2.97572	4.86875	1.60933	2.48601	4.42272	3.08277	2.91847	3.55366	2.48332
ATRIP-TREX1	0.55255	0.528087	0.636808	0.545944	0.33372	0.237895	0.794446	0.711125	0.828895	0.568809	0.780013	0.682181	1.19029	1.18241	1.207	1.47817	0.288438	0.795553	0.274219	0.513306	0.304702
ATRN	83.4839	82.1175	83.5529	93.762	88.8992	88.5885	77.3472	75.9956	75.9983	78.4172	81.3927	84.6099	91.3876	94.5233	88.1108	107.57	113.164	101.632	97.426	93.2835	95.1279
ATRNL1	0.11376	0.301764	0.131107	0.218378	0.2781	0.109798	0.317778	0.189633	0.195034	0.137299	0.152611	0.0779635	0.661271	0.556429	0	0.403137	0.096146	0.49722	28.8517	33.049	30.3788
ATRX	183.317	169.78	166.3	191.424	210.484	190.005	156.156	141.04	153.427	208.478	208.247	210.424	346.837	340.534	451.015	433.305	396.218	541.473	290.711	275.428	302.081
ATXN1	42.5139	45.5475	44.7451	24.5987	32.7787	32.3537	41.4542	43.829	43.8339	43.9552	42.4599	39.7419	50.6533	60.3725	48.2799	36.2823	33.6511	49.1254	4.9947	3.86954	3.85448
ATXN1-AS1	4.12788	3.99837	4.71987	3.21327	4.02318	3.25733	5.10034	4.59861	4.81084	4.5897	4.30703	4.4829	3.76924	4.86875	2.81633	3.29228	2.98053	3.97776	1.41027	0.789701	1.27975
ATXN10	58.4891	57.1465	60.684	71.7215	59.5875	68.1844	53.9587	54.0929	54.6746	55.6452	53.5327	56.3286	51.2485	40.9671	33.3936	47.3014	44.9963	52.8048	104.614	104.951	102.715
ATXN1L	218.046	218.477	210.053	192.469	208.093	202.778	216.328	209.545	213.481	217.775	222.032	220.442	155.465	153.992	119.09	140.426	149.796	125.001	91.1385	97.1332	101.862
ATXN2	73.5217	73.951	70.9666	63.0332	76.6443	62.4383	68.7037	68.8844	69.3184	69.4143	72.6769	68.5299	99.4551	116.433	84.4898	99.3731	107.491	99.3446	15.082	22.8816	20.6283
ATXN2-AS	0.357533	0.565807	0.430782	0.483551	0.44496	0.439191	0.603779	0.545196	0.45508	0.568809	0.525661	0.506763	1.19029	0.278214	0.402333	0.604705	0.192292	0.696108	1.72366	0.987126	1.1274
ATXN2L	322.186	320.209	307.878	250.62	307.597	247.356	337.322	337.998	333.46	326.869	336.898	335.009	334.338	343.316	271.977	310.146	340.261	271.98	23.3869	33.1674	32.664
ATXN3	34.9082	34.0616	35.193	31.54	35.2816	33.6164	32.747	31.1236	34.6673	32.1279	28.2331	31.7701	54.621	61.9722	52.7056	63.6284	55.6686	65.1359	49.3985	51.3503	54.0084
ATXN3L	0.0162515	0	0	0	0	0	0	0	0	0	0	0	0	0	0	0	0	0	0	0	0
ATXN7	94.8436	91.9625	92.6181	83.5607	93.8309	86.118	98.4159	96.9264	96.9157	91.0683	91.889	90.3012	124.054	132.082	108.227	118.321	121.048	131.167	42.073	43.7494	46.7108
ATXN7L1	72.0753	71.4049	72.1278	66.7456	80.3523	73.0887	69.6093	69.311	68.5545	67.0606	68.1325	68.4325	83.0556	94.3842	78.8572	88.7572	99.415	90.1958	37.2546	44.2035	46.3451
ATXN7L2	11.0998	10.7315	10.3762	8.25156	10.4566	8.56422	13.156	12.1602	13.7174	11.3958	12.1241	11.4217	9.32392	9.25062	3.21866	10.0784	10.8645	8.05497	2.93806	3.13906	3.88495
ATXN7L3	145.922	149.015	151.111	147.265	142.183	141.822	136.232	128.903	142.863	130.081	132.857	128.367	88.4119	84.438	92.5365	90.0338	90.858	81.3452	101.911	108.702	114.842
ATXN7L3B	127.509	125.666	122.099	164.563	154.086	158.676	135.374	134.26	135.24	136.652	137.062	136.729	76.1784	71.7097	66.3849	103.808	103.453	80.4503	329.709	329.582	338.219
ATXN8OS	0	0	0	0	0	0	0	0	0	0	0	0	0	0	0	0	0	0	0	0	0
AUH	26.945	27.0079	27.7386	26.1585	25.3812	26.754	26.6457	26.5487	27.4998	24.9688	25.1639	26.3517	39.4117	33.6639	37.8193	31.7134	33.4588	36.8937	27.5981	25.9812	22.3499
AUNIP	83.7276	79.1941	83.6091	76.6974	77.1263	77.81	87.1983	85.0032	86.6602	88.2439	84.7671	86.0132	78.4928	71.9184	62.3615	60.2017	66.0523	56.5837	54.4128	58.892	56.3698
AUP1	84.0202	85.3614	83.8339	67.2759	78.5168	72.9972	93.3315	96.8553	92.9826	92.8924	96.1621	94.7257	79.9476	79.2911	57.5336	62.8221	68.9367	54.8931	27.7353	29.5546	27.865
AURKA	132.758	125.609	126.556	123.305	116.134	128.207	140.935	138.741	137.109	142.536	144.625	143.687	93.2392	104.33	78.8572	83.3821	95.2807	82.638	148.568	140.902	144.002
AURKAIP1	141.128	144.715	148.002	143.131	128.834	147.971	158.444	158.794	151.672	144.399	145.574	144.583	118.434	87.2897	83.2828	88.0181	79.6089	81.6436	154.209	148.405	133.353
AURKAP1	27.53	27.0833	26.6523	25.0042	26.3453	27.5043	30.5226	33.4466	28.3287	26.5967	30.4883	31.6142	22.9461	20.2401	18.105	18.8802	20.7675	23.071	32.7104	31.4498	34.0047
AURKB	81.1761	82.2684	84.4707	74.1236	73.0661	72.4665	87.8816	88.4166	86.5139	84.6937	84.3093	85.6039	91.9828	91.8803	71.2129	75.7225	90.6657	62.7492	81.4233	80.9641	79.9385
AURKC	3.67283	3.37598	4.32655	2.87011	2.92932	3.29393	4.43301	3.84008	3.77066	3.25594	3.01831	3.17701	2.84346	3.47768	2.414	2.21725	2.4998	2.78443	2.01747	2.05322	2.72708
AUTS2	28.7651	27.3285	23.7305	21.0734	26.5493	25.5829	32.6199	33.8496	33.2046	35.4819	34.0493	36.6039	21.6897	25.9435	19.312	24.9945	27.017	18.7949	31.8094	48.231	47.6858
AVEN	10.4985	11.203	11.5749	12.2603	10.5307	11.419	11.4718	8.93648	11.3282	11.6312	11.2593	10.0183	8.26588	8.90286	7.64432	9.20495	7.98012	9.14885	34.3753	35.2602	33.182
AVIL	1.17011	0.905291	0.861563	0.358763	0.6489	0.548989	1.58889	1.18521	1.26772	1.2553	1.05132	1.18894	2.4467	2.29527	2.414	2.08287	1.92292	2.28721	0.0783482	0.0394851	0.0152351
AVL9	156.583	158.124	158.734	151.757	154.698	161.769	152.708	151.636	154.077	154.245	159.954	155.537	171.6	174.997	175.819	184.032	169.794	190.833	145.669	145.423	148.07
AVP	0.698814	1.32022	1.03013	0.873511	0.4635	0.95158	0.524334	0.379267	0.650114	0.804179	0.644359	0.428799	0.991906	0.625982	0	0.134379	0.096146	0.198888	0.293806	0.414593	0.167586
AVPI1	11.0185	11.335	10.9007	10.3729	8.65817	9.16811	12.2186	11.9232	11.377	13.1022	11.9376	12.2793	6.67883	9.18107	3.21866	7.5924	6.15335	4.77332	10.5378	11.7073	11.8529
AVPR1A	0.178766	0.0754409	0	0.077992	0.0926999	0.0182996	0.206556	0.260746	0.243793	0.176527	0.101741	0.2144	0.198381	0.0695536	0	0.335947	0	0	1.97829	1.97425	2.58996
AVPR1B	0.0162515	0	0.0187296	0	0	0.0182996	0.0476667	0.0474084	0	0	0	0	0	0	0	0	0	0	0.998939	0.848929	1.49304
AVPR2	0.146263	0.0754409	0.112378	0.218378	0.2781	0.365992	0.127111	0.118521	0.11377	0.313826	0.152611	0.253381	0	0.0695536	0	0.0671894	0.384584	0.0994441	0.019587	0.0592276	0.0609403
AWAT1	0	0	0	0	0	0	0	0	0	0	0	0	0	0	0	0	0	0	0	0	0
AWAT2	0	0.0188602	0	0	0.01854	0.0182996	0	0	0	0	0	0	0	0.0695536	0	0	0	0	0	0	0
AXDND1	1.54389	1.15047	1.21743	1.10749	1.16802	0.896682	1.60478	1.87263	1.75531	1.90257	1.71264	1.44232	4.23213	2.8517	2.414	2.68758	4.32657	3.48054	0.235045	0.177683	0.182821
AXIN1	111.063	116.556	125.507	134.489	129.316	127.347	115.497	110.13	109.593	109.996	107.794	108.506	71.4834	69.6231	59.5452	86.6072	88.3582	69.5114	72.5112	72.771	69.3958
AXIN2	94.6649	98.2807	98.3306	107.083	102.526	107.291	89.963	90.0285	88.2042	98.6394	98.8243	99.0332	64.7384	70.1795	51.4986	71.5567	74.8978	63.147	19.352	23.6713	21.2529
AXL	0.0812574	0.0943012	0.168567	0.218378	0.31518	0.329393	0.174778	0.118521	0.0975171	0.137299	0.0508704	0.253381	0.132254	0.139107	0	0.134379	0.096146	0.0994441	41.74	45.5658	45.7205
AZGP1	0	0	0	0	0	0	0	0	0	0	0	0	0	0	0	0.0671894	0	0	0.724721	0.690989	0.89887
AZGP1P1	0	0	0	0	0	0	0	0	0	0	0	0	0	0	0	0	0	0	0.0391741	0.0394851	0.0761754
AZI2	32.4705	33.4015	31.2972	34.5817	33.7242	36.9469	30.7768	29.7487	30.6691	29.6565	31.5736	30.5617	24.1364	27.0563	23.7376	34.065	23.2673	32.2199	60.4456	56.128	56.5526
AZIN1	323.144	318.7	329.792	308.209	300.107	318.487	328.614	331.787	327.235	326.555	318.262	321.599	236.47	236.621	298.128	197.537	175.659	240.058	450.541	444.582	436.302
AZIN2	0.87758	1.26364	0.899023	1.06069	1.1124	1.02478	0.826223	0.5689	0.893907	1.21607	1.32263	0.760144	1.25641	1.73884	1.207	2.28444	1.92292	1.39222	0.724721	0.671246	1.11216
AZU1	0	0	0	0	0	0	0	0	0	0	0	0	0	0	0	0	0	0	0	0	0
B2M	9.55587	8.44939	8.91531	20.9019	15.314	14.292	4.95734	5.73641	5.75351	9.06172	8.63102	7.87431	5.22404	7.02491	5.23032	13.9082	10.7684	9.74552	14.1614	13.0696	15.7988
B3GALNT1	3.91661	4.01723	4.12052	7.8616	6.97104	6.07547	5.00501	5.0964	4.71333	5.82539	5.71445	4.59985	2.97572	1.9475	1.60933	4.63607	3.46126	2.78443	10.0677	12.7537	23.5991
B3GALNT2	84.2964	88.0207	89.434	84.013	89.2515	90.4184	91.9332	89.2699	91.7636	84.0465	87.7006	84.2006	99.7196	102.661	111.848	103.74	95.9538	107.002	80.8162	88.9204	92.0656
B3GALT1	0.0650059	0.0754409	0.0374593	0.171582	0.0741599	0.0914981	0.0317778	0.0474084	0.0487586	0.156913	0.0847841	0.0974544	0.0661271	0	0	0.134379	0.096146	0	81.4233	83.3924	94.427
B3GALT1-AS1	0.0162515	0	0.0187296	0	0.0926999	0	0	0	0	0.0196141	0.0169568	0.0389818	0	0	0	0	0	0.0994441	0.019587	0.0592276	0.0304702
B3GALT2	0	0	0	0	0	0	0	0.0237042	0	0	0	0	0.0661271	0	0	0	0	0	0	0	0
B3GALT4	0	0	0	0	0	0	0	0	0	0	0	0.0194909	0	0	0	0	0	0	0	0	0.0304702
B3GALT5	7.24816	7.05373	6.2557	8.65711	8.82503	7.85054	8.77068	7.65645	7.39505	10.6701	11.8359	10.5056	10.382	6.8858	2.414	9.20495	9.71075	7.65719	87.8283	114.467	119.336
B3GALT5-AS1	0.731317	0.905291	0.655537	0.655133	0.834299	0.457491	0.492556	0.663717	0.715125	1.07878	1.10219	0.87709	0.46289	0.347768	0.804665	0.201568	0.096146	0.198888	22.623	23.158	21.6338
B3GALT6	44.3178	46.9054	49.5774	39.6979	36.2642	39.4723	49.208	47.2898	47.5396	46.9954	47.9708	50.7737	27.5089	25.2479	15.691	18.074	17.3063	19.0933	49.0851	58.1812	42.6887
B3GAT1	0.422538	0.320624	0.374593	0.514747	0.760139	0.603888	0.397223	0.28445	0.357563	0.509967	0.712186	0.370327	0.198381	0.347768	0.402333	0.268758	0.576876	0.397776	23.9354	32.5159	26.6462
B3GAT1-DT	0	0	0	0	0	0	0	0	0	0	0	0	0	0	0	0	0	0	1.37109	1.67811	2.40714
B3GAT2	0.11376	0	0.0374593	0.0623936	0.0741599	0	0.0476667	0.0474084	0	0	0	0.0584726	0	0	0	0	0.096146	0.198888	11.1646	11.9837	12.4014
B3GAT3	32.438	33.7221	35.0806	45.2042	39.175	33.6713	30.1254	29.1798	30.6041	30.5392	31.8788	29.8016	32.9313	24.9697	20.1166	39.1714	33.2665	28.0432	22.6622	20.1176	23.8277
B3GLCT	14.025	13.4285	12.5863	18.1721	16.7045	17.2382	10.9792	11.8758	12.4497	13.1807	13.5315	15.047	13.4238	11.059	13.6793	17.2005	13.4604	16.7066	9.93063	11.273	10.3903
B3GNT10	12.5786	11.2407	11.1254	12.4007	13.6825	12.8097	14.4589	14.2462	13.1811	14.3575	14.2098	12.8445	11.1755	10.1548	5.63266	10.0784	11.1529	13.5244	15.7676	17.8472	18.084
B3GNT2	86.6204	86.1913	86.25	94.8539	86.7671	95.5972	85.0057	80.9498	88.0579	77.8876	78.8661	79.055	63.9449	65.6586	76.8455	63.4268	53.8418	72.2958	145.923	126.648	139.584
B3GNT3	1.54389	1.71628	1.66694	1.76262	2.16918	1.88486	0.969224	0.853351	0.926412	1.05916	0.79697	0.818617	0.925779	0.834643	2.414	1.14222	0.96146	0.795553	3.89782	3.63263	4.17441
B3GNT4	3.41281	3.92293	4.00814	3.16648	3.57822	2.72664	3.86101	4.45639	3.75441	2.60868	3.25571	3.13803	3.70312	3.75589	0.804665	2.48601	2.59594	2.78443	6.91423	5.90302	5.75886
B3GNT5	15.3739	14.0132	14.4967	39.0272	26.0116	22.417	11.1699	9.69501	11.1495	12.8669	10.9202	11.1098	9.98519	10.9199	13.277	28.7571	19.3254	21.1816	26.4229	29.831	28.7638
B3GNT6	0	0	0	0	0	0	0	0	0	0.0196141	0.0508704	0	0	0	0	0	0	0	0.019587	0.0197425	0.0304702
B3GNT7	152.569	148.128	145.024	94.0272	93.9792	108.261	151.691	152.299	153.004	147.518	143.912	145.792	112.945	104.817	63.5685	68.466	79.5128	65.2353	96.2116	100.628	88.7291
B3GNT8	0.975089	1.6597	1.42345	0.904707	0.815759	1.17118	1.70011	1.01928	1.43025	0.490353	0.932625	0.974544	0.529017	0.834643	1.60933	1.07503	0.673022	0.994441	0.489676	0.690989	0.487523
B3GNT9	24.5722	27.1965	27.9634	29.1066	28.1252	31.2192	27.17	24.6998	24.7693	23.6154	21.993	23.3306	15.6721	18.5708	12.8746	19.8881	19.4215	16.2094	22.8973	24.2833	18.5411
B3GNTL1	0.487544	0.471506	0.561889	0.68633	0.852839	0.439191	0.651445	0.497788	0.666367	0.549195	0.474791	0.87709	0.595144	0.695536	2.414	0.940652	0.576876	0.596664	2.46797	2.94164	2.43761
B4GALNT1	3.23404	3.16852	2.62215	1.74702	1.854	2.17766	3.25723	3.12895	3.39685	3.43247	3.17092	2.37789	0.991906	2.64304	1.60933	1.81411	1.44219	0.994441	1.76283	1.38198	2.0415
B4GALNT2	8.04448	8.39281	9.23371	14.5845	13.7381	12.828	7.84912	8.13053	7.7201	9.57169	9.19059	8.20566	9.25779	7.79	8.44898	14.4457	13.172	12.6294	0.0391741	0.0394851	0
B4GALNT3	39.6861	40.078	39.6132	30.8692	29.2746	28.0716	30.0777	30.6969	32.3269	32.4025	32.2688	31.9455	25.4589	30.534	11.2653	20.8287	21.9213	14.4194	33.8856	36.5829	36.8994
B4GALNT4	15.2926	14.5224	16.2573	12.9779	12.5145	11.0713	16.1114	14.8862	14.5463	12.4746	12.972	11.714	10.7787	9.18107	11.6676	9.87684	8.36471	5.96664	35.1979	33.3649	29.0838
B4GALT1	210.229	214.969	212.02	262.802	245.766	246.606	197.483	193.45	196.139	199.24	202.871	198.281	151.365	149.123	128.344	196.999	189.504	168.856	33.9248	33.8782	35.513
B4GALT1-AS1	0.666311	0.490366	0.692997	0.655133	0.6489	0.365992	0.715001	1.06669	0.958918	0.823793	0.79697	0.643199	0.46289	0.417321	0.804665	0.0671894	0.384584	0.49722	0.607198	0.296138	0.304702
B4GALT2	50.3146	51.6016	53.9414	60.5686	56.4172	55.0453	47.778	45.9387	49.0674	44.5436	41.6459	43.1138	33.9232	29.0038	24.9446	35.0729	32.4974	25.9549	103.498	103.589	105.518
B4GALT3	50.4771	50.6397	50.3078	47.2008	45.3488	49.0613	56.4851	51.4381	55.4547	50.1337	49.4969	50.4034	44.7019	48.0615	33.3936	37.0886	41.2467	35.601	38.6257	37.9057	35.9548
B4GALT4	112.444	107.73	108.707	117.596	106.883	113.22	105.693	109.964	107.513	100.169	99.706	101.586	90.9909	99.3225	110.641	91.2432	97.6844	99.3446	52.6892	49.6525	50.1234
B4GALT4-AS1	0	0	0	0.0155984	0	0	0	0	0	0	0	0	0	0	0	0	0	0	0	0	0
B4GALT5	163.376	164.405	167.106	148.232	151.917	165.959	198.882	192.881	202.446	178.39	180.946	182.298	122.6	134.934	105.411	98.4997	117.01	103.422	212.363	199.656	216.978
B4GALT6	24.4585	25.4802	23.8428	28.1707	30.0533	25.0705	21.45	20.9308	20.7874	19.0453	19.7377	19.7832	25.0622	27.265	38.6239	34.6697	29.2284	45.3465	138.5	137.29	142.204
B4GALT7	27.985	29.1391	29.2182	34.6441	31.6107	32.2622	31.6984	30.3414	32.0344	30.5784	33.8628	31.9845	28.104	26.1521	24.14	31.3775	26.5363	26.651	19.0778	18.9923	19.638
B4GAT1	35.2982	32.3642	36.6726	36.6718	29.5713	33.4151	31.5077	28.848	31.0267	26.1848	25.9439	26.7805	26.3847	22.2571	15.691	24.7929	21.8252	21.6788	87.6716	78.6542	76.6477
B9D1	10.0759	9.6753	10.5261	10.7161	13.2932	10.4491	10.8521	9.76612	10.5969	11.2977	11.9885	11.2657	11.7706	12.1719	3.62099	12.1613	13.6527	9.54663	24.2683	26.3168	24.8637
B9D2	2.47022	2.82904	2.65961	2.82331	2.24334	2.58025	2.41511	2.79709	2.5517	1.62797	2.28917	1.63723	1.98381	0.765089	1.60933	1.14222	0.96146	1.69055	3.76071	3.79057	3.7326
BAALC	0.0812574	0.0754409	0.0561889	0.0311968	0.0926999	0.109798	0.0317778	0	0.0650114	0	0.0678272	0.0584726	0.0661271	0	0	0	0	0	5.24933	4.83692	4.54005
BAALC-AS1	0.0650059	0.0188602	0	0.0623936	0.03708	0.0182996	0	0	0.0162529	0.0196141	0.0169568	0.0194909	0	0	0	0.0671894	0	0	0.019587	0.0394851	0.0152351
BAALC-AS2	0	0	0	0.0155984	0	0	0	0	0	0	0	0	0	0	0	0	0	0	0.019587	0.0394851	0.0304702
BAAT	0.211269	0.320624	0.262215	0.077992	0.20394	0.329393	0.333667	0.355563	0.22754	0.117685	0.356093	0.116945	0.727398	0.417321	0	0.335947	0.192292	0.696108	0.430915	0.414593	0.502758
BABAM1	94.5349	93.0375	93.6669	117.238	102.026	99.9159	91.5996	92.3041	88.8381	92.5198	89.2267	89.0148	90.2635	93.5495	66.7872	106.025	88.7428	75.9753	98.4837	95.929	92.9949
BABAM2	12.4974	13.1833	14.3656	13.1339	14.3685	14.1639	12.727	11.1884	12.596	13.2984	13.8368	12.7081	18.4495	16.0669	15.691	17.738	18.1716	21.1816	14.5728	13.8395	16.134
BABAM2-AS1	0.130012	0.113161	0.112378	0.155984	0.11124	0.0731985	0.158889	0.331859	0.260046	0.353054	0.271309	0.0974544	0.132254	0.0695536	0.402333	0.604705	0.096146	0	0.685547	0.552791	0.319937
BACE1	47.0968	50.4134	45.8876	37.3894	39.3975	37.0933	37.5137	35.0585	39.3319	38.6202	39.1702	37.9292	34.3861	34.9159	25.347	25.6664	24.6134	19.7894	13.0254	14.7872	14.1686
BACE1-AS	2.68149	2.09349	2.2101	2.8857	3.13326	2.04956	2.04967	2.39412	1.73906	2.03987	2.05177	2.08552	3.24023	3.26902	0.402333	4.90483	2.69209	2.78443	5.54313	5.84379	5.89598
BACE2	8.15824	7.78928	7.52932	10.2014	9.77057	9.8269	6.4509	6.04457	5.76976	6.51189	7.25751	7.0557	7.53849	6.39893	5.23032	8.60025	7.98012	7.45831	21.8983	24.6189	23.462
BACH1	114.882	105.693	106.459	167.714	155.921	153.424	102.69	102.355	105.107	113.526	111.389	111.059	113.871	108.086	139.609	158.298	139.508	179.198	187.272	188.186	196.654
BACH1-IT2	0.032503	0.0565807	0.0749186	0	0.24102	0.0548989	0.190667	0	0.0162529	0.0784564	0	0.0194909	1.85156	2.43437	0.804665	2.01568	1.2499	1.98888	0.0587611	0.23691	0.258996
BACH1-IT3	0.0162515	0	0	0	0.01854	0	0	0.0237042	0	0	0.0169568	0.0194909	0.264508	0.765089	0	0.201568	0.384584	0.696108	0.0979352	0.0592276	0.106646
BACH2	4.61542	5.80895	4.71987	4.46114	5.72886	5.25199	4.05167	3.72156	4.14448	5.68809	5.05313	5.08712	5.88531	3.895	2.414	5.44234	6.53793	4.77332	4.34832	5.31074	6.26162
BAD	20.7531	21.2178	21.5204	18.2969	16.0185	18.7937	21.0528	19.3189	21.9413	18.6138	18.6186	16.8011	16.8624	11.6154	6.03499	10.5487	8.65314	12.53	28.8517	28.5477	27.545
BAG1	25.1573	23.3867	22.8876	19.4668	21.9884	21.4289	26.4391	25.1264	25.3382	24.4196	25.2487	23.3501	23.409	18.0839	18.9096	16.4614	14.7103	17.0049	28.3816	30.1863	26.0977
BAG2	37.8985	35.0235	36.3542	28.5295	26.6049	29.7369	37.0053	36.1726	39.4457	30.088	32.5232	34.8692	30.1539	28.517	36.6123	22.8444	16.9217	27.0488	52.552	55.8911	51.6774
BAG3	45.9592	46.7922	48.6034	138.139	79.6478	38.6122	51.1623	50.2292	51.5865	55.6845	53.9227	56.543	30.5507	30.0471	14.8863	103.74	65.9562	18.7949	12.379	14.2146	14.9609
BAG4	177.482	175.683	179.449	204.713	190.48	195.733	157.221	154.931	157.393	156.619	149.559	155.674	145.149	137.229	143.633	156.148	149.603	158.315	188.76	178.315	195.085
BAG5	152.683	148.562	147.945	154.237	155.217	156.334	165.547	162.871	168.493	159.639	163.294	158.383	103.687	101.757	105.813	99.5747	102.107	107.002	138.755	146.944	148.679
BAG6	0.422538	0.528087	0.711726	0.623936	0.723059	0.530689	0.715001	0.545196	0.877654	0.490353	0.576532	0.506763	0.264508	0.139107	0.804665	0.335947	0.288438	0.49722	0.998939	1.36223	1.44733
BAGE	0	0	0	0	0	0	0	0	0	0	0.0169568	0	0.0661271	0	0	0	0	0	0	0	0
BAGE2	0	0	0	0	0	0	0	0	0.0162529	0.0196141	0	0.0194909	0	0	0	0	0	0	0	0	0.0152351
BAGE3	0	0	0	0	0	0	0	0	0	0	0	0	0	0	0	0	0	0	0	0	0
BAGE4	0	0	0	0	0	0.0182996	0	0	0	0	0	0	0.0661271	0.0695536	0	0.0671894	0	0	0	0.0197425	0
BAGE5	0	0	0	0	0	0	0	0	0	0	0	0	0	0	0	0	0	0	0	0	0
BAHCC1	2.97402	2.92334	2.80945	2.01219	1.98378	1.61037	2.431	2.53635	2.5517	1.72604	1.72959	1.91011	1.65318	2.01705	1.60933	1.2766	0.769168	0.696108	1.37109	1.52017	0.89887
BAHD1	90.342	91.9814	99.136	96.9285	93.7567	89.0643	86.1497	81.5187	87.5704	80.4963	83.3597	84.7074	61.0353	55.782	54.7172	64.7706	62.3026	49.2248	44.9914	57.6482	53.8713
BAIAP2	26.5224	27.1399	27.4951	27.0476	25.9745	26.2417	27.17	28.0183	26.7847	24.8903	26.1474	27.2677	18.7801	19.2663	18.105	16.7302	17.4024	12.53	9.73476	8.54852	9.32387
BAIAP2-DT	14.1388	13.6548	14.2533	14.7717	15.1657	15.4998	13.1719	12.018	12.8235	12.0823	10.5471	12.5131	6.94334	7.30312	2.01166	11.8925	8.84544	6.16553	14.1614	15.952	14.519
BAIAP2L1	74.188	74.2905	75.5741	62.9396	60.2364	60.5718	74.662	71.397	74.3243	71.0031	70.9812	72.4086	85.2378	84.438	61.9592	63.8971	65.3793	68.3181	61.0332	58.1023	58.2742
BAIAP2L2	3.46157	3.82863	3.07166	1.29467	1.98378	1.48227	4.57601	5.6653	6.02981	4.727	4.69704	3.91767	1.91769	2.01705	2.01166	0.806273	0.96146	1.88944	2.13499	2.44807	1.98056
BAIAP3	7.03689	7.14803	8.9715	6.42654	7.91657	6.33167	8.89779	8.17794	8.58151	5.9823	6.68098	7.19213	5.22404	5.14696	2.414	5.17359	5.48032	3.97776	4.72048	4.3631	4.57052
BAK1	147.986	155.918	158.041	147.561	136.677	148.52	143.811	136.204	148.193	147.557	145.727	142.868	102.894	103.913	111.044	87.9509	79.5128	86.8147	50.9067	46.9082	52.5915
BAMBI	69.2801	67.3499	61.3208	78.3352	73.27	76.6937	72.374	72.1318	72.8453	79.5548	78.7135	76.4237	59.1176	58.7032	41.4403	62.8893	63.0718	58.2742	42.5235	41.1829	35.6196
BANCR	0.11376	0.0565807	0.0936482	0.0467952	0.0926999	0.128097	0.158889	0.118521	0.211287	0.0196141	0.186525	0	0.0661271	0	0	0.201568	0.288438	0.0994441	0.430915	0.217168	0.380877
BANF1	123.641	123.817	128.036	128.515	127.296	132.288	136.025	139.831	130.949	135.828	132.06	137.781	89.3377	102.731	82.4782	92.587	101.53	85.8202	79.1904	73.0276	79.2529
BANF2	0	0	0	0	0	0	0	0	0	0	0	0	0	0	0	0	0	0	0	0.0197425	0.0152351
BANK1	0	0	0	0	0	0	0	0.0237042	0	0	0	0	0	0	0	0	0	0.0994441	0.568024	0.533048	0.792224
BANP	21.5007	22.8209	22.7003	22.8829	21.803	23.6614	30.2048	28.3976	26.7034	26.8125	29.0809	27.2093	18.1188	21.0052	20.519	21.0975	20.1907	14.7177	20.0571	19.0318	16.6977
BAP1	136.155	132.154	137.457	138.436	127.333	131.355	134.754	137.366	139.303	132.572	133.993	134.37	99.6535	92.5758	76.0409	91.3776	97.4921	73.1908	75.0576	78.3186	79.7557
BARD1	353.941	332.525	331.889	366.157	341.933	344.234	307.371	305.571	307.601	325.045	316.516	318.228	433.331	410.783	545.965	460.248	405.256	495.928	139.029	138.178	147.735
BARHL1	0	0	0	0	0.03708	0	0.0158889	0.0237042	0.0162529	0	0.0169568	0.0389818	0	0	0	0	0	0	0	0	0
BARHL2	1.62515	1.81058	1.61075	1.09189	0.741599	0.860082	1.76367	1.42225	1.86908	1.35337	1.45829	1.38385	0.727398	1.39107	0.804665	0.403137	1.34604	0	0	0.0197425	0.0152351
BARX1	20.6556	19.5392	21.5953	28.0147	22.8598	25.8025	22.8324	22.756	23.6967	21.0263	21.9082	22.3755	10.1836	9.87661	5.63266	13.1691	7.98012	9.64607	6.15033	4.60001	3.44313
BARX1-DT	0.487544	0.377205	0.299674	0.109189	0.5562	0.109798	0.58789	0.379267	0.292551	0.43151	0.305223	0.467781	0.264508	0.347768	0	0.335947	0.288438	0.198888	0.156696	0.118455	0.0761754
BARX2	1.1051	0.999593	1.14251	0.530346	0.70452	0.786884	0.985113	0.521492	1.20271	1.15723	1.22089	0.838108	0.132254	0.486875	0.402333	0.470326	0.288438	0	0.019587	0.0197425	0
BASP1	229.552	225.021	210.502	166.856	172.811	190.499	264.868	258.257	271.796	263.849	265.578	264.608	162.21	137.925	73.6269	89.3619	121.336	91.4885	179.202	174.82	153.448
BASP1-AS1	0.178766	0.113161	0.131107	0.124787	0.05562	0.0365992	0.270112	0.0711125	0.130023	0.274598	0.135654	0.0779635	0.46289	0.278214	0	0.0671894	0.096146	0.298332	0.646373	0.651503	0.594168
BASP1P1	0	0.0565807	0.0187296	0.0467952	0	0.0182996	0.0158889	0	0.0162529	0.0392282	0.0508704	0	0.330635	0.278214	0	0.268758	0.192292	0	0.0979352	0.0987126	0.0152351
BATF	0	0	0	0	0.01854	0	0	0.0237042	0	0	0	0	0	0	0	0	0	0	0	0	0
BATF2	1.26762	1.01845	1.21743	2.09019	1.59444	1.20778	1.03278	1.1141	1.34899	1.05916	1.22089	1.65672	0.330635	0.97375	0.402333	0.940652	0.96146	0.596664	3.38856	3.297	3.79354
BATF3	4.11162	4.46988	4.10179	3.77481	3.65238	3.91612	6.84812	6.75569	6.92371	4.82507	4.61225	4.4829	2.71121	2.01705	2.81633	1.61255	2.40365	2.38666	1.29275	1.69786	1.69109
BAX	106.187	111.917	113.164	106.1	110.053	105.076	111.127	118.094	110.211	116.645	117.036	117.082	94.694	97.7923	69.6035	83.4493	92.3963	76.7708	58.7611	51.2319	60.0262
BAZ1A	37.4109	36.8906	38.1148	37.9197	34.5956	34.385	30.2843	28.7058	30.6854	30.6765	29.437	30.0549	49.0663	47.2269	50.2916	44.5466	37.1124	44.0537	26.9714	30.7391	31.0643
BAZ1B	362.034	368.736	352.773	302.313	326.916	323.501	344.488	335.035	344.885	342.58	348.293	345.456	332.355	352.706	282.035	299.194	320.839	289.283	207.877	232.883	227.064
BAZ2A	278.518	274.662	269.707	249.075	278.211	259.068	271.081	257.285	260.371	245.883	249.418	243.461	214.648	232.1	172.198	220.986	240.654	177.707	100.051	114.171	130.626
BAZ2B	17.9254	18.5019	17.3062	20.6367	22.3221	20.1845	13.8869	13.061	12.3034	13.2984	14.4133	14.2478	44.0406	44.3752	65.5802	56.4391	49.9959	65.832	86.9077	91.3487	95.6763
BBC3	65.461	65.3696	70.18	58.8996	56.9178	62.42	66.8605	64.2146	71.3663	76.4754	77.4587	73.8899	38.486	34.9854	22.933	28.6899	29.613	25.4577	36.7845	26.0009	31.4147
BBIP1	8.19075	7.84586	7.13599	11.5272	10.6049	9.42431	7.07057	6.85051	7.65509	6.68841	6.96925	7.15315	6.54658	5.8425	8.85132	9.60809	5.57647	10.8394	21.4674	21.0455	21.9538
BBOF1	0.893831	0.905291	0.917752	1.06069	1.09386	1.22607	1.01689	0.663717	0.536344	0.392282	0.42392	0.526254	0.727398	0.765089	1.60933	0.806273	0.769168	1.09388	0.959765	0.908156	1.09693
BBOX1	0	0	0	0	0	0	0	0	0	0	0	0	0	0	0	0	0	0	0	0	0
BBOX1-AS1	1.57639	1.69742	1.94788	1.66903	2.0394	2.10446	1.859	2.34671	2.37292	1.74566	2.18743	1.57876	2.24832	1.73884	0.402333	2.01568	1.15375	2.58555	4.95552	4.69872	3.7783
BBS1	15.7314	16.9554	15.6954	13.4614	14.832	16.5978	16.0319	15.3603	14.3838	14.2398	15.0237	14.8715	17.3914	19.4054	9.65598	15.4536	16.5371	13.9222	13.1037	12.9906	14.4581
BBS10	10.596	9.8639	10.0016	12.4319	11.6246	13.194	11.0746	11.5676	11.8646	12.553	12.7685	11.675	8.13363	6.12071	9.65598	10.8175	9.6146	7.25942	79.876	72.4156	76.8915
BBS12	7.57319	7.24233	8.52199	7.50283	7.54577	8.65572	7.91268	8.58091	8.69528	8.00256	8.27492	8.22515	4.23213	5.49473	4.42566	3.02352	4.32657	3.87832	9.8327	11.0163	10.3446
BBS2	26.6849	24.7635	26.4463	28.7791	28.1993	27.12	22.1333	22.0686	23.1766	22.1051	23.2478	20.6019	27.3105	31.3687	22.933	31.579	29.8053	32.3193	24.1508	23.7108	23.6144
BBS4	20.7206	20.4445	21.3705	22.8049	24.4913	22.966	19.7499	20.6938	19.731	18.3392	18.5847	18.8282	26.4508	27.3346	35.0029	30.6384	26.8247	30.8277	36.3731	37.6095	39.5807
BBS5	3.67283	3.69661	4.21417	5.24106	5.71032	4.9592	3.84512	3.67415	4.14448	3.56977	3.90007	4.61934	2.4467	4.59054	2.01166	6.04705	3.36511	4.37554	3.48649	2.84292	2.20909
BBS7	13.5212	11.8065	13.0733	12.1512	12.2179	12.3156	11.8055	11.0936	11.507	12.1215	11.5137	12.2793	10.0513	13.0065	8.44898	10.4815	9.8069	12.53	20.3509	19.5648	19.5009
BBS9	9.57212	9.581	9.23371	10.8409	9.64079	9.8086	7.00701	7.06385	7.9964	9.04211	8.81754	8.42006	15.4737	14.5367	12.07	12.0269	19.0369	18.0988	23.1911	23.0593	25.7473
BBX	95.3962	92.6603	89.3217	107.754	106.809	104.143	82.9719	77.4416	84.5473	87.067	87.5311	93.2833	87.2877	92.7845	110.239	116.036	103.261	105.411	223.038	201.887	215.729
BCAM	18.4454	18.3133	16.6694	7.12847	8.80649	8.60082	20.163	20.03	20.0885	14.2202	14.4981	13.1758	18.9123	16.6233	9.65598	8.2643	8.74929	7.85608	20.7035	21.5983	20.7654
BCAN	2.27521	2.24437	2.30375	2.30856	2.35458	1.61037	2.20856	1.87263	1.73906	1.72604	2.03482	1.63723	1.38867	1.66929	0.402333	1.61255	0.769168	0.397776	4.28956	3.7116	3.80877
BCAP29	1.38138	1.22592	1.06759	1.10749	1.50174	0.914981	1.36645	1.73041	1.33273	1.31415	1.6109	1.44232	3.37248	3.26902	4.42566	3.62823	2.30751	1.98888	1.13605	1.16481	1.31022
BCAP31	119.887	127.684	120.862	150.4	133.673	137.723	130.067	127.386	125.537	146.282	148.609	143.336	140.652	122.971	102.595	161.322	152.199	126.592	78.6812	81.2208	82.9093
BCAR1	73.8792	78.6283	79.0953	83.1863	76.2179	76.1813	87.5479	85.2165	86.3676	78.4761	82.9358	82.0566	47.7437	47.5051	36.6123	50.728	55.3801	39.181	105.731	104.142	95.9048
BCAR3	8.69454	8.90203	8.24104	11.3868	10.0301	10.2295	8.13512	7.86979	8.74403	6.60996	7.24056	6.86079	9.19166	7.85955	2.81633	13.1691	10.4799	10.1433	14.8862	16.1889	17.5508
BCAR3-AS1	0.0487544	0.0377205	0.0936482	0	0.01854	0.0182996	0.0794446	0.0474084	0.0325057	0.0196141	0.0339136	0.0194909	0.198381	0	0	0.0671894	0	0	0.0391741	0.0592276	0.0914105
BCAR4	0.0812574	0.169742	0.262215	0.265173	0.40788	0.109798	0.222445	0.28445	0.211287	0.196141	0.203482	0.389818	0.198381	0.278214	0	0.470326	0.384584	0.0994441	0.019587	0.0197425	0.0152351
BCAS1	0.032503	0.0188602	0	0.0467952	0.03708	0.146397	0.0158889	0.0474084	0.0162529	0.0392282	0.0508704	0.0779635	0.132254	0	0	0.0671894	0.288438	0	0.176283	0.217168	0.243761
BCAS2	51.0622	48.3954	47.7231	50.648	49.6315	51.5866	51.0511	47.7876	49.9938	52.9189	51.43	50.189	33.7909	24.8306	28.9679	27.682	26.6325	31.0265	45.2265	47.2439	49.0113
BCAS3	18.8842	18.4265	17.943	26.2989	22.2665	24.064	14.6496	14.7677	14.8063	16.2209	16.8381	16.996	21.7558	19.8923	9.65598	23.5835	26.4402	21.4799	22.8581	20.4927	23.4316
BCAS4	13.9438	15.8615	18.2801	21.401	17.0382	20.1113	13.9822	13.2269	16.0903	15.6521	13.8028	13.4682	11.1093	10.9895	4.42566	12.9676	10.5761	10.2427	40.2514	34.3323	37.3717
BCAT1	374.402	357.42	338.594	401.565	386.336	373.239	364.063	365.447	365.884	349.759	343.002	346.489	373.155	364.113	451.015	386.809	349.395	435.565	2331.58	2227.57	2173.33
BCAT2	2.2102	2.43297	2.13518	2.30856	2.85516	2.70834	3.60678	2.08597	2.63296	2.68713	1.88221	2.20247	1.85156	1.25196	0.402333	1.14222	1.92292	0.994441	33.3567	30.6601	30.4549
BCCIP	102.498	99.7518	97.3005	105.679	101.599	104.985	113.32	114.657	115.444	125.825	125.684	125.287	102.761	93.8973	88.5132	92.1167	89.8966	97.3557	112.939	120.311	121.804
BCDIN3D	6.14306	5.48833	5.63762	5.35025	6.15528	6.34997	5.97423	5.35714	5.11965	5.02121	5.54488	5.9837	5.6208	5.14696	2.414	4.63607	3.07667	7.75664	5.69983	6.13993	6.56632
BCDIN3D-AS1	0.390036	0.358345	0.187296	0.561543	0.25956	0.365992	0.317778	0.308154	0.390068	0.294212	0.42392	0.331345	0.198381	0	0	0.537515	0.769168	0.0994441	2.58549	3.39572	3.32125
BCHE	0.032503	0	0.0187296	0	0	0	0	0	0	0	0	0.0194909	0	0	0	0	0	0	13.3388	12.497	12.5842
BCKDHA	16.544	17.54	17.737	21.7286	20.4681	21.7217	16.0319	16.9248	15.9603	16.3974	16.3972	17.7952	13.7544	14.6758	9.65598	17.8724	19.3254	12.7288	49.6923	42.4859	40.3273
BCKDHB	4.06287	3.43256	4.83225	6.41094	6.28506	5.78268	3.59089	3.17636	3.91694	2.90289	3.40832	3.46938	5.02566	6.19027	6.03499	10.8175	6.63408	10.2427	49.5944	49.001	48.8741
BCKDK	44.0415	45.887	47.8542	39.2924	35.1333	32.3171	44.9656	42.6201	42.5987	38.6986	38.475	40.2876	30.6168	28.0301	21.3236	19.7537	20.7675	16.6072	60.8374	55.1409	53.9322
BCL10	68.11	65.9542	64.0554	72.7354	65.5574	74.8089	63.7463	63.2665	65.3202	67.5314	66.1316	66.0156	56.2741	53.6258	61.5569	54.7594	40.9582	57.5781	55.0788	51.3898	54.2369
BCL11A	33.6568	35.3818	35.1555	33.2558	34.1321	32.2988	32.3975	35.8407	32.6682	30.0488	30.7427	28.7101	31.0797	36.1679	23.7376	25.4648	28.0746	27.1482	29.3022	36.1881	34.5684
BCL11B	34.7944	34.1559	34.5936	21.6662	27.7173	25.5829	32.3339	29.7013	32.9445	28.7935	29.1827	28.749	31.212	34.9854	32.5889	21.9038	25.1903	27.546	21.3891	20.7099	17.3985
BCL2	0.178766	0.0188602	0.149837	0.077992	0.11124	0.146397	0.158889	0.0948167	0.373816	0.215755	0.203482	0.311854	0	0	0	0.201568	0.096146	0.0994441	7.14927	8.05495	8.7297
BCL2A1	0	0.0188602	0.0187296	0	0	0	0	0	0	0	0	0	0	0	0	0	0	0	0.019587	0	0.0152351
BCL2L1	182.163	181.398	186.229	177.915	184.325	203.492	210.449	203.05	204.623	191.434	198.649	193.135	120.88	129.37	79.6618	114.827	143.931	111.676	56.587	58.5958	61.1536
BCL2L10	0.828825	0.471506	0.412052	0.998298	0.51912	0.933281	0.778557	0.616309	0.650114	0.823793	0.847841	0.584726	0.330635	0.695536	0.402333	0.470326	0.288438	0.198888	2.68343	2.58627	1.63015
BCL2L11	125.445	127.665	126.537	95.7742	110.165	105.351	127.842	127.386	130.25	97.4037	100.944	97.0841	104.811	105.443	101.388	77.2678	90.2811	85.323	31.0063	33.6413	33.3039
BCL2L12	27.9688	27.6302	28.3754	32.2263	28.3291	31.9877	29.2992	27.8998	30.019	28.4208	28.3179	27.4042	21.9542	18.2926	6.03499	19.6865	19.8061	17.8999	32.7887	33.8782	34.2942
BCL2L13	109.145	107.466	110.037	113.837	107.106	117.282	106.583	108.565	110.471	96.4034	102.08	99.9492	86.0975	75.8829	72.8222	74.5131	85.1854	73.2903	128.922	127.162	134.983
BCL2L14	0.503796	0.339484	0.337134	0.577141	0.6489	0.548989	0.413112	0.474084	0.471333	0.392282	0.491748	0.44829	0.330635	0.208661	0	0.268758	0.48073	0.397776	2.8793	1.65837	1.76727
BCL2L15	0.162515	0.339484	0.430782	0.077992	0.1854	0.128097	0.174778	0.118521	0.422574	0.176527	0.356093	0.389818	1.19029	2.29527	0.402333	0.604705	0.48073	0.795553	0.0587611	0.138198	0.0609403
BCL2L2	11.8961	14.0886	14.0285	21.6038	19.2074	16.6893	10.153	9.83724	10.028	10.0424	8.52928	8.92682	8.86103	9.66795	8.44898	13.5723	14.3258	12.0327	64.4806	53.2259	63.1342
BCL2L2-PABPN1	0	0	0	0	0	0	0	0	0	0	0	0	0	0	0	0	0	0	0	0	0
BCL3	23.6622	22.6134	22.5318	29.6994	25.6223	24.4483	17.5414	19.5085	20.5924	19.8495	21.1621	19.9782	15.5399	8.90286	8.04665	14.2442	9.90304	11.3366	0.607198	0.493563	0.731284
BCL6	5.31423	5.29973	6.04967	7.7836	8.12051	7.90544	4.98912	5.16751	5.83477	5.25658	6.93534	5.84726	3.70312	4.52098	5.23032	5.64391	7.40325	6.46386	9.24509	6.94937	7.92224
BCL6B	1.96643	1.81058	2.5285	1.70023	1.61298	1.42737	1.287	1.46966	1.49526	1.60836	1.11915	1.30589	0.793525	0.904196	0.402333	0.671894	0.769168	0.298332	33.1021	34.1546	36.5337
BCL7A	66.8261	66.2937	70.9853	60.8962	63.5365	63.4265	62.364	61.3701	60.4281	54.3899	54.8892	54.8083	37.8908	45.2794	30.5773	39.6418	40.9582	33.1149	38.6452	37.9451	41.1195
BCL7B	44.6916	43.9066	43.715	40.1659	40.9178	43.0407	46.205	46.8869	45.7193	44.5633	46.9365	44.4002	37.8247	39.0891	22.5306	29.9665	39.2276	28.9382	19.3324	18.9923	18.1297
BCL7C	10.4172	12.3157	12.0993	12.5567	10.3453	10.7053	10.5026	7.9409	12.2546	11.2585	12.0732	12.4352	12.2335	7.58134	8.85132	9.40652	5.19189	7.95553	17.2562	15.9322	13.9553
BCL9	205.191	203.766	200.782	174.655	197.099	187.955	205.491	201.604	202.185	171.623	177.182	175.145	163.466	183.9	151.277	141.635	163.256	137.929	53.1984	61.3006	71.0412
BCL9L	245.365	252.275	235.3	188.117	222.016	209.348	292.563	287.271	290.487	292.289	294.709	289.537	130.733	154.131	99.7785	121.21	144.796	100.041	22.4076	32.7529	32.5574
BCLAF1	383.99	366.153	357.362	316.242	356.542	337.079	381.826	381.092	388.638	390.89	398.044	397.263	413.955	395.134	461.475	363.831	358.432	454.062	308.32	337.163	354.353
BCLAF3	23.6134	23.7639	21.5765	29.6994	33.9838	28.0167	21.4977	18.2759	21.4213	26.2633	26.7239	26.2932	55.8113	63.572	55.5219	86.204	80.3781	103.223	28.3033	27.6001	27.8954
BCO1	0	0	0.0187296	0	0	0.0182996	0	0.0237042	0	0	0	0.0194909	0	0	0	0	0	0.0994441	0.646373	0.572533	0.807459
BCO2	0.227521	0.282904	0.131107	0.077992	0.12978	0.201296	0.238334	0.165929	0.130023	0.156913	0.220439	0.2144	1.4548	1.18241	0.804665	1.2766	1.05761	1.49166	0.19587	0.197425	0.0914105
BCOR	230.917	220.325	208.274	203.575	235.903	217.674	241.67	238.772	239.031	228.681	226.763	227.985	199.042	207.548	162.542	218.769	259.114	214.799	58.9962	72.0207	70.9955
BCORL1	10.0109	9.90162	8.63436	15.9572	16.1298	12.4437	10.2007	9.6476	8.66277	12.0235	12.8533	12.1818	6.41433	6.25982	2.01166	10.0784	10.2876	6.16553	2.48755	4.63949	3.74783
BCORP1	0	0	0	0	0	0	0	0	0	0	0	0	0	0	0	0	0	0	0	0	0
BCR	129.086	138.095	144.892	145.642	134.155	131.172	134.468	129.117	129.893	123.079	128.397	125.131	92.644	88.1939	64.3732	96.0137	96.9152	81.0469	140.753	152.254	126.969
BCRP2	0	0	0	0	0	0	0	0	0	0	0	0	0	0	0	0	0	0	0.0587611	0.0197425	0.0914105
BCRP3	47.9744	50.2814	44.4642	31.4932	42.883	33.8543	45.1722	47.4084	43.4601	44.1318	47.8352	45.2773	55.4806	61.9027	34.6006	51.3327	55.7647	40.971	0.411328	0.592276	0.533228
BCS1L	40.8237	39.3236	39.5383	33.7861	39.4902	33.9275	44.9974	47.8587	45.7518	46.7993	45.4273	46.4468	42.652	36.0287	22.1283	36.7526	35.9586	28.9382	18.0005	17.5116	19.379
BCYRN1	2.714	2.16893	2.13518	1.55984	2.09502	1.93976	2.49456	2.98673	2.5517	3.25594	3.15397	3.29396	0.661271	0.0695536	0.402333	0.537515	0.096146	0.0994441	3.11434	2.96138	2.8642
BDH1	0	0	0	0.0155984	0.01854	0.0182996	0	0	0.0162529	0.0196141	0	0	0.0661271	0	0	0	0	0	0.0587611	0.0987126	0.0152351
BDH2	7.37817	6.33704	6.42427	6.23936	6.54462	6.67936	6.78457	5.71271	7.29753	6.35497	6.32489	6.08115	7.00947	4.59054	5.23032	4.30012	5.48032	7.75664	18.451	18.2618	19.2114
BDKRB1	0.0162515	0	0	0.0155984	0.01854	0.0182996	0	0	0	0	0.0339136	0.0389818	0	0	0	0	0	0	0.137109	0.118455	0.258996
BDKRB2	0	0	0.0187296	0.0311968	0.03708	0.0548989	0.0158889	0	0.0162529	0.0196141	0.0508704	0.0389818	0	0	0	0	0	0	2.09581	1.95451	1.90439
BDNF	4.45291	4.14925	4.17671	7.75241	5.85864	5.78268	4.60778	3.69785	3.51062	4.37395	4.4766	4.30748	3.04185	4.03411	1.207	6.71894	6.53793	4.9722	23.9354	26.1589	24.8027
BDNF-AS	0.958837	1.09389	0.917752	0.889109	1.3905	1.17118	1.09633	1.01928	0.991424	0.725722	0.847841	0.857599	0.529017	0.765089	0.402333	1.74692	0.288438	1.49166	1.39068	1.08584	1.58445
BDP1	1.73891	2.47069	2.24756	2.10578	2.05794	1.59207	1.95434	2.2519	1.95034	1.5299	1.89916	1.77367	3.50473	5.00786	4.02333	5.24077	2.59594	4.87276	6.3462	5.25151	6.0788
BEAN1	0.11376	0.150882	0.0374593	0.311968	0.11124	0.109798	0.0476667	0.0948167	0.0812643	0.0980706	0.0508704	0.0194909	0.0661271	0.0695536	0	0.268758	0.096146	0	0.0391741	0.0987126	0.0914105
BEAN1-AS1	0.0162515	0	0.0187296	0	0	0	0.0158889	0	0	0	0.0169568	0.0194909	0.0661271	0.0695536	0	0.134379	0	0	0.019587	0.0789701	0.0914105
BECN1	64.9897	61.3901	58.8111	60.6778	61.2561	62.6762	64.6043	65.8976	67.108	62.216	61.9263	60.2658	59.5144	57.799	53.1079	47.0326	52.1112	48.2304	32.5341	34.8653	35.9853
BECN2	0.942586	0.603528	0.936482	0.421157	0.33372	0.146397	1.62067	2.41783	1.7228	2.11832	1.98395	2.18298	0.396762	0.208661	0	0.470326	0.288438	0.198888	0	0	0.0152351
BEGAIN	0.682562	0.301764	0.692997	0.655133	0.50058	0.457491	0.365445	0.28445	0.552597	0.254983	0.169568	0.155927	0.330635	0.278214	0	0.268758	0.192292	0.0994441	4.56378	4.2249	3.71736
BEND2	0	0.0377205	0	0.0155984	0	0.0365992	0.0158889	0	0.0162529	0.0392282	0.0339136	0	0.0661271	0	0	0.0671894	0	0	0	0	0
BEND3	367.934	359.137	355.245	371.975	372.784	387.751	385.147	389.009	383.892	386.398	390.871	391.533	313.31	322.033	276.805	305.981	295.168	316.928	73.8236	97.3702	90.7859
BEND3P3	0	0	0	0	0	0	0	0	0	0	0	0	0	0	0	0	0	0	0	0	0
BEND4	67.2486	66.8973	68.0261	50.3828	54.0255	58.5954	73.661	70.2118	75.8521	56.2533	57.7719	55.0812	64.9368	62.2504	67.9942	40.784	44.0349	56.5837	266.795	286.385	287.059
BEND5	0.503796	0.377205	0.580619	0.623936	0.5562	0.457491	0.715001	0.782238	0.487586	0.76495	0.440877	0.682181	0.859652	1.18241	0.402333	0.806273	1.73063	1.19333	8.85334	7.7983	7.93748
BEND6	1.46263	1.2825	1.12378	1.57544	1.65006	1.70186	1.65245	1.63559	1.59278	1.118	1.11915	1.14996	1.05803	0.97375	2.414	1.54536	1.05761	1.49166	7.4039	8.43006	9.2477
BEND7	4.61542	4.7905	3.89577	6.69172	5.71032	5.92908	4.40123	4.36157	4.66457	5.35465	5.29052	4.09308	5.35629	4.17321	3.62099	6.11424	5.38418	6.86164	8.775	9.45667	10.6036
BEST1	0.747568	0.678969	0.54316	0.514747	0.61182	0.530689	0.667334	0.805942	0.812643	1.07878	0.983495	1.22793	0.529017	0.765089	0.402333	0.604705	1.15375	1.19333	0.901004	0.671246	0.776989
BEST2	0.0650059	0.0188602	0	0	0.03708	0	0	0.0237042	0.0162529	0	0.0169568	0.0194909	0	0.0695536	0	0	0	0	3.87824	3.51417	3.71736
BEST3	0.032503	0	0	0	0	0.0182996	0	0.0237042	0	0	0	0	0	0	0	0	0	0	0.0391741	0	0.0152351
BEST4	1.0726	0.961872	1.3298	1.26347	1.2978	1.28097	1.287	0.640013	0.650114	1.27492	0.966538	0.584726	0.727398	0.765089	0.402333	1.2766	0.384584	0.696108	5.87611	5.291	4.92093
BET1	22.9146	24.3486	22.513	25.0198	23.6941	27.1017	26.1373	26.6672	26.7847	26.9694	26.9952	28.2033	16.3334	13.2847	23.7376	14.1098	13.845	19.0933	58.957	47.5992	51.6469
BET1L	116.767	114.746	116.948	127.033	117.432	119.808	120.247	117.691	118.061	118.999	122.36	119.635	59.1837	61.6245	45.4636	58.4548	65.3793	42.9598	52.0428	50.9357	55.3186
BEX1	0.55255	0.641248	0.674267	1.26347	0.797219	0.603888	0.317778	0.237042	0.471333	1.88295	1.62785	1.85163	0.198381	0.0695536	0	0.537515	0.192292	0	73.9019	80.3916	83.0464
BEX2	4.30664	3.69661	5.20684	11.1841	8.86211	9.11321	4.00401	4.19564	4.74583	8.27716	10.1571	7.79635	2.38057	2.29527	1.60933	7.5924	6.73022	4.47498	56.4303	53.3048	60.6813
BEX3	13.895	14.5412	14.2533	27.5624	22.4334	21.6485	10.8203	10.4772	9.44291	17.5939	16.6177	15.5342	9.85293	7.85955	9.65598	14.8489	14.7103	8.25386	221.373	216.003	221.945
BEX4	42.6439	44.0764	42.6849	82.4376	75.2167	75.7604	38.8325	37.7608	37.3978	73.5725	72.0495	71.9798	27.3766	26.639	26.9563	50.5264	53.2649	42.4626	102.284	89.177	93.711
BEX5	0.0650059	0.188602	0.0561889	0.124787	0.03708	0.128097	0.238334	0.189633	0.11377	0.529581	0.305223	0.428799	0.0661271	0	0.402333	0	0	0	0	0	0.0304702
BFAR	0	0	0	0	0	0	0	0	0	0	0	0	0.0661271	0	0	0	0	0	0	0	0
BFSP1	1.62515	1.62198	2.06026	1.87181	1.22364	2.58025	1.859	1.39855	2.08036	1.90257	1.93308	2.18298	0.793525	1.39107	0.402333	0.873462	1.73063	0.696108	5.81735	6.12018	5.88074
BFSP2	0.146263	0.169742	0.187296	0.280771	0.29664	0.47579	0.365445	0.260746	0.308804	0.470739	0.220439	0.526254	0.132254	0.417321	0	0.0671894	0.096146	0	0	0	0
BFSP2-AS1	0.0162515	0.0188602	0.131107	0.109189	0.05562	0.109798	0.143	0.142225	0.162529	0.176527	0.152611	0.233891	0.198381	0	0	0.134379	0.096146	0.0994441	0	0	0
BGLAP	0.0162515	0.0188602	0.0374593	0	0	0.0182996	0.0635556	0	0.0812643	0	0.0339136	0.0194909	0	0.0695536	0	0.0671894	0	0.298332	0.117522	0.0394851	0.0761754
BGLT3	0	0	0	0	0	0	0	0	0	0	0	0	0	0	0	0	0	0	0	0	0
BGN	0.861328	1.33908	1.38599	2.18378	1.90962	0.750285	1.06456	1.23262	0.926412	1.70643	1.44133	2.02705	0.46289	0.97375	0.804665	1.07503	0.288438	0.198888	2.13499	2.32962	2.54426
BHLHA15	0.715065	0.924152	0.973941	0.592739	0.40788	0.622187	1.41411	0.616309	1.04018	1.00032	0.576532	0.428799	0.595144	0.486875	0.402333	0.604705	0.192292	0.0994441	8.28532	9.39744	9.2477
BHLHA9	2.2427	2.9422	3.25896	4.19597	3.17034	2.83644	2.38334	1.683	2.38917	2.33408	2.18743	1.89062	1.12416	0.97375	0.402333	1.41098	1.05761	1.98888	0.920591	0.927899	0.944575
BHLHB9	0.0487544	0.0754409	0.0561889	0.0623936	0.05562	0.128097	0.0794446	0.0237042	0.0650114	0.0980706	0.169568	0.0779635	0.0661271	0	0	0.0671894	0.096146	0.0994441	2.52673	2.17168	1.4778
BHLHE22	0.130012	0.0754409	0.112378	0.0155984	0.0741599	0	0.0476667	0.308154	0.178781	0.196141	0.0678272	0.0194909	0	0.0695536	0	0	0	0	0	0	0
BHLHE23	10.1572	10.0525	12.5676	7.11287	6.63732	7.57604	10.9475	9.78983	11.3445	8.96365	8.88537	8.40057	4.69502	4.52098	1.207	2.15006	3.07667	1.39222	0.0979352	0.0789701	0.0457052
BHLHE40	95.3474	98.2618	101.009	85.0269	79.7405	75.8336	66.5428	67.4621	68.7333	78.5741	73.5586	76.8525	60.0434	65.1021	28.9679	51.064	64.514	35.7999	37.4896	34.7666	35.513
BHLHE40-AS1	0.601305	0.396065	1.03013	0.764322	0.66744	0.823483	0.635556	0.402971	0.552597	0.627652	0.661316	0.701672	0.991906	0.139107	0	0.537515	0.096146	0.397776	5.68024	4.00773	4.61623
BHLHE41	0.0812574	0.0188602	0.0374593	0.0623936	0	0.146397	0.111222	0.0237042	0.0162529	0.0784564	0.0678272	0.0584726	0	0	0	0	0	0	37.5092	33.2267	29.2818
BHMT	42.6764	37.3621	36.991	43.6911	45.1634	41.2107	37.3707	37.2156	40.9734	45.7401	45.6986	45.94	46.0244	40.7584	41.0379	46.6295	41.6312	48.9265	1.2144	1.52017	1.7825
BHMT2	7.39442	6.14844	5.71254	10.9345	9.80765	7.37475	5.83123	5.40455	4.72958	9.35593	8.74971	8.7514	6.08369	6.7467	5.23032	12.2285	9.03773	7.25942	0	0	0.0304702
BICC1	0.195018	0.132022	0.0749186	0.0311968	0.05562	0.0914981	0.254223	0.142225	0.211287	0.313826	0.101741	0.175418	0.132254	0.0695536	0	0.201568	0.096146	0.198888	1.31233	2.42833	2.80326
BICD1	262.64	260.479	255.678	265.173	285.256	264.796	242.957	241.806	244.118	284.444	286.384	282.676	426.387	480.893	385.032	495.253	471.692	436.858	41.7596	54.8842	52.6829
BICD2	131.491	131.607	133.355	95.587	101.822	98.3605	116.768	112.405	115.477	110.408	108.439	107.18	104.481	104.469	111.044	75.6553	82.6856	76.7708	93.6653	104.023	98.4948
BICDL1	19.6643	20.0296	18.842	20.9487	19.8934	21.557	18.2564	17.6122	18.4307	18.5353	19.1103	19.1206	12.498	15.7191	15.691	16.1255	19.8061	11.9333	13.9068	17.176	15.7683
BICDL2	12.8387	12.3535	12.4739	14.0854	15.9815	13.3221	12.4251	11.7573	13.2948	9.29709	10.2758	9.27766	10.7126	8.27687	7.64432	12.9004	10.2876	7.55775	11.3997	11.7468	9.76569
BICRA	65.1684	62.4651	62.7443	51.7711	60.2179	54.0754	66.3998	67.5806	65.7753	70.1401	68.692	64.4174	52.5049	58.2163	32.9913	45.2185	49.2268	38.8826	3.29062	5.98199	5.85027
BICRAL	58.8791	60.315	54.5782	58.0573	67.0962	62.0723	55.2775	53.9744	54.9671	46.5443	49.0052	50.267	46.5535	54.8778	39.0263	50.3921	55.7647	52.5065	41.9946	45.5263	46.467
BID	6.41933	6.11072	5.84365	6.08338	4.41252	5.0324	7.37246	6.47124	7.50882	5.1389	5.62966	5.84726	4.69502	3.12991	3.21866	3.22509	2.59594	2.4861	36.569	41.6765	39.3217
BIK	5.00546	4.33785	5.52524	2.35536	2.55852	3.45863	8.21457	8.77055	7.9964	7.11992	6.18924	6.37352	3.57086	3.12991	2.81633	0.806273	1.2499	1.49166	0.313393	0.31588	0.213291
BIN1	26.3274	25.8762	26.6523	39.7135	31.1101	30.6153	27.7738	28.2317	28.2312	39.8951	43.0025	41.9054	15.606	16.1364	7.24199	22.5085	20.5753	12.3311	41.0153	38.1821	31.3843
BIN2	16.1377	15.4654	14.5529	16.4095	16.3893	15.4449	12.7747	13.9855	13.5386	12.3569	13.8876	13.5072	14.6802	12.937	4.42566	12.43	15.0949	12.53	0	0.0394851	0.0457052
BIN3	16.4302	16.4273	16.2199	20.4183	18.2433	16.4148	16.6834	16.9722	17.1955	16.2993	17.1433	14.852	13.9528	10.9199	8.44898	14.9161	12.499	12.6294	16.8253	18.7949	17.4137
BIN3-IT1	1.44638	0.754409	0.899023	0.639535	0.778679	0.658786	0.746779	0.971871	0.975171	0.76495	1.06828	1.22793	3.9015	3.82545	1.60933	3.69542	1.73063	2.38666	1.0577	1.28326	1.15787
BIRC2	78.2346	74.3471	79.0578	80.8621	75.1055	82.2019	76.9977	75.9956	73.4791	73.0233	75.1526	76.8525	84.7749	85.8291	106.618	85.7337	81.4357	94.4719	85.4387	84.9916	84.8289
BIRC3	0.211269	0.113161	0.149837	0.140386	0.24102	0.182996	0.206556	0.237042	0.130023	0.215755	0.203482	0.0779635	0.330635	0.139107	0	0.0671894	0	0.0994441	0.450502	0.355366	0.380877
BIRC5	214.78	216.233	212.937	190.347	177.52	206.676	230.071	228.651	226.987	225.837	225.339	217.596	144.554	127.492	112.653	113.55	117.971	103.422	319.034	319.671	312.944
BIRC6	317.294	296.822	280.57	259.589	308.301	260.422	287.399	283.668	287.155	286.837	288.52	287.861	1095.66	1150.97	1343.79	1064.95	993.766	1171.45	267.265	304.035	303.072
BIRC6-AS2	0	0	0	0	0	0	0	0	0	0	0	0	0	0	0	0	0	0	0	0	0
BIRC7	0.195018	0.207463	0.318404	0.265173	0.63036	0.128097	0.190667	0.118521	0.195034	0.0784564	0.169568	0.155927	0.0661271	0.139107	0	0.671894	0.384584	0.397776	0.019587	0.0197425	0.137116
BIRC8	0	0.0377205	0	0	0	0	0	0	0	0	0.0169568	0	0.0661271	0	0	0	0	0	0	0	0
BISPR	0.178766	0.301764	0.224756	1.35706	1.33488	0.860082	0.317778	0.616309	0.56885	0.608037	0.37305	0.233891	0.132254	0.347768	0.402333	1.61255	1.15375	0.696108	2.91847	2.34936	2.78802
BIVM	14.4151	15.1259	18.2427	19.0924	16.5191	17.1833	13.8392	12.5158	14.3838	14.8675	15.4985	14.4232	16.9285	18.6404	19.312	17.1333	15.6718	16.9055	10.7925	10.661	10.5884
BIVM-ERCC5	0	0	0	0	0	0	0	0	0	0	0	0	0	0	0	0	0	0	0	0	0
BLACAT1	5.85053	5.26201	5.73127	4.16477	7.10082	5.91078	5.62467	5.92605	5.33094	6.06076	6.37576	7.15315	8.99328	9.18107	8.04665	11.9597	10.2876	7.55775	15.5325	22.7039	23.2944
BLACE	0.211269	0.339484	0.206026	0.327566	0.2781	0.146397	0.158889	0.0711125	0.45508	0.392282	0.457834	0.253381	0.0661271	0.139107	0	0.134379	0.096146	0.0994441	0	0	0
BLCAP	74.5293	74.2716	76.4169	78.4288	75.2538	71.4234	75.5518	81.3528	77.2986	78.7114	80.2905	77.2424	65.3997	65.4499	60.3499	61.2096	63.5525	51.512	77.8585	77.0946	85.8192
BLID	0	0	0	0	0	0	0	0	0	0	0.0169568	0	0	0	0	0	0.096146	0	0.0783482	0.0987126	0.0609403
BLK	0	0	0	0	0	0	0	0	0	0	0	0	0	0	0	0	0	0	0	0	0
BLM	56.0514	56.1658	54.5782	61.099	57.3813	55.5211	54.1494	52.3862	53.6344	50.6044	54.4822	51.8847	73.7978	69.7622	72.8222	76.5959	78.9359	81.6436	77.6431	94.389	93.2996
BLMH	91.7396	93.8297	92.5432	94.152	92.1067	95.2495	95.6354	86.544	96.1031	92.5002	95.5855	91.3927	75.6494	66.4932	61.5569	70.3473	70.5712	61.9537	93.5477	94.2508	91.6543
BLNK	5.88304	6.11072	6.64902	6.92569	6.9525	6.27677	5.54523	6.16309	5.75351	6.15883	6.01967	6.6269	13.8206	13.6325	38.6239	11.0863	14.8065	16.806	4.77924	5.23177	4.25059
BLOC1S1	16.219	16.4838	16.2386	16.4251	16.7972	17.5676	15.2375	16.6877	15.944	15.7894	15.0407	16.5867	17.8543	11.6154	10.4606	13.4379	13.5566	13.3255	31.731	29.0413	30.2112
BLOC1S1-RDH5	0	0	0	0	0	0	0	0	0	0	0	0	0	0	0	0	0	0	0	0	0
BLOC1S2	50.7371	53.9026	51.5627	55.2495	53.5064	53.2519	50.1772	48.9254	54.1545	56.9005	55.6862	55.8414	32.5345	28.9343	35.8076	26.2039	27.1132	39.181	60.7982	50.1065	62.1591
BLOC1S3	53.2724	58.8439	58.7736	53.0502	51.4114	51.2206	54.8326	50.6795	51.4565	50.1141	52.7526	48.2789	33.8571	33.1771	16.4956	30.6384	33.555	25.6566	6.36579	6.98886	7.02337
BLOC1S4	52.4598	55.9583	58.7362	67.5411	56.0649	57.7902	52.8624	51.9122	57.3888	56.5867	55.5336	52.5474	38.2876	29.5603	24.9446	34.7369	29.9014	34.6065	47.3027	46.9082	37.4783
BLOC1S5	0.0487544	0.0377205	0.0749186	0.0623936	0.03708	0.0731985	0.0476667	0.0474084	0.0487586	0.0588423	0.0339136	0.0194909	0.198381	0.139107	0	0.0671894	0.384584	0.0994441	0.0783482	0.0394851	0.0761754
BLOC1S5-TXNDC5	0.0487544	0.0754409	0.0561889	0.109189	0.11124	0.0365992	0.143	0.0948167	0.243793	0.0784564	0.101741	0.136436	0.529017	0.417321	0	0.268758	0.096146	0.596664	0.293806	0.217168	0.426582
BLOC1S6	45.8129	46.83	42.6099	49.7277	48.8899	47.6156	44.4413	39.989	42.8425	46.4266	44.2064	43.3087	35.9731	33.9421	37.0146	36.7526	34.6126	35.2032	98.6991	89.4534	96.9561
BLVRA	0.243772	0.433785	0.430782	0.265173	0.50058	0.256195	0.524334	0.308154	0.373816	0.372668	0.271309	0.155927	0.0661271	0.208661	0.402333	0.0671894	0.096146	0	17.0016	19.5846	19.12
BLVRB	13.4237	14.8807	16.6507	18.3281	16.8343	18.6473	14.1252	12.1365	12.7422	15.6128	15.9394	14.4817	10.3158	7.16402	8.04665	14.3113	10.1915	10.0439	24.0725	22.7237	24.2085
BLZF1	26.9612	22.802	21.2956	29.715	27.569	26.7723	20.3855	20.4804	21.535	19.8887	21.0943	20.6408	26.7153	22.5354	17.7026	33.0572	30.3821	30.1316	23.8178	24.2833	26.7833
BMERB1	0.11376	0.0565807	0.112378	0.327566	0.12978	0.0731985	0.0476667	0.118521	0.130023	0.274598	0.101741	0	0.0661271	0	0.402333	0	0	0.0994441	2.13499	1.4412	1.21881
BMF	3.18529	3.96065	3.74593	8.40754	6.7671	6.91726	3.70212	3.93489	3.26682	3.07942	2.747	2.7872	1.52092	3.26902	0	3.89699	4.03813	2.98332	89.4149	92.2174	94.6708
BMI1	8.36951	7.94016	8.80293	7.8616	7.26767	7.59434	8.97724	8.81796	8.98783	8.68905	8.86841	10.0573	5.02566	6.81625	4.82799	4.97202	4.13428	6.56331	0.744308	0.572533	0.670344
BMP1	9.81589	9.50556	9.4772	8.17356	8.97335	6.45977	9.93057	8.74684	8.64652	10.0817	9.36016	8.67344	10.1174	11.1286	8.85132	10.6831	7.98012	8.65163	5.22974	5.35023	5.36275
BMP10	0.0162515	0	0	0	0.05562	0	0.0317778	0.0237042	0.0162529	0.0196141	0	0.0389818	0	0.0695536	0	0.0671894	0	0	0	0	0.0152351
BMP15	0	0	0	0	0	0	0	0	0.0162529	0	0.0169568	0	0	0	0	0	0	0	0	0.0197425	0
BMP2	41.8151	39.7008	38.6205	38.6061	32.9085	34.7693	36.8464	34.4659	36.2601	34.7562	36.2876	34.6938	32.0055	28.517	31.3819	27.0101	24.3249	24.3638	6.22868	6.04121	4.76858
BMP2K	93.2672	88.3979	89.5651	94.1208	100.45	100.337	81.1129	79.5275	83.946	80.8101	79.8496	78.4313	134.106	144.185	138	157.694	162.871	172.337	29.6744	31.9829	35.4825
BMP3	0	0	0	0	0.01854	0.0182996	0.0158889	0	0	0	0	0	0.0661271	0	0	0	0	0	1.91953	1.55966	1.05122
BMP4	13.1312	12.5798	14.066	17.7666	15.7961	15.9756	13.5374	12.3736	13.051	12.808	13.7011	14.0139	8.99328	9.32018	6.03499	11.2206	11.3452	9.44719	0.744308	0.947641	1.41686
BMP5	0.0162515	0.0188602	0.0374593	0	0	0	0.0317778	0	0.0487586	0.0196141	0.0169568	0	0	0	0	0	0.288438	0	0.0391741	0.0394851	0
BMP6	1.33262	1.11275	1.59202	1.40386	1.1124	1.48227	1.77956	1.51707	1.38149	1.9418	1.79742	1.48131	1.12416	0.695536	0.402333	0.739084	0.865314	0.596664	8.79458	8.90388	9.50669
BMP7	5.72052	7.69498	8.31596	4.00879	4.1715	4.6847	5.37045	5.33344	6.33861	4.17781	4.57834	3.46938	4.76115	4.24277	2.81633	2.95633	1.34604	2.08833	32.4361	26.7511	22.6546
BMP7-AS1	0	0	0	0	0	0	0	0	0	0	0	0	0	0	0	0	0	0	0	0	0.0304702
BMP8A	0.861328	0.452646	0.805375	0.842314	1.37196	0.933281	0.87389	0.426675	0.650114	0.588423	0.661316	0.643199	0.264508	1.0433	0.804665	0.806273	0.576876	0.298332	2.09581	2.13219	1.7368
BMP8B	0.373784	0.660108	0.393322	0.233976	0.48204	0.457491	0.540223	0.379267	0.45508	0.274598	0.254352	0.487272	1.25641	0.417321	0	0.335947	0.288438	0.298332	3.19269	3.75108	3.01655
BMPER	0.0975089	0.0754409	0.112378	0.202779	0.16686	0.256195	0.111222	0.0711125	0.211287	0.0784564	0.135654	0.116945	0.330635	0.0695536	0	0	0.096146	0.298332	0.215458	0.296138	0.335172
BMPR1A	50.0221	50.2248	46.8428	73.952	68.6907	72.4665	58.7572	59.1893	60.6069	51.0163	50.9213	53.1906	55.0839	52.5129	69.6035	85.6665	73.5517	91.4885	213.558	204.217	195.695
BMPR1B	0.0975089	0.150882	0.0936482	0.140386	0.05562	0.109798	0.158889	0.0711125	0.22754	0.117685	0.220439	0.0779635	0.198381	0.208661	0	0	0.192292	0.198888	3.87824	3.83005	4.342
BMPR1B-DT	0	0	0	0	0	0	0	0	0	0.0196141	0	0	0	0	0	0	0	0	0.019587	0	0
BMPR2	133.051	133.625	133.018	91.4846	103.286	105.369	125.84	120.109	121.555	114.135	109.88	106.011	183.899	195.724	197.948	138.41	137.97	151.851	44.3059	50.3237	48.0057
BMS1	78.2671	77.1006	71.6783	78.382	76.0696	71.8077	81.4466	76.7778	78.3875	82.4185	82.5797	84.6879	87.3539	81.3081	67.5919	95.5434	90.4734	83.7319	162.945	177.88	189.768
BMS1P1	5.75302	4.84708	4.90717	3.49404	7.19352	4.42851	7.00701	6.42383	5.59098	5.72732	6.32489	5.94472	34.3861	34.2899	20.9213	31.5118	29.7091	35.7004	3.6236	5.33048	5.49986
BMS1P14	2.56773	2.07463	1.64821	2.85451	2.53998	2.41555	2.20856	1.96745	2.04786	2.15755	2.25526	2.28043	5.88531	4.66009	5.63266	9.40652	7.49939	5.8672	0	0	0
BMS1P17	0	0	0	0	0	0	0	0	0	0	0	0	0	0	0	0	0	0	0	0	0
BMS1P18	0	0	0	0	0	0	0	0	0	0	0	0	0	0	0	0	0	0	0	0	0
BMS1P2	2.22645	1.67856	1.64821	1.12309	2.20626	1.11628	1.89078	1.87263	1.78781	2.13794	2.28917	2.26094	17.7882	15.6496	16.4956	20.1568	15.6718	17.2038	2.15458	2.40859	2.84896
BMS1P2-AGAP9	0.422538	0.339484	0.54316	0.280771	0.33372	0.347693	0.953335	0.663717	0.828895	0.509967	0.559575	0.604217	2.24832	2.43437	2.01166	2.88914	2.11521	1.39222	0.685547	0.987126	0.95981
BMS1P20	12.8712	13.4473	11.4625	13.0871	13.6454	11.2909	12.1709	11.9469	13.9937	13.4161	12.0054	13.2928	13.1593	14.8845	15.2886	13.4379	13.6527	14.9166	19.6066	20.1176	22.4413
BMS1P21	0.260024	0.396065	0.374593	0.405559	0.29664	0.0365992	0.413112	0.877055	0.471333	0.353054	0.610445	0.604217	0.793525	0.765089	0	1.54536	0.865314	0.696108	0.411328	0.473821	0.365642
BMS1P22	0	0	0	0	0	0	0	0	0	0	0	0	0	0	0	0	0	0	0	0	0
BMS1P4	0.0162515	0.0188602	0	0	0	0.0182996	0	0.0474084	0	0	0	0	0	0	0	0	0	0	0	0.0197425	0
BMS1P4-AGAP5	2.1452	2.26323	2.09772	1.71582	2.46582	1.75676	2.574	2.10967	1.95034	3.56977	3.12005	2.37789	5.22404	7.23357	6.03499	6.78613	5.96105	5.07165	1.84118	1.81631	1.55398
BMT2	4.16038	3.90407	4.28909	5.24106	4.13442	4.37361	3.40023	2.60746	2.84425	3.4717	3.00136	3.25498	4.69502	5.28607	5.63266	6.58456	3.36511	6.16553	37.5092	35.9709	34.7817
BMX	0	0	0	0	0	0	0	0	0	0.0196141	0	0	0	0	0	0	0	0	0.0391741	0	0
BNC1	1.86892	1.01845	1.3298	1.41945	1.53882	1.02478	1.06456	1.1378	0.958918	1.07878	1.2548	1.40334	1.05803	1.66929	1.60933	1.20941	1.34604	0.49722	0.66596	0.809444	1.18834
BNC2	82.33	80.288	81.9609	89.5972	91.1055	90.0158	63.8575	64.262	65.4827	68.5121	69.5568	66.6588	102.629	129.439	100.583	152.587	144.7	147.277	71.9432	76.4628	77.7751
BNC2-AS1	0.390036	0.641248	0.393322	0.421157	0.66744	0.640487	1.11222	0.711125	0.666367	0.725722	0.813927	0.545745	0.793525	0.139107	0	0.335947	0.192292	0.198888	6.22868	5.17254	3.85448
BNIP1	10.7097	11.0521	10.7883	11.0281	9.32561	9.9184	9.42212	7.9172	9.84923	10.3563	9.85191	9.55053	8.0675	9.18107	4.42566	7.79397	7.98012	8.3533	12.1048	9.67384	11.8224
BNIP2	129.833	123.252	124.178	125.474	116.691	119.314	121.105	119.991	126.366	118.195	121.428	120.96	120.417	108.782	166.968	106.562	94.9923	139.52	142.006	146.154	151.787
BNIP3	77.0158	79.2696	81.2866	91.6562	77.4044	80.2438	82.1616	75.9482	86.4652	86.714	83.6479	81.9786	52.9017	49.8004	78.4548	51.9374	41.3428	47.5343	285.834	237.285	244.691
BNIP3L	28.6189	28.2904	29.7801	42.8176	37.6918	37.9168	27.0747	24.8657	27.2235	26.4791	26.7239	26.2152	18.5817	19.475	16.898	28.0852	21.4406	23.4688	300.387	271.657	275.13
BNIP5	0.195018	0.320624	0.243485	0.265173	0.42642	0.219595	0.174778	0.308154	0.162529	0.274598	0.220439	0.155927	0.264508	0.208661	0.804665	0.268758	0.096146	0.0994441	0.019587	0.0789701	0.137116
BNIPL	1.46263	1.39566	0.917752	0.655133	1.00116	0.49409	1.36645	0.924463	1.04018	0.921863	1.52611	0.955053	2.24832	1.9475	0.804665	2.35163	1.92292	1.49166	1.19481	1.59914	1.64539
BOC	0.617556	0.754409	0.730456	1.0139	1.2051	0.786884	0.556112	0.521492	0.68262	0.43151	1.06828	0.779635	0.793525	0.97375	0.402333	1.34379	0.384584	0.795553	9.96981	9.2395	8.21171
BOD1	79.9898	77.1761	82.5041	84.3718	80.4821	83.6659	80.1437	73.0563	82.3369	80.6728	84.0888	79.6202	51.6452	47.6442	45.8659	50.0561	45.1886	45.0482	245.661	238.885	232.244
BOD1L1	273.171	273.492	244.253	200.206	270.128	245.197	202.695	196.792	202.657	183.941	193.325	184.91	419.378	414.47	395.895	435.925	465.058	477.53	283.993	288.241	306.789
BOD1L2	0.227521	0.0754409	0.0936482	0.202779	0.2781	0.109798	0.286	0.308154	0.308804	0.33344	0.339136	0.526254	0.0661271	0.0695536	0	0.0671894	0	0	0.019587	0	0.0152351
BOK	24.0034	24.5749	27.0081	20.8083	20.9687	24.5032	24.1194	25.0316	24.038	18.5746	20.2973	19.7443	14.548	14.5367	10.4606	12.6316	13.7489	8.65163	108.023	111.901	102.745
BOK-AS1	0.195018	0.245183	0.131107	0.233976	0.12978	0.329393	0.158889	0.142225	0.0650114	0.313826	0.271309	0.44829	0.46289	0	0	0.201568	0.096146	0.0994441	0.33298	0.23691	0.182821
BOLA1	6.80937	7.01601	7.19218	8.43874	6.28506	7.79564	6.97523	7.15866	7.76886	7.23761	6.29098	6.97773	4.36439	2.64304	3.21866	4.16574	2.78824	2.28721	27.8332	25.5271	24.5437
BOLA2	0	0	0	0	0.01854	0	0	0	0	0.0196141	0	0	0	0	0	0	0	0	0	0	0
BOLA2-SMG1P6	0.0650059	0.150882	0.243485	0.202779	0.1854	0.146397	0.206556	0.118521	0.308804	0.117685	0.152611	0.116945	0.330635	0.208661	0	0.403137	0	0.696108	0.254632	0.276395	0.152351
BOLA2B	0	0	0	0	0	0	0	0	0	0	0	0	0	0	0	0	0	0	0	0	0
BOLA3	13.1474	11.6933	12.2492	11.9016	11.1982	13.1208	13.6486	15.2181	14.4163	14.3379	12.8363	13.5072	14.6141	10.8504	7.24199	10.2128	10.2876	10.3422	14.847	15.0043	13.3002
BOLA3-AS1	2.25896	2.65929	2.50977	1.66903	1.53882	2.17766	2.09734	2.08597	2.56795	1.88295	1.81438	1.9296	2.31445	2.36482	0.804665	0.873462	1.73063	1.49166	24.4838	24.3623	25.3207
BOLL	0.0650059	0	0.0187296	0.0311968	0.01854	0	0.0953335	0	0.0325057	0.0196141	0.0339136	0.0389818	0	0	0	0	0	0	0.117522	0	0.0914105
BOP1	123.674	127.778	128.467	110.359	101.859	109.359	144.923	145.401	143.236	141.751	140.08	139.886	91.057	71.1533	65.9825	70.6833	71.1481	54.6942	104.301	98.0809	102.7
BORA	32.0642	31.5532	33.4137	33.0218	33.3905	36.4345	35.0509	34.3948	33.8547	36.7372	34.4223	35.5124	26.4508	28.4474	36.6123	29.3618	27.6901	34.3082	28.3816	29.6138	29.876
BORCS5	20.2493	23.0849	22.0073	28.6543	24.8992	26.2234	21.4659	20.4567	20.3161	19.3984	20.6704	19.3934	26.3847	29.908	16.4956	31.7134	27.1132	26.2532	22.9756	26.9486	24.8332
BORCS6	32.0317	34.2502	34.3502	39.3236	33.2051	35.0438	29.0926	29.9147	29.7752	29.4016	31.0818	26.3906	16.5979	14.8149	14.0816	16.9317	15.2872	12.1322	13.6913	10.4833	9.68951
BORCS7	18.7055	16.6536	17.1938	17.7042	17.5759	19.1231	22.3557	17.5174	22.1851	19.8495	19.5342	19.7248	14.8786	12.0328	16.898	15.0504	9.99919	17.2038	4.62254	5.23177	5.68269
BORCS7-ASMT	0.032503	0.0377205	0.0561889	0	0.03708	0.0548989	0.0635556	0.0948167	0.0162529	0.0784564	0.0678272	0.0389818	0	0.208661	0	0.0671894	0	0	0.019587	0.0394851	0
BORCS8	10.7585	12.014	11.7997	13.6798	13.905	13.2855	13.5532	12.8003	13.1486	12.4157	13.8198	13.1369	11.3739	13.2847	8.04665	10.1456	14.5181	8.15441	10.1265	9.43693	10.6798
BORCS8-MEF2B	0	0	0	0	0	0	0	0	0	0	0	0	0	0	0	0	0	0	0	0	0
BPESC1	0	0	0.0187296	0	0	0.0182996	0.0317778	0	0	0	0	0	0	0	0	0	0	0	0	0	0
BPGM	15.8452	14.5978	13.785	15.6296	16	16.4697	12.9177	11.2121	14.2375	12.455	13.8876	13.5657	9.72068	9.59839	6.03499	7.25646	9.03773	9.04941	35.8247	36.8396	40.8453
BPHL	18.7867	17.5589	18.2801	18.7493	19.0962	19.1048	19.6069	18.1574	19.6659	17.9861	17.9573	17.3859	20.6316	19.2663	21.3236	19.5521	20.2868	26.651	34.4928	35.1022	37.5697
BPI	0	0	0	0.0155984	0	0.0182996	0	0	0	0.0196141	0	0	0	0	0	0.0671894	0	0	0	0	0
BPIFA1	0	0	0	0	0	0	0	0	0	0	0	0	0	0	0	0	0	0	0	0	0
BPIFA2	0.0975089	0.0377205	0	0	0.03708	0	0.0158889	0.0237042	0.0162529	0.0196141	0.0339136	0.0389818	0	0	0	0	0	0	0	0	0
BPIFA3	0	0	0	0	0	0	0	0	0	0	0	0	0	0	0	0	0	0	0	0	0
BPIFA4P	0	0	0	0.0155984	0.01854	0	0	0	0	0.0392282	0	0	0	0	0	0	0	0	0	0	0
BPIFB1	0	0	0	0	0	0	0	0	0	0	0	0	0	0	0	0	0	0	0	0	0
BPIFB2	0	0	0	0.0155984	0	0	0	0.0237042	0	0	0.0169568	0	0	0	0	0	0	0	0	0	0
BPIFB3	0	0	0	0	0	0	0	0	0	0	0	0	0	0	0	0	0.096146	0	0	0.0197425	0
BPIFB4	0.0162515	0.0943012	0.0936482	0.0311968	0	0.0182996	0.0476667	0	0.0487586	0.137299	0.0847841	0.0974544	0	0.278214	0	0	0	0.0994441	0.019587	0	0
BPIFB6	0	0	0	0	0	0	0	0	0	0	0	0	0	0	0	0	0	0	0	0	0
BPIFC	0	0	0	0	0	0	0.0158889	0	0.0162529	0	0	0	0	0	0	0	0	0	0	0	0
BPNT1	20.3469	21.5195	21.2207	27.266	22.2665	22.5268	18.7012	16.5218	15.8628	16.3778	15.8377	18.0486	28.3685	30.1862	22.1283	33.4603	26.9209	32.4188	23.9158	19.94	20.2931
BPNT2	319.504	308.12	298.775	348.484	338.948	334.682	308.229	313.014	312.25	304.901	300.356	303.98	305.176	308.261	311.808	350.863	323.339	375.998	245.289	217.8	208.035
BPTF	311.963	306.988	288.418	266.748	310.415	279.179	289.989	288.267	285.108	273.264	280.313	280.181	465.402	477.068	492.857	463.473	479.096	487.972	350.765	416.567	421.402
BPY2	0	0	0	0	0	0	0	0	0	0	0	0	0	0	0	0	0	0	0	0	0
BPY2B	0	0	0	0	0	0	0	0	0	0	0	0	0	0	0	0	0	0	0	0	0
BPY2C	0	0	0	0	0	0	0	0	0	0	0	0	0	0	0	0	0	0	0	0	0
BRAF	35.8508	37.2678	33.3013	28.7323	33.9467	30.0114	33.6845	33.1147	34.4398	33.952	34.0323	33.154	85.2378	98.0705	76.4432	87.2119	74.2247	93.8752	111.509	121.278	124.638
BRAP	70.6127	65.0678	66.9959	66.6208	63.4068	65.2016	68.513	64.5939	68.2457	67.5706	66.8098	69.524	64.0771	55.9906	67.1895	55.2969	59.0337	59.6664	47.5769	51.7057	48.7218
BRAT1	96.4038	96.8096	98.5179	97.2873	88.1576	83.6476	98.4795	95.1486	98.1185	89.4403	91.0242	89.7555	61.6304	58.9119	45.4636	60.2017	40.5736	41.5676	59.9364	60.3727	57.8781
BRCA1	206.329	205.973	199.639	208.332	211.69	208.542	194.194	190.439	191.199	198.083	204.838	200.054	260.144	289.343	335.948	290.393	281.035	321.204	79.5038	96.8371	97.3217
BRCA2	77.097	70.311	65.6287	67.2603	81.7799	71.46	66.1455	65.3998	63.7274	65.7661	61.3158	65.2165	178.808	184.943	245.021	217.492	179.985	269.792	198.828	241.964	236.327
BRCC3	52.7686	51.0924	49.8021	62.0193	63.4624	63.7193	48.6201	48.878	49.6525	56.214	57.6701	56.1727	43.71	45.7662	62.7639	63.3596	51.9189	67.5225	36.8824	39.1692	42.0488
BRD1	122.796	126.552	128.055	105.554	112.389	114.098	117.642	109.466	118.467	110.643	112.865	112.306	98.7938	104.191	67.5919	88.9588	93.2617	82.2402	52.6696	58.4379	48.0819
BRD2	15.0489	16.6159	15.171	10.9345	14.0162	11.4373	15.6347	15.2418	17.3418	16.6132	15.1594	14.6376	15.4076	14.5367	17.7026	16.5286	20.8637	13.1266	8.55954	8.27212	8.95823
BRD3	221.085	216.893	231.274	268.23	251.662	259.983	213.722	208.526	208.914	223.738	229.561	224.418	163.665	151.349	119.09	182.151	181.908	155.332	108.728	116.777	110.515
BRD3OS	28.7651	29.5163	30.9976	35.2056	31.9073	32.921	30.9039	27.9472	30.5229	26.4006	29.1318	28.2033	23.3429	19.5446	13.277	19.6865	19.9022	14.8172	18.5881	25.1125	24.1019
BRD4	299.742	302.311	286.208	268.199	316.181	270.048	318.986	320.03	315.192	312.217	334.694	324.523	261.731	264.512	180.245	242.89	288.534	224.644	44.2863	61.2018	62.7838
BRD7	44.9191	43.5483	42.4976	47.1228	47.7961	44.0655	48.5883	45.8439	47.7184	50.0748	49.5139	52.8593	50.5211	51.1914	69.6035	59.5298	54.3225	60.3625	81.3842	90.0062	80.8221
BRD7P3	0	0.0188602	0.0936482	0	0.03708	0.0365992	0.0158889	0.0237042	0	0	0	0	0	0	0	0.0671894	0.096146	0	0	0	0
BRD8	60.3092	55.2605	54.8404	50.4608	58.2712	52.4101	62.0303	57.9804	62.9148	60.5488	62.8759	60.4412	64.4739	64.1979	38.6239	60.3361	71.0519	53.9981	33.4351	38.1821	39.6112
BRD9	63.7546	62.4462	59.3168	70.8324	63.8517	59.8947	65.7165	62.6264	61.8258	65.9034	65.9789	66.0741	58.9854	56.4079	41.4403	54.6922	61.5335	47.6337	43.7183	49.4748	45.4767
BRDT	143.338	138.642	152.01	159.151	165.062	159.683	121.789	122.835	120.06	127.06	123.836	123.689	239.314	261.243	314.222	284.749	281.035	297.835	0.156696	0.15794	0.0457052
BRDTP1	1.6414	1.67856	1.55456	1.52864	1.9467	1.39077	1.38234	1.1141	1.25147	0.921863	0.881754	1.13047	0.595144	1.73884	1.60933	1.00784	1.63448	1.69055	0	0	0
BRF1	41.9451	43.8501	45.7003	44.2527	41.4925	38.5024	45.5694	40.4393	43.1188	42.8176	43.0194	40.7749	27.5089	29.4212	26.5539	30.168	30.8629	26.5516	15.6696	18.3606	15.1284
BRF2	30.374	31.4212	29.0122	29.9021	27.4021	30.4689	33.3826	33.3992	33.4159	34.3247	31.6923	37.4615	22.5493	19.0577	18.105	21.8366	21.4406	17.701	39.037	34.8653	35.7263
BRI3	66.0785	71.1597	74.0195	76.3074	68.5423	74.205	64.9857	69.8799	70.0823	77.2796	78.6118	77.1059	52.9017	47.0182	51.9009	44.345	42.6888	44.1532	31.1826	32.9898	24.3304
BRI3BP	85.2715	86.1158	86.0814	75.7926	75.4207	77.9015	82.4317	83.1069	83.2959	75.8478	75.3052	79.2694	76.1123	85.8291	76.8455	68.6004	67.0138	75.3786	73.7061	76.1272	76.343
BRICD5	3.55907	3.37598	3.83958	2.35536	3.31866	2.61685	5.46579	4.93047	4.72958	5.96269	5.2227	5.28203	4.03375	6.12071	2.81633	4.03137	2.40365	3.57999	3.937	3.84979	3.70213
BRINP1	4.71293	4.35671	3.87704	9.23426	7.10082	7.42965	4.62367	4.19564	4.46953	5.53118	5.27357	4.98966	3.9015	4.45143	2.414	7.39084	6.73022	5.46942	64.3043	65.5452	67.0191
BRINP2	0	0	0	0	0	0.0182996	0	0.0474084	0	0	0.0169568	0	0	0	0	0	0	0	3.1731	4.5013	3.76307
BRINP3	0	0	0	0	0	0	0	0	0	0	0	0	0	0	0	0	0	0	0	0.0197425	0.0152351
BRIP1	48.2019	49.527	47.2549	52.6602	52.1715	49.1711	40.7868	37.6422	40.8109	40.1501	42.7481	41.2622	80.4105	83.3947	84.4898	87.615	79.4166	100.439	60.5827	72.0405	72.4276
BRIX1	71.149	71.2728	67.7826	70.224	71.2121	69.9778	74.2171	77.726	72.439	75.4555	75.3052	73.1688	42.3875	44.6534	37.4169	39.8433	45.8617	33.4132	52.9438	52.752	52.7896
BRK1	82.9801	83.7772	83.3469	79.3803	81.0012	89.2839	82.8448	82.2298	83.4096	82.0654	82.2744	80.0295	52.8355	51.1914	50.6939	42.5981	45.2848	42.8604	160.829	151.958	156.876
BRMS1	45.1629	46.0567	45.6441	43.3636	40.4543	44.7975	50.9557	46.8869	48.8236	48.643	49.7682	50.4424	40.4036	31.5773	22.5306	29.0258	31.1513	24.861	26.0508	28.6859	27.2251
BRMS1L	24.3447	24.4051	24.386	24.6143	21.9884	23.9359	25.025	23.6094	26.3296	24.1842	26.3678	23.9738	23.7396	19.9619	26.9563	22.9116	19.6138	24.4632	13.1429	12.9314	14.3819
BROX	84.2639	78.3831	77.1474	80.3318	79.6663	81.1039	77.6968	74.4311	80.1916	73.5725	73.8639	72.1552	63.8788	59.3292	73.6269	58.9923	54.8032	70.8042	64.0301	63.9855	64.8253
BRPF1	81.4362	85.0408	81.9047	67.4163	75.8471	68.587	90.0742	92.0196	83.9785	87.2632	87.4971	84.9023	70.2931	71.9184	42.6473	61.3439	70.1866	50.4181	29.263	33.3254	29.9979
BRPF3	187.818	186.132	176.583	135.769	153.363	154.394	210.48	216.419	207.841	206.87	211.74	209.215	140.454	140.916	96.5598	93.662	111.049	91.1902	32.5341	38.2215	38.1182
BRS3	0	0	0	0	0	0	0	0	0	0	0	0	0	0.0695536	0	0	0	0	0	0	0
BRSK1	1.62515	1.88602	1.74186	1.54424	1.14948	1.00648	1.25522	1.82522	1.20271	1.62797	1.44133	1.53978	0.529017	1.32152	1.207	1.2766	0.96146	0	7.42349	6.61375	6.33779
BRSK2	5.86678	6.33704	6.2557	4.61713	5.02434	4.26381	6.67334	7.44311	7.55758	6.19806	6.5962	6.58792	2.77734	4.38187	1.60933	3.89699	2.30751	1.88944	11.5955	14.0764	12.7518
BRWD1	136.204	127.439	131.557	131.963	145.632	126.066	128.033	124.803	132.802	125.511	128.838	125.053	315.36	335.805	430.898	381.434	308.725	435.664	497.217	491.885	498.05
BRWD1-AS1	0.130012	0.207463	0.243485	0.124787	0.22248	0.0365992	0.127111	0.165929	0.243793	0.196141	0.457834	0.292363	0.264508	0.139107	0.402333	0.335947	0.096146	0.397776	0.489676	0.493563	0.502758
BRWD1-AS2	0.796323	0.82985	0.861563	0.795519	0.6489	0.695386	1.23934	1.44596	1.82032	1.62797	1.74655	0.994035	0.859652	1.11286	0	0.335947	0.384584	0.298332	2.95764	3.88928	2.43761
BRWD3	530.318	523.409	492.14	554.773	623.036	582.623	479.289	479.014	498.654	485.332	484.88	484.621	775.142	799.657	936.63	1025.24	916.272	1112.18	186.038	179.479	181.038
BSCL2	3.38031	2.88562	3.29642	2.57374	3.48552	2.43385	4.06756	4.5275	3.9657	3.55015	3.79833	3.48887	6.08369	5.07741	4.02333	6.18143	5.57647	5.07165	7.1101	6.45581	7.16049
BSDC1	85.2553	84.0789	85.8005	80.0666	83.6339	86.484	91.1706	88.9855	93.6327	90.5976	91.8042	88.7225	68.4415	77.274	69.2012	68.5332	76.34	59.6664	60.9745	59.5237	64.3073
BSG	709.588	743.546	770.725	663.275	663.046	711.947	745.142	796.081	726.08	713.601	672.202	702.666	765.553	707.847	669.884	631.11	707.154	586.123	545.205	510.897	463.527
BSN	29.2364	26.178	27.4202	23.1168	30.146	25.2718	25.9148	24.9605	24.1192	29.5389	30.4883	27.5991	39.9408	46.2531	28.9679	41.3887	42.9773	32.6177	3.87824	7.46268	7.92224
BSN-DT	0.503796	0.358345	0.243485	0.187181	0.14832	0.439191	0.73089	0.829646	0.487586	0.451125	0.42392	0.643199	0.198381	0.417321	0.804665	0.470326	0.769168	0.397776	2.97723	2.90215	1.87392
BSND	0.11376	0.150882	0.131107	0.421157	0.2781	0.439191	0.238334	0.237042	0.211287	0.274598	0.305223	0.292363	0.132254	0.278214	0	0.201568	0.576876	0	0.920591	0.493563	0.731284
BSPH1	0	0	0.0187296	0	0	0	0	0	0	0.0196141	0	0	0	0	0	0	0	0	0	0	0
BSPRY	22.8496	22.802	22.3632	32.5539	31.4624	32.5367	23.1501	22.9931	23.1278	18.4569	18.059	18.0486	13.8867	14.3976	15.691	20.1568	23.1712	18.9938	18.2355	15.0438	17.1395
BST1	2.01518	2.11235	2.2101	2.9013	3.35574	2.90964	2.70112	2.44153	2.79549	2.27524	2.01786	2.06603	2.18219	2.8517	2.414	2.48601	4.23043	3.77887	0.822656	0.750216	0.8684
BST2	1.18636	1.58426	2.30375	6.52013	4.02318	4.06252	1.30289	1.06669	1.10519	0.863021	1.22089	1.09149	0.396762	0.625982	0.804665	2.95633	1.92292	1.78999	50.1233	46.4147	51.1137
BSX	0.146263	0.0188602	0.0749186	0.0155984	0.01854	0	0.158889	0.118521	0.0812643	0.137299	0.0847841	0.0389818	0.132254	0	0	0	0	0	0.0391741	0	0
BTAF1	86.8642	79.4016	76.3046	69.6937	83.0777	72.4848	76.6958	72.44	77.9162	76.6127	80.1379	78.5287	145.612	156.148	177.831	171.602	148.546	175.917	165.902	165.344	160.7
BTBD1	70.5477	67.2367	67.9511	76.6974	71.3233	72.6678	71.4048	65.8502	71.09	65.8642	63.3506	61.9615	59.845	61.8331	64.3732	67.1894	56.4377	73.8869	113.096	105.721	106.432
BTBD10	15.6664	15.5597	16.2386	18.2969	15.8146	17.2016	13.6645	12.658	14.5138	14.6125	16.1768	16.0215	11.44	9.94616	14.484	13.3035	13.0759	17.1044	32.9062	33.8584	36.5337
BTBD11	0.958837	0.848711	0.749186	1.02949	0.70452	0.768584	0.778557	0.805942	0.991424	0.725722	0.813927	0.89658	0.793525	0.417321	0	0.739084	0.48073	0.49722	30.497	29.9297	34.2637
BTBD16	0	0.0188602	0.0187296	0	0.01854	0.0182996	0.0476667	0	0.11377	0.0196141	0	0	0.132254	0	0	0	0.096146	0.198888	0.0587611	0.0394851	0.0761754
BTBD17	0	0	0	0.0155984	0	0	0.0158889	0	0.0162529	0	0	0	0	0	0	0	0.096146	0	22.623	26.7906	21.1768
BTBD18	2.779	2.50841	2.43485	2.46455	1.9467	2.10446	3.35256	3.22377	3.59188	3.72668	5.01922	4.83374	1.98381	2.71259	2.81633	4.03137	2.30751	0.894997	0.0783482	0.0789701	0
BTBD19	2.08019	1.20706	1.38599	1.90301	2.1321	1.51887	1.62067	1.56448	1.73906	2.19678	2.05177	2.67025	1.7193	2.15616	0.402333	2.68758	2.11521	0.596664	0.763895	0.671246	0.731284
BTBD2	49.7945	55.7131	58.7736	62.9864	60.051	64.1402	43.7104	43.1653	43.0863	36.9922	38.1698	37.8708	26.1202	29.8385	26.9563	31.0415	28.7477	23.5682	132.624	133.4	131.265
BTBD3	44.1065	43.6049	43.3591	51.5059	46.2758	47.5424	45.6647	41.9327	46.1906	44.4652	46.8008	46.3103	38.7505	34.429	42.6473	37.7605	35.0933	42.8604	206.408	194.622	199.412
BTBD6	29.5777	29.5351	27.8135	27.5468	22.5261	26.0221	31.1582	28.7058	29.889	28.2247	29.8949	30.2109	15.077	18.9186	13.277	13.9754	13.7489	12.8283	16.1397	18.0052	17.7032
BTBD7	0	0	0	0	0	0	0	0	0	0	0	0	0	0	0	0	0	0	0	0	0
BTBD8	18.9167	20.2182	20.434	21.8066	24.1761	23.2405	19.0985	19.3189	18.2845	17.5939	18.076	17.035	26.1863	26.0826	28.5656	31.9822	26.4402	39.2804	26.9909	25.6455	28.0935
BTBD9	26.0024	24.4429	22.9625	24.0059	23.5458	21.7217	25.311	22.6612	24.7856	22.8308	22.5186	24.4416	24.0041	20.9356	18.5073	21.7694	20.5753	27.9438	11.811	12.2601	14.3514
BTBD9-AS1	0	0	0	0	0	0	0	0	0	0	0	0.0389818	0	0	0	0	0	0	0	0	0
BTC	0	0	0.0187296	0	0	0	0	0	0	0	0	0	0	0.0695536	0	0	0	0	0	0.0197425	0.137116
BTD	11.5873	12.5043	12.2305	17.3298	17.7613	16.3416	10.725	10.2876	10.6619	10.4151	10.2589	10.0963	13.7544	12.1719	12.07	22.6428	20.1907	21.0821	49.0851	48.4284	48.2038
BTF3	130.532	134.964	133.505	132.477	126.869	133.953	131.751	144.998	134.98	137.397	134.434	134.214	157.779	142.028	182.659	126.854	126.913	151.056	175.617	168.7	156.19
BTF3L4	143.696	139.698	138.487	152.49	146.002	154.595	148.943	148.104	154.337	150.872	152.747	152.731	111.226	110.242	111.446	103.069	99.9919	111.974	168.057	160.467	173.863
BTF3P11	0	0	0	0	0	0	0	0	0	0	0	0	0	0	0	0	0	0	0	0	0
BTG1	21.6632	24.3108	24.0676	30.2297	27.8656	26.9919	27.2018	26.359	28.0199	30.3038	30.0814	27.5796	23.8057	22.4658	15.691	29.2946	20.6714	26.9493	76.9183	66.5323	66.2269
BTG2	34.7619	37.0792	36.3542	27.8432	27.0313	30.1944	38.3558	38.4482	39.5919	32.8144	32.591	32.043	14.3496	15.3713	11.2653	12.9676	16.441	10.9388	25.6003	15.182	23.9496
BTG3	30.6015	28.0075	27.8135	23.5848	21.7474	23.332	27.0112	26.5013	26.6872	27.4009	28.4535	26.2932	28.633	26.2912	36.2099	21.7022	19.6138	25.2588	18.6273	17.6103	18.1297
BTG3-AS1	0	0	0	0	0	0	0	0	0	0	0	0	0	0	0	0	0	0	0	0	0
BTG4	0.0487544	0.0377205	0.0749186	0.0623936	0.0926999	0.0548989	0.0953335	0.0237042	0.162529	0.254983	0.135654	0.136436	0	0.0695536	0.402333	0.134379	0.288438	0	0.0783482	0.0987126	0.0152351
BTK	10.4985	11.4482	11.2752	51.194	46.0904	40.4788	11.2652	11.0461	9.963	16.7112	17.2281	16.9766	11.44	12.4501	6.83965	50.3921	40.6698	32.3193	0.705134	0.750216	0.441817
BTLA	21.8257	21.5573	19.7036	16.7215	17.3163	17.1833	31.746	30.6732	31.0917	25.5964	27.7074	26.0788	15.606	14.0498	10.863	11.691	9.71075	13.4249	0.0587611	0.0592276	0.0304702
BTN1A1	0.227521	0.150882	0.0749186	0.109189	0.14832	0.164697	0.222445	0.189633	0.130023	0.0784564	0.203482	0.116945	0.0661271	0	0	0.0671894	0	0.0994441	0.293806	0.355366	0.670344
BTN2A1	40.0274	40.8513	43.2093	39.6823	42.7532	40.0945	40.9775	39.2067	36.829	37.7572	39.6959	38.4165	37.2295	41.9408	23.7376	39.2386	40.189	32.2199	24.0725	23.5331	23.3706
BTN2A2	8.53203	9.78846	9.17752	12.4475	12.5145	10.7419	7.1659	7.70386	6.25735	6.82571	8.52928	6.68537	6.54658	6.7467	4.42566	12.6316	14.5181	7.25942	29.4785	27.0275	29.7084
BTN2A3P	2.47022	1.96146	1.16124	1.23227	2.00232	1.73846	1.89078	1.32743	1.80407	1.82411	1.79742	1.53978	2.90959	2.71259	2.81633	2.48601	1.82677	1.69055	5.21015	5.31074	5.04281
BTN3A1	0.455041	0.0943012	0.0374593	0.327566	0.24102	0.256195	0.127111	0.165929	0.22754	0.0980706	0.152611	0.0194909	0.132254	0.278214	0	0.335947	0.096146	0.49722	17.4912	16.3271	16.5758
BTN3A2	0.0162515	0.0754409	0.0374593	0.155984	0.14832	0.146397	0	0.0711125	0.0325057	0.0588423	0.0678272	0.0584726	0.0661271	0	0.402333	0.201568	0	0	11.5955	11.0558	11.792
BTN3A3	0.211269	0.0188602	0.224756	0.124787	0.29664	0.0914981	0.143	0.0711125	0.11377	0.0196141	0.152611	0.155927	0.46289	0.556429	0.402333	0.604705	0.288438	0.994441	4.60296	4.54078	5.40845
BTNL10	0	0	0	0	0	0	0	0	0	0	0	0	0	0	0	0	0	0	0	0	0
BTNL2	0	0	0	0	0	0	0	0	0	0	0	0	0	0	0	0	0	0	0	0	0
BTNL3	0	0	0.0187296	0	0	0	0	0	0	0	0	0	0	0	0	0	0	0	0.019587	0.118455	0.0609403
BTNL8	0.0650059	0.0754409	0.0187296	0.0311968	0.03708	0.0731985	0.0317778	0.0237042	0.0325057	0	0.0169568	0.0194909	0.0661271	0	0.402333	0.134379	0	0	1.60614	1.20429	0.83793
BTNL9	4.37165	4.77164	4.27036	4.02439	5.41368	3.18413	4.81434	3.93489	4.48579	5.41349	5.88401	6.21759	4.09988	4.17321	3.21866	3.09071	2.30751	2.28721	1.72366	1.79657	1.14263
BTRC	77.5683	75.573	77.9902	81.2053	78.9989	77.6819	76.1556	71.16	74.2755	79.0449	78.2387	78.5872	71.6156	72.6835	61.1545	70.0786	76.2438	74.9808	46.2842	57.7864	58.3199
BUB1	127.753	124.76	128.635	133.647	121.196	126.652	139.139	136.915	135.939	134.67	131.771	135.15	157.118	167.415	174.612	173.013	162.775	170.049	170.486	179.677	179.728
BUB1B	91.8046	93.7165	89.3966	99.6894	104.009	99.0376	92.251	96.3812	92.2674	96.5995	99.2821	97.0256	110.631	123.11	119.493	126.921	132.393	119.631	267.148	271.282	273.5
BUB1B-PAK6	0.568802	0.471506	0.430782	0.655133	0.59328	0.548989	0.603779	0.640013	0.585103	0.509967	0.678272	0.623708	1.52092	1.73884	0.804665	1.20941	1.44219	2.88388	2.74219	2.30988	2.92514
BUB3	143.062	140.961	143.113	156.92	146.837	147.934	151.644	153.224	160.042	157.521	160.92	162.417	129.741	137.09	146.851	112.542	123.259	135.542	379.577	365.928	387.565
BUD13	41.4575	42.2847	42.6099	41.7569	41.9931	42.1806	41.2635	40.0127	41.1847	41.2877	42.2055	43.5426	32.0716	39.5064	29.3703	30.168	40.6698	29.0377	47.1852	44.5391	45.5834
BUD23	33.3968	34.3068	33.0016	31.0252	29.0151	28.8219	35.1304	35.1296	33.2696	34.1874	32.3366	33.2709	44.9664	35.4723	32.5889	38.3652	44.5156	41.4682	17.4325	18.3606	15.6464
BUD31	33.4618	32.4962	31.4283	41.2734	36.4682	38.0632	32.6676	34.1577	34.1797	35.1681	35.5076	32.8811	25.1283	23.2309	14.0816	24.5241	25.8633	20.7838	40.271	39.3271	39.2151
BVES	1.6414	1.43338	1.72313	1.52864	1.16802	1.46397	1.31878	1.23262	1.60903	1.29453	1.32263	2.00756	1.12416	0.97375	0	0.470326	1.05761	0.994441	12.0069	12.3786	12.6451
BVES-AS1	0.0650059	0.0377205	0.0187296	0	0	0	0.0317778	0.0237042	0	0.0392282	0	0.0194909	0	0	0	0	0.192292	0	0.215458	0.256653	0.426582
BYSL	60.7155	60.7677	59.2793	56.513	54.4334	57.4059	66.4951	67.8414	66.0841	67.7275	65.3685	66.191	40.3375	42.0104	35.8076	36.6854	37.9777	35.7999	36.7257	40.3142	40.9214
[truncated: 26,308 more rows]

## Sheet: Fig 1i,k
Name	gene	snp	feature	xi_mean_fraction_rna_seq_naive_wt	dp_mean_rna_seq_naive_wt	xi_mean_fraction_rna_seq_naive_ko	dp_mean_rna_seq_naive_ko	xi_mean_fraction_rna_seq_naive_control	dp_mean_rna_seq_naive_control	xi_mean_fraction_rna_seq_naive_treatment	dp_mean_rna_seq_naive_treatment	xi_mean_fraction_gro_seq_naive_control	dp_mean_gro_seq_naive_control	xi_mean_fraction_gro_seq_naive_treatment	dp_mean_gro_seq_naive_treatment	xi_mean_fraction_rna_seq_primed_control	dp_mean_rna_seq_primed_control
1	ABCD1	153728061	intron	0.486164	25	0.517931	25	0.482456	27	0.566018	25	NA	NA	NA	NA	NA	NA
2	ALG13	111760130	exon	0.286879	45	0.483951	51	0.336263	60	0.476601	105	0.276786	15	0.457558	20	0.0151515	35
3	ARSD	2929092	intron	0.399301	11	0.456965	17	NA	NA	NA	NA	NA	NA	NA	NA	NA	NA
4	ARSD	2929116	intron	0.406566	12	0.446951	16	NA	NA	NA	NA	NA	NA	NA	NA	NA	NA
5	BCOR	40073654	exon	0.325041	325	0.518843	303	0.335237	300	0.503747	330	0.32483	109	0.515001	87	0.00653595	63
6	BEX2	103309655	exon	0.208446	13	0.600663	26	NA	NA	NA	NA	NA	NA	NA	NA	0.000490196	502
7	CA5BP1-CA5B	15702622	intron	0.417089	51	0.455497	67	0.414887	50	0.470621	55	0.380383	15	0.603689	16	NA	NA
8	CD99L2	150766627	exon	0.441941	31	0.557822	32	0.416667	33	0.394048	43	NA	NA	NA	NA	0	25
9	CDK16	47229341	exon	0	471	0	604	0.000690131	500	0.000535906	693	0	76	0	75	0	111
10	CDKL5	18630909	intron	0.376765	60	0.521595	70	0.391326	53	0.490592	71	NA	NA	NA	NA	0	34
11	CHM	85861890	exon	0.302369	17	0.574074	22	NA	NA	NA	NA	NA	NA	NA	NA	NA	NA
12	CHM	85964016	exon	0.497538	32	0.61266	37	0.43574	33	0.565531	59	NA	NA	NA	NA	0	38
13	CSTF2	100829697	intron	0.345925	25	0.492489	40	0.461119	18	0.527093	28	NA	NA	NA	NA	NA	NA
14	CTPS2	16589265	exon	0.213162	22	0.562778	32	0.286422	29	0.456633	47	NA	NA	NA	NA	0.245314	266
15	CXorf38	40627249	exon	0.306536	13	0.545055	12	0.266466	19	0.511852	19	NA	NA	NA	NA	0	28
16	DANT1	115894452	intron	0.0952381	13	0.405724	21	0.0222222	15	0.3	13	NA	NA	NA	NA	NA	NA
17	DANT1	115894691	intron	0.0989833	15	0.356304	24	NA	NA	NA	NA	NA	NA	NA	NA	NA	NA
18	DANT1	115895792	intron	0.130342	14	0.417472	25	0.192063	13	0.244946	16	NA	NA	NA	NA	NA	NA
19	DANT1	115896175	intron	0.189216	13	0.428205	21	NA	NA	NA	NA	NA	NA	NA	NA	NA	NA
20	DANT2	115894452	intron	0.0952381	13	0.405724	21	0.0222222	15	0.3	13	NA	NA	NA	NA	NA	NA
21	DANT2	115894691	intron	0.0989833	15	0.356304	24	NA	NA	NA	NA	NA	NA	NA	NA	NA	NA
22	DANT2	115895792	intron	0.130342	14	0.417472	25	0.192063	13	0.244946	16	NA	NA	NA	NA	NA	NA
23	DANT2	115896175	intron	0.189216	13	0.428205	21	NA	NA	NA	NA	NA	NA	NA	NA	NA	NA
24	DDX3X	41338289	intron	0.404412	61	0.482844	70	0.405319	54	0.363042	49	NA	NA	NA	NA	0.00564972	47
25	DDX3X	41338449	intron	0.455194	110	0.446006	123	0.440578	91	0.522826	82	0.490506	80	0.493033	69	0	47
26	DDX3X	41339462	intron	0.516749	83	0.522683	92	0.460782	74	0.529402	56	NA	NA	NA	NA	0	77
27	DDX3X	41340373	intron	0.417432	68	0.409343	65	NA	NA	NA	NA	NA	NA	NA	NA	0.00749064	63
28	DDX3X	41340559	intron	0.399656	69	0.419094	75	0.427156	55	0.408745	42	0.415094	53	0.522165	44	0	67
29	DDX3X	41343866	intron	0.470843	56	0.529187	65	0.415401	65	0.520784	50	NA	NA	NA	NA	NA	NA
30	DLG3	70504881	exon	0.369498	221	0.517113	266	0.383657	276	0.464849	350	0.385889	48	0.489481	58	0	123
31	DMD	31120472	exon	0.0962888	85	0.539028	141	0.142901	84	0.402331	146	0.0980861	15	0.317513	22	0	30
32	EBP	48523057	intron	0.480435	17	0.589744	16	NA	NA	NA	NA	NA	NA	NA	NA	0.0144928	19
33	EDA2R	66595975	exon	0.333548	118	0.438854	131	0.31525	93	0.351371	109	0.308712	32	0.549199	22	0	53
34	EDA2R	66597898	exon	0.462019	61	0.549454	74	0.418636	47	0.558036	59	NA	NA	NA	NA	0	39
35	EOLA2	149938169	intron	0.329459	52	0.617656	67	0.388837	41	0.556765	66	NA	NA	NA	NA	0	23
36	ERCC6L	72204868	exon	0.303653	91	0.403353	107	0.312329	98	0.434359	141	0.275463	26	0.367097	27	0	140
37	FAAH2	57393245	intron	0	463	0.00134953	448	0.00130208	471	0.00292916	439	0.017602	89	0.0307589	69	0.00635667	465
38	FAAH2	57394129	intron	0.00222049	331	0.00121212	299	0	327	0.00230279	277	0.0446085	70	0.032633	59	0.00489998	336
39	FAM120C	54071487	exon	0.530192	34	0.620295	45	0.509589	42	0.475897	52	NA	NA	NA	NA	NA	NA
40	FANCB	14845014	exon	0.456327	43	0.567704	42	0.424977	41	0.531287	60	0.416667	20	0.514978	17	0	53
41	FIRRE	131795275	intron	0.0541126	12	0.582906	14	NA	NA	NA	NA	NA	NA	NA	NA	NA	NA
42	FLNA	154349351	intron	0.508256	44	0.486746	49	0.290549	41	0.498002	32	NA	NA	NA	NA	0	21
43	FMR1	147949906	exon	0.344605	217	0.541269	255	0.357772	173	0.466628	186	0.338864	51	0.454545	40	0	99
44	FMR1	147950018	exon	0.323591	271	0.484065	326	0.344236	232	0.436903	237	0.3	80	0.382288	62	0	97
45	GABRQ	152654676	exon	0.238857	75	0.421598	76	0.167407	61	0.413441	76	0.0714286	12	0.38655	15	0	30
46	GABRQ	152656399	exon	0.173153	73	0.405825	93	0.182616	77	0.373148	85	NA	NA	NA	NA	0	36
47	GRIPAP1	48991085	exon	0.271134	74	0.431991	98	0.285209	65	0.394492	86	NA	NA	NA	NA	0	37
48	GSPT2	51743563	exon	0.144589	26	0.520945	41	0.147151	24	0.373664	42	NA	NA	NA	NA	0	135
49	GYG2	2882583	exon	0.311156	37	0.439982	53	0.289093	40	0.355403	63	NA	NA	NA	NA	0.238196	320
50	GYG2	2882636	exon	0.423811	29	0.58616	41	0.457128	32	0.459925	52	NA	NA	NA	NA	0.234425	339
51	HCCS	11122997	exon	0.494551	41	0.621818	49	0.525641	35	0.59139	45	NA	NA	NA	NA	NA	NA
52	HDAC8	72329662	exon	0.130877	18	0.629701	23	0.123528	24	0.424665	30	NA	NA	NA	NA	0	57
53	HTATSF1	136511470	exon	0.385856	222	0.583508	288	0.379131	211	0.536353	296	0.37963	26	0.47672	34	0.00555325	349
54	HUWE1	53614686	exon	0.521455	118	0.610789	131	0.5706	122	0.620612	128	0.440083	90	0.490842	72	0	100
55	IGSF1	131276991	exon	0.103941	23	0.427451	30	0.0623591	34	0.411573	37	NA	NA	NA	NA	0	31
56	INTS6L	135582183	intron	0.108276	31	0.455647	52	0.151852	42	0.43601	45	NA	NA	NA	NA	0	24
57	KLHL15	23986503	exon	0.279633	41	0.435108	56	0.262919	49	0.410681	102	NA	NA	NA	NA	0	44
58	KLHL15	23986969	exon	0.369507	42	0.539659	53	0.385061	40	0.460684	94	NA	NA	NA	NA	0	42
59	LOC389906	3821686	intron	0.392367	49	0.491221	50	0.463902	41	0.492954	33	NA	NA	NA	NA	NA	NA
60	MCTS1	120614835	exon	0.266667	13	0.394398	14	NA	NA	NA	NA	NA	NA	NA	NA	NA	NA
61	MED14	40650141	exon	0.356857	29	0.52724	32	0.445619	33	0.497186	35	NA	NA	NA	NA	0	48
62	MED14	40710641	intron	0.425388	18	0.421498	19	NA	NA	NA	NA	0.328571	17	0.460317	20	0	27
63	MID1IP1-AS1	38801836	intron	0.373348	154	0.507417	159	NA	NA	NA	NA	NA	NA	NA	NA	0	77
64	MID1IP1-AS1	38802863	intron	0.406539	264	0.511238	297	0.4328	225	0.520299	302	0.470339	48	0.547199	64	0	111
65	MID1IP1	38801836	intron	0.373348	154	0.507417	159	NA	NA	NA	NA	NA	NA	NA	NA	0	77
66	MID1IP1	38802863	exon	0.406539	264	0.511238	297	0.4328	225	0.520299	302	0.470339	48	0.547199	64	0	111
67	MORF4L2-AS1	103687738	intron	0.382169	16	0.582078	22	NA	NA	NA	NA	NA	NA	NA	NA	NA	NA
68	MORF4L2	103681578	intron	0.441519	79	0.500994	88	0.372143	68	0.459063	64	NA	NA	NA	NA	0	27
69	MORF4L2	103683890	intron	0.44021	85	0.491654	90	0.371391	58	0.504065	65	0.388889	21	0.545257	28	0	35
70	MSL3	11766227	intron	0.271229	25	0.562247	41	0.378337	22	0.425754	29	NA	NA	NA	NA	NA	NA
71	MSL3	11766680	intron	0.322353	39	0.553042	48	0.421179	28	0.473332	30	NA	NA	NA	NA	NA	NA
72	MSL3	11767314	intron	0.349624	24	0.506667	32	0.282005	22	0.411669	29	NA	NA	NA	NA	NA	NA
73	MTMR1	150764048	exon	0.373889	37	0.590533	45	0.425531	40	0.511731	63	NA	NA	NA	NA	0	50
74	MTMR1	150764230	exon	0.364021	38	0.643454	63	0.480069	56	0.648338	82	NA	NA	NA	NA	0	59
75	NAA10	153931677	intron	0.434833	24	0.550968	25	0.418182	16	0.419747	17	NA	NA	NA	NA	0	26
76	NBDY	56817338	exon	0.103443	40	0.475276	61	0.0734127	39	0.457648	94	NA	NA	NA	NA	0.0527137	216
77	NKAP	119922366	exon	0.441092	24	0.561936	40	0.341153	28	0.469919	47	0.47861	14	0.419799	16	NA	NA
78	NKAPP1	120239947	intron	0.0208333	15	0.26727	13	NA	NA	NA	NA	NA	NA	NA	NA	NA	NA
79	NLGN4X	5890820	exon	0.417082	49	0.463832	50	0.307498	48	0.36056	71	NA	NA	NA	NA	0	399
80	NLGN4X	5892533	exon	0.308357	72	0.524255	86	0.358837	63	0.40132	94	NA	NA	NA	NA	0	438
81	NSDHL	152850288	exon	0.318746	63	0.40086	70	0.292038	61	0.384315	72	0.25817	18	0.476481	17	NA	NA
82	NUP62CL	107132065	intron	0	302	0	264	0	307	0	306	NA	NA	NA	NA	0	253
83	OGT	71534684	intron	0.195726	15	0.525641	15	NA	NA	NA	NA	NA	NA	NA	NA	NA	NA
84	OGT	71567076	intron	0.335613	14	0.444935	26	NA	NA	NA	NA	0.378247	20	0.58938	33	0	18
85	PCSK1N	48832245	exon	0.25812	14	0.539683	16	NA	NA	NA	NA	NA	NA	NA	NA	NA	NA
86	PDHA1	19354443	intron	0.50406	34	0.512195	42	0.509486	37	0.596929	27	0.516693	27	0.534343	18	0	15
87	PIGA	15331876	exon	0.447192	105	0.496917	106	0.464922	92	0.508903	111	0.472222	26	0.414872	17	0	62
88	PIN4	72204868	intron	0.303653	91	0.403353	107	0.312329	98	0.434359	141	0.275463	26	0.367097	27	0	140
89	PLS3-AS1	115561214	intron	0.258943	18	0.417921	32	0.185049	18	0.341344	32	NA	NA	NA	NA	0	21
90	PLS3	115561214	exon	0.258943	18	0.417921	32	0.185049	18	0.341344	32	NA	NA	NA	NA	0	21
91	POLA1	24996667	exon	0.329061	160	0.456367	208	0.305595	167	0.456058	212	0.267825	34	0.45496	38	0.00549451	153
92	PUDP	7049925	exon	0.376148	92	0.459549	87	0.42345	92	0.465395	92	NA	NA	NA	NA	0	76
93	RBM3	48579289	exon	0.429509	95	0.474917	78	0.489305	88	0.440905	69	NA	NA	NA	NA	0	72
94	RBM41	107065063	exon	0.393447	39	0.599884	44	0.370159	38	0.410153	57	0.340461	18	0.507797	30	NA	NA
95	RBM41	107066353	intron	0.43073	22	0.539216	32	0.481738	20	0.449627	35	NA	NA	NA	NA	NA	NA
96	RBM41	107087477	intron	0.242946	36	0.34944	33	0.324408	33	0.335404	47	0.230159	20	0.357005	19	NA	NA
97	RBM41	107087743	intron	0.263818	31	0.279524	29	0.199788	29	0.335591	31	NA	NA	NA	NA	NA	NA
98	RBM41	107088152	intron	0.466792	27	0.466511	32	0.451422	26	0.526546	31	NA	NA	NA	NA	0	33
99	RPL39	119786846	intron	0.323157	34	0.52408	49	0.351785	25	0.470551	29	NA	NA	NA	NA	0	17
100	RPL39	119786942	intron	0.229578	51	0.373485	65	0.33919	31	0.394481	43	0.366667	12	0.466667	17	0	22
101	RPL39	119787567	intron	0.353953	36	0.449913	47	0.203963	25	0.419973	32	0.224599	14	0.472269	15	0	15
102	RPL39	119787630	intron	0.317801	55	0.426456	59	0.203704	33	0.389093	47	0.255578	23	0.453779	21	0	26
103	RPL39	119787708	intron	0.363485	52	0.545115	75	0.372935	38	0.500426	48	0.333744	22	0.557071	23	0	23
104	RPL39	119787774	intron	0.388177	42	0.581578	59	0.327778	34	0.558301	36	0.45	12	0.662582	18	0	20
105	RPL39	119788389	intron	0.384687	41	0.550626	52	0.323936	32	0.490208	40	0.442308	18	0.502222	23	0	23
106	RPL39	119788472	intron	0.470286	44	0.505747	59	0.356181	37	0.411705	43	0.284058	19	0.466436	23	0	25
107	RPL39	119788780	intron	0.334942	30	0.38447	42	0.315348	24	0.540219	29	NA	NA	NA	NA	0	20
108	RPL39	119788935	intron	0.372449	38	0.504141	54	0.309226	27	0.560504	39	0.338889	16	0.481746	19	0	21
109	RPL39	119791218	intron	0.298118	54	0.551699	60	0.257488	35	0.482746	45	NA	NA	NA	NA	0	26
110	RPL39	119791487	intron	0.362006	51	0.487769	54	0.192414	35	0.492487	44	NA	NA	NA	NA	0	24
111	RPS4X	72273841	exon	0.45079	1636	0.479029	1596	0.442977	1571	0.498662	1758	0.369936	525	0.427275	455	0.282634	1550
112	RTL8A	135051967	exon	0.130381	104	0.550339	195	0.169257	126	0.473363	214	0.10989	14	0.447813	26	0	69
113	RTL8B	135020946	exon	0.120047	20	0.590479	41	0.149843	24	0.473281	51	NA	NA	NA	NA	NA	NA
114	SAT1	23783194	exon	0.254209	21	0.628787	31	0.267857	24	0.450489	61	NA	NA	NA	NA	0	68
115	SAT1	23784589	intron	0	25	0	47	0.0107527	22	0	45	NA	NA	NA	NA	NA	NA
116	SAT1	23784590	intron	0	27	0	48	0	23	0	47	NA	NA	NA	NA	NA	NA
117	SAT1	23784591	intron	0	25	0	46	0	22	0	45	NA	NA	NA	NA	NA	NA
118	SH3BGRL	81297730	exon	0.0208333	26	0.515049	54	0.124584	44	0.36101	137	NA	NA	NA	NA	0	249
119	SHROOM2	9895209	exon	0.309241	147	0.386591	115	0.30226	139	0.335211	128	0.295512	45	0.306914	34	0	27
120	SLC25A43	119453358	exon	0.333044	103	0.548259	149	0.317817	127	0.493235	220	0.290323	31	0.501659	37	0	46
121	SLC25A43	119453410	exon	0.204356	64	0.537088	93	0.271089	84	0.426704	155	0.208333	21	0.342111	20	0	43
122	SMC1A	53380007	exon	0.511997	606	0.540758	598	0.504613	657	0.526928	629	0.539539	130	0.595271	118	0	241
123	SMIM10L2A	135424194	exon	0.301592	302	0.520458	265	0.321546	254	0.506193	375	0.339286	28	0.493981	35	0	29
124	SMIM10L2A	135427033	exon	0.265283	155	0.493006	135	NA	NA	NA	NA	0.117647	17	0.452997	22	NA	NA
125	SPIN3	56993429	intron	0.245457	19	0.533497	31	NA	NA	NA	NA	NA	NA	NA	NA	0	32
126	SPIN3	56993458	intron	0.177778	17	0.623512	27	0.146442	14	0.398291	17	NA	NA	NA	NA	0	31
127	STS	7351441	exon	0.429524	22	0.416472	18	0.373203	23	0.447725	24	NA	NA	NA	NA	NA	NA
128	SYAP1	16762273	exon	0.401569	97	0.516811	124	0.450722	112	0.505467	116	0.332729	30	0.406039	20	0.233694	79
129	TAF1	71464719	intron	0.221176	114	0.329797	108	0.201338	113	0.285543	145	0.277143	46	0.409867	38	0	77
130	TBC1D25	48559811	exon	0.370985	152	0.532869	164	0.419865	168	0.435375	223	0.525085	36	0.471226	31	0	13
131	TBL1X	9718147	exon	0.45091	63	0.581219	68	0.481888	60	0.533914	103	NA	NA	NA	NA	0	90
132	TCEAL4	103587113	exon	0.147797	112	0.436594	175	0.204505	124	0.40169	190	0.177778	16	0.552945	22	0	612
133	TFE3	49030563	exon	0.217233	63	0.441923	90	0.296284	71	0.451826	96	0.357708	17	0.353571	17	0	35
134	THOC2	123607084	intron	0.33641	22	0.606538	21	NA	NA	NA	NA	0.297403	52	0.377605	63	NA	NA
135	TMSB4X	12976131	intron	0.344636	38	0.459299	37	0.545612	25	0.407648	34	NA	NA	NA	NA	0	100
136	TRAPPC2	13716420	intron	0.42763	50	0.513777	55	0.452991	51	0.447598	49	0.345238	29	0.411306	25	0.0208333	13
137	TRMT2B	101010563	exon	0.280696	52	0.493829	72	0.244528	59	0.473773	91	0.287081	15	0.520833	15	0	39
138	TSPAN6	100629831	exon	0.296066	193	0.471525	239	0.291666	191	0.461199	277	0.291958	48	0.465593	51	0.00116961	622
139	TXLNG	16842011	exon	0.47715	393	0.526704	409	0.489908	358	0.521954	404	0.442842	75	0.505868	69	0.21876	146
140	TXLNG	16842790	exon	0.530717	403	0.601459	415	0.542084	386	0.567098	407	0.584058	96	0.555215	66	0.23451	208
141	TXLNG	16843370	exon	0.489516	557	0.509855	554	0.473983	541	0.534106	558	0.494728	112	0.600502	109	0.23362	188
142	TXLNG	16843467	exon	0.507925	322	0.510796	327	0.517598	297	0.568837	315	NA	NA	NA	NA	0.216596	212
143	UBL4A	154485912	exon	0.413318	260	0.528507	259	0.455726	264	0.471501	313	0.489583	41	0.622076	37	0	90
144	UPF3B	119834106	exon	0.287608	69	0.47245	82	0.304339	79	0.382678	71	0.340909	22	0.540205	20	0	124
145	UPF3B	119834228	exon	0.381326	50	0.53336	62	0.296502	62	0.45886	72	NA	NA	NA	NA	0	86
146	UXT	47655674	intron	0.373737	42	0.512253	39	0.370397	31	0.570619	28	NA	NA	NA	NA	0	16
147	UXT	47655859	intron	0.48127	61	0.557711	52	0.403428	37	0.499929	41	NA	NA	NA	NA	0	13
148	VMA21	151405927	exon	0.238434	154	0.434287	219	0.253612	168	0.343272	233	0.348291	31	0.297751	28	0.00119048	285
149	VMA21	151407126	exon	0.297082	206	0.491846	303	0.342588	202	0.427325	360	0.311008	28	0.444691	42	0	446
150	WDR44	118346197	exon	0.292542	161	0.472248	192	0.300782	183	0.411568	159	0.296784	64	0.468756	49	0	97
151	ZBTB33	120256111	exon	0.247011	142	0.486093	200	0.210621	144	0.466933	184	0.243842	28	0.475427	28	0	129
152	ZDHHC9	129805719	exon	0.346791	269	0.476329	340	0.3532	265	0.47777	410	0.379149	64	0.490105	68	0	52
153	ZFX	24214987	exon	0.518713	28	0.52906	24	0.549236	23	0.483488	28	NA	NA	NA	NA	0.320888	21
154	ZNF275	153352018	exon	0.207407	19	0.539167	28	0.269496	21	0.462593	30	NA	NA	NA	NA	NA	NA
155	ZNF280C	130203580	exon	0.194085	39	0.477915	56	0.245054	37	0.52402	87	0.260684	16	0.489724	23	0.0196078	39
156	ZNF280C	130204792	exon	0.156211	25	0.542892	36	0.188876	33	0.440947	52	NA	NA	NA	NA	0	61
157	ZNF75D	135286291	intron	0.498105	95	0.503375	88	0.467505	102	0.554037	136	0.554945	17	0.647176	23	0	19
158	ZNF75D	135286670	intron	0.453575	71	0.552818	67	0.461089	82	0.587506	112	0.397108	30	0.626984	32	0	18
159	ZNF75D	135343688	exon	0.445307	61	0.562885	57	0.528808	62	0.494524	88	0.451049	18	0.570251	22	0	19
160	ZNF81	47915200	exon	0.415873	27	0.475265	37	0.337882	30	0.4644	43	NA	NA	NA	NA	NA	NA

## Sheet: Fig 1l
cell_type	condition	replicate	median	sd
naive	ctl	1	0.00819233	0.0065691
naive	ctl	2	0.00794966	0.00630441
naive	ttt	1	0.00780508	0.0060277
naive	ttt	2	0.00837845	0.00625579
naive	ttt	3	0.00839354	0.0062668
