# Supplementary material for: XIST dampens X chromosome activity in a SPEN-dependent manner during early human development
Source: Nat Struct Mol Biol. 2024 Jun 4;31(10):1589–600. doi: 10.1038/s41594-024-01325-3 (PMC11479943; doi:10.1038/s41594-024-01325-3)
Supplement: Supplementary file 5 — Raw data for graphs. [file 41594_2024_1325_MOESM5_ESM.xlsx]

## Sheet: Fig 2c
Normalized CPM
gene	H9_XACT_primed_WT R1	H9_XACT_primed_WT R2	H9_XACT_primed_WT R3	H9_XACT_naive_WT R1	H9_XACT_naive_WT R2	H9_XACT_naive_WT R3
A1BG	19.0582	17.1365	16.2711	4.70603	5.08728	4.41176
A1BG-AS1	3.6236	3.88928	3.97636	2.09699	1.18471	2.11584
A1CF	0	0	0	0	0.0464592	0.0450179
A2M	0.0587611	0	0.0457052	0	0.0232296	0
A2M-AS1	3.15351	3.65237	3.90018	0.170685	0.209066	0.180072
A2ML1	16.0026	15.794	16.7281	6.72987	7.50316	7.2704
A2MP1	0	0.0394851	0	0	0	0
A3GALT2	0	0.0197425	0	0	0	0
A4GALT	15.8263	16.5442	15.296	322.473	322.52	337.072
A4GNT	0	0	0.0152351	0	0	0
AA06	0	0.0394851	0.0152351	0	0	0
AAAS	36.1773	36.3065	37.3107	48.9866	46.4824	47.2463
AACS	73.1184	74.4688	69.1825	60.6908	58.9799	60.5491
AACSP1	11.7326	14.4713	15.4636	0	0	0.0450179
AADAC	0	0	0	0	0	0
AADACL2	0	0	0	0	0	0
AADACL2-AS1	0	0	0	1.38986	1.23117	1.59814
AADACL3	0.0783482	0.23691	0.335172	3.24302	1.50992	2.45348
AADACL4	0.019587	0.0197425	0	0	0	0
AADACP1	0	0	0	0	0	0
AADAT	7.12968	8.13392	7.52613	7.7296	5.71448	7.74308
AAGAB	78.0152	80.6285	83.2902	104.508	113.105	104.487
AAK1	25.1889	35.1614	34.5836	30.577	27.9917	38.0627
AAMDC	5.17098	5.33048	5.22563	3.73069	3.87934	3.78151
AAMP	107.102	99.8182	100.247	140.669	142.839	129.944
AANAT	0.391741	0.434336	0.274231	0.243836	0.0464592	0.180072
AAR2	64.8723	69.9478	69.213	92.487	83.1155	86.7496
AARD	2.09581	2.74421	2.74231	0	0	0
AARS1	199.377	230.83	236.738	350.563	373.95	340.853
AARS2	59.3879	58.6551	59.0817	387.431	385.611	382.855
AARSD1	0.156696	0.0789701	0.106646	0.170685	0.209066	0.157563
AASDH	45.6378	45.8224	46.6498	49.8888	52.3131	48.4618
AASDHPPT	118.639	110.914	116.929	135.646	148.716	140.568
AASS	705.976	650.22	647.659	190.558	154.686	181.422
AATBC	0.019587	0	0.0304702	0.34137	0.116148	0.202581
AATF	0	0	0	0	0	0
AATK	6.07198	5.03434	4.96664	0.243836	0.371674	0.112545
ABALON	0.763895	0.809444	1.09693	0.804659	0.441362	0.540215
ABAT	19.0582	22.2301	22.5632	5.34001	6.15584	5.94237
ABCA1	24.7776	26.2378	31.2014	443.001	398.806	443.922
ABCA10	0	0.0197425	0.0457052	0	0	0.022509
ABCA11P	22.7601	24.3425	23.5077	10.5337	11.5219	12.8076
ABCA12	0	0	0	0.146302	0.139378	0.22509
ABCA13	0.0783482	0.0987126	0.152351	11.3871	8.01421	9.11613
ABCA17P	0.19587	0.197425	0.106646	1.73124	1.09179	1.59814
ABCA2	12.4965	15.3794	13.0108	26.188	28.7118	25.0975
ABCA3	14.4161	16.6035	16.6367	3.21863	2.81078	3.03871
ABCA4	0.0391741	0.0592276	0.0761754	0.585206	0.209066	0.495197
ABCA5	2.13499	3.4352	3.27554	1.58493	1.18471	1.19298
ABCA6	0	0	0.0152351	0	0	0
ABCA7	19.019	25.7245	16.2406	25.4077	28.224	26.6281
ABCA8	0	0.0197425	0	0	0	0
ABCA9	0	0	0.0304702	0.0243836	0	0
ABCA9-AS1	0.274219	0.335623	0.289467	0.0487672	0.0929184	0
ABCB1	0.352567	0.651503	0.8684	0	0	0.022509
ABCB10	20.1159	20.394	18.7392	76.5645	72.848	76.8456
ABCB11	0.019587	0.0197425	0.0457052	0	0	0
ABCB4	2.13499	2.23091	2.10244	0	0	0
ABCB5	0.019587	0	0	0.0487672	0.255526	0.157563
ABCB6	56.5086	48.5271	47.5639	27.1389	28.5027	30.4996
ABCB7	61.2879	59.6619	56.5069	47.7675	47.8065	45.6482
ABCB8	14.4944	15.4584	14.3362	68.3716	59.9091	64.2406
ABCB9	4.11328	4.67898	4.98187	5.73014	6.22553	6.91025
ABCC1	16.0418	15.5176	15.9207	6.33973	6.13261	6.23498
ABCC10	13.7109	17.8078	14.5952	46.8409	52.7312	46.2559
ABCC11	0.0979352	0.0987126	0.137116	0.0487672	0.0696888	0.0450179
ABCC12	0.215458	0.0197425	0.121881	0.0243836	0.139378	0.292617
ABCC13	0	0	0	15.508	13.4267	15.3736
ABCC2	0.430915	0.375108	0.700814	10.3143	5.64479	9.13864
ABCC3	0.430915	0.454078	0.411347	0	0.0464592	0
ABCC4	44.0709	46.6121	47.5182	19.8239	19.6987	20.5282
ABCC5	41.7988	46.3949	46.3299	44.8658	38.5147	48.2367
ABCC5-AS1	0	0	0	0	0	0
ABCC6	0	0.0197425	0.0457052	0	0	0.022509
ABCC6P1	0.509263	0.473821	0.670344	0	0.0464592	0.022509
ABCC6P2	0	0	0	0	0	0
ABCC8	1.5082	1.93477	1.75203	0.0731508	0	0.0450179
ABCC9	0	0	0.0304702	0	0	0
ABCD1	7.12968	6.13993	6.18544	25.1883	21.5338	23.4543
ABCD2	0.019587	0.0394851	0.0609403	0.0243836	0	0
ABCD3	40.9565	40.867	44.9892	52.3272	57.261	53.6164
ABCD4	25.5219	28.3108	26.7985	19.5069	19.7219	22.4865
ABCE1	178.536	179.558	188.519	207.602	224.979	219.507
ABCF1	0	0	0	0	0	0
ABCF2	32.9258	35.3786	36.1224	67.445	61.4655	64.2406
ABCF2-H2BE1	0.0783482	0.0197425	0.121881	0.0975344	0.0464592	0.0900359
ABCF3	18.1964	20.6309	21.2377	43.988	39.862	42.4969
ABCG1	10.1853	9.83178	9.06487	1.87754	1.18471	1.03541
ABCG2	1.29275	0.967384	1.95009	29.3091	33.8455	31.5351
ABCG4	1.62572	1.32275	1.53874	0.0243836	0.116148	0.022509
ABCG5	0	0	0	0.0243836	0.0232296	0.0450179
ABCG8	0	0	0.0152351	0.0243836	0	0.0675269
ABHD1	0.744308	1.08584	0.319937	0	0	0
ABHD10	66.831	62.4259	67.7961	54.9118	53.7068	51.0503
ABHD11	14.6119	13.5829	14.8085	36.9168	43.3	37.7025
ABHD11-AS1	0.019587	0.0197425	0	0	0.0696888	0.0900359
ABHD12	46.578	45.6447	43.3286	40.6474	43.602	40.8088
ABHD12B	0.705134	0.631761	0.853165	44.5488	39.1186	45.1305
ABHD13	47.0873	52.2782	51.068	42.6469	39.3277	44.6353
ABHD14A	2.2721	2.11245	2.20909	0.829042	0.673658	0.855341
ABHD14A-ACY1	0	0	0	0	0	0
ABHD14B	26.56	20.2953	21.7557	35.7707	38.445	36.9147
ABHD15	5.6019	6.04121	5.2104	29.1384	26.0636	30.8373
ABHD16A	0	0	0	0	0	0
ABHD16B	0	0	0	0	0	0
ABHD17A	43.6987	42.328	37.4174	78.6127	74.7064	75.2025
ABHD17B	121.792	115.987	111.247	83.3675	69.8979	84.8363
ABHD17C	34.9433	36.3065	35.2235	23.3595	26.0636	25.5027
ABHD18	37.0391	38.1031	36.7775	42.6469	46.5753	46.9312
ABHD2	133.349	129.728	136.461	52.3028	48.062	54.6743
ABHD3	8.53995	8.48929	9.56763	24.725	25.9939	23.2518
ABHD4	29.2435	24.2043	27.865	14.3863	16.6092	14.1806
ABHD5	21.2324	23.4146	23.4773	43.4272	41.3022	41.3715
ABHD6	8.20697	7.0086	7.03861	17.2392	19.5826	19.6053
ABHD8	12.7708	15.2807	12.6908	1.43863	1.39378	1.39556
ABI1	47.9687	45.3091	50.4129	54.0097	53.1261	56.9702
ABI2	286.97	296.967	300.923	51.7907	63.1148	56.0023
ABI3	1.37109	1.83606	2.16338	0.146302	0.255526	0.135054
ABI3BP	0	0.0789701	0.121881	0	0	0
ABITRAM	12.0069	13.6816	12.4775	20.5798	21.6268	18.5249
ABL1	183.864	195.747	181.8	104.825	109.922	108.651
ABL2	103.948	119.067	120.174	73.2239	76.1002	76.2604
ABLIM1	208.563	215.391	214.099	75.8574	78.3999	80.7847
ABLIM2	3.11434	2.66524	2.94037	1.02411	1.67253	1.46308
ABLIM3	0.411328	0.493563	0.639873	0.121918	0.116148	0.0675269
ABO	0.626785	0.829186	1.06646	0.633973	0.60397	0.585233
ABR	0.137109	0.15794	0.121881	44.6951	36.3776	39.0981
ABRA	0.0391741	0	0	0	0	0
ABRACL	105.79	101.477	100.277	80.222	75.8911	72.6139
ABRAXAS1	96.192	96.1066	104.513	67.2743	78.3767	69.035
ABRAXAS2	43.2678	42.2293	42.7649	47.9625	50.3153	51.0278
ABT1	82.5006	75.377	79.5728	159.176	156.846	149.887
ABTB1	2.50714	3.19829	2.77279	1.43863	1.60284	1.0129
ABTB2	9.0688	9.69358	9.5524	13.7767	10.523	12.5375
ACAA1	23.6024	21.164	22.0604	53.0831	51.1051	45.3556
ACAA2	122.811	117.508	113.547	104.484	98.447	104.622
ACACA	3.34938	4.34336	3.61071	1.90192	1.81191	2.13835
ACACB	14.0243	15.5571	17.2156	5.75453	8.33943	6.7752
ACAD10	28.2445	29.4756	27.7888	36.4291	40.2337	36.5095
ACAD11	7.54101	7.40345	7.48043	5.07179	5.11051	4.86194
ACAD8	40.3885	39.2876	43.5723	26.822	24.9718	26.448
ACAD9	19.3716	21.8155	20.7045	35.5025	29.8733	34.0786
ACADL	0.176283	0.118455	0.152351	0.0731508	0.0232296	0.112545
ACADM	44.5997	45.3683	48.8589	53.6195	51.6859	53.1887
ACADS	12.9079	13.3065	11.9595	39.5014	40.3034	38.1077
ACADSB	31.2413	36.958	41.3175	7.85152	7.2244	8.64344
ACADVL	64.9898	54.9632	58.5027	66.1283	85.6475	67.1668
ACAN	0.646373	1.10558	1.11216	2.73096	2.32296	3.24129
ACAP1	23.2106	18.8146	20.8721	0.0487672	0.278755	0.405161
ACAP2	140.184	137.369	139.051	166.589	201.284	176.403
ACAP3	11.9677	11.7073	10.8474	12.3381	11.638	13.0552
ACAT1	26.325	25.6653	24.559	21.6282	23.3225	22.9366
ACAT2	267.206	258.785	263.826	176.732	160.4	164.496
ACBD3	128.217	111.703	110.134	204.578	236.501	211.044
ACBD3-AS1	0	0	0	0	0	0
ACBD4	16.1397	16.0902	13.1936	2.17014	2.69463	2.34093
ACBD5	71.4731	61.7546	64.4901	39.5746	47.6671	43.1047
ACBD6	67.4578	65.7426	62.342	39.9891	37.1674	42.5194
ACBD7	65.0682	58.9117	61.1993	10.2411	10.8715	10.2416
ACBD7-DCLRE1CP1	0.019587	0	0.0152351	0	0	0.022509
ACCS	2.76177	2.96138	3.65642	0.780275	0.60397	1.10294
ACCSL	0	0	0	0	0	0.0450179
ACD	25.1694	24.5202	25.5797	29.9674	33.7061	32.9756
ACE	2.21334	2.09271	1.98056	0.390137	0.534281	0.810323
ACE2	0.0783482	0.0394851	0.213291	0.731508	0.696888	0.630251
ACER1	0	0.0197425	0	0.0243836	0.0696888	0
ACER2	17.3345	15.4781	18.2212	56.9601	48.155	53.5263
ACER3	49.2418	50.995	53.5513	32.2351	37.7946	38.963
ACHE	2.2721	2.03348	1.98056	7.70522	9.19892	9.90395
ACIN1	218.219	208.619	243.091	222.622	207.673	217.437
ACKR1	0	0.0394851	0.0304702	0	0	0
ACKR2	0	0.0789701	0.121881	6.43727	8.26974	9.61133
ACKR3	1.01853	1.26352	1.31022	41.7447	36.0756	40.291
ACKR4	0	0	0.0304702	0	0	0
ACLY	509.792	499.94	513.94	266.61	281.008	280.012
ACMSD	0	0	0	0	0	0
ACO1	118.267	113.144	116.823	27.5291	30.2914	28.0687
ACO2	41.8575	44.0456	44.5169	146.545	137.891	151.283
ACOD1	0	0	0	0	0	0
ACOT1	7.09051	7.24551	7.03861	5.70576	5.90032	6.28
ACOT11	9.63683	11.4902	11.3501	12.46	9.98873	11.6822
ACOT12	0	0.118455	0.0457052	0	0.0232296	0.022509
ACOT13	66.1063	67.6576	69.6091	45.0365	47.7601	45.5131
ACOT2	15.2779	15.7545	12.8736	12.8258	11.3593	12.7851
ACOT4	2.66384	2.52704	0.0457052	19.1167	17.0041	17.0168
ACOT6	0.156696	0.23691	0.457052	0.0243836	0.232296	0.0450179
ACOT7	57.155	59.8791	57.7105	39.794	39.6297	41.5516
ACOT8	16.8644	17.4327	17.0633	32.162	36.4705	30.6572
ACOT9	29.1064	30.4232	29.7236	9.24138	9.31507	10.1515
ACOX1	79.4255	79.3452	79.8775	263.587	288.744	300.247
ACOX2	1.0577	0.927899	1.23404	0.0243836	0.116148	0.022509
ACOX3	9.53889	9.85152	10.695	8.70494	9.43122	9.20617
ACOXL	15.2583	18.5777	16.9109	17.5318	15.3083	17.2869
ACOXL-AS1	0.0783482	0.0789701	0.0914105	0	0	0
ACP1	180.553	166.765	164.326	111.652	113.988	109.844
ACP2	14.1027	15.1623	14.9456	13.411	10.3139	11.7947
ACP3	1.6649	1.26352	1.53874	3.51124	3.41475	4.18667
ACP4	0	0.0394851	0	0.0487672	0	0
ACP5	18.5098	14.8069	14.5952	60.8614	66.3902	60.189
ACP6	28.8321	26.6919	27.804	6.60795	8.0839	8.71097
ACP7	0.372154	0.454078	0.533228	0	0	0
ACR	0.0587611	0.0592276	0.0304702	0	0	0
ACRBP	3.34938	2.19142	2.9099	0.658357	0.859495	0.832832
ACRV1	0	0.15794	0.0914105	0	0	0
ACSBG1	4.13287	5.27126	5.05805	0.853426	0.673658	0.787814
ACSBG2	0	0	0	0.975344	0.464592	0.247599
ACSF2	7.81523	7.95624	8.39453	19.7751	21.348	20.9558
ACSF3	16.7861	21.1048	19.2419	28.3581	22.7185	25.6827
ACSL1	19.2345	19.5254	20.2627	4.07206	3.06631	4.18667
ACSL3	275.492	270.946	282.062	653.553	665.458	651.927
ACSL4	220.844	199.321	217.801	66.7135	69.1313	75.6751
ACSL5	0	0	0.0304702	0.0243836	0	0
ACSL6	2.42879	2.52704	2.52902	0.390137	0.325214	0.292617
ACSM1	0.137109	0.0789701	0.198056	0.0975344	0.116148	0.022509
ACSM2A	0	0	0	0	0	0
ACSM2B	0	0	0	0	0	0
ACSM3	5.40602	4.85666	5.07328	0.536439	0.371674	0.0675269
ACSM4	0	0	0	0	0	0
ACSM5	0.019587	0	0.0304702	0	0	0
ACSM6	0.0587611	0.0394851	0.0914105	0.0243836	0.0464592	0.0675269
ACSS1	2.54632	2.88241	2.75755	0	0	0.0900359
ACSS2	74.8617	61.0636	73.1284	113.725	151.666	119.162
ACSS3	49.7903	52.1203	45.9033	2.60904	2.69463	2.65606
ACTA1	5.19057	3.31674	3.79354	13.6548	15.4245	16.1839
ACTA2	0.450502	0.375108	0.533228	0.0487672	0.139378	0.0450179
ACTA2-AS1	0.0979352	0.0592276	0.0914105	0	0	0
ACTB	1872.95	1877.2	1646.03	1674.3	1703.19	1696.05
ACTBL2	0	0	0	0.0731508	0.0696888	0.0675269
ACTC1	14.5336	14.7477	16.591	1.26795	0.650429	0.922868
ACTE1P	0.019587	0	0.0761754	0	0	0.022509
ACTG1	1944.95	1887.68	1722.55	2013.87	2047.34	2051.67
ACTG1P17	0.509263	0.651503	0.578933	0.26822	0.534281	0.247599
ACTG1P20	15.6305	16.3666	15.5245	16.02	16.0517	16.409
ACTG1P25	3.07517	4.26439	4.41817	2.07261	1.50992	1.59814
ACTG1P4	0.391741	0.868671	0.624638	0.414521	0.325214	0.405161
ACTG2	0.607198	0.631761	0.533228	1.75562	1.44024	1.46308
ACTL10	1.01853	1.34249	0.883635	0.682741	0.952414	0.742796
ACTL6A	51.4748	52.3967	55.9128	40.9401	40.2801	36.3745
ACTL6B	1.42985	1.36223	1.67586	0.0731508	0	0.0450179
ACTL7A	0	0	0	0	0	0
ACTL7B	0	0.0197425	0	0.0243836	0.0232296	0
ACTL8	1.46903	1.5794	1.72156	0.438905	0.952414	0.607742
ACTL9	0	0	0	0	0	0
ACTN1	101.363	108.821	106.463	51.6201	52.0111	56.4975
ACTN1-AS1	0.352567	0.23691	0.563698	0.121918	0.139378	0.0450179
ACTN2	4.01534	3.88928	3.79354	0.829042	0.720118	0.675269
ACTN3	18.1572	18.2224	15.296	0.195069	0.418133	0.270108
ACTN4	195.968	175.314	174.274	270.146	273.784	277.918
ACTR10	18.6665	19.1897	19.7904	27.651	26.8766	27.4834
ACTR1A	149.508	154.248	153.737	198.921	197.637	184.393
ACTR1B	56.6066	51.9821	48.1581	57.5453	57.8185	58.8384
ACTR2	330.806	279.021	329.352	321.961	353.322	330.814
ACTR3	207.603	193.556	203.388	194.386	192.875	193.262
ACTR3-AS1	0.489676	0.375108	0.487523	0.0975344	0.162607	0.0675269
ACTR3B	17.6088	18.0644	17.627	6.02275	6.13261	6.32502
ACTR3BP2	0	0	0	0	0	0
ACTR3BP5	0	0	0	0	0	0
ACTR3C	0.724721	1.12532	1.64539	0.121918	0.0232296	0.135054
ACTR5	19.8809	20.9863	20.3998	34.6247	35.6342	34.9114
ACTR6	29.4981	26.2576	29.2666	53.4732	60.2111	55.3946
ACTR8	32.9258	35.122	34.6141	43.1833	39.1883	39.4582
ACTRT1	0	0.197425	0.0761754	0	0	0
ACTRT2	0	0	0	0	0	0
ACTRT3	5.95446	5.31074	5.49986	1.43863	0.929184	1.30552
ACVR1	12.1244	15.2017	14.58	28.3094	26.3888	26.0654
ACVR1B	68.7701	62.8997	69.3958	52.2053	63.3471	53.3688
ACVR1C	7.77606	6.15967	6.67297	7.70522	7.15472	8.7785
ACVR2A	40.2122	39.7812	38.9866	12.7282	12.4975	12.8751
ACVR2B	861.184	864.506	895.579	259.685	269.463	271.818
ACVR2B-AS1	5.77818	6.06096	5.13422	0.560823	0.55751	0.990395
ACVRL1	1.2144	0.888414	0.975045	15.7518	12.846	13.2578
ACY1	3.19269	3.02061	2.54426	2.60904	3.01985	2.65606
ACY3	0.176283	0.0789701	0.0152351	0	0	0
ACYP1	13.3388	11.7665	11.0454	8.99755	9.17569	9.85893
ACYP2	5.6019	4.18542	4.35723	3.70631	4.43685	4.32172
ADA	22.0746	18.7159	20.2627	22.2378	22.254	23.4994
ADA2	52.8067	54.6473	59.3864	45.9631	53.3816	52.4459
ADAD1	0	0	0	0.414521	0.162607	0.405161
ADAD2	0.822656	0.987126	1.00552	1.1948	2.39265	2.70108
ADAL	19.7633	20.3348	21.0701	8.68056	9.70997	8.59842
ADAM10	226.289	221.057	221.427	160.2	179.518	176.673
ADAM11	5.68024	6.25838	6.26162	1.53617	1.99775	1.48559
ADAM12	0.587611	0.671246	0.83793	0.0487672	0.139378	0.360143
ADAM15	32.1815	31.1142	33.7305	28.6995	38.7702	30.3196
ADAM17	81.1491	76.7195	77.3485	134.427	140.864	136.247
ADAM18	0	0	0	0.804659	0.58074	0.697778
ADAM19	31.496	39.2481	41.1804	75.0771	48.8983	70.363
ADAM2	0	0	0	0	0	0
ADAM20	2.07623	1.75709	2.39191	0.316987	0.464592	0.87785
ADAM20P1	1.54738	1.95451	2.37667	0.438905	0.418133	0.562724
ADAM21	0.117522	0.217168	0.319937	0.146302	0.0696888	0.0900359
ADAM21P1	0.019587	0.138198	0.0152351	0.0243836	0.0232296	0.022509
ADAM22	39.4483	43.4533	39.3217	0.731508	0.441362	0.540215
ADAM23	36.5886	40.2353	41.1957	5.07179	3.34506	5.15455
ADAM28	0.744308	0.947641	1.06646	0.0243836	0.0929184	0.0900359
ADAM29	0	0.0197425	0.0152351	0	0	0
ADAM30	0	0	0	0	0	0
ADAM32	0.156696	0.0789701	0.0761754	0.0487672	0.0232296	0.022509
ADAM33	3.91741	4.60001	4.58576	2.43836	2.39265	2.4985
ADAM3A	0	0	0	0	0	0
ADAM3B	0.137109	0.671246	0.746519	0	0.0232296	0.022509
ADAM5	0	0	0	0	0	0
ADAM6	0	0	0	0	0	0
ADAM7	0	0.0394851	0.0304702	0	0	0
ADAM8	4.50502	3.90902	4.70764	11.948	13.4964	14.3382
ADAM9	17.9809	19.0121	19.5009	35.5269	44.8796	44.0726
ADAMDEC1	0	0	0	0	0	0
ADAMTS1	40.8782	47.7177	40.9367	49.1573	52.406	65.0284
ADAMTS10	5.58231	6.00173	5.83504	0.60959	0.464592	0.607742
ADAMTS12	35.4526	38.4782	41.6222	20.9943	16.0052	19.2902
ADAMTS13	3.95658	3.5734	3.59548	1.29233	1.30086	1.46308
ADAMTS14	4.85759	5.74508	5.02758	2.51151	4.20456	3.17376
ADAMTS15	5.30809	6.83092	6.84055	6.14467	8.66464	6.46007
ADAMTS16	6.6596	7.6601	7.5566	0.0243836	0.162607	0.247599
ADAMTS17	0.705134	1.52017	1.24928	0.219452	0.232296	0.315126
ADAMTS18	0.0587611	0.177683	0.0304702	0.0731508	0.139378	0.0675269
ADAMTS19	37.9793	45.5658	42.8106	0	0	0.022509
ADAMTS19-AS1	2.82053	3.47469	3.32125	0	0.0232296	0.022509
ADAMTS2	9.63683	12.6944	10.5122	1.09726	1.44024	1.30552
ADAMTS20	62.5023	68.4276	67.2324	84.3428	65.3913	115.223
ADAMTS3	10.342	10.7992	12.7518	7.77837	7.20118	8.37334
ADAMTS4	18.784	17.8078	20.2779	0.804659	1.09179	0.765305
ADAMTS5	5.62148	6.7322	6.03309	0.0975344	0.0232296	0.0450179
ADAMTS6	3.07517	3.45494	3.65642	0.560823	1.11502	0.607742
ADAMTS7	44.4234	50.8765	44.6845	1.73124	2.62494	2.34093
ADAMTS7P1	0	0	0	0	0	0
ADAMTS8	36.4907	42.7426	35.4673	0.560823	0.766577	1.05792
ADAMTS9	1.74325	1.83606	1.41686	0.34137	0.232296	0.405161
ADAMTS9-AS1	0	0	0	0	0.0232296	0
ADAMTS9-AS2	0.117522	0.0789701	0.228526	0	0.0232296	0
ADAMTSL1	1.8216	1.5794	1.91962	0	0	0
ADAMTSL2	2.40921	3.17855	3.04702	19.1655	18.7927	19.0876
ADAMTSL3	1.19481	1.59914	2.14815	0.902193	0.859495	0.832832
ADAMTSL4	3.09475	3.92876	4.52482	6.72987	9.47768	7.83312
ADAMTSL4-AS1	3.03599	3.07983	3.27554	7.437	7.10826	8.12574
ADAMTSL5	0.274219	0.23691	0.0457052	6.99809	4.76207	6.46007
ADAP1	9.59765	8.15366	8.24218	6.72987	9.50091	7.58552
ADAP2	0.685547	0.414593	0.365642	9.5096	9.52414	9.52129
ADAR	731.459	751.618	757.9	464.434	487.032	465.508
ADARB1	17.3149	18.5777	19.2114	13.7767	11.7774	11.6146
ADARB2	7.22762	7.06783	7.43472	0	0.0464592	0
ADARB2-AS1	0.176283	0.0394851	0.0761754	0	0	0
ADAT1	30.7517	37.8859	39.2913	46.4995	49.2932	46.2109
ADAT2	49.4573	51.2121	54.9529	12.0455	15.8658	12.9877
ADAT3	4.42667	5.70559	5.22563	18.7754	12.0794	17.7371
ADCK1	5.739	7.44293	7.5566	11.8992	9.45445	10.2866
ADCK2	17.55	15.182	13.6811	47.6455	39.6994	46.7286
ADCK5	4.28956	3.61288	4.28106	13.2403	12.6369	13.3478
ADCY1	80.209	90.4208	90.7859	3.68192	2.41588	4.0066
ADCY10	0.0783482	0.217168	0.0761754	0.682741	1.34732	0.967886
ADCY10P1	10.8708	8.98285	9.32387	2.75535	2.23004	2.38595
ADCY2	90.7076	93.4216	87.2056	0.219452	0.0929184	0.0450179
ADCY3	22.7406	27.4816	25.7473	19.897	22.1146	21.5411
ADCY4	0.391741	0.789701	0.776989	0.0243836	0.209066	0.022509
ADCY5	26.4621	25.3889	24.8637	0.560823	0.487822	0.900359
ADCY6	18.5685	21.9537	21.451	4.34028	4.57623	4.72688
ADCY6-DT	0.352567	0.0987126	0.137116	0	0	0
ADCY7	8.65747	9.29873	10.3903	3.85261	5.43573	4.0291
ADCY8	31.6331	22.7039	19.9884	0	0	0.022509
ADCY9	25.3652	29.2782	26.1129	11.2408	13.8448	13.843
ADCYAP1	0	0	0.0152351	0	0	0
ADCYAP1R1	50.515	53.3246	59.4473	0.975344	0.60397	1.05792
ADD1	105.966	111.94	111.125	112.75	98.8419	111.757
ADD2	452.52	480.079	493.541	32.0157	29.2925	32.5255
ADD3	240.059	216.279	223.575	94.1694	95.2414	99.152
ADD3-AS1	0.274219	0.375108	0.472288	0.0975344	0.0232296	0.0450179
ADGB	0	0	0.0152351	0	0	0
ADGRA1	0.019587	0.23691	0.121881	0.34137	0.952414	0.495197
ADGRA1-AS1	0	0	0	0.0731508	0	0
ADGRA2	7.67812	9.29873	7.31284	7.94905	11.3593	8.89104
ADGRA3	92.6663	102.957	107.819	64.4946	48.8286	59.8513
ADGRB1	4.93594	5.291	5.39322	0.414521	0.162607	0.472688
ADGRB2	11.4388	12.2601	11.6853	0.316987	0.325214	0.337634
ADGRB3	6.91423	6.35709	6.41397	0.121918	0.0696888	0.135054
ADGRD1	0.568024	0.809444	0.670344	55.7897	51.9182	52.2433
ADGRD1-AS1	0	0	0	1.1948	0.58074	0.675269
ADGRE1	0	0	0	0.755891	0.975643	0.87785
ADGRE2	8.34408	8.64723	8.24218	2.53589	3.22891	3.48889
ADGRE3	0	0	0	0	0	0
ADGRE4P	0	0	0	0	0	0
ADGRE5	2.66384	2.94164	3.13843	23.8228	21.4641	22.3064
ADGRF1	0	0	0	0	0	0
ADGRF2	0	0.0197425	0.0152351	0.121918	0.116148	0.135054
ADGRF3	0.763895	0.829186	0.92934	0.633973	0.929184	0.585233
ADGRF4	0	0	0	0.0975344	0.209066	0.157563
ADGRF5	0.137109	0.118455	0.0152351	0.0487672	0	0.135054
ADGRF5-AS1	0	0	0.0152351	0	0	0
ADGRG1	2.05664	2.62576	1.91962	6.99809	8.4788	7.83312
ADGRG2	10.4203	8.82491	9.01917	23.457	23.9497	24.6023
ADGRG3	0.822656	0.631761	0.883635	0.0975344	0.185837	0.0675269
ADGRG4	0	0	0	0	0.0232296	0
ADGRG5	9.63683	15.103	15.0523	6.31535	4.08841	4.5243
ADGRG6	7.59977	7.6601	9.82663	3.63316	2.48557	3.37634
ADGRG7	0	0	0	0.0243836	0.0232296	0.022509
ADGRL1	90.9231	107.893	107.316	61.2028	57.1448	60.6617
ADGRL2	394.542	381.031	362.504	46.3776	41.3719	46.4135
ADGRL3	68.9856	63.413	64.1854	36.9655	43.9039	54.2466
ADGRL3-AS1	0	0	0	0	0	0
ADGRL4	3.3298	3.07983	3.29078	0	0	0
ADGRV1	339.463	398.286	387.504	4.21836	2.99662	3.28631
ADH1A	0	0	0	0	0	0
ADH1B	0	0	0.0457052	0	0	0
ADH1C	0	0	0	0	0	0
ADH4	0	0	0	0	0	0.022509
ADH5	270.242	261.865	271.291	184.072	201.052	189.435
ADH6	0	0	0	0	0	0
ADH7	0	0	0	0	0	0
ADHFE1	1.6649	2.32962	2.28526	0.585206	0.441362	0.832832
ADI1	5.01428	5.52791	5.46939	13.1184	11.7774	15.081
ADIG	0	0	0	0	0.0232296	0.022509
ADIPOQ	0	0	0.0304702	0	0.0232296	0.022509
ADIPOQ-AS1	0	0	0	0.0243836	0	0.022509
ADIPOR1	87.1036	82.8989	88.3787	107.58	116.194	107.345
ADIPOR2	107.905	110.104	118.209	128.745	115.335	124.97
ADIRF	0	0.0197425	0	0	0	0.022509
ADK	26.8343	23.5134	25.8082	14.9715	16.9344	14.9234
ADM	170.211	173.28	150.416	33.4543	49.4326	42.4969
ADM2	8.95128	10.9966	11.6396	10.4362	11.0341	10.5567
ADM5	0.998939	1.14507	1.02075	5.0474	3.55413	4.95197
ADNP	252.81	320.915	315.381	158.006	141.77	159.859
ADNP-AS1	0.430915	0.631761	0.731284	0	0.139378	0.0450179
ADNP2	260.919	269.94	270.514	197.824	187.742	201.905
ADO	173.561	160.487	153.692	97.2174	95.8221	98.004
ADORA1	3.81947	4.83692	5.07328	1.12165	1.30086	1.48559
ADORA2A	0.763895	1.14507	0.975045	0.26822	0.348444	0.202581
ADORA2A-AS1	0.19587	0.394851	0.594168	0.0243836	0.0232296	0.112545
ADORA2B	21.7612	19.0515	19.4552	11.1921	9.94227	11.322
ADORA3	0.019587	0.0592276	0.0152351	0.0243836	0.0232296	0
ADPGK	45.6574	50.916	48.4323	169.1	165	156.775
ADPGK-AS1	0.842243	0.690989	0.807459	0.585206	0.650429	0.405161
ADPRH	13.946	14.412	14.6257	4.3159	4.34393	5.2671
ADPRHL1	0.33298	0.730474	1.00552	2.70658	2.29973	2.47599
ADPRM	16.1397	14.57	14.58	6.87617	8.33943	6.16746
ADPRS	46.578	43.631	47.8839	49.0842	51.3374	51.0503
ADRA1A	0.66596	0.592276	1.4321	0	0	0.0450179
ADRA1B	0.0979352	0.118455	0.0609403	0.0243836	0	0
ADRA1D	2.54632	2.70473	2.19385	0.316987	0.301985	0.292617
ADRA2A	0.822656	1.22404	1.44733	0.0243836	0	0.022509
ADRA2B	30.6146	29.0807	31.7194	0.975344	1.16148	1.2605
ADRA2C	69.9062	63.413	55.3034	97.3881	75.5659	86.7721
ADRB1	0.626785	0.730474	0.578933	0	0.0232296	0.0450179
ADRB2	4.58337	3.83005	4.63147	0.487672	0.139378	0.540215
ADRB3	0.215458	0.296138	0.198056	0	0	0
ADRM1	82.5202	82.0697	82.1019	100.826	91.4549	97.6439
ADSL	91.0014	98.1993	98.1749	71.7609	64.648	62.1022
ADSS1	5.42561	5.9425	5.57604	0.365754	0.60397	0.675269
ADSS2	117.17	101.161	107.575	68.6398	77.3546	70.9933
ADTRP	0.587611	0.434336	0.517993	39.7696	39.049	35.5867
AEBP1	16.649	21.5194	19.7599	1.58493	1.76545	1.19298
AEBP2	102.695	97.2517	107.971	130.086	124.604	141.852
AEN	327.868	301.172	324.538	659.722	600.996	627.64
AFAP1	46.813	49.8894	49.4226	90.3168	84.1841	93.6598
AFAP1-AS1	0.0783482	0.0394851	0.0304702	0.195069	0.441362	0.315126
AFAP1L1	17.3149	15.6756	17.8098	35.8439	35.1232	38.0627
AFAP1L2	7.22762	7.12705	8.01365	1.58493	2.36942	1.12545
AFDN	219.904	239.161	237.85	190.582	179.565	198.597
AFDN-DT	4.70089	4.79743	4.58576	0.755891	0.743347	0.967886
AFF1	148.803	166.291	165.468	102.24	94.4283	111.915
AFF1-AS1	2.95764	2.23091	2.92514	2.02384	1.55638	2.0033
AFF2	22.1921	26.8696	30.5311	5.77891	6.01647	7.0228
AFF3	1.23398	1.994	2.01103	1.90192	0.929184	1.82323
AFF4	259.646	264.431	266.279	216.624	228.417	234.588
AFG1L	10.6945	11.5494	11.6701	19.9702	20.2562	19.7629
AFG3L1P	13.2996	16.1889	16.1187	24.0666	19.8381	23.6119
AFG3L2	151.702	148.74	135.973	301.235	268.534	277.851
AFM	0	0	0.0304702	0	0	0
AFMID	43.9337	37.8859	40.9671	43.2077	56.6802	45.1755
AFP	0.548437	0.513306	0.95981	2.63343	5.43573	1.91326
AFTPH	61.7188	58.0233	64.3378	58.7401	63.7652	56.7676
AGA	6.91423	6.81117	8.40977	7.26631	7.34055	7.72058
AGAP1	108.512	117.606	115.619	57.3502	56.9125	58.996
AGAP1-IT1	1.07729	1.81631	2.11768	1.85315	1.39378	1.59814
AGAP10P	0.0391741	0.0592276	0.152351	0	0.0929184	0.0900359
AGAP11	2.1154	2.09271	2.66614	0.26822	0.232296	0.472688
AGAP12P	0.019587	0	0.0609403	0.170685	0.116148	0.157563
AGAP13P	0.763895	0.750216	1.1274	1.02411	1.0221	0.87785
AGAP14P	0.0587611	0.0789701	0.106646	0.0487672	0.0696888	0.0675269
AGAP2	3.03599	2.54679	2.13291	0.512055	0.441362	0.157563
AGAP2-AS1	0.763895	1.04635	0.83793	0	0.301985	0.022509
AGAP3	56.5674	52.1992	48.7066	29.5529	30.9186	26.6956
AGAP4	1.39068	1.7176	1.87392	1.17041	0.789806	0.900359
AGAP5	2.68343	2.07297	3.04702	4.41343	4.13487	3.57893
AGAP6	1.42985	1.73734	1.35592	1.38986	0.789806	1.46308
AGAP7P	4.03493	4.71846	4.44864	4.14521	3.60059	3.46638
AGAP9	0.215458	0.375108	0.335172	0.390137	0.441362	0.22509
AGBL1	0	0.0197425	0.0304702	0.146302	0	0
AGBL1-AS1	0	0	0	0	0	0
AGBL2	2.42879	2.3691	1.95009	0.0731508	0.185837	0.112545
AGBL3	6.22868	5.44894	6.0788	2.6822	3.50767	3.10624
AGBL4	0.33298	0.0592276	0.0152351	0.95096	0.952414	1.2605
AGBL4-AS1	0.019587	0	0	0.0243836	0.185837	0.0450179
AGBL4-IT1	0	0	0	0	0	0
AGBL5	63.9125	63.3933	63.3779	13.6792	15.2851	14.8334
AGBL5-AS1	0.176283	0.31588	0.335172	0.219452	0.162607	0.0900359
AGER	0.0587611	0.0987126	0.167586	0.0731508	0.0232296	0.315126
AGFG1	132.173	152.136	144.809	144.156	137.612	147.254
AGFG2	2.66384	3.09958	3.10796	9.63152	10.9876	10.084
AGGF1	85.7129	90.3418	86.581	122.991	111.92	119.027
AGK	2.37003	3.06009	3.32125	1.43863	1.27763	1.28301
AGL	65.8516	74.6268	69.8071	649.506	516.58	616.881
AGMAT	16.7078	19.249	18.4954	2.07261	2.48557	2.92617
AGMO	0.0783482	0.0789701	0.304702	0.195069	0.0929184	0.022509
AGO1	404.002	445.727	442.366	561.018	590.613	576.545
AGO2	332.431	416.271	407.081	126.234	129.97	131.632
AGO3	68.3784	66.0782	67.5219	12.5575	14.9831	13.888
AGO4	34.9825	39.1889	38.7885	53.6683	62.7664	56.3399
AGPAT1	4.54419	4.32361	5.31704	1.6337	2.11389	1.84574
AGPAT2	36.8628	36.879	34.5075	63.056	57.8649	66.8291
AGPAT3	8.05028	9.29873	9.14105	16.8978	18.816	18.8625
AGPAT4	78.7203	86.7882	85.027	38.1603	32.6376	35.7893
AGPAT4-IT1	7.1101	9.10131	9.26293	3.29178	2.46234	2.83613
AGPAT5	309.299	326.245	309.76	57.3258	58.5154	56.0923
AGPS	167.254	165.304	159.13	94.4133	99.655	93.7724
AGR2	0	0	0	0	0	0
AGR3	0	0	0.0152351	0	0	0
AGRN	81.0316	112.71	94.0919	56.0335	57.168	57.0602
AGRP	0	0	0	0	0	0.022509
AGT	0.0783482	0.0789701	0.182821	0	0.209066	0
AGTPBP1	95.7611	106.116	103.949	71.0294	76.4718	69.3726
AGTR1	0.0587611	0	0.0304702	0.292603	0.139378	0.112545
AGTR2	0	0	0	0	0	0
AGTRAP	70.1608	67.2628	69.5634	63.9582	67.993	63.5878
AGXT	0	0	0	0	0	0
AGXT2	0	0	0	0	0	0
AHCTF1	154.463	154.268	155.596	142.254	144.86	144.778
AHCTF1P1	208.073	219.3	229.806	215.624	232.203	220.408
AHCY	487.11	459.191	473.765	381.945	383.288	381.549
AHCYL1	175.089	172.767	175.843	217.599	252.181	224.684
AHCYL2	43.3853	39.4851	41.0128	54.9606	58.7012	52.5134
AHDC1	17.7655	26.1589	21.8471	6.26658	8.78079	5.85233
AHI1	20.5468	24.1451	24.3	3.80384	3.99549	3.69147
AHNAK	73.0401	70.3624	70.1119	1492.59	2068.76	1693.91
AHNAK2	48.4779	49.4945	52.881	20.6529	33.2648	27.0558
AHR	32.5145	31.055	31.7194	7.7296	7.61931	8.55341
AHRR	0.0391741	0.0197425	0.0152351	0	0	0.022509
AHSA1	60.1518	61.5177	60.8642	108.751	100.375	104.397
AHSA2P	40.7998	38.7348	38.8952	31.2841	36.6331	31.7827
AHSG	0.274219	0.473821	0.319937	0.0243836	0.0929184	0
AHSP	5.34726	5.58714	4.43341	0	0	0
AICDA	0.0979352	0.197425	0.0304702	1.07288	1.41701	1.14796
AIDA	66.8702	71.7641	70.9803	36.9899	40.5589	40.8538
AIF1	1.60614	1.46095	1.46257	0	0	0
AIF1L	428.78	426.656	441.726	287.604	326.84	290.973
AIFM1	32.4949	33.3056	32.725	45.3779	43.3697	42.3844
AIFM2	7.4039	7.99572	8.425	9.29015	6.41137	8.84602
AIFM3	1.84118	1.7176	1.35592	1.12165	1.83514	1.44057
AIG1	50.4954	51.3108	55.2272	10.7288	11.5916	11.2545
AIM2	0.705134	1.22404	1.50827	0.755891	1.18471	0.900359
AIMP1	80.444	70.1057	75.368	97.5344	98.8884	93.6373
AIMP2	60.4064	64.2224	61.0165	46.8896	48.2014	47.584
AIP	30.6537	27.4224	29.2666	42.1592	47.5278	42.4969
AIPL1	1.15564	1.55966	1.56921	0.0243836	0.278755	0.247599
AIRE	0	0.0789701	0.0304702	10.7532	9.05954	10.3766
AIRN	0	0	0	0.0243836	0	0
AJAP1	19.2345	22.5855	21.3901	3.53562	3.87934	3.0162
AJM1	0.235045	0.197425	0.319937	0.34137	0.232296	0.292617
AJUBA	127.042	122.858	108.352	59.496	74.2883	59.1085
AK1	12.0852	13.5236	12.9346	5.38877	5.76094	6.21247
AK2	167.646	160.981	166.367	211.186	235.525	208.32
AK3	75.8998	66.1375	68.5731	39.599	47.9227	44.8604
AK4	495.787	517.965	550.611	371.728	267.419	365.366
AK5	9.04922	7.44293	8.04412	4.16959	3.55413	4.18667
AK6	0	0	0	0	0	0
AK7	11.2038	9.87126	12.4928	1.90192	1.41701	1.14796
AK8	0.274219	0.533048	0.411347	0.121918	0.0696888	0.360143
AK9	3.15351	3.41546	3.19937	0.585206	0.162607	0.42767
AKAIN1	0	0	0.0152351	0.0243836	0	0
AKAP1	174.971	181.118	165.941	273.462	232.621	273.236
AKAP10	54.3736	49.7117	54.0845	64.0557	67.0871	62.8901
AKAP11	133.251	157.111	157.058	59.1546	58.6315	64.7583
AKAP12	676.184	675.728	677.855	1294.55	1261.25	1302.48
AKAP13	191.326	209.192	208.66	81.7826	85.8334	92.3093
AKAP14	1.13605	0.769959	1.03599	0	0.0232296	0.0675269
AKAP17A	0	0	0	0	0	0
AKAP3	2.21334	2.54679	2.25479	19.6776	15.982	19.1326
AKAP4	0	0	0	0.0243836	0.0232296	0
AKAP5	16.7665	19.5648	18.0993	8.33919	8.96662	9.11613
AKAP6	1.88036	2.27039	2.42238	0.926576	0.720118	0.87785
AKAP7	32.2011	30.5022	30.6987	10.046	10.825	9.18366
AKAP8	55.2551	54.055	53.4599	80.9048	68.8758	78.3087
AKAP8L	60.8961	54.9435	49.2855	56.2286	57.5862	55.1695
AKAP9	187.899	203.032	209.985	80.8316	90.4096	91.7691
AKIP1	24.0529	22.1314	20.1255	23.5058	32.6608	24.4672
AKIRIN1	352.097	340.776	325.833	390.113	402.964	390.778
AKIRIN2	62.8157	61.9915	59.7825	51.6444	51.6859	46.9537
AKNA	47.9883	55.2001	55.0444	82.0996	90.9903	85.9392
AKNAD1	0.0391741	0.0197425	0.0152351	0.0487672	0.116148	0.0900359
AKR1A1	138.637	132.749	127.122	195.337	209.577	175.457
AKR1B1	78.6616	79.2663	77.2723	28.2118	27.1554	25.3901
AKR1B10	0.019587	0	0	0.0243836	0	0.022509
AKR1B15	0.176283	0.0394851	0.228526	0.0243836	0	0.022509
AKR1C1	1.99788	2.05322	1.88915	0.121918	0.139378	0.0675269
AKR1C2	0.156696	0.15794	0.319937	0	0	0
AKR1C3	1.62572	1.75709	2.28526	0	0.0232296	0
AKR1C4	0	0	0	0	0	0
AKR1C6P	0	0	0	0	0	0
AKR1C8P	0	0	0	0	0	0
AKR1D1	0.019587	0.0394851	0.0304702	0.0243836	0	0.022509
AKR1E2	2.93806	3.81031	3.91542	1.29233	1.32409	1.21548
AKR7A2	57.9189	54.1143	51.9516	34.3809	39.1883	35.8793
AKR7A2P1	0.391741	0.394851	0.335172	0.195069	0.464592	0.247599
AKR7A3	0.391741	0.888414	0.792224	0.536439	0.55751	0.292617
AKR7L	0.19587	0.414593	0.274231	0.0975344	0.139378	0.135054
AKT1	82.579	87.8345	78.2931	72.6875	73.1965	74.5047
AKT1S1	26.6971	31.3511	29.2971	39.3307	31.871	39.4807
AKT2	73.9411	74.3109	74.6214	99.6557	96.9836	96.2483
AKT3	0.0979352	0.0197425	0.0304702	0	0.0232296	0.022509
AKTIP	10.1069	11.0558	12.2642	15.1422	14.7508	16.6116
ALAD	20.018	17.9065	20.1255	56.131	53.8462	51.3204
ALAS1	30.7125	37.8662	37.7982	49.8644	46.9702	50.6902
ALAS2	0.0391741	0.0197425	0.0609403	0	0	0
ALB	0	0.0394851	0.0914105	0.0243836	0.0232296	0.202581
ALCAM	86.4768	80.589	79.4814	0.926576	0.696888	0.922868
ALDH16A1	65.0486	63.9263	58.8074	63.373	61.8604	63.7454
ALDH18A1	180.26	170.793	169.338	93.9987	110.991	96.8786
ALDH1A1	0.744308	0.690989	0.807459	0.414521	0.696888	0.360143
ALDH1A2	0.235045	0.15794	0.0609403	0.0975344	0.0464592	0.157563
ALDH1A3	17.4912	16.406	15.3874	21.043	17.4454	24.2647
ALDH1B1	224.213	231.777	252.643	71.5902	65.3913	68.0671
ALDH1L1	0.86183	0.690989	0.517993	1.53617	1.44024	1.71068
ALDH1L1-AS1	0	0	0.0152351	0	0	0
ALDH1L1-AS2	0.176283	0.0592276	0.0914105	0	0	0
ALDH1L2	17.6871	19.4464	20.6131	47.5724	56.4015	49.5873
ALDH2	41.9946	42.1108	42.8868	127.16	133.036	120.986
ALDH3A1	0.274219	0.454078	0.441817	0.121918	0.0696888	0.022509
ALDH3A2	105.182	108.071	110.15	153.47	160.354	147.501
ALDH3B1	0.372154	0.197425	0.304702	0.438905	0.487822	0.585233
ALDH3B2	0.0783482	0.0394851	0.0457052	0.682741	0.627199	1.12545
ALDH4A1	72.5112	68.3881	76.7239	64.0801	61.5584	61.2694
ALDH5A1	11.7718	11.0558	12.1881	5.19371	4.71561	5.46968
ALDH6A1	72.805	71.0139	74.4996	33.0642	37.5623	32.3679
ALDH7A1	60.1518	58.1615	59.5387	23.8472	24.9486	26.4931
ALDH8A1	0.19587	0.217168	0.213291	0.0731508	0.0696888	0.180072
ALDH9A1	121.303	121.377	126.847	31.1866	33.2648	32.1203
ALDOA	58.5065	52.0018	49.4683	70.2735	70.5251	65.8162
ALDOB	0	0	0	0	0	0
ALDOC	205.39	175.314	192.648	123.381	183.119	127.288
ALG1	21.8983	25.2507	24.4828	18.751	18.7463	19.7404
ALG10	45.0698	41.6962	46.0252	22.2135	23.671	24.2422
ALG10B	52.1015	48.1323	54.8006	19.0924	21.6035	19.8979
ALG11	17.9221	19.2885	20.933	20.214	19.118	21.1134
ALG12	31.3784	30.6799	30.4092	37.2581	38.6541	42.2268
ALG13	34.7866	39.8799	41.6984	50.8398	43.3464	50.3976
ALG14	3.07517	4.02748	3.64118	8.07097	6.45783	7.04531
ALG14-AS1	0	0	0	0	0	0
ALG1L	1.29275	1.28326	1.84345	1.24356	0.905954	1.32803
ALG1L2	0	0.0987126	0.0914105	0.755891	0.952414	0.945377
ALG1L9P	1.01853	1.28326	0.83793	2.58466	2.78755	2.61104
ALG2	49.3202	48.6851	49.7425	119.431	112.849	120.333
ALG3	23.054	23.3159	27.1184	18.117	18.6998	17.0393
ALG5	7.65853	8.05495	7.57184	13.0696	11.1037	10.8943
ALG6	29.3806	33.5031	33.0754	22.1159	20.1633	21.6086
ALG8	27.3043	30.2456	29.7694	17.5806	16.191	16.6791
ALG9	25.4436	24.3031	25.8082	23.5302	25.1112	25.3451
ALK	0.176283	0.0789701	0.121881	0.0731508	0.0232296	0.022509
ALKAL1	0.509263	0.434336	0.624638	0.0243836	0.139378	0.022509
ALKAL2	2.31127	1.75709	1.79774	0.0975344	0.116148	0
ALKBH1	26.9714	27.7975	29.0533	45.9631	42.3476	42.0467
ALKBH2	30.8692	30.9168	31.2167	59.374	57.8649	53.0761
ALKBH3	6.3462	7.10731	12.9651	11.1921	13.6822	10.3091
ALKBH3-AS1	0	0	0	0	0.0232296	0
ALKBH4	34.6103	30.6601	30.3178	34.5272	37.5855	35.8118
ALKBH5	320.777	299.85	274.81	242.446	249.137	240.351
ALKBH6	8.40284	7.26525	6.17021	4.63288	5.43573	3.93907
ALKBH7	67.4382	63.2156	59.1426	130.574	136.497	126.725
ALKBH8	21.7808	26.1983	25.5645	24.1398	21.4874	23.3643
ALLC	0.019587	0.0197425	0	0.0243836	0.0232296	0.0450179
ALMS1	365.22	409.875	427.192	152.251	157.683	156.595
ALMS1-IT1	15.9634	14.3923	16.3015	10.3874	14.472	11.0969
ALMS1P1	0.019587	0.0592276	0.0457052	0.0487672	0	0
ALOX12	2.23292	2.60601	2.54426	1.3411	2.39265	1.73319
ALOX12-AS1	0.372154	0.552791	0.655109	1.38986	1.0221	1.05792
ALOX12B	0.450502	0.473821	0.731284	0	0.0929184	0.0900359
ALOX12P2	11.2626	12.4773	14.7019	0.0975344	0.0464592	0.135054
ALOX15	1.15564	0.809444	1.09693	0.195069	0.209066	0.0450179
ALOX15B	1.37109	0.947641	0.853165	0.0487672	0.232296	0.202581
ALOX15P1	1.11646	0.671246	0.883635	0.121918	0.116148	0.022509
ALOX5	0	0	0	0	0	0
ALOX5AP	0	0	0.0152351	0	0	0
ALOXE3	0.235045	0.177683	0.289467	0.0487672	0.0696888	0.202581
ALPG	0.822656	0.552791	0.883635	1613.49	1805.22	1645.2
ALPI	0	0	0	0.60959	1.16148	0.855341
ALPK1	0.66596	0.375108	0.792224	0.95096	0.882725	0.562724
ALPK2	0.548437	0.967384	0.822694	1.53617	2.2765	2.47599
ALPK3	110.334	133.084	140.224	2.95041	3.18245	3.44387
ALPL	148.411	147.496	147.978	57.716	53.2887	62.755
ALPP	0.0979352	0.0789701	0.0152351	139.133	153.966	162.425
ALS2	99.7372	103.786	114.812	67.1036	66.6689	66.514
ALS2CL	4.9947	5.64636	6.18544	9.75344	10.2907	8.86853
ALX1	5.69983	5.11332	4.18965	4.3159	4.08841	3.48889
ALX3	0.137109	0.15794	0.0457052	0	0	0
ALX4	0.0391741	0	0.0152351	0.146302	0.0232296	0.022509
ALYREF	91.4127	96.8371	81.0963	153.275	140.028	154.074
AMACR	6.15033	5.40945	5.45416	1.97507	2.34619	2.16086
AMBN	0	0	0	0.243836	0.720118	0.450179
AMBP	0.744308	1.14507	1.14263	0	0.0232296	0
AMBRA1	61.8167	62.2877	64.4139	142.351	134.894	140.208
AMD1	318.035	345.948	348.548	422.056	381.36	405.499
AMDHD1	0.548437	0.197425	0.792224	0.0975344	0.162607	0.0450179
AMDHD2	23.3673	29.1795	25.2598	48.5477	40.3266	43.7799
AMELX	0	0	0	0	0	0
AMELY	0	0	0	0	0	0
AMER1	72.002	84.3796	87.2818	45.7436	46.738	47.9666
AMER2	0.0979352	0.0789701	0.121881	0.585206	0.789806	0.922868
AMER3	0.176283	0.23691	0.121881	0.170685	0.185837	0.562724
AMFR	52.317	48.7246	49.0417	79.9538	82.1631	76.7781
AMH	2.78136	3.25752	2.11768	0.877809	0.534281	0.900359
AMHR2	0.0979352	0.0197425	0.0152351	0.34137	0.232296	0.607742
AMIGO1	9.98939	10.3451	10.8626	6.0959	5.36604	5.98738
AMIGO2	11.4388	12.4575	11.4263	1.46302	0.836266	1.62065
AMIGO3	9.93063	12.6352	10.756	10.6069	9.80289	9.85893
AMMECR1	113.487	107.577	116.35	64.7384	58.9567	65.8162
AMMECR1L	54.5891	54.8053	59.3102	65.8845	64.3924	66.8516
AMN	0.998939	0.651503	1.20357	12.7282	15.3315	10.9619
AMN1	16.4531	13.8395	15.6464	7.21754	9.64028	8.86853
AMOT	28.6558	26.7906	29.5104	46.597	51.291	52.5359
AMOTL1	212.5	228.618	243.457	26.505	31.2206	32.7505
AMOTL2	114.996	107.538	107.011	74.5894	86.507	75.405
AMPD1	0	0	0	0.0243836	0.0232296	0
AMPD2	33.533	35.3984	37.2345	18.6534	18.6069	16.8592
AMPD3	8.65747	10.7202	11.792	8.50987	6.8295	7.96817
AMPH	8.08945	9.27899	9.36958	0.60959	0.162607	0.270108
AMT	30.497	52.8902	62.9361	40.9157	44.0665	37.0498
AMTN	0	0	0	0	0	0
AMY1A	0	0	0	0	0	0
AMY1B	0	0	0	0	0	0
AMY1C	0	0	0	0	0	0
AMY2A	0	0	0	0	0.0232296	0
AMY2B	1.58655	2.01374	1.85868	4.14521	3.94903	3.46638
AMZ1	3.27104	4.56052	4.23535	5.41316	5.50541	5.15455
AMZ2	76.5853	70.7967	75.6574	73.102	79.9795	73.0191
AMZ2P1	13.848	12.8129	13.7573	9.38768	10.4533	10.3991
ANAPC1	104.908	112.217	104.695	114.871	112.826	116.214
ANAPC10	12.6336	11.8455	13.7116	17.2392	16.795	15.9363
ANAPC11	67.2227	61.3598	59.3711	70.493	68.597	72.5689
ANAPC13	38.1752	39.3469	45.3396	49.5231	47.5974	51.568
ANAPC15	24.8755	24.5597	26.3567	34.454	27.4109	31.1074
ANAPC16	126.062	122.621	128.645	87.4639	97.0068	91.9041
ANAPC1P1	0.0587611	0.0197425	0.0304702	0.0243836	0	0.0450179
ANAPC1P2	30.6146	28.982	17.0938	7.29069	8.89694	7.18036
ANAPC1P4	0.235045	0.0197425	0.0914105	0.243836	0.185837	0.315126
ANAPC1P6	0	0	0	0	0	0
ANAPC2	14.3573	15.4979	14.3362	16.3614	14.0771	15.3286
ANAPC4	22.7014	23.1975	25.1988	34.6247	33.892	35.3166
ANAPC5	71.9628	74.5675	73.1893	115.871	114.499	112.162
ANAPC7	91.8241	97.2122	103.72	100.875	96.6119	95.9107
ANG	4.34832	3.88928	3.68689	0.316987	0.278755	0.315126
ANGEL1	68.5547	69.8886	71.7268	43.7442	49.2467	47.809
ANGEL2	72.4329	80.1152	76.0078	54.9606	49.5952	55.5521
ANGPT1	3.09475	1.91503	2.58996	11.826	9.75643	10.5792
ANGPT2	0	0	0	0	0	0.0675269
ANGPT4	2.31127	2.70473	2.45285	5.12055	3.94903	7.76559
ANGPTL1	0	0.0394851	0.0304702	0.0487672	0	0
ANGPTL2	12.6924	12.9116	12.6756	0	0.139378	0.0675269
ANGPTL3	0	0	0	0	0	0.0450179
ANGPTL4	7.30597	7.16654	6.65773	0.902193	1.30086	0.967886
ANGPTL5	0	0	0	0	0	0
ANGPTL6	0.568024	0.493563	0.350407	0.170685	0.278755	0.112545
ANGPTL7	0	0	0	0.146302	0.116148	0.135054
ANGPTL8	0	0	0	0	0	0
ANHX	0	0	0	0.170685	0.0696888	0.180072
ANK1	14.8666	13.4052	13.285	11.8992	8.43234	11.367
ANK2	46.1471	65.3873	62.4181	28.9677	19.8381	29.7794
ANK3	105.065	111.012	112.389	66.3234	51.9182	62.6425
ANKAR	3.07517	3.59314	3.50407	1.46302	0.998873	1.37305
ANKDD1A	8.06986	6.75195	8.19647	0.633973	0.882725	0.855341
ANKDD1B	0.66596	0.789701	0.83793	7.90028	7.24763	7.65305
ANKEF1	23.2694	29.7717	28.7334	12.6307	11.1502	11.2545
ANKFN1	0	0.0394851	0.0152351	0.0243836	0.0929184	0.022509
ANKFY1	68.3784	85.7023	92.6141	87.4883	77.099	88.7078
ANKH	4.97511	5.56739	6.03309	6.85179	5.15697	5.33462
ANKHD1	12.8491	12.7537	12.9803	9.3633	10.523	11.0969
ANKHD1-EIF4EBP3	0.019587	0.197425	0.213291	0.0975344	0.0232296	0.0675269
ANKIB1	104.379	114.25	114.476	91.9993	87.6917	95.8207
ANKK1	0	0	0.0304702	0.0243836	0.0232296	0
ANKLE1	10.2636	17.1563	17.3528	6.5348	7.03857	6.91025
ANKLE2	102.303	106.017	102.974	135.914	125.208	137.102
ANKMY1	10.6358	10.4833	10.0704	6.16905	6.01647	5.67226
ANKMY2	41.9946	37.9451	42.125	27.1633	34.7747	27.596
ANKRA2	22.7993	20.1374	20.9787	22.7255	23.671	22.7341
ANKRD1	0.0587611	0	0	1.99945	2.29973	2.54351
ANKRD10	179.437	185.501	183.735	100.119	85.1132	100.12
ANKRD11	75.7823	112.848	100.978	97.0467	87.2039	101.605
ANKRD12	153.66	154.979	169.704	63.5436	75.7982	73.8294
ANKRD13A	28.6558	30.0284	29.6627	114.481	130.504	112.973
ANKRD13B	13.6913	14.8464	13.3764	2.02384	3.04308	1.66566
ANKRD13C	59.0354	58.6353	59.8586	75.7842	79.7472	79.5692
ANKRD13D	9.12756	10.2661	9.01917	10.0948	11.1037	8.82351
ANKRD16	17.2954	18.0447	14.0925	8.87563	9.77966	9.65635
ANKRD17	199.181	215.292	222.646	171.88	163.304	170.19
ANKRD18A	4.58337	5.56739	6.62726	0.438905	0.325214	0.157563
ANKRD18B	16.1006	18.9133	18.2516	3.38932	3.15923	3.28631
ANKRD18CP	89.1211	95.9487	97.8854	33.9663	28.7582	36.0819
ANKRD18DP	0	0	0	0	0	0
ANKRD19P	0.783482	0.434336	0.792224	3.82822	4.20456	3.80402
ANKRD2	0.019587	0.0394851	0.121881	1.02411	1.09179	0.630251
ANKRD20A1	0	0.0197425	0	0.0731508	0.0232296	0.112545
ANKRD20A11P	0	0	0	0.0243836	0	0.022509
ANKRD20A12P	0	0	0	0.365754	0.348444	0.0900359
ANKRD20A19P	0.019587	0.0197425	0	0.0243836	0.0232296	0
ANKRD20A4-ANKRD20A20P	0	0.0789701	0.0457052	0.0243836	0.0232296	0.0450179
ANKRD20A5P	0	0	0.0152351	0.121918	0.0232296	0.0675269
ANKRD20A8P	0	0	0.0457052	0	0	0
ANKRD20A9P	0	0	0	0	0	0
ANKRD22	0.019587	0.0394851	0	0	0	0.022509
ANKRD23	4.19163	4.91589	4.601	2.38959	2.53203	2.56602
ANKRD24	29.6548	30.0679	25.2293	7.24193	8.68787	6.91025
ANKRD26	30.4774	35.8722	35.6196	36.5998	32.8931	39.3232
ANKRD26P1	0	0	0.0457052	11.9723	7.17795	9.20617
ANKRD26P3	0	0	0	0.0243836	0	0.135054
ANKRD27	80.7182	83.9847	88.592	37.0874	45.7855	37.2523
ANKRD28	91.0602	99.6998	100.948	97.4124	93.1507	114.436
ANKRD29	1.2144	1.16481	1.55398	0	0	0.0900359
ANKRD30A	0	0	0.106646	0.0487672	0	0.022509
ANKRD30B	0	0	0	0	0	0
ANKRD30BL	0.391741	0.31588	0	0.0731508	0.0232296	0.0900359
ANKRD30BP2	0	0	0	0	0	0
ANKRD30BP3	0	0	0	0	0	0
ANKRD31	1.27316	1.81631	1.64539	0.292603	0.371674	0.337634
ANKRD33	6.54207	4.89615	6.13974	2.19452	1.95129	1.98079
ANKRD33B	31.5547	37.9846	41.4547	23.4082	27.7826	26.5831
ANKRD34A	1.44944	1.61889	1.44733	1.43863	0.998873	1.32803
ANKRD34B	5.26892	6.594	7.16049	0.0975344	0.0696888	0.0675269
ANKRD34C	0.019587	0	0	0	0	0
ANKRD34C-AS1	0	0	0	0	0	0
ANKRD35	13.4759	14.2541	13.6963	0.219452	0.418133	0.270108
ANKRD36	30.5558	32.3777	30.6835	8.75371	7.59608	9.5438
ANKRD36B	14.279	16.3468	15.3265	16.6052	16.1446	15.1936
ANKRD36BP1	0	0.0394851	0	0	0	0
ANKRD36BP2	0.274219	0.0987126	0.152351	0.34137	0.0464592	0.0675269
ANKRD36C	27.4415	27.4224	26.8747	3.1211	2.9037	3.12875
ANKRD37	11.6347	12.0429	10.2532	8.90001	18.3746	8.50839
ANKRD39	7.73688	8.33135	8.07459	10.9482	10.523	10.5342
ANKRD40	126.552	125.503	127.472	121.967	116.845	126.41
ANKRD40CL	0.019587	0	0	0	0	0.022509
ANKRD42	8.67706	10.1674	9.21723	23.3107	26.807	23.5894
ANKRD44	0.548437	1.48069	1.40163	0.121918	0.255526	0.112545
ANKRD44-AS1	0	0	0	0	0.0232296	0
ANKRD44-IT1	0	0.0394851	0.0304702	0	0	0
ANKRD45	0.959765	1.0661	1.7825	6.41288	4.57623	5.5147
ANKRD46	61.4642	60.9649	63.0732	37.1606	44.8796	40.156
ANKRD49	17.217	16.564	17.3375	34.6003	35.8897	30.9498
ANKRD50	156.559	174.011	164.28	119.894	125.672	122.021
ANKRD52	22.0158	27.8765	28.642	14.24	14.0539	15.9363
ANKRD53	0.0783482	0.0789701	0.106646	0.0243836	0.0696888	0.022509
ANKRD54	20.6056	21.9932	19.8056	33.5274	34.6586	36.1269
ANKRD55	0	0	0	11.7773	10.1746	11.9973
ANKRD6	18.1768	21.0653	23.6144	9.63152	8.54849	10.8043
ANKRD60	0.0587611	0.0789701	0.137116	0	0	0
ANKRD61	0.293806	0.256653	0.137116	0.0731508	0.0929184	0.135054
ANKRD62	0.019587	0.0197425	0.0914105	0.682741	0.789806	0.630251
ANKRD62P1-PARP4P3	0	0	0	0.0243836	0.116148	0.022509
ANKRD63	3.11434	3.13906	3.09272	0.0487672	0.209066	0.0900359
ANKRD65	2.99682	2.54679	2.02627	0.999727	0.882725	1.5081
ANKRD66	0	0.0394851	0	0	0	0
ANKRD7	0.019587	0	0	0.0243836	0	0
ANKRD9	78.0152	79.6216	63.058	99.7777	98.8884	86.0293
ANKS1A	72.5308	75.2388	80.8221	44.2318	43.4393	44.4777
ANKS1B	6.01322	6.65323	5.83504	0.0731508	0.0232296	0
ANKS3	11.3801	13.7013	13.5288	13.1671	16.2839	13.933
ANKS4B	0.430915	0.868671	0.517993	0.0975344	0.0696888	0.157563
ANKS6	134.132	147.141	151.33	24.7981	23.8568	24.6023
ANKUB1	0	0	0	0	0	0.022509
ANKZF1	116.602	105.386	108.321	52.7417	63.9743	54.8093
ANLN	167.861	165.166	178.509	214.112	207.394	219.575
ANO1	7.34514	9.91075	8.62306	0.633973	0.766577	0.765305
ANO10	68.9856	63.8671	68.9845	51.6201	67.2032	55.3495
ANO2	4.17204	4.52104	4.55529	4.29151	3.15923	3.5114
ANO3	0.0783482	0.0987126	0.198056	0	0	0
ANO3-AS1	0	0	0	0	0	0
ANO4	0.411328	0.809444	0.83793	0.0975344	0.0232296	0.022509
ANO5	45.0698	44.9143	49.0265	5.60823	5.45896	7.11283
ANO6	173.306	175.353	170.1	132.574	147.949	145.678
ANO7	7.14927	8.21289	8.54688	1.70685	1.53315	1.5081
ANO8	21.5262	21.3219	18.8001	10.8507	11.9632	11.367
ANO9	3.85865	4.18542	4.26582	1.80439	3.01985	1.95828
ANOS1	248.481	269.762	253.71	6.82741	8.59495	7.69807
ANP32A	250.342	237.345	258.829	102.606	114.917	105.995
ANP32A-IT1	3.3298	6.96911	6.85579	1.26795	1.09179	1.21548
ANP32AP1	52.7675	48.4284	56.1108	29.6261	31.6155	28.8115
ANP32B	24.6797	25.0138	25.8996	38.5017	35.7968	34.3262
ANP32C	46.7151	41.4001	45.6748	24.5055	27.1089	25.4351
ANP32D	1.89994	1.34249	1.38639	0.731508	0.60397	0.945377
ANP32E	358.541	320.342	364.118	408.693	445.497	406.377
ANPEP	1.39068	1.8558	1.63015	3.92576	4.27425	4.38925
ANTKMT	22.0942	22.546	16.8195	44.305	41.9294	42.0017
ANTXR1	55.1179	67.6379	66.3336	0.316987	0.139378	0.270108
ANTXR2	16.649	16.0902	13.9858	22.0672	15.4477	19.2001
ANTXRL	0	0	0.0304702	0	0	0.0450179
ANTXRLP1	0	0	0	0	0	0
ANXA1	0.019587	0	0.0152351	21.6039	28.1775	29.1491
ANXA10	0	0	0	0	0	0
ANXA11	48.1254	49.8301	49.4531	67.4206	75.0316	68.8774
ANXA13	0	0	0	0	0	0
ANXA2	32.8475	26.1391	28.7638	306.038	309.07	296.421
ANXA2P1	2.23292	1.65837	1.1274	21.5307	25.4132	23.6119
ANXA2P2	99.796	88.4663	99.028	1105.45	1161.94	1048.69
ANXA2P3	0.998939	0.533048	0.411347	7.7296	8.80402	7.09032
ANXA2R	0.176283	0.434336	0.0761754	1.6337	2.18358	2.36344
ANXA3	19.1953	13.6223	13.2088	64.4702	65.8327	60.7292
ANXA4	7.67812	8.48929	7.49566	33.9907	31.8013	31.6026
ANXA5	110.471	99.1865	104.985	100.46	112.501	106.355
ANXA6	41.4658	39.6627	42.3535	55.302	56.8428	51.4105
ANXA7	61.1508	58.2799	60.2548	121.186	130.945	121.301
ANXA8	0	0.0592276	0.0152351	0.95096	1.2544	1.12545
ANXA8L1	0	0	0	1.53617	1.81191	1.41806
ANXA9	1.68449	1.40172	1.52351	0.60959	0.348444	0.562724
AOAH	0.0979352	0.0197425	0.0914105	0.0243836	0.0232296	0.022509
AOAH-IT1	0	0.0592276	0.0304702	0	0	0.022509
AOC1	0.0587611	0.0394851	0.258996	0	0	0.022509
AOC2	6.77712	8.13392	8.74494	7.8759	7.08503	6.50509
AOC3	2.13499	3.07983	4.14394	3.31617	4.27425	4.14165
AOC4P	0.019587	0.0394851	0.0609403	0.219452	0.116148	0.0675269
AOPEP	14.6707	17.709	20.0189	47.5724	42.7657	46.0308
AOX1	18.5098	17.8078	22.7155	0.560823	0.255526	0.292617
AOX3P-AOX2P	0	0.0197425	0.0304702	0	0.0464592	0
AP1AR	50.6129	50.9357	53.1247	58.8376	61.9533	60.9993
AP1B1	77.3297	84.5178	87.1447	118.846	114.127	112.522
AP1B1P1	0	0	0.0152351	0	0	0
AP1G1	148.411	153.696	164.295	137.914	129.087	143.337
AP1G2	13.4759	13.7605	14.4581	30.9184	29.6874	29.8919
AP1M1	19.3324	19.8215	18.5259	10.168	9.87258	11.5471
AP1M2	95.6827	86.9658	87.3732	117.188	121.351	115.223
AP1S1	42.4451	34.4705	38.7428	148.813	160.075	141.154
AP1S2	552.825	512.022	582.422	21.994	26.203	23.0042
AP1S3	20.919	20.7889	22.5327	3.31617	2.78755	3.0162
AP2A1	42.876	47.1846	48.5847	48.5233	48.5499	50.6677
AP2A2	7.7173	8.43006	8.27265	10.7044	9.66351	8.80101
AP2B1	340.893	349.581	348.67	470.725	494.303	457.765
AP2M1	219.14	212.588	221.092	311.378	287.35	290.546
AP2S1	70.5917	66.8877	69.4263	93.8768	90.2238	85.6691
AP3B1	89.7674	94.9221	96.8494	98.7048	90.6187	98.0491
AP3B2	7.59977	7.18628	8.91252	3.1211	4.25102	3.15126
AP3D1	106.26	121.259	112.618	109.36	96.1473	102.618
AP3M1	82.2656	87.3015	89.9632	60.7639	61.6514	60.5266
AP3M2	40.271	40.0971	42.5516	59.0327	68.6667	57.1278
AP3S1	81.4429	73.6001	77.2571	68.2984	74.5902	67.1668
AP3S2	1.37109	1.02661	1.35592	1.07288	0.929184	1.03541
AP4B1	7.73688	9.27899	11.4263	19.6288	17.8868	19.2677
AP4B1-AS1	0.156696	0.296138	0.304702	0.292603	0.301985	0.180072
AP4E1	34.4144	40.4722	38.9561	72.6143	68.8758	76.3279
AP4M1	13.5934	13.0103	13.9249	14.0937	13.659	13.9556
AP4S1	18.6077	20.8086	20.2931	14.4839	11.7309	16.2515
AP5B1	37.137	44.0456	40.2206	57.4477	49.3861	60.369
AP5M1	90.9427	99.2062	102.029	162.248	119.284	152.611
AP5S1	3.09475	4.10645	4.75335	17.7269	14.1933	16.6341
AP5Z1	15.0233	14.7279	14.4581	33.0885	27.6665	34.6413
APAF1	60.5631	59.346	58.3961	42.7201	50.4082	43.4198
APBA1	0.0391741	0.0987126	0.0914105	0.121918	0.0696888	0
APBA2	10.4987	8.46955	7.69372	1.68247	1.69576	1.55312
APBA3	16.8449	16.7219	16.6215	30.0162	29.8965	27.1008
APBB1	38.2535	35.1812	36.0005	4.34028	4.50654	4.5243
APBB1IP	0.117522	0.217168	0.0457052	0.0243836	0.0464592	0.157563
APBB2	119.912	129.708	133.459	18.9217	20.5117	22.3064
APBB3	5.62148	6.00173	5.66745	6.19343	5.66802	5.13204
APC	146.394	161.928	162.741	50.0595	50.0598	57.2628
APC2	3.48649	5.52791	3.42789	3.29178	2.78755	2.11584
APCDD1	11.811	13.958	10.5884	1.4874	0.487822	1.35054
APCDD1L	2.23292	4.28413	3.61071	0	0	0
APCDD1L-DT	0.019587	0.177683	0.289467	0.0487672	0.0232296	0
APCS	0	0	0	0	0	0
APEH	104.223	103.214	104.695	77.2228	83.975	73.942
APELA	33.7289	30.5417	32.2679	157.689	129.157	154.276
APEX1	282.21	279.673	289.954	313.207	311.207	298.604
APEX2	31.398	30.6404	34.3094	60.6664	69.4797	59.8964
APH1A	126.748	129.314	141.107	138.377	144.813	132.173
APH1B	81.4625	79.6019	79.1615	0.316987	0.60397	0.540215
API5	239.608	231.738	242.558	222.549	236.152	227.138
APIP	17.4129	17.4129	17.0785	18.5559	18.4675	18.795
APLF	13.2213	14.9846	14.7019	3.58439	2.55526	2.70108
APLN	71.8061	54.8053	53.5666	0	0.0696888	0
APLNR	0.33298	0.31588	0.776989	3.34055	3.76319	2.38595
APLP1	13.378	12.3588	14.1382	14.24	16.5162	16.0714
APLP2	418.399	382.215	369.222	483.136	494.303	489.435
APMAP	95.4281	91.3487	95.6306	82.1239	79.5381	83.1706
APOA1	0.920591	0.592276	0.624638	5.73014	15.68	7.60803
APOA1-AS	0.117522	0.138198	0.106646	0	0	0
APOA2	0.0391741	0	0	0.975344	2.02098	0.922868
APOA4	0	0	0	0	0.185837	0.022509
APOA5	0.156696	0.217168	0.106646	0	0.0464592	0.022509
APOB	3.46691	4.73821	5.43892	0.780275	0.859495	0.585233
APOBEC1	0	0	0	0	0	0
APOBEC2	0.0391741	0	0	3.70631	4.08841	4.38925
APOBEC3A	0	0	0	0.0975344	0	0
APOBEC3A_B	0	0	0	0	0	0
APOBEC3B	4.97511	4.65924	4.49435	2.24329	2.60171	2.22839
APOBEC3B-AS1	0.0783482	0.0197425	0	0.195069	0.139378	0.0675269
APOBEC3C	71.2381	60.9649	61.4279	41.9154	42.1849	41.8217
APOBEC3D	28.3816	24.5597	25.1988	35.3318	33.7991	32.3454
APOBEC3F	15.0037	13.1288	13.4221	28.5532	31.9175	31.0849
APOBEC3G	2.44838	2.7837	2.6052	45.3779	46.7612	45.5581
APOBEC3H	0.117522	0.414593	0.457052	2.07261	2.0442	1.73319
APOBEC4	0	0	0	0	0	0
APOBR	0	0.0197425	0	2.26767	1.55638	2.29591
APOC1	19.8025	18.9133	20.7197	54.4486	52.8473	50.15
APOC1P1	0.470089	0.31588	0.335172	1.70685	1.09179	1.53061
APOC2	0	0	0	0	0	0
APOC3	0	0	0	0.0975344	0.0929184	0.0675269
APOC4	0	0	0	0	0	0
APOC4-APOC2	0.019587	0	0.0152351	0.0243836	0	0
APOD	0	0	0	0.0243836	0.0464592	0
APOE	618.97	561.695	440.903	697.371	638.28	658.072
APOF	0	0	0	0	0.0464592	0
APOH	0	0	0	0	0	0
APOL1	0	0.0394851	0	1.46302	2.16035	2.07082
APOL2	29.8702	29.2584	27.6821	3.07233	3.46121	3.82652
APOL3	0.0391741	0.197425	0.0914105	0.0243836	0.0232296	0.022509
APOL4	0.0587611	0.0394851	0.0457052	0.0975344	0.0232296	0.0450179
APOL5	0	0	0	0	0	0
APOL6	1.01853	1.40172	2.3005	30.8209	43.1374	50.8703
APOLD1	5.52355	4.97512	7.32807	0.975344	1.13825	1.05792
APOM	0	0	0	0	0	0
APOO	10.5378	10.2464	10.2684	13.1428	13.3338	13.3253
APOOL	18.4902	17.8472	22.5175	30.0406	34.3566	33.0432
APOOP5	2.15458	2.19142	1.95009	3.2674	3.94903	2.63355
APP	530.202	471.471	463.756	121.845	147.438	138.295
APPBP2	41.5833	39.8799	42.3078	14.1181	16.2143	17.5345
APPL1	146.903	146.055	151.406	154.568	178.427	170.46
APPL2	24.9735	27.2249	25.3969	7.26631	6.24876	8.84602
APRT	175.187	165.995	165.072	119.553	121.932	118.285
APTR	8.85334	7.42319	8.44024	7.04686	6.27199	7.56301
APTX	49.4181	53.8181	53.0181	58.8132	63.3239	62.1923
AQP1	0.215458	0.197425	0.380877	0.95096	0.929184	1.64315
AQP10	0	0	0.121881	0	0.0929184	0.022509
AQP11	2.21334	2.05322	2.58996	4.80357	4.66915	4.90695
AQP12A	0	0	0	0	0	0
AQP12B	0	0	0	0	0	0
AQP2	0	0.177683	0	0	0	0.022509
AQP3	1.86077	1.73734	1.24928	61.5198	58.074	57.9156
AQP4	9.46054	9.35796	9.12581	0.146302	0.301985	0.157563
AQP4-AS1	0	0.0197425	0	0.0487672	0.0232296	0.022509
AQP5	3.68236	4.48155	3.41266	0.902193	1.34732	1.03541
AQP6	0.0587611	0.118455	0.152351	0	0	0
AQP7	0.156696	0.197425	0.335172	0.0487672	0.116148	0.315126
AQP7P1	0.019587	0.0592276	0.0609403	0	0	0.022509
AQP7P3	0.117522	0	0.0609403	0.0243836	0	0
AQP8	0	0	0	0.0243836	0	0
AQP9	0	0	0	0	0	0
AQR	179.829	182.263	185.7	179.512	180.378	171.946
AR	38.9978	40.3932	41.089	0.0975344	0.0696888	0.337634
ARAF	19.6458	17.7485	21.4053	37.2581	37.028	37.4774
ARAP1	35.4134	37.7477	40.1749	32.6252	27.9452	33.3808
ARAP1-AS2	0	0	0	0.0487672	0	0
ARAP2	3.13393	3.39572	4.02206	0.365754	0.278755	0.292617
ARAP3	57.723	64.8147	71.3307	3.4137	3.60059	3.62394
ARC	25.1889	27.3631	25.9606	1.9263	1.23117	2.67857
ARCN1	283.111	241.491	264.054	216.868	232.273	216.626
AREG	0	0.0197425	0	0.0243836	0	0.0675269
AREL1	62.0126	74.528	77.6837	71.2732	60.1414	72.2088
ARF1	337.504	318.032	300.512	527.441	558.788	531.234
ARF3	345.378	348.831	387.367	558.969	555.698	543.209
ARF4	130.665	126.589	133.794	167.686	185.047	167.579
ARF4-AS1	2.1154	1.87554	1.70633	1.3411	1.83514	1.91326
ARF5	87.6912	80.3521	84.7832	65.2749	72.9642	63.4753
ARF6	205.644	200.564	201.286	348.027	361.801	352.243
ARFGAP1	66.9289	69.6319	70.2185	136.182	131.665	129.066
ARFGAP2	83.5583	76.8182	82.4827	134.207	137.008	131.835
ARFGAP3	32.7495	30.6996	31.4909	50.0351	57.47	52.0857
ARFGEF1	175.245	170.97	175.219	272.657	256.013	274.699
ARFGEF2	100.717	103.806	106.478	173.026	159.541	175.075
ARFGEF3	150.154	170.931	161.202	24.1398	26.1333	28.7665
ARFIP1	89.787	90.0852	92.1265	121.016	126.996	126.861
ARFIP2	40.8194	37.2936	39.5655	43.354	44.8331	40.1785
ARFRP1	14.3573	15.0241	16.2406	43.5491	43.3232	43.3298
ARG1	0.019587	0	0	0.146302	0.0929184	0
ARG2	67.0856	66.631	68.5579	18.3121	15.68	18.75
ARGFX	0	0	0	3.75507	2.92693	3.71398
ARGFXP2	0	0	0	0	0	0
ARGLU1	202.295	178.196	162.711	133.622	119.934	137.327
ARHGAP1	35.4917	34.0559	40.0073	94.9009	100.468	96.0232
ARHGAP10	4.60296	4.32361	4.58576	13.7523	13.1247	13.5279
ARHGAP11A	4.11328	4.77769	5.19516	5.19371	5.15697	4.90695
ARHGAP11A-SCG5	0	0	0	0	0	0
ARHGAP11B	1.07729	0.927899	1.24928	0.755891	0.650429	0.87785
ARHGAP12	152.818	151.267	161.279	98.8023	94.4283	104.599
ARHGAP15	0	0	0	0	0	0
ARHGAP17	18.8036	22.5855	23.782	13.6304	12.4278	13.933
ARHGAP18	9.34302	7.71933	8.684	40.2817	42.2314	39.6383
ARHGAP19	245.445	210.495	221.64	199.653	238.731	192.452
ARHGAP19-SLIT1	0	0	0.0152351	0	0	0.022509
ARHGAP20	0.19587	0.276395	0.213291	0.0731508	0.0696888	0.0450179
ARHGAP21	76.272	83.116	83.534	138.791	127.832	135.144
ARHGAP22	11.4976	12.7339	11.5482	0.975344	0.766577	0.607742
ARHGAP22-IT1	0.411328	0.375108	0.457052	0.0243836	0	0
ARHGAP23	0.842243	0.927899	1.08169	0.365754	0.278755	0.135054
ARHGAP24	0.52885	0.552791	0.594168	0.877809	0.905954	1.89075
ARHGAP25	5.95446	4.02748	4.12871	0.243836	0.162607	0.270108
ARHGAP26	23.4457	27.8567	28.2611	4.34028	3.39152	4.90695
ARHGAP26-AS1	0	0	0	0	0	0
ARHGAP26-IT1	0.274219	0.15794	0.335172	0	0	0.022509
ARHGAP27	1.78242	1.63863	1.84345	0.633973	0.720118	0.720287
ARHGAP27P1	0.685547	0.947641	0.228526	3.75507	4.59946	5.08703
ARHGAP27P1-BPTFP1-KPNA2P3	2.37003	3.13906	2.08721	1.95069	2.39265	3.17376
ARHGAP27P2	0.646373	0.394851	0.0914105	0.0487672	0.0929184	0.112545
ARHGAP28	44.1688	47.5598	45.7967	10.8507	10.3372	11.8847
ARHGAP29	18.8232	17.3537	19.44	35.3074	57.7952	41.3265
ARHGAP30	0.430915	0.690989	0.731284	1.97507	1.23117	2.27341
ARHGAP31	13.0646	14.7082	13.2545	25.7003	15.6567	20.4607
ARHGAP31-AS1	1.8216	2.01374	1.90439	0.804659	0.743347	0.810323
ARHGAP32	57.1942	63.1761	69.0759	23.1888	28.0846	26.7181
ARHGAP33	4.52461	6.23864	7.17572	2.58466	3.34506	2.88115
ARHGAP35	305.245	333.945	334.136	50.4009	49.9204	46.8862
ARHGAP36	1.0577	1.52017	0.99028	0.0243836	0	0.0450179
ARHGAP39	9.59765	13.6223	9.64381	10.4849	8.59495	9.7914
ARHGAP4	32.8475	31.6078	31.1253	3.31617	3.76319	2.74609
ARHGAP40	0.33298	0.789701	0.655109	0.0975344	0.325214	0.157563
ARHGAP42	101.167	92.8886	92.7359	254.54	264.701	244.672
ARHGAP42-AS1	0.744308	0.533048	0.319937	0.121918	0.139378	0.157563
ARHGAP44	25.992	25.5271	23.9496	8.36357	6.99211	9.85893
ARHGAP45	61.3075	65.3675	54.1912	67.4938	74.7296	70.2055
ARHGAP5	332.608	328.101	335.796	355.171	393.835	374.864
ARHGAP5-AS1	4.50502	5.09357	4.99711	1.14603	1.48669	0.922868
ARHGAP6	1.29275	0.987126	1.4321	0.463288	0.116148	0.742796
ARHGAP8	0.156696	0.0394851	0.198056	0.170685	0.162607	0.315126
ARHGAP9	1.31233	1.53992	1.44733	0.414521	0.301985	0.270108
ARHGDIA	37.5875	41.4198	42.4906	68.6886	67.1103	73.3117
ARHGDIB	0.52885	0.375108	0.289467	5.21809	5.97001	4.61434
ARHGDIG	2.37003	2.38885	2.45285	3.80384	4.71561	3.84903
ARHGEF1	19.9788	21.164	19.9123	15.7274	15.9587	15.5537
ARHGEF10	0	0	0	0	0	0
ARHGEF10L	29.8702	30.0679	31.7956	4.16959	2.60171	2.97118
ARHGEF11	60.9941	61.6559	58.8074	81.0267	68.0627	81.0773
ARHGEF12	153.112	154.604	152.275	163.029	168.995	160.714
ARHGEF15	4.91635	3.63263	5.24087	2.04822	2.43911	1.66566
ARHGEF16	19.0778	21.3812	19.2419	84.1234	81.954	80.7172
ARHGEF17	40.0163	39.7615	36.7318	23.4082	28.8976	23.3418
ARHGEF18	76.0173	75.4559	69.5177	151.3	164.582	152.071
ARHGEF19	56.7828	55.6937	52.043	3.87699	3.62382	4.18667
ARHGEF2	77.4864	71.5272	70.3708	59.6666	80.026	61.607
ARHGEF25	13.2017	13.2078	13.6963	10.7532	12.1259	10.3091
ARHGEF26	0.019587	0	0	0	0	0
ARHGEF26-AS1	0.235045	0.256653	0.121881	0	0.0232296	0
ARHGEF28	1.60614	1.26352	1.61492	0.146302	0.0929184	0.0675269
ARHGEF3	10.8904	11.0361	12.7822	9.11946	10.1513	11.2095
ARHGEF3-AS1	0	0	0	0	0	0
ARHGEF33	1.17522	1.08584	0.89887	0.487672	0.441362	0.900359
ARHGEF34P	4.36791	4.42233	4.9057	3.58439	3.36829	3.12875
ARHGEF35	8.05028	8.17341	7.67848	14.5814	15.1689	16.6566
ARHGEF35-AS1	0	0.0197425	0	0	0	0
ARHGEF37	2.62466	1.87554	2.6052	0.219452	0.232296	0.382652
ARHGEF38	0	0	0.0152351	2.92603	2.55526	1.86824
ARHGEF38-IT1	0	0	0.0152351	0.0975344	0.278755	0.112545
ARHGEF39	30.7908	31.8447	34.1114	20.5066	18.1423	19.7404
ARHGEF4	28.6167	34.8456	33.1363	4.65727	4.57623	5.0195
ARHGEF40	83.6954	88.1307	90.664	1.99945	3.39152	2.20588
ARHGEF5	9.77394	10.7202	11.0302	8.72933	8.15359	8.35083
ARHGEF6	13.5934	11.9047	14.7476	0.0731508	0.0696888	0.0900359
ARHGEF7	85.1253	90.7564	88.3482	57.082	52.8241	53.8865
ARHGEF7-AS1	0	0	0	0	0	0
ARHGEF7-AS2	0.0783482	0.276395	0.182821	0.0243836	0	0
ARHGEF9	43.8554	45.0327	50.5195	6.46165	7.57285	7.18036
ARHGEF9-IT1	0.744308	0.730474	0.639873	0.0487672	0.0464592	0.0450179
ARID1A	91.9416	129.866	128.203	42.7932	36.424	43.87
ARID1B	89.9241	109.828	104.513	34.0639	29.9197	37.1623
ARID2	160.908	175.393	183.05	83.5626	82.558	86.727
ARID3A	107.219	106.787	111.125	296.602	303.239	315.328
ARID3B	180.397	181.572	182.882	83.0993	78.7251	82.4278
ARID3C	0.176283	0.31588	0.152351	0.0243836	0.0464592	0.0675269
ARID4A	26.2662	26.8104	29.3732	20.2871	22.0681	23.6119
ARID4B	80.4048	79.0293	85.1489	54.2047	58.4921	61.562
ARID5A	10.91	10.4043	10.2227	7.04686	6.87596	6.93276
ARID5B	1.52779	1.0661	1.52351	2.65781	2.92693	4.36674
ARIH1	199.592	199.123	200.143	166.686	173.618	167.039
ARIH2	144.709	157.545	154.408	250.395	239.404	229.546
ARIH2OS	3.50608	3.25752	2.25479	2.56028	2.64817	2.72358
ARL1	97.0342	89.5126	94.3356	137.475	154.895	133.906
ARL10	23.7787	34.7074	31.9937	3.56	4.36716	4.86194
ARL11	1.56696	1.97425	1.41686	12.1186	10.8018	10.2866
ARL13A	0	0	0	0	0	0
ARL13B	13.8285	16.2678	14.58	11.3384	11.1734	10.7143
ARL14	0	0	0	0	0	0.112545
ARL14EP	46.245	47.698	46.7565	24.5299	25.7616	25.9979
ARL14EPL	0	0	0	0	0	0.0900359
ARL15	26.6971	25.8232	27.5907	11.8748	11.5451	10.3091
ARL16	27.7548	27.9752	28.322	33.308	37.9107	36.487
ARL17A	0.019587	0.15794	0.0914105	0.243836	0.162607	0.112545
ARL17B	0.117522	0.0592276	0.167586	0.0487672	0.0464592	0.022509
ARL2	93.8807	85.8603	90.6335	50.7179	59.1193	51.343
ARL2-SNX15	0.411328	0.31588	0.0457052	0.414521	0.418133	0.247599
ARL2BP	26.325	26.455	27.8497	41.2327	41.2325	40.9213
ARL3	22.7014	24.8164	25.6406	6.3885	6.2023	5.82982
ARL4A	51.6902	55.4963	56.8573	14.8252	14.4488	14.991
ARL4C	46.4996	47.3623	49.057	23.9935	27.318	28.2262
ARL4D	14.5728	12.7339	13.0412	31.7474	37.1441	35.3391
ARL5A	204.312	202.065	204.242	177.781	178.38	180.387
ARL5B	447.975	406.755	418.264	153.3	161.748	161.93
ARL5C	0	0	0	0.0243836	0.0464592	0.157563
ARL6	18.6077	19.6241	20.933	3.99891	3.15923	2.74609
ARL6IP1	289.771	290.906	298.272	548.972	515.534	547.351
ARL6IP4	132.918	120.015	110.591	155.494	152.154	144.057
ARL6IP5	87.9654	80.4903	86.6876	26.9926	35.1232	30.9723
ARL6IP6	85.517	76.8577	76.2516	75.833	71.3149	79.2991
ARL8A	25.2281	22.4473	24.5437	35.4294	37.4926	34.9789
ARL8B	81.8151	79.3452	83.3816	262.684	253.226	302.588
ARL9	0.274219	0.394851	0.776989	0	0.162607	0.247599
ARLNC1	0.0391741	0.0987126	0.335172	0.365754	0.325214	0.360143
ARMC1	135.033	129.669	133.383	234.034	256.408	227.993
ARMC10	26.9714	23.1185	17.7336	16.9954	15.4709	11.9973
ARMC12	1.17522	1.26352	1.18834	0.146302	0.232296	0.0675269
ARMC2	3.21228	3.31674	3.80877	2.70658	2.43911	2.09333
ARMC2-AS1	0	0	0	0	0	0
ARMC3	0.372154	0.177683	0.243761	0.243836	0.162607	0.22509
ARMC4	9.18632	10.5425	10.3294	0	0	0.0450179
ARMC4P1	0.0587611	0.0987126	0.0152351	0	0	0
ARMC5	14.0831	13.7803	12.0357	14.5814	12.753	13.6629
ARMC6	72.4133	77.1143	80.8983	100.655	83.8821	95.2579
ARMC7	9.14715	10.4241	9.8571	14.7765	12.4743	13.7305
ARMC8	56.5282	60.7478	62.281	66.4941	69.2939	71.8036
ARMC9	23.1127	26.2576	24.5132	23.7009	20.442	22.9817
ARMCX1	60.5044	58.892	57.5277	15.3617	18.5372	15.8238
ARMCX2	205.096	201.828	207.73	18.1658	18.3746	17.9396
ARMCX3	50.3191	46.4542	46.5432	31.7962	38.8167	35.9918
ARMCX4	23.6024	28.4687	30.7444	3.38932	3.73997	3.10624
ARMCX5	49.6336	48.0533	49.4683	36.6485	38.1662	33.8085
ARMCX5-GPRASP2	6.15033	6.15967	6.35303	3.38932	3.34506	3.21878
ARMCX6	10.3811	7.42319	9.40005	2.12137	3.06631	2.65606
ARMH1	0.450502	0.513306	0.304702	0.243836	0.371674	0.180072
ARMH2	0	0	0	0	0	0
ARMH3	18.4314	17.946	19.0591	43.4759	42.1617	38.4903
ARMH4	44.1492	43.8284	47.4116	4.19398	6.06293	5.28961
ARMS2	0	0	0	0	0	0
ARMT1	129	127.26	129.27	810.023	712.823	762.941
ARNT	48.38	48.31	51.9973	47.7431	49.9204	49.5422
ARNT2	14.6119	20.9863	19.7599	0.0731508	0.0464592	0.112545
ARNTL	2.5659	2.40859	3.36695	1.3411	1.34732	1.55312
ARNTL2	32.3382	40.2748	38.6209	23.9447	26.0171	25.4801
ARNTL2-AS1	0	0	0	0	0	0
ARPC1A	67.1444	66.5916	57.9695	87.1957	83.371	86.2544
ARPC1B	46.4213	47.007	47.6706	208.821	202.26	207.645
ARPC2	69.299	70.2439	70.7974	93.1697	97.1229	93.6148
ARPC3	42.3864	41.2619	38.56	64.3483	67.8072	63.4078
ARPC4	149.547	147.457	151.147	152.276	147.299	172.554
ARPC4-TTLL3	0	0	0	0	0	0
ARPC5	183.805	169.174	167.159	258.734	293.181	275.982
ARPC5L	39.6442	44.3417	40.9519	68.8349	65.4842	69.1475
ARPIN	30.8888	31.6473	33.1211	12.5088	11.4522	11.7497
ARPIN-AP3S2	0	0	0	0	0	0
ARPP19	658.36	648.325	651.696	449.17	426.356	461.051
ARPP21	0.0783482	0.0789701	0.0609403	0	0	0
ARR3	0	0	0	0	0	0
ARRB1	18.5685	18.1631	19.379	73.2971	53.4048	76.7781
ARRB2	24.1117	29.061	29.2971	7.94905	10.7785	10.1065
ARRDC1	20.9973	19.3082	16.2711	24.7006	31.7549	27.5735
ARRDC1-AS1	44.0513	44.5589	41.089	19.5069	20.0704	18.4799
ARRDC2	24.425	23.8095	20.6283	81.7094	83.2549	78.1961
ARRDC3	80.1894	55.4963	64.0178	180.536	263.935	200.42
ARRDC3-AS1	3.42773	3.39572	3.79354	1.46302	1.06856	1.80072
ARRDC4	42.6018	42.7821	39.3979	51.8639	73.8701	57.1953
ARRDC5	0	0.0197425	0	0.0243836	0.162607	0.0900359
ARSA	10.4987	11.7468	9.73522	4.80357	5.55187	5.17706
ARSB	33.7681	37.3924	35.2387	8.04659	6.22553	9.09362
ARSD	18.3726	19.1305	10.695	9.3633	9.84935	10.9844
ARSD-AS1	0.352567	0.217168	0.213291	0	0.0929184	0
ARSF	0.019587	0	0.0152351	0.0975344	0.232296	0.112545
ARSG	17.6088	18.4395	18.0231	6.97371	7.64254	7.31541
ARSH	0	0.0394851	0	0	0.0232296	0.0675269
ARSI	8.30491	9.25925	8.91252	82.953	72.7319	75.2025
ARSJ	14.2006	13.2867	13.026	0.121918	0	0
ARSK	37.3133	31.667	32.2679	3.65754	4.48331	4.34423
ARSL	1.80201	2.3691	1.34069	0.682741	0.743347	0.720287
ART1	0.156696	0	0.0304702	1.51178	1.32409	0.855341
ART3	0.0979352	0.15794	0.213291	0.0487672	0	0
ART4	0	0	0	1.04849	1.50992	1.39556
ART5	17.4521	14.0764	15.9816	28.5288	24.2517	25.9078
ARTN	16.081	14.8464	14.1382	2.19452	3.27537	2.45348
ARV1	9.38219	9.12105	11.4873	6.6811	6.75981	7.7881
ARVCF	43.7183	42.1108	38.7276	9.87535	9.75643	9.94896
ARX	0.019587	0	0	1.04849	0.487822	1.03541
AS-PTPRE	0	0	0	0	0	0
AS3MT	1.35151	1.20429	1.4321	0.902193	0.743347	0.787814
ASAH1	50.75	48.3495	49.9863	45.5973	48.3873	47.7415
ASAH2	3.50608	4.24464	5.16469	3.58439	5.08728	4.38925
ASAH2B	15.3562	15.3202	16.6672	13.9962	14.0307	15.3286
ASAP1	31.9661	38.0241	43.6637	23.9447	19.3503	23.972
ASAP1-IT1	0.783482	1.14507	1.27975	1.02411	0.534281	1.5081
ASAP1-IT2	0.352567	0.296138	0.8684	0.390137	0.394903	0.675269
ASAP2	39.9967	45.2499	46.4822	36.8192	45.019	36.6671
ASAP3	78.7791	83.2345	86.5353	52.1809	60.5828	54.1566
ASB1	76.2524	75.4362	80.0147	52.8636	52.6615	53.0311
ASB10	0.176283	0.0197425	0.137116	0	0	0
ASB11	0	0	0	0.0487672	0	0.022509
ASB12	0.901004	0.493563	1.00552	0.26822	0.0696888	0.180072
ASB13	42.2884	43.9271	43.5419	8.0222	10.4765	6.97778
ASB14	0.019587	0	0.0304702	0.0243836	0.0232296	0
ASB15	0	0	0	0	0	0
ASB15-AS1	0	0	0	0	0	0
ASB16	0.0391741	0	0.0914105	0.0243836	0	0.0900359
ASB16-AS1	6.99258	8.05495	7.5566	7.19316	6.55075	7.83312
ASB17	0	0	0	0	0	0
ASB18	0	0.0197425	0	0.146302	0.139378	0.112545
ASB2	0	0	0	0	0	0
ASB3	14.2398	11.5099	12.9498	8.33919	10.1746	9.45377
ASB4	0.0391741	0	0	0	0.0232296	0.022509
ASB5	0.019587	0.0394851	0.0152351	0.0731508	0.0929184	0.022509
ASB6	33.0042	35.8919	36.1681	62.1538	61.0242	61.3144
ASB7	43.7575	42.6833	42.9782	31.0891	31.4993	32.1428
ASB8	6.81629	6.67297	7.26713	14.4107	13.3802	13.3928
ASB9	0.489676	0.572533	0.853165	0.0975344	0.0696888	0.292617
ASB9P1	0.0391741	0	0.0914105	0	0.0232296	0
ASCC1	46.3625	47.2834	46.9545	46.4751	58.0508	47.9216
ASCC2	15.3758	16.9983	16.4082	35.7707	29.9662	35.2715
ASCC3	263.544	256.534	267.955	288.677	252.645	290.231
ASCL1	0	0	0.0304702	0.219452	0.232296	0.405161
ASCL2	1.44944	1.24378	1.09693	2.02384	2.55526	1.2605
ASCL3	0	0	0	0	0	0
ASCL4	0	0	0	0	0.0232296	0
ASCL5	0.372154	0.473821	0.472288	0	0.0696888	0
ASDURF	0	0	0	0	0	0
ASF1A	58.6436	60.1752	61.1232	67.5425	62.4876	65.1409
ASF1B	32.4166	39.2284	38.7276	45.9387	41.79	42.0242
ASGR1	21.8396	17.8275	15.4027	0.414521	0.627199	0.630251
ASGR2	0.0979352	0.197425	0.137116	0.0975344	0.162607	0.0450179
ASH1L	148.196	163.33	166.398	119.675	118.657	131.295
ASH1L-AS1	11.1059	11.0361	10.6493	12.5332	13.6358	13.9781
ASH2L	35.8247	35.2404	37.4478	177.366	166.254	169.087
ASIC1	2.46797	3.63263	3.76307	0.585206	0.60397	0.922868
ASIC2	3.13393	2.58627	3.01655	0.463288	0.278755	0.450179
ASIC3	0.724721	0.493563	0.502758	0.926576	0.998873	1.55312
ASIC4	0.235045	0.197425	0.228526	0.0731508	0.371674	0.135054
ASIC5	0	0	0	0	0	0
ASIP	0.0391741	0	0.0304702	0.0487672	0	0
ASL	15.6109	15.6953	15.9054	17.3855	19.6058	19.3127
ASMT	0	0	0	0	0	0
ASMTL	0	0	0	0	0	0
ASMTL-AS1	0	0	0	0	0	0
ASNS	7.48225	7.6601	9.36958	7.14439	8.80402	6.73018
ASNSD1	63.0899	67.3813	73.7987	90.0974	87.6917	90.6211
ASNSP1	0	0.0592276	0.0457052	3.07233	3.01985	3.39885
ASPA	0.0391741	0.0394851	0.0457052	0.170685	0.0929184	0.247599
ASPDH	0	0	0	0.0487672	0	0
ASPG	0.724721	1.12532	1.50827	0.0243836	0.0929184	0.157563
ASPH	176.146	172.372	177.839	85.8546	90.8045	89.7207
ASPHD1	10.7925	9.25925	9.75045	1.53617	3.20568	1.53061
ASPHD2	31.7114	34.7469	33.5019	8.50987	8.24651	9.0261
ASPM	339.287	406.064	393.888	199.824	151.062	197.516
ASPN	0	0	0	0	0	0
ASPRV1	2.60508	2.30988	2.20909	0.512055	0.511051	0.517706
ASPSCR1	14.7295	14.9451	12.9803	11.948	13.0783	14.2707
ASRGL1	31.0063	34.1941	34.9493	375.385	343.194	361.719
ASS1	36.001	35.655	34.0199	42.0861	44.0898	41.529
ASTE1	7.48225	8.27212	8.66876	16.3614	18.4443	16.4766
ASTL	0.411328	0.671246	0.335172	0.0243836	0	0.022509
ASTN1	21.1148	24.3623	23.3859	0.0487672	0.0464592	0.022509
ASTN2	30.5166	32.437	34.0352	29.3335	27.922	32.0528
ASTN2-AS1	0	0	0	0	0	0
ASXL1	29.1847	35.9906	37.0365	12.4844	11.94	12.7851
ASXL2	87.2211	107.182	117.645	120.65	117.217	126.568
ASXL3	1.9587	1.77683	1.93486	0.829042	0.511051	0.810323
ASZ1	0	0	0	0	0	0.022509
ATAD1	112.841	105.524	105.762	106.946	117.588	114.098
ATAD2	69.201	69.3752	68.893	55.0338	60.8848	52.1533
ATAD2B	68.0258	73.304	71.0564	53.1562	50.8031	53.8189
ATAD3A	37.8813	41.7949	35.772	76.2719	75.7749	75.5176
ATAD3B	75.7431	77.5289	74.3472	563.944	480.086	531.819
ATAD3C	0.724721	0.612018	0.411347	1.14603	0.905954	1.08043
ATAD5	118.247	129.61	134.236	101.68	103.488	110.159
ATAT1	0	0	0	0	0	0
ATCAY	56.7437	56.74	53.5513	30.6014	36.7028	32.8406
ATE1	68.8289	67.5984	68.3446	73.7847	64.9267	72.749
ATE1-AS1	1.54738	1.52017	1.40163	0.707124	0.464592	0.810323
ATF1	37.4113	33.819	36.3814	50.474	50.7567	53.954
ATF2	99.5022	94.4877	105.716	47.865	43.3	47.629
ATF3	26.325	25.2902	28.9314	64.0801	74.2883	66.8516
ATF4	487.189	496.801	492.931	745.041	752.174	709.145
ATF5	10.342	10.6807	9.76569	31.3817	28.6653	32.683
ATF6	81.0904	78.062	81.8581	103.679	124.232	103.474
ATF6B	1.0577	1.30301	1.06646	1.12165	1.37055	1.62065
ATF7	17.9613	18.9133	23.8581	10.8507	11.8006	11.6146
ATF7-NPFF	0.019587	0.0789701	0.0457052	0.0243836	0	0.0450179
ATF7IP	407.841	431.039	453.686	281.85	253.667	290.208
ATF7IP2	14.7882	17.3734	16.7129	30.4551	33.8455	29.7569
ATG10	23.4261	21.2824	23.3859	9.85097	9.7332	9.56631
ATG101	60.1322	60.886	63.4998	89.0976	87.7382	84.026
ATG12	107.337	92.9083	95.4783	119.992	134.244	119.635
ATG13	72.4525	73.7976	75.5965	110.238	101.235	104.262
ATG14	67.164	65.6439	68.0856	84.6111	93.7314	86.3669
ATG16L1	49.046	45.704	51.6622	125.795	127.438	126.793
ATG16L2	4.17204	4.83692	4.32676	2.21891	2.78755	2.83613
ATG2A	9.48013	11.7468	11.3806	19.4093	15.2618	18.3898
ATG2B	46.4996	56.9769	55.8366	55.619	48.6428	56.61
ATG3	27.8724	27.3829	29.5865	333.616	292.623	304.951
ATG4A	1.42985	2.34936	2.8642	14.7277	15.3548	15.5087
ATG4B	24.0333	30.976	31.11	34.8198	28.8047	35.7217
ATG4C	35.8443	33.9769	36.808	22.6524	23.8336	20.1005
ATG4D	24.5034	24.4807	22.0604	33.9176	34.2637	35.114
ATG5	90.9427	91.4474	94.488	204.261	195.338	200.262
ATG7	16.2768	16.6824	19.379	37.6483	34.2869	37.4099
ATG9A	62.0126	59.4053	61.5497	48.0113	46.436	49.002
ATG9B	4.58337	3.61288	3.35172	56.8382	46.5986	56.1599
ATIC	46.0491	58.6748	51.6469	54.8875	54.5199	53.2562
ATL1	4.81841	5.76482	5.86551	0.195069	0.255526	0.135054
ATL2	148.019	138.987	147.902	222.208	240.008	228.263
ATL3	94.7817	99.5221	98.1749	133.963	121.328	134.536
ATM	169.683	185.678	179.606	87.8297	88.7835	94.3351
ATMIN	152.27	169.608	174.746	173.782	171.806	172.486
ATN1	6.58125	10.4438	10.5884	9.94851	9.29184	10.6692
ATOH1	0.176283	0	0.0304702	0.243836	0.232296	0.315126
ATOH7	1.29275	1.26352	1.31022	0.121918	0.0929184	0.0450179
ATOH8	0.313393	0.177683	0.396112	0.438905	0.371674	0.450179
ATOX1	12.6728	14.3726	14.8694	13.9474	13.659	13.6629
ATP10A	6.24827	7.95624	7.2519	6.65672	3.62382	5.94237
ATP10B	10.6554	9.5159	9.75045	0.658357	0.696888	1.35054
ATP10D	7.34514	8.43006	8.79064	9.70467	9.66351	12.0198
ATP11A	62.8744	80.0954	70.9193	60.008	46.8309	60.8868
ATP11A-AS1	0	0	0	0.0487672	0	0
ATP11AUN	0	0	0	0	0	0
ATP11B	59.0745	62.8207	63.4694	22.5792	28.4795	23.2293
ATP11C	150.193	151.682	144.977	255.662	264.562	253.586
ATP12A	2.29168	2.90215	3.09272	55.7897	42.9051	51.0278
ATP13A1	18.4706	21.3614	20.7654	29.1872	25.0647	29.5093
ATP13A2	42.1121	44.9932	38.1639	58.3743	63.138	59.1761
ATP13A3	201.061	217.602	237.728	202.14	198.752	215.006
ATP13A4	0.137109	0.138198	0.137116	0.0243836	0	0.0450179
ATP13A4-AS1	0	0	0	0	0	0
ATP13A5	0	0	0.0304702	0	0	0
ATP13A5-AS1	0.019587	0	0.0152351	0	0	0
ATP1A1	173.953	181.414	181.998	213.161	191.598	205.552
ATP1A1-AS1	4.19163	6.55452	5.78933	2.80411	2.13712	2.81362
ATP1A2	109.394	114.862	112.831	0.0975344	0.0464592	0
ATP1A3	7.65853	9.67384	10.6493	22.2135	22.0913	23.1167
ATP1A4	0.0783482	0.217168	0.0914105	1.82877	1.0221	1.44057
ATP1B1	92.8426	87.5976	87.1294	158.762	164.582	150.765
ATP1B2	5.66066	5.11332	8.02889	0.219452	0.0929184	0.0900359
ATP1B3	194.225	195.55	185.411	146.058	139.819	137.665
ATP1B4	0	0	0	0	0	0
ATP23	0	0	0	0	0	0
ATP2A1	0.803069	1.0661	1.29498	2.31644	1.30086	1.30552
ATP2A1-AS1	12.1831	12.9116	10.9388	4.73042	5.97001	6.16746
ATP2A2	247.678	292.466	276.395	206.066	193.456	216.536
ATP2A3	23.0148	26.0799	23.9191	8.63179	9.80289	8.17075
ATP2B1	107.67	104.872	115.406	146.228	143.28	147.231
ATP2B1-AS1	1.76283	1.91503	1.70633	1.68247	1.78868	1.37305
ATP2B2	0.959765	1.32275	1.55398	0	0	0
ATP2B2-IT2	0.019587	0	0	0	0	0
ATP2B3	0.274219	0.335623	0.578933	0.0487672	0.0232296	0.0450179
ATP2B4	54.5499	56.6018	62.86	196.166	226.396	213.182
ATP2C1	66.596	61.8336	63.4236	73.6872	73.0803	73.1992
ATP2C2	0.763895	1.42146	1.31022	1.12165	1.06856	1.08043
ATP2C2-AS1	0.842243	0.947641	1.26451	0.512055	0.441362	0.720287
ATP4A	0.391741	0.612018	0.533228	0.146302	0.139378	0.112545
ATP4B	0	0	0	0	0	0
ATP5F1A	400.986	392.56	375.682	455.144	422.848	433.68
ATP5F1B	406.96	401.504	387.581	713.659	669.454	660.053
ATP5F1C	48.4388	48.0138	49.6054	95.9251	87.3201	86.0293
ATP5F1D	34.6495	36.425	30.8663	62.8853	54.5199	55.9573
ATP5F1E	11.4584	12.7142	12.1576	14.3376	13.4267	14.0231
ATP5IF1	92.9993	90.0259	85.2555	89.0245	88.5048	86.9296
ATP5MC1	25.8745	27.1657	27.5298	56.1798	54.2411	53.6839
ATP5MC2	141.36	139.639	133.231	99.3144	96.821	93.1421
ATP5MC3	82.912	83.5306	83.1988	169.71	157.288	162.83
ATP5MD	17.9026	19.4464	18.084	35.1855	33.0325	32.3454
ATP5ME	10.0286	9.08156	9.46099	17.3367	13.9378	15.0585
ATP5MF	27.6177	28.3108	29.4647	41.8666	36.7957	37.4549
ATP5MF-PTCD1	0	0	0	0	0	0
ATP5MG	68.0846	63.7486	63.3322	87.9272	79.7008	81.3024
ATP5MGL	3.52567	2.86267	3.90018	4.70603	3.97226	5.22208
ATP5MPL	60.6611	59.504	60.0872	138.499	121.607	123.777
ATP5PB	125.67	125.977	126.756	247.42	236.872	236.322
ATP5PD	38.4885	37.6687	34.675	51.0592	49.3629	51.6131
ATP5PF	29.3806	28.37	28.581	49.3524	46.0411	48.5969
ATP5PO	63.3249	61.8336	58.6094	87.0982	84.1144	82.1802
ATP6AP1	38.038	38.1031	39.8093	143.814	156.846	143.45
ATP6AP1L	7.32556	7.12705	7.02337	5.68138	6.66689	5.2671
ATP6AP2	97.8373	94.7641	96.8799	174.294	189.786	187.702
ATP6V0A1	20.4293	22.6447	22.4565	30.7477	27.1322	30.7022
ATP6V0A2	45.2853	56.3057	50.291	46.2313	41.4648	46.6836
ATP6V0A4	1.25357	1.10558	1.27975	6.85179	6.94565	6.23498
ATP6V0B	36.236	35.1022	36.7927	80.7828	74.8458	72.5464
ATP6V0C	24.7776	29.9692	29.6475	40.0622	41.6274	42.8571
ATP6V0CP3	0	0	0	0	0	0
ATP6V0D1	28.5579	30.8181	31.7651	63.251	54.8683	60.3015
ATP6V0D2	0.019587	0	0	11.2896	22.765	14.1806
ATP6V0E1	33.0825	35.734	37.9354	138.036	131.247	135.594
ATP6V0E2	24.9343	26.4747	27.1794	12.1918	11.2664	15.4186
ATP6V0E2-AS1	2.89888	4.5013	2.9099	0.95096	1.06856	0.450179
ATP6V1A	185.156	176.222	183.811	398.574	499.227	420.467
ATP6V1B1	0	0	0.0152351	41.9642	52.0343	44.8379
ATP6V1B1-AS1	0.0979352	0.0592276	0.167586	0	0.0929184	0.0450179
ATP6V1B2	65.1857	68.7632	69.8833	120.894	118.494	115.966
ATP6V1C1	74.5483	77.9632	81.8733	69.5176	61.3029	70.6782
ATP6V1C2	1.23398	1.36223	1.49304	9.11946	10.2443	12.56
ATP6V1D	45.4224	46.928	50.9766	54.2535	55.3097	53.8189
ATP6V1E1	56.3323	55.5555	55.7299	133.451	135.823	129.787
ATP6V1E2	11.7131	13.9777	12.9194	3.21863	3.06631	3.44387
ATP6V1F	48.3017	44.9735	48.478	78.6127	87.0181	78.0611
ATP6V1FNB	0.568024	0.592276	0.746519	0.902193	0.905954	0.630251
ATP6V1G1	127.022	120.765	127.548	259.515	264.446	255.409
ATP6V1G2	0.176283	0.138198	0.289467	0.0243836	0.0464592	0.022509
ATP6V1G2-DDX39B	0.254632	0.454078	0.472288	0.853426	0.58074	0.855341
ATP6V1G3	0	0	0	0	0	0
ATP6V1H	24.0529	23.6516	23.9648	44.0612	43.6716	43.7574
ATP7A	12.6728	13.4644	12.7213	7.7296	6.08615	7.5405
ATP7B	21.5849	25.7048	26.9661	48.5477	50.8264	49.7673
ATP8A1	80.3852	85.5641	90.4355	1.09726	1.09179	0.832832
ATP8A2	18.8036	21.6576	24.7875	2.26767	2.06743	2.29591
ATP8B1	7.03175	5.82405	6.87102	39.0869	47.5278	40.4036
ATP8B2	72.3937	75.3967	74.3167	269.122	221.959	262.792
ATP8B3	17.6479	14.412	12.8432	13.9474	15.4941	14.9234
ATP8B4	0.33298	0.375108	0.716049	0.243836	0.0929184	0.157563
ATP8B5P	33.8856	31.7657	32.6793	31.845	34.2869	30.0945
ATP9A	27.9703	34.3717	33.0601	108.897	109.528	106.602
ATP9B	11.7914	17.4327	15.9511	21.9696	15.3548	21.0684
ATPAF1	95.8982	101.2	103.004	87.8297	85.3223	82.878
ATPAF2	11.3997	10.2266	11.7615	16.9954	17.8171	17.3544
ATPSCKMT	20.2726	21.8747	23.98	14.2156	9.47768	13.6179
ATR	68.1629	76.7984	79.6642	33.7713	35.0302	34.5738
ATRAID	73.4906	69.0396	67.3695	54.1072	56.8661	51.1179
ATRIP	2.91847	3.55366	2.48332	3.07233	4.06518	3.48889
ATRIP-TREX1	0.274219	0.513306	0.304702	0.804659	1.18471	0.967886
ATRN	97.426	93.2835	95.1279	66.0795	66.6225	63.8354
ATRNL1	28.8517	33.049	30.3788	0.121918	0.116148	0.202581
ATRX	290.711	275.428	302.081	182.048	170.947	189.751
ATXN1	4.9947	3.86954	3.85448	22.9937	21.6964	26.7857
ATXN1-AS1	1.41027	0.789701	1.27975	4.12083	5.22666	4.32172
ATXN10	104.614	104.951	102.715	64.7628	64.8106	66.1764
ATXN1L	91.1385	97.1332	101.862	131.525	117.913	125.217
ATXN2	15.082	22.8816	20.6283	17.0441	14.565	16.364
ATXN2-AS	1.72366	0.987126	1.1274	0.585206	0.371674	0.832832
ATXN2L	23.3869	33.1674	32.664	34.7954	31.4064	35.0465
ATXN3	49.3985	51.3503	54.0084	39.6477	36.3311	41.2589
ATXN3L	0	0	0	0	0	0
ATXN7	42.073	43.7494	46.7108	52.1809	54.1017	55.6422
ATXN7L1	37.2546	44.2035	46.3451	18.1414	16.7253	18.7275
ATXN7L2	2.93806	3.13906	3.88495	5.14494	4.9479	4.59183
ATXN7L3	101.911	108.702	114.842	108.019	100.236	106.828
ATXN7L3B	329.709	329.582	338.219	141.986	127.229	137.282
ATXN8OS	0	0	0	0	0	0
AUH	27.5981	25.9812	22.3499	29.0652	28.0381	31.7151
AUNIP	54.4128	58.892	56.3698	110.287	106.206	99.7147
AUP1	27.7353	29.5546	27.865	61.7636	57.0054	60.2115
AURKA	148.568	140.902	144.002	175.05	157.427	159.431
AURKAIP1	154.209	148.405	133.353	268.122	267.396	269.68
AURKAP1	32.7104	31.4498	34.0047	40.7937	39.8852	39.6158
AURKB	81.4233	80.9641	79.9385	71.639	72.546	71.1734
AURKC	2.01747	2.05322	2.72708	1.65808	2.29973	1.39556
AUTS2	31.8094	48.231	47.6858	3.31617	2.88047	4.72688
AVEN	34.3753	35.2602	33.182	17.5318	15.0992	16.0939
AVIL	0.0783482	0.0394851	0.0152351	0.390137	0.301985	0.382652
AVL9	145.669	145.423	148.07	208.626	203.143	204.674
AVP	0.293806	0.414593	0.167586	0.414521	0.348444	0.247599
AVPI1	10.5378	11.7073	11.8529	23.4326	22.0217	20.9108
AVPR1A	1.97829	1.97425	2.58996	0.292603	0.0696888	0.135054
AVPR1B	0.998939	0.848929	1.49304	0	0	0
AVPR2	0.019587	0.0592276	0.0609403	0.0731508	0.0696888	0
AWAT1	0	0	0	0	0	0
AWAT2	0	0	0	0.0243836	0	0
AXDND1	0.235045	0.177683	0.182821	0.853426	0.952414	1.2605
AXIN1	72.5112	72.771	69.3958	75.1502	82.4418	72.2988
AXIN2	19.352	23.6713	21.2529	84.8549	69.7585	83.7784
AXL	41.74	45.5658	45.7205	0.0731508	0.185837	0.0675269
AZGP1	0.724721	0.690989	0.89887	0	0	0
AZGP1P1	0.0391741	0.0394851	0.0761754	0	0	0
AZI2	60.4456	56.128	56.5526	44.0124	47.6439	48.6419
AZIN1	450.541	444.582	436.302	396.672	431.467	405.364
AZIN2	0.724721	0.671246	1.11216	0.755891	1.13825	0.337634
AZU1	0	0	0	0	0	0
B2M	14.1614	13.0696	15.7988	30.4551	44.6008	38.8505
B3GALNT1	10.0677	12.7537	23.5991	4.6085	4.69238	5.49219
B3GALNT2	80.8162	88.9204	92.0656	89.5365	78.7948	89.3156
B3GALT1	81.4233	83.3924	94.427	0.0487672	0	0.022509
B3GALT1-AS1	0.019587	0.0592276	0.0304702	0.0487672	0.0232296	0.022509
B3GALT2	0	0	0	0.0975344	0.0464592	0.157563
B3GALT4	0	0	0.0304702	0	0.0232296	0
B3GALT5	87.8283	114.467	119.336	0.877809	0.511051	0.810323
B3GALT5-AS1	22.623	23.158	21.6338	0.121918	0.0696888	0.112545
B3GALT6	49.0851	58.1812	42.6887	31.0647	20.3027	29.3067
B3GAT1	23.9354	32.5159	26.6462	0.0243836	0	0.0450179
B3GAT1-DT	1.37109	1.67811	2.40714	0	0	0
B3GAT2	11.1646	11.9837	12.4014	0	0	0
B3GAT3	22.6622	20.1176	23.8277	30.8209	33.9617	31.49
B3GLCT	9.93063	11.273	10.3903	13.4597	10.523	12.6725
B3GNT10	15.7676	17.8472	18.084	9.16823	8.89694	10.2641
B3GNT2	145.923	126.648	139.584	141.254	160.772	144.98
B3GNT3	3.89782	3.63263	4.17441	0.34137	0.464592	0.585233
B3GNT4	6.91423	5.90302	5.75886	2.63343	4.76207	3.48889
B3GNT5	26.4229	29.831	28.7638	16.8003	20.1633	22.4189
B3GNT6	0.019587	0.0197425	0.0304702	0	0	0
B3GNT7	96.2116	100.628	88.7291	60.1299	50.4315	56.2049
B3GNT8	0.489676	0.690989	0.487523	1.07288	1.85837	1.32803
B3GNT9	22.8973	24.2833	18.5411	13.606	12.9853	13.7755
B3GNTL1	2.46797	2.94164	2.43761	1.07288	1.09179	0.742796
B4GALNT1	1.76283	1.38198	2.0415	0.60959	0.255526	0.270108
B4GALNT2	0.0391741	0.0394851	0	6.99809	9.38476	8.7785
B4GALNT3	33.8856	36.5829	36.8994	42.5006	41.79	46.436
B4GALNT4	35.1979	33.3649	29.0838	4.04768	3.08954	4.05161
B4GALT1	33.9248	33.8782	35.513	76.7352	84.4396	88.5953
B4GALT1-AS1	0.607198	0.296138	0.304702	0.853426	0.859495	0.42767
B4GALT2	103.498	103.589	105.518	50.6447	56.9357	53.1212
B4GALT3	38.6257	37.9057	35.9548	62.3488	63.8349	60.7067
B4GALT4	52.6892	49.6525	50.1234	128.623	131.456	119.838
B4GALT4-AS1	0	0	0	0	0	0
B4GALT5	212.363	199.656	216.978	169.856	174.036	166.656
B4GALT6	138.5	137.29	142.204	9.0707	8.10713	9.49878
B4GALT7	19.0778	18.9923	19.638	34.8685	35.1928	31.7827
B4GAT1	87.6716	78.6542	76.6477	43.1102	50.989	47.1563
B9D1	24.2683	26.3168	24.8637	12.1186	15.5638	12.1774
B9D2	3.76071	3.79057	3.7326	4.68165	4.39039	4.23169
BAALC	5.24933	4.83692	4.54005	0.0243836	0	0.022509
BAALC-AS1	0.019587	0.0394851	0.0152351	0.0487672	0.0232296	0.0450179
BAALC-AS2	0.019587	0.0394851	0.0304702	0	0	0
BAAT	0.430915	0.414593	0.502758	0.512055	0.534281	0.562724
BABAM1	98.4837	95.929	92.9949	85.9278	91.6408	91.9941
BABAM2	14.5728	13.8395	16.134	12.0455	11.8239	11.8847
BABAM2-AS1	0.685547	0.552791	0.319937	0.487672	0.55751	0.42767
BACE1	13.0254	14.7872	14.1686	25.871	25.5061	25.4351
BACE1-AS	5.54313	5.84379	5.89598	1.31671	1.74222	1.68817
BACE2	21.8983	24.6189	23.462	19.7507	16.4233	21.4736
BACH1	187.272	188.186	196.654	135.353	149.808	145.633
BACH1-IT2	0.0587611	0.23691	0.258996	0.365754	0.0929184	0.405161
BACH1-IT3	0.0979352	0.0592276	0.106646	0.0487672	0	0.0450179
BACH2	4.34832	5.31074	6.26162	2.31644	1.85837	2.85864
BAD	28.8517	28.5477	27.545	25.4565	21.8358	25.2326
BAG1	28.3816	30.1863	26.0977	42.6225	32.5447	39.008
BAG2	52.552	55.8911	51.6774	31.0891	28.131	31.9627
BAG3	12.379	14.2146	14.9609	21.9696	21.952	25.3001
BAG4	188.76	178.315	195.085	145.009	177.265	154.592
BAG5	138.755	146.944	148.679	185.73	176.545	184.911
BAG6	0.998939	1.36223	1.44733	0.316987	0.278755	0.135054
BAGE	0	0	0	0	0	0
BAGE2	0	0	0.0152351	0	0	0
BAGE3	0	0	0	0	0	0
BAGE4	0	0.0197425	0	0.0243836	0	0
BAGE5	0	0	0	0	0	0
BAHCC1	1.37109	1.52017	0.89887	0.26822	0.418133	0.22509
BAHD1	44.9914	57.6482	53.8713	40.428	41.6507	39.4582
BAIAP2	9.73476	8.54852	9.32387	14.5814	15.0992	15.7788
BAIAP2-DT	14.1614	15.952	14.519	5.12055	3.69351	5.49219
BAIAP2L1	61.0332	58.1023	58.2742	55.3508	52.1969	53.6839
BAIAP2L2	2.13499	2.44807	1.98056	1.26795	1.34732	1.0129
BAIAP3	4.72048	4.3631	4.57052	3.14548	3.34506	2.79111
BAK1	50.9067	46.9082	52.5915	198.239	196.685	183.2
BAMBI	42.5235	41.1829	35.6196	75.0771	58.3063	70.8357
BANCR	0.430915	0.217168	0.380877	0.0731508	0.0929184	0.157563
BANF1	79.1904	73.0276	79.2529	101.948	97.0533	98.0716
BANF2	0	0.0197425	0.0152351	0	0	0
BANK1	0.568024	0.533048	0.792224	0	0.0232296	0.0450179
BANP	20.0571	19.0318	16.6977	16.4345	17.0738	18.3898
BAP1	75.0576	78.3186	79.7557	83.8308	80.0724	81.685
BARD1	139.029	138.178	147.735	384.139	385.286	383.35
BARHL1	0	0	0	0.0243836	0	0
BARHL2	0	0.0197425	0.0152351	0.243836	0.720118	0.42767
BARX1	6.15033	4.60001	3.44313	8.50987	12.1491	8.59842
BARX1-DT	0.156696	0.118455	0.0761754	0.0975344	0.325214	0.0450179
BARX2	0.019587	0.0197425	0	0.0243836	0.0232296	0.0675269
BASP1	179.202	174.82	153.448	266.318	243.284	247.531
BASP1-AS1	0.646373	0.651503	0.594168	0	0	0.0675269
BASP1P1	0.0979352	0.0987126	0.0152351	0.243836	0	0.0900359
BATF	0	0	0	0.512055	0.232296	0.630251
BATF2	3.38856	3.297	3.79354	0.146302	0.441362	0.315126
BATF3	1.29275	1.69786	1.69109	4.04768	4.01872	3.64645
BAX	58.7611	51.2319	60.0262	92.4382	87.5988	91.2513
BAZ1A	26.9714	30.7391	31.0643	63.5193	64.6944	63.7454
BAZ1B	207.877	232.883	227.064	312.549	301.683	307.788
BAZ2A	100.051	114.171	130.626	75.0771	77.2384	79.5467
BAZ2B	86.9077	91.3487	95.6763	5.82768	5.20343	6.64014
BBC3	36.7845	26.0009	31.4147	93.9256	83.6266	88.6178
BBIP1	21.4674	21.0455	21.9538	9.02193	7.47993	8.08072
BBOF1	0.959765	0.908156	1.09693	0.512055	0.882725	0.900359
BBOX1	0	0	0	0.0487672	0.0464592	0.0675269
BBOX1-AS1	4.95552	4.69872	3.7783	3.04795	2.57849	2.20588
BBS1	13.1037	12.9906	14.4581	7.55891	6.85273	6.88774
BBS10	79.876	72.4156	76.8915	10.4362	11.9168	10.2866
BBS12	9.8327	11.0163	10.3446	8.65618	8.82725	8.80101
BBS2	24.1508	23.7108	23.6144	28.3337	30.9651	30.1845
BBS4	36.3731	37.6095	39.5807	24.408	27.8755	23.1617
BBS5	3.48649	2.84292	2.20909	2.56028	2.18358	2.40846
BBS7	20.3509	19.5648	19.5009	15.6055	15.8426	14.8784
BBS9	23.1911	23.0593	25.7473	20.531	16.5395	18.75
BBX	223.038	201.887	215.729	124.039	157.311	138.903
BCAM	20.7035	21.5983	20.7654	4.07206	3.87934	4.2767
BCAN	4.28956	3.7116	3.80877	0.243836	0.255526	0.247599
BCAP29	1.13605	1.16481	1.31022	1.87754	2.0442	2.67857
BCAP31	78.6812	81.2208	82.9093	166.881	150.412	154.299
BCAR1	105.731	104.142	95.9048	33.6006	36.8421	36.442
BCAR3	14.8862	16.1889	17.5508	12.1674	12.3581	12.0648
BCAR3-AS1	0.0391741	0.0592276	0.0914105	0	0.0232296	0.022509
BCAR4	0.019587	0.0197425	0.0152351	4.41343	3.69351	4.5243
BCAS1	0.176283	0.217168	0.243761	0.0243836	0	0.022509
BCAS2	45.2265	47.2439	49.0113	56.3017	58.6547	59.2661
BCAS3	22.8581	20.4927	23.4316	13.4354	12.0097	13.4153
BCAS4	40.2514	34.3323	37.3717	26.0904	32.0104	27.596
BCAT1	2331.58	2227.57	2173.33	576.794	638.047	631.219
BCAT2	33.3567	30.6601	30.4549	6.33973	7.96775	7.24789
BCCIP	112.939	120.311	121.804	111.14	112.571	111.082
BCDIN3D	5.69983	6.13993	6.56632	7.14439	6.80627	6.75269
BCDIN3D-AS1	2.58549	3.39572	3.32125	0.243836	0.371674	0.540215
BCHE	13.3388	12.497	12.5842	0	0	0
BCKDHA	49.6923	42.4859	40.3273	21.1893	22.6256	19.5828
BCKDHB	49.5944	49.001	48.8741	5.24247	7.71223	5.89735
BCKDK	60.8374	55.1409	53.9322	28.6507	36.7957	28.2037
BCL10	55.0788	51.3898	54.2369	67.6889	72.7086	70.6782
BCL11A	29.3022	36.1881	34.5684	15.1422	14.6811	14.0906
BCL11B	21.3891	20.7099	17.3985	20.4091	24.0426	22.0813
BCL2	7.14927	8.05495	8.7297	0.365754	0.209066	0.472688
BCL2A1	0.019587	0	0.0152351	0	0	0
BCL2L1	56.587	58.5958	61.1536	136.987	150.83	140.771
BCL2L10	2.68343	2.58627	1.63015	0.243836	0.325214	0.472688
BCL2L11	31.0063	33.6413	33.3039	47.231	52.2434	50.9153
BCL2L12	32.7887	33.8782	34.2942	28.602	26.3888	27.7761
BCL2L13	128.922	127.162	134.983	99.4119	105.881	104.914
BCL2L14	2.8793	1.65837	1.76727	0.292603	0.301985	0.315126
BCL2L15	0.0587611	0.138198	0.0609403	0.316987	0.209066	0.517706
BCL2L2	64.4806	53.2259	63.1342	17.9219	20.7208	16.4991
BCL2L2-PABPN1	0	0	0	0	0	0
BCL3	0.607198	0.493563	0.731284	3.19425	3.9258	3.48889
BCL6	9.24509	6.94937	7.92224	4.41343	4.73884	4.25419
BCL6B	33.1021	34.1546	36.5337	2.51151	3.32183	3.08373
BCL7A	38.6452	37.9451	41.1195	43.8661	43.4393	43.0146
BCL7B	19.3324	18.9923	18.1297	36.5266	30.2914	31.7151
BCL7C	17.2562	15.9322	13.9553	17.5562	18.5372	14.9009
BCL9	53.1984	61.3006	71.0412	26.3099	22.5327	26.7632
BCL9L	22.4076	32.7529	32.5574	22.0915	21.4874	23.7245
BCLAF1	308.32	337.163	354.353	410.034	393.695	416.911
BCLAF3	28.3033	27.6001	27.8954	16.8734	18.212	16.8592
BCO1	0.646373	0.572533	0.807459	0	0	0
BCO2	0.19587	0.197425	0.0914105	0.316987	0.185837	0.450179
BCOR	58.9962	72.0207	70.9955	67.1524	52.3363	68.5173
BCORL1	2.48755	4.63949	3.74783	1.38986	1.23117	1.19298
BCORP1	0	0	0	0	0	0
BCR	140.753	152.254	126.969	68.6642	67.5052	70.3855
BCRP2	0.0587611	0.0197425	0.0914105	0	0	0
BCRP3	0.411328	0.592276	0.533228	18.0439	12.6834	17.7371
BCS1L	18.0005	17.5116	19.379	46.1825	46.3663	42.6545
BCYRN1	3.11434	2.96138	2.8642	8.3148	7.41024	6.86523
BDH1	0.0587611	0.0987126	0.0152351	0	0	0
BDH2	18.451	18.2618	19.2114	6.65672	6.41137	6.16746
BDKRB1	0.137109	0.118455	0.258996	0	0	0.135054
BDKRB2	2.09581	1.95451	1.90439	0.414521	0.464592	0.607742
BDNF	23.9354	26.1589	24.8027	5.85206	6.8295	5.17706
BDNF-AS	1.39068	1.08584	1.58445	1.36548	1.53315	1.03541
BDP1	6.3462	5.25151	6.0788	6.3885	5.59833	5.91986
BEAN1	0.0391741	0.0987126	0.0914105	0.438905	0.394903	0.42767
BEAN1-AS1	0.019587	0.0789701	0.0914105	0.0243836	0.0464592	0.0900359
BECN1	32.5341	34.8653	35.9853	66.616	64.7409	66.424
BECN2	0	0	0.0152351	1.53617	0.743347	1.82323
BEGAIN	4.56378	4.2249	3.71736	0.121918	0.0696888	0.0675269
BEND2	0	0	0	0	0	0.022509
BEND3	73.8236	97.3702	90.7859	122.918	93.8708	120.22
BEND3P3	0	0	0	0	0	0.022509
BEND4	266.795	286.385	287.059	72.1267	75.3336	77.6334
BEND5	8.85334	7.7983	7.93748	0.390137	0.371674	0.22509
BEND6	7.4039	8.43006	9.2477	0.780275	0.301985	0.810323
BEND7	8.775	9.45667	10.6036	5.34001	4.48331	4.83943
BEST1	0.901004	0.671246	0.776989	0.902193	0.673658	0.607742
BEST2	3.87824	3.51417	3.71736	0.0243836	0	0
BEST3	0.0391741	0	0.0152351	0.0487672	0	0
BEST4	5.87611	5.291	4.92093	0.658357	1.04533	0.42767
BET1	58.957	47.5992	51.6469	27.6754	27.3412	28.789
BET1L	52.0428	50.9357	55.3186	89.6829	99.8873	90.9362
BEX1	73.9019	80.3916	83.0464	1.21918	1.44024	1.73319
BEX2	56.4303	53.3048	60.6813	9.16823	9.68674	8.39584
BEX3	221.373	216.003	221.945	22.8474	29.5713	26.268
BEX4	102.284	89.177	93.711	55.3264	62.4644	60.7742
BEX5	0	0	0.0304702	0.902193	1.13825	0.900359
BFAR	0	0	0	0	0	0
BFSP1	5.81735	6.12018	5.88074	1.1948	1.27763	0.787814
BFSP2	0	0	0	0.0975344	0.0232296	0.0675269
BFSP2-AS1	0	0	0	0.219452	0.162607	0.0450179
BGLAP	0.117522	0.0394851	0.0761754	0.0243836	0	0.022509
BGLT3	0	0	0	0	0	0
BGN	2.13499	2.32962	2.54426	0.0243836	0.0696888	0.135054
BHLHA15	8.28532	9.39744	9.2477	1.73124	1.81191	2.90366
BHLHA9	0.920591	0.927899	0.944575	2.09699	2.18358	2.74609
BHLHB9	2.52673	2.17168	1.4778	0.243836	0.185837	0.202581
BHLHE22	0	0	0	0.0731508	0	0.0675269
BHLHE23	0.0979352	0.0789701	0.0457052	6.12028	6.80627	5.64975
BHLHE40	37.4896	34.7666	35.513	107.873	115.962	130.529
BHLHE40-AS1	5.68024	4.00773	4.61623	1.14603	0.789806	0.832832
BHLHE41	37.5092	33.2267	29.2818	0.146302	0.418133	0.42767
BHMT	1.2144	1.52017	1.7825	11.4603	9.26861	11.9973
BHMT2	0	0	0.0304702	3.14548	2.20681	1.86824
BICC1	1.31233	2.42833	2.80326	0.0487672	0.0232296	0.0900359
BICD1	41.7596	54.8842	52.6829	99.2656	79.5381	95.9557
BICD2	93.6653	104.023	98.4948	169.734	153.385	168.862
BICDL1	13.9068	17.176	15.7683	14.6545	10.0584	13.933
BICDL2	11.3997	11.7468	9.76569	6.31535	6.78304	6.84273
BICRA	3.29062	5.98199	5.85027	2.92603	2.36942	3.60143
BICRAL	41.9946	45.5263	46.467	19.7995	22.2307	21.6086
BID	36.569	41.6765	39.3217	4.68165	4.97113	4.99699
BIK	0.313393	0.31588	0.213291	9.09508	5.29635	8.71097
BIN1	41.0153	38.1821	31.3843	49.7913	55.7278	49.9024
BIN2	0	0.0394851	0.0457052	32.4789	39.5832	33.9885
BIN3	16.8253	18.7949	17.4137	24.4811	20.8369	22.9141
BIN3-IT1	1.0577	1.28326	1.15787	1.29233	1.37055	1.53061
BIRC2	85.4387	84.9916	84.8289	93.8281	97.8431	98.5893
BIRC3	0.450502	0.355366	0.380877	1.80439	2.11389	1.95828
BIRC5	319.034	319.671	312.944	288.482	267.047	298.311
BIRC6	267.265	304.035	303.072	589.937	532.051	575.487
BIRC6-AS2	0	0	0	0	0	0
BIRC7	0.019587	0.0197425	0.137116	1.90192	2.43911	2.27341
BIRC8	0	0	0	0	0	0
BISPR	2.91847	2.34936	2.78802	0.633973	0.650429	0.247599
BIVM	10.7925	10.661	10.5884	14.9715	17.6313	16.1614
BIVM-ERCC5	0	0	0	0	0	0
BLACAT1	15.5325	22.7039	23.2944	7.437	5.85386	7.11283
BLACE	0	0	0	0.316987	0.162607	0.315126
BLCAP	77.8585	77.0946	85.8192	100.534	103.558	103.676
BLID	0.0783482	0.0987126	0.0609403	0	0	0
BLK	0	0	0	0	0	0
BLM	77.6431	94.389	93.2996	64.202	66.9477	65.9063
BLMH	93.5477	94.2508	91.6543	111.165	107.344	107.638
BLNK	4.77924	5.23177	4.25059	5.53508	4.66915	5.42466
BLOC1S1	31.731	29.0413	30.2112	24.4811	23.369	22.8016
BLOC1S1-RDH5	0	0	0	0	0	0
BLOC1S2	60.7982	50.1065	62.1591	105.971	102.373	111.915
BLOC1S3	6.36579	6.98886	7.02337	20.7017	23.5548	23.792
BLOC1S4	47.3027	46.9082	37.4783	66.2746	65.2752	61.3144
BLOC1S5	0.0783482	0.0394851	0.0761754	0.0487672	0	0.022509
BLOC1S5-TXNDC5	0.293806	0.217168	0.426582	0.170685	0.209066	0.157563
BLOC1S6	98.6991	89.4534	96.9561	48.3039	51.0354	55.192
BLVRA	17.0016	19.5846	19.12	0.316987	0.0929184	0.675269
BLVRB	24.0725	22.7237	24.2085	36.551	45.6694	36.3295
BLZF1	23.8178	24.2833	26.7833	20.2384	19.1412	20.6182
BMERB1	2.13499	1.4412	1.21881	0.0243836	0	0
BMF	89.4149	92.2174	94.6708	6.02275	7.73546	7.20287
BMI1	0.744308	0.572533	0.670344	7.77837	6.27199	7.00029
BMP1	5.22974	5.35023	5.36275	5.53508	5.43573	6.37004
BMP10	0	0	0.0152351	0	0	0.0450179
BMP15	0	0.0197425	0	0.0243836	0	0.0450179
BMP2	6.22868	6.04121	4.76858	15.2641	10.7785	15.1485
BMP2K	29.6744	31.9829	35.4825	69.6395	65.1126	67.662
BMP3	1.91953	1.55966	1.05122	0	0	0
BMP4	0.744308	0.947641	1.41686	11.1677	12.3349	10.6242
BMP5	0.0391741	0.0394851	0	0.0731508	0.0464592	0.0675269
BMP6	8.79458	8.90388	9.50669	2.04822	4.73884	2.20588
BMP7	32.4361	26.7511	22.6546	5.24247	4.83176	4.7719
BMP7-AS1	0	0	0.0304702	0	0	0
BMP8A	2.09581	2.13219	1.7368	0.414521	0.325214	0.450179
BMP8B	3.19269	3.75108	3.01655	0.0975344	0.162607	0.157563
BMPER	0.215458	0.296138	0.335172	0.146302	0.0464592	0.180072
BMPR1A	213.558	204.217	195.695	69.3957	65.6933	75.8552
BMPR1B	3.87824	3.83005	4.342	0.0243836	0.0464592	0.0450179
BMPR1B-DT	0.019587	0	0	0	0	0
BMPR2	44.3059	50.3237	48.0057	65.031	61.0009	71.3759
BMS1	162.945	177.88	189.768	140.718	139.563	141.086
BMS1P1	3.6236	5.33048	5.49986	6.2422	6.10938	6.39255
BMS1P14	0	0	0	2.8285	3.27537	2.11584
BMS1P17	0	0	0	0	0	0
BMS1P18	0	0	0	0	0	0
BMS1P2	2.15458	2.40859	2.84896	3.53562	3.08954	3.35384
BMS1P2-AGAP9	0.685547	0.987126	0.95981	1.02411	0.975643	0.742796
BMS1P20	19.6066	20.1176	22.4413	14.9471	15.5174	16.4315
BMS1P21	0.411328	0.473821	0.365642	0.926576	0.464592	0.742796
BMS1P22	0	0	0	0	0	0
BMS1P4	0	0.0197425	0	0.0243836	0.0929184	0
BMS1P4-AGAP5	1.84118	1.81631	1.55398	2.75535	2.74109	3.44387
BMT2	37.5092	35.9709	34.7817	7.437	13.0783	10.5117
BMX	0.0391741	0	0	0	0	0
BNC1	0.66596	0.809444	1.18834	1.97507	1.97452	2.45348
BNC2	71.9432	76.4628	77.7751	36.0146	36.6331	38.5579
BNC2-AS1	6.22868	5.17254	3.85448	0.414521	0.511051	0.562724
BNIP1	12.1048	9.67384	11.8224	16.6296	18.8392	14.8334
BNIP2	142.006	146.154	151.787	170.88	167.346	172.756
BNIP3	285.834	237.285	244.691	200.336	240.101	215.703
BNIP3L	300.387	271.657	275.13	51.108	73.0571	65.8162
BNIP5	0.019587	0.0789701	0.137116	0.26822	0.696888	0.382652
BNIPL	1.19481	1.59914	1.64539	0.95096	1.04533	0.922868
BOC	9.96981	9.2395	8.21171	0.414521	1.32409	0.990395
BOD1	245.661	238.885	232.244	161.907	185.535	155.222
BOD1L1	283.993	288.241	306.789	359.756	305.655	367.099
BOD1L2	0.019587	0	0.0152351	0.877809	0.627199	0.967886
BOK	108.023	111.901	102.745	12.6551	13.4499	13.1452
BOK-AS1	0.33298	0.23691	0.182821	0	0	0.0900359
BOLA1	27.8332	25.5271	24.5437	23.0425	27.9452	24.1746
BOLA2	0	0	0	0	0.0232296	0
BOLA2-SMG1P6	0.254632	0.276395	0.152351	0.26822	0.348444	0.472688
BOLA2B	0	0	0	0	0	0
BOLA3	14.847	15.0043	13.3002	17.9951	18.5372	18.0522
BOLA3-AS1	24.4838	24.3623	25.3207	2.34082	2.09066	1.98079
BOLL	0.117522	0	0.0914105	0.0487672	0.116148	0.022509
BOP1	104.301	98.0809	102.7	153.056	143.652	140.118
BORA	28.3816	29.6138	29.876	41.9885	38.7702	38.6254
BORCS5	22.9756	26.9486	24.8332	16.6296	17.7242	16.229
BORCS6	13.6913	10.4833	9.68951	38.9162	42.2082	37.9951
BORCS7	4.62254	5.23177	5.68269	19.1167	13.8448	20.7308
BORCS7-ASMT	0.019587	0.0394851	0	0.146302	0.209066	0.180072
BORCS8	10.1265	9.43693	10.6798	12.0943	13.2641	11.3445
BORCS8-MEF2B	0	0	0	0	0	0
BPESC1	0	0	0	0	0	0.0450179
BPGM	35.8247	36.8396	40.8453	23.5789	25.2041	24.0396
BPHL	34.4928	35.1022	37.5697	17.1173	19.6987	16.5666
BPI	0	0	0	0	0	0
BPIFA1	0	0	0	0	0	0
BPIFA2	0	0	0	0.0975344	0	0.022509
BPIFA3	0	0	0	0	0	0
BPIFA4P	0	0	0	0	0	0
BPIFB1	0	0	0	0	0	0
BPIFB2	0	0	0	0	0	0
BPIFB3	0	0.0197425	0	0	0	0
BPIFB4	0.019587	0	0	0.0243836	0	0.022509
BPIFB6	0	0	0	0	0	0
BPIFC	0	0	0	0	0	0
BPNT1	23.9158	19.94	20.2931	20.9943	24.2285	23.3193
BPNT2	245.289	217.8	208.035	246.664	274.504	256.355
BPTF	350.765	416.567	421.402	133.72	122.095	140.186
BPY2	0	0	0	0	0	0
BPY2B	0	0	0	0	0	0
BPY2C	0	0	0	0	0	0
BRAF	111.509	121.278	124.638	35.9902	28.8047	34.8214
BRAP	47.5769	51.7057	48.7218	70.2979	69.8514	70.2505
BRAT1	59.9364	60.3727	57.8781	73.736	64.5551	68.3822
BRCA1	79.5038	96.8371	97.3217	191.655	202.167	197.989
BRCA2	198.828	241.964	236.327	70.6393	71.8027	79.0965
BRCC3	36.8824	39.1692	42.0488	41.2327	33.2416	41.7991
BRD1	52.6696	58.4379	48.0819	54.4242	49.2003	53.3688
BRD2	8.55954	8.27212	8.95823	12.5088	10.0584	12.8751
BRD3	108.728	116.777	110.515	61.1784	66.065	63.903
BRD3OS	18.5881	25.1125	24.1019	10.1192	8.98985	11.4346
BRD4	44.2863	61.2018	62.7838	32.5033	28.3866	32.0303
BRD7	81.3842	90.0062	80.8221	48.3283	47.7136	47.3589
BRD7P3	0	0	0	0	0	0
BRD8	33.4351	38.1821	39.6112	38.9162	33.5668	37.2298
BRD9	43.7183	49.4748	45.4767	74.053	74.4044	71.1058
BRDT	0.156696	0.15794	0.0457052	161.883	192.434	167.129
BRDTP1	0	0	0	3.07233	3.85611	3.10624
BRF1	15.6696	18.3606	15.1284	19.897	19.7916	18.2773
BRF2	39.037	34.8653	35.7263	40.6962	41.4416	39.5483
BRI3	31.1826	32.9898	24.3304	63.6656	60.4434	62.2823
BRI3BP	73.7061	76.1272	76.343	68.1765	65.6933	68.8099
BRICD5	3.937	3.84979	3.70213	2.53589	1.30086	2.38595
BRINP1	64.3043	65.5452	67.0191	2.19452	1.55638	2.36344
BRINP2	3.1731	4.5013	3.76307	0	0	0
BRINP3	0	0.0197425	0.0152351	0	0	0
BRIP1	60.5827	72.0405	72.4276	41.5009	36.0523	42.9696
BRIX1	52.9438	52.752	52.7896	90.9508	94.0566	86.5245
BRK1	160.829	151.958	156.876	136.158	142.235	161.052
BRMS1	26.0508	28.6859	27.2251	75.9549	64.1369	65.2535
BRMS1L	13.1429	12.9314	14.3819	23.0669	19.931	23.9946
BROX	64.0301	63.9855	64.8253	74.6869	78.9342	80.3345
BRPF1	29.263	33.3254	29.9979	48.9135	43.2071	56.0698
BRPF3	32.5341	38.2215	38.1182	33.2105	29.943	35.6767
BRS3	0	0	0	0	0	0
BRSK1	7.42349	6.61375	6.33779	1.58493	1.71899	1.73319
BRSK2	11.5955	14.0764	12.7518	1.12165	1.34732	0.990395
BRWD1	497.217	491.885	498.05	347.905	386.448	374.302
BRWD1-AS1	0.489676	0.493563	0.502758	0.316987	0.139378	0.22509
BRWD1-AS2	2.95764	3.88928	2.43761	1.60932	1.74222	2.0033
BRWD3	186.038	179.479	181.038	380.311	379.734	397.126
BSCL2	7.1101	6.45581	7.16049	3.31617	3.50767	3.82652
BSDC1	60.9745	59.5237	64.3073	80.2952	76.2163	77.0257
BSG	545.205	510.897	463.527	660.332	728.085	685.15
BSN	3.87824	7.46268	7.92224	4.29151	3.43798	4.14165
BSN-DT	2.97723	2.90215	1.87392	0.438905	0.905954	0.87785
BSND	0.920591	0.493563	0.731284	0.170685	0.255526	0.022509
BSPH1	0	0	0	0	0	0
BSPRY	18.2355	15.0438	17.1395	23.8228	23.4387	23.0942
BST1	0.822656	0.750216	0.8684	2.26767	2.39265	3.12875
BST2	50.1233	46.4147	51.1137	2.48713	5.8074	4.2767
BSX	0.0391741	0	0	0	0	0
BTAF1	165.902	165.344	160.7	110.702	112.315	114.458
BTBD1	113.096	105.721	106.432	120.114	132.362	125.87
BTBD10	32.9062	33.8584	36.5337	37.0631	37.2835	35.0465
BTBD11	30.497	29.9297	34.2637	0.316987	0.348444	0.87785
BTBD16	0.0587611	0.0394851	0.0761754	0.0243836	0.0464592	0.0450179
BTBD17	22.623	26.7906	21.1768	0	0	0
BTBD18	0.0783482	0.0789701	0	5.36439	4.97113	3.73649
BTBD19	0.763895	0.671246	0.731284	0.975344	0.905954	0.900359
BTBD2	132.624	133.4	131.265	44.5001	62.3715	46.1659
BTBD3	206.408	194.622	199.412	53.8877	55.1935	53.5713
BTBD6	16.1397	18.0052	17.7032	17.3367	13.2409	16.1839
BTBD7	0	0	0	0	0	0
BTBD8	26.9909	25.6455	28.0935	32.7959	47.3884	38.1077
BTBD9	11.811	12.2601	14.3514	15.508	13.5661	14.4958
BTBD9-AS1	0	0	0	0	0	0
BTC	0	0.0197425	0.137116	0	0	0
BTD	49.0851	48.4284	48.2038	16.1176	14.7973	16.3865
BTF3	175.617	168.7	156.19	169.685	176.498	174.017
BTF3L4	168.057	160.467	173.863	128.331	130.365	132.128
BTF3P11	0	0	0	0	0	0
BTG1	76.9183	66.5323	66.2269	54.3266	77.7959	67.842
BTG2	25.6003	15.182	23.9496	66.8842	56.7499	68.5623
BTG3	18.6273	17.6103	18.1297	65.8601	58.2134	68.8999
BTG3-AS1	0	0	0	0	0	0
BTG4	0.0783482	0.0987126	0.0152351	0.0487672	0.116148	0.0450179
BTK	0.705134	0.750216	0.441817	7.80275	5.48219	6.34753
BTLA	0.0587611	0.0592276	0.0304702	39.7696	27.5038	34.7989
BTN1A1	0.293806	0.355366	0.670344	0.34137	0.209066	0.157563
BTN2A1	24.0725	23.5331	23.3706	41.7447	40.675	37.3874
BTN2A2	29.4785	27.0275	29.7084	4.77918	4.27425	4.65936
BTN2A3P	5.21015	5.31074	5.04281	2.99918	2.57849	2.22839
BTN3A1	17.4912	16.3271	16.5758	0.243836	0.185837	0.112545
BTN3A2	11.5955	11.0558	11.792	0.0487672	0.116148	0.22509
BTN3A3	4.60296	4.54078	5.40845	0.34137	0.348444	0.495197
BTNL10	0	0	0	0	0	0
BTNL2	0	0	0	0	0	0
BTNL3	0.019587	0.118455	0.0609403	0	0	0
BTNL8	1.60614	1.20429	0.83793	0	0.0696888	0
BTNL9	1.72366	1.79657	1.14263	3.14548	2.18358	2.65606
BTRC	46.2842	57.7864	58.3199	65.4943	48.2943	59.6263
BUB1	170.486	179.677	179.728	174.099	177.126	166.139
BUB1B	267.148	271.282	273.5	111.238	107.414	105.162
BUB1B-PAK6	2.74219	2.30988	2.92514	0.926576	1.18471	1.10294
BUB3	379.577	365.928	387.565	210.942	210.716	208.951
BUD13	47.1852	44.5391	45.5834	40.3548	39.7923	37.9276
BUD23	17.4325	18.3606	15.6464	27.6998	31.36	30.9498
BUD31	40.271	39.3271	39.2151	51.9371	50.1062	52.4459
BVES	12.0069	12.3786	12.6451	0.292603	0.627199	0.607742
BVES-AS1	0.215458	0.256653	0.426582	0	0	0.022509
[truncated: 26,309 more rows]

## Sheet: Fig 2d,e,g
Raw counts
	H9_XACT_naive_WT R1	H9_XACT_naive_WT R2	H9_XACT_naive_WT R3	H9_XACT_naive_KO R1	H9_XACT_naive_KO R2	H9_XACT_naive_KO R3
A1BG	193	219	196	176	190	201
A1BG-AS1	86	51	94	86	95	87
A1CF	0	2	2	0	0	1
A2M	0	1	0	0	1	2
A2M-AS1	7	9	8	8	12	6
A2ML1	276	323	323	318	350	282
A2MP1	0	0	0	0	0	0
A3GALT2	0	0	0	0	0	0
A4GALT	13225	13884	14975	11840	14255	13798
A4GNT	0	0	0	0	0	0
AA06	0	0	0	0	0	0
AAAS	2009	2001	2099	1671	1953	1997
AACS	2489	2539	2690	2258	2508	2462
AACSP1	0	0	2	1	0	2
AADAC	0	0	0	0	0	0
AADACL2	0	0	0	0	0	0
AADACL2-AS1	57	53	71	46	50	72
AADACL3	133	65	109	128	161	119
AADACL4	0	0	0	0	0	0
AADACP1	0	0	0	3	0	0
AADAT	317	246	344	358	388	319
AAGAB	4286	4869	4642	4662	4560	3740
AAK1	1254	1205	1691	1312	1270	1454
AAMDC	153	167	168	122	155	128
AAMP	5769	6149	5773	5266	5765	5658
AANAT	10	2	8	3	4	10
AAR2	3793	3578	3854	3582	4130	3776
AARD	0	0	0	2	8	0
AARS1	14377	16098	15143	12395	13304	12146
AARS2	15889	16600	17009	13325	15990	15374
AARSD1	7	9	7	9	9	8
AASDH	2046	2252	2153	2130	2036	1659
AASDHPPT	5563	6402	6245	5595	5781	4674
AASS	7815	6659	8060	8026	8401	7205
AATBC	14	5	9	8	7	11
AATF	0	0	0	0	0	0
AATK	10	16	5	6	11	5
ABALON	33	19	24	24	26	38
ABAT	219	265	264	185	209	234
ABCA1	18168	17168	19722	19302	19281	16158
ABCA10	0	0	1	2	0	0
ABCA11P	432	496	569	453	498	462
ABCA12	6	6	10	16	12	7
ABCA13	467	345	405	516	570	479
ABCA17P	71	47	71	51	46	52
ABCA2	1074	1236	1115	712	955	882
ABCA3	132	121	135	103	123	136
ABCA4	24	9	22	27	20	16
ABCA5	65	51	53	56	60	64
ABCA6	0	0	0	0	0	0
ABCA7	1042	1215	1183	834	986	934
ABCA8	0	0	0	0	0	0
ABCA9	1	0	0	1	0	0
ABCA9-AS1	2	4	0	2	1	2
ABCB1	0	0	1	0	0	0
ABCB10	3140	3136	3414	3621	3164	2888
ABCB11	0	0	0	0	0	0
ABCB4	0	0	0	0	0	1
ABCB5	2	11	7	4	5	1
ABCB6	1113	1227	1355	1046	1087	1151
ABCB7	1959	2058	2028	2031	1938	1796
ABCB8	2804	2579	2854	2450	3106	3106
ABCB9	235	268	307	189	267	303
ABCC1	260	264	277	226	188	191
ABCC10	1921	2270	2055	1538	1902	1690
ABCC11	2	3	2	3	1	0
ABCC12	1	6	13	5	1	12
ABCC13	636	578	683	612	596	480
ABCC2	423	243	406	489	458	376
ABCC3	0	2	0	0	0	0
ABCC4	813	848	912	783	814	707
ABCC5	1840	1658	2143	1880	1963	1985
ABCC5-AS1	0	0	0	0	0	0
ABCC6	0	0	1	0	1	1
ABCC6P1	0	2	1	2	2	1
ABCC6P2	0	0	0	0	0	0
ABCC8	3	0	2	0	2	4
ABCC9	0	0	0	0	1	0
ABCD1	1033	927	1042	842	1037	1193
ABCD2	1	0	0	0	1	0
ABCD3	2146	2465	2382	2376	2273	1975
ABCD4	800	849	999	791	880	823
ABCE1	8514	9685	9752	9455	9567	7262
ABCF1	0	0	0	0	0	0
ABCF2	2766	2646	2854	2595	3094	2837
ABCF2-H2BE1	4	2	4	5	5	6
ABCF3	1804	1716	1888	1655	1959	1804
ABCG1	77	51	46	65	50	70
ABCG2	1202	1457	1401	1808	1389	1710
ABCG4	1	5	1	0	3	0
ABCG5	1	1	2	2	0	1
ABCG8	1	0	3	1	5	2
ABHD1	0	0	0	2	0	0
ABHD10	2252	2312	2268	2134	2255	1857
ABHD11	1514	1864	1675	1407	1401	1547
ABHD11-AS1	0	3	4	1	0	3
ABHD12	1667	1877	1813	1565	1769	1810
ABHD12B	1827	1684	2005	1876	2381	2018
ABHD13	1749	1693	1983	1991	2059	1729
ABHD14A	34	29	38	31	20	28
ABHD14A-ACY1	0	0	0	0	0	0
ABHD14B	1467	1655	1640	1231	1505	1167
ABHD15	1195	1122	1370	1194	1274	1208
ABHD16A	0	0	0	0	0	0
ABHD16B	0	0	0	0	0	0
ABHD17A	3224	3216	3341	2948	2954	3399
ABHD17B	3419	3009	3769	3555	3609	3634
ABHD17C	958	1122	1133	1187	998	975
ABHD18	1749	2005	2085	1579	1704	1542
ABHD2	2145	2069	2429	2126	2228	1851
ABHD3	1014	1119	1033	937	908	805
ABHD4	590	715	630	519	439	474
ABHD5	1781	1778	1838	1905	1778	1702
ABHD6	707	843	871	768	791	775
ABHD8	59	60	62	51	52	82
ABI1	2215	2287	2531	2419	2375	1869
ABI2	2124	2717	2488	1847	1969	1631
ABI3	6	11	6	6	3	2
ABI3BP	0	0	0	0	0	0
ABITRAM	844	931	823	830	860	753
ABL1	4299	4732	4827	3675	4308	4119
ABL2	3003	3276	3388	2781	2931	2666
ABLIM1	3111	3375	3589	2859	2941	2706
ABLIM2	42	72	65	36	42	45
ABLIM3	5	5	3	12	9	13
ABO	26	26	26	15	9	7
ABR	1833	1566	1737	2154	1893	2463
ABRA	0	0	0	0	0	0
ABRACL	3290	3267	3226	3589	3662	2903
ABRAXAS1	2759	3374	3067	2516	2565	2073
ABRAXAS2	1967	2166	2267	1897	2020	1607
ABT1	6528	6752	6659	5887	6603	6334
ABTB1	59	69	45	50	46	43
ABTB2	565	453	557	542	594	692
ACAA1	2177	2200	2015	1890	2196	2056
ACAA2	4285	4238	4648	4617	4997	4660
ACACA	78	78	95	57	73	55
ACACB	236	359	301	234	245	246
ACAD10	1494	1732	1622	1216	1469	1289
ACAD11	208	220	216	121	140	133
ACAD8	1100	1075	1175	1162	1126	1023
ACAD9	1456	1286	1514	1251	1465	1472
ACADL	3	1	5	2	2	1
ACADM	2199	2225	2363	2339	2331	1800
ACADS	1620	1735	1693	1395	1500	1594
ACADSB	322	311	384	400	364	316
ACADVL	2712	3687	2984	2272	2407	2346
ACAN	112	100	144	90	118	138
ACAP1	2	12	18	8	8	8
ACAP2	6832	8665	7837	6898	6799	5629
ACAP3	506	501	580	513	552	651
ACAT1	887	1004	1019	888	859	839
ACAT2	7248	6905	7308	7745	7739	7241
ACBD3	8390	10181	9376	8627	8751	7649
ACBD3-AS1	0	0	0	0	0	0
ACBD4	89	116	104	50	93	68
ACBD5	1623	2052	1915	1684	1658	1470
ACBD6	1640	1600	1889	1628	1669	1915
ACBD7	420	468	455	422	479	472
ACBD7-DCLRE1CP1	0	0	1	0	0	0
ACCS	32	26	49	23	51	21
ACCSL	0	0	2	0	0	0
ACD	1229	1451	1465	990	1256	1249
ACE	16	23	36	14	23	27
ACE2	30	30	28	48	49	46
ACER1	1	3	0	0	0	1
ACER2	2336	2073	2378	2375	2471	2120
ACER3	1322	1627	1731	1791	1288	1586
ACHE	316	396	440	377	404	435
ACIN1	9130	8940	9660	9062	9666	9088
ACKR1	0	0	0	0	0	0
ACKR2	264	356	427	371	345	394
ACKR3	1712	1553	1790	1510	1750	1619
ACKR4	0	0	0	0	0	2
ACLY	10934	12097	12440	11028	11922	10760
ACMSD	0	0	0	0	0	0
ACO1	1129	1304	1247	1252	1261	1095
ACO2	6010	5936	6721	5767	6719	6138
ACOD1	0	0	0	0	0	0
ACOT1	234	254	279	239	247	240
ACOT11	511	430	519	447	648	589
ACOT12	0	1	1	0	0	1
ACOT13	1847	2056	2022	1667	1757	1718
ACOT2	526	489	568	583	601	667
ACOT4	784	732	756	719	876	871
ACOT6	1	10	2	1	7	1
ACOT7	1632	1706	1846	1554	1729	1628
ACOT8	1319	1570	1362	989	1311	1149
ACOT9	379	401	451	401	387	374
ACOX1	10810	12430	13339	11998	11460	10977
ACOX2	1	5	1	1	1	0
ACOX3	357	406	409	359	345	434
ACOXL	719	659	768	588	715	655
ACOXL-AS1	0	0	0	2	0	0
ACP1	4579	4907	4880	4631	4781	4339
ACP2	550	444	524	487	593	523
ACP3	144	147	186	142	166	172
ACP4	2	0	0	0	2	0
ACP5	2496	2858	2674	2082	2369	2464
ACP6	271	348	387	274	277	294
ACP7	0	0	0	0	0	1
ACR	0	0	0	1	0	0
ACRBP	27	37	37	16	17	14
ACRV1	0	0	0	2	0	2
ACSBG1	35	29	35	48	55	42
ACSBG2	40	20	11	16	34	17
ACSF2	811	919	931	677	752	666
ACSF3	1163	978	1141	897	1085	1071
ACSL1	167	132	186	170	187	133
ACSL3	26803	28647	28963	26580	27338	22266
ACSL4	2736	2976	3362	2884	2750	2435
ACSL5	1	0	0	0	0	0
ACSL6	16	14	13	19	6	7
ACSM1	4	5	1	2	3	6
ACSM2A	0	0	0	0	0	0
ACSM2B	0	0	0	0	0	0
ACSM3	22	16	3	9	4	6
ACSM4	0	0	0	0	0	0
ACSM5	0	0	0	0	0	0
ACSM6	1	2	3	0	1	1
ACSS1	0	0	4	1	5	0
ACSS2	4664	6529	5294	3650	3858	3341
ACSS3	107	116	118	83	98	78
ACTA1	560	664	719	687	646	767
ACTA2	2	6	2	1	4	2
ACTA2-AS1	0	0	0	0	0	0
ACTB	68665	73320	75350	68189	72172	74430
ACTBL2	3	3	3	4	5	5
ACTC1	52	28	41	42	39	18
ACTE1P	0	0	1	0	0	0
ACTG1	82591	88135	91149	79460	86870	85500
ACTG1P17	11	23	11	5	7	4
ACTG1P20	657	691	729	654	703	747
ACTG1P25	85	65	71	69	94	68
ACTG1P4	17	14	18	14	16	11
ACTG2	72	62	65	72	62	104
ACTL10	28	41	33	36	35	20
ACTL6A	1679	1734	1616	1757	1663	1470
ACTL6B	3	0	2	0	1	0
ACTL7A	0	0	0	0	0	0
ACTL7B	1	1	0	0	0	0
ACTL8	18	41	27	24	19	18
ACTL9	0	0	0	0	0	0
ACTN1	2117	2239	2510	2485	2281	2642
ACTN1-AS1	5	6	2	6	2	2
ACTN2	34	31	30	34	21	10
ACTN3	8	18	12	9	14	10
ACTN4	11079	11786	12347	10721	12317	12061
ACTR10	1134	1157	1221	1188	1191	1032
ACTR1A	8158	8508	8192	7301	8598	7881
ACTR1B	2360	2489	2614	1982	2144	2123
ACTR2	13204	15210	14697	14529	14064	10882
ACTR3	7972	8303	8586	8628	8575	7866
ACTR3-AS1	4	7	3	4	7	7
ACTR3B	247	264	281	256	211	261
ACTR3BP2	0	0	0	0	0	0
ACTR3BP5	0	0	0	0	0	1
ACTR3C	5	1	6	11	9	10
ACTR5	1420	1534	1551	1387	1370	1346
ACTR6	2193	2592	2461	2403	2326	1950
ACTR8	1771	1687	1753	1659	1777	1556
ACTRT1	0	0	0	1	0	0
ACTRT2	0	0	0	0	0	0
ACTRT3	59	40	58	63	65	83
ACVR1	1161	1136	1158	1195	1060	968
ACVR1B	2141	2727	2371	1821	2103	1915
ACVR1C	316	308	390	310	290	219
ACVR2A	522	538	572	503	543	379
ACVR2B	10650	11600	12076	9602	10409	8672
ACVR2B-AS1	23	24	44	25	22	23
ACVRL1	646	553	589	633	674	655
ACY1	107	130	118	87	102	83
ACY3	0	0	0	0	1	0
ACYP1	369	395	438	375	324	319
ACYP2	152	191	192	115	156	161
ADA	912	958	1044	863	840	946
ADA2	1885	2298	2330	1638	1903	1481
ADAD1	17	7	18	22	16	12
ADAD2	49	103	120	61	82	72
ADAL	356	418	382	396	340	366
ADAM10	6570	7728	7849	7244	7271	5990
ADAM11	63	86	66	45	43	53
ADAM12	2	6	16	3	11	2
ADAM15	1177	1669	1347	1024	1062	1215
ADAM17	5513	6064	6053	5545	5297	4907
ADAM18	33	25	31	27	41	41
ADAM19	3079	2105	3126	3051	3641	3447
ADAM2	0	0	0	0	0	0
ADAM20	13	20	39	28	11	11
ADAM20P1	18	18	25	5	30	8
ADAM21	6	3	4	4	1	2
ADAM21P1	1	1	1	0	0	0
ADAM22	30	19	24	34	18	32
ADAM23	208	144	229	239	235	243
ADAM28	1	4	4	9	2	6
ADAM29	0	0	0	0	1	0
ADAM30	0	0	0	0	0	0
ADAM32	2	1	1	0	1	0
ADAM33	100	103	111	104	78	81
ADAM3A	0	0	0	0	0	0
ADAM3B	0	1	1	0	1	1
ADAM5	0	0	0	0	0	0
ADAM6	0	0	0	0	0	0
ADAM7	0	0	0	0	0	0
ADAM8	490	581	637	612	597	750
ADAM9	1457	1932	1958	1806	1573	1600
ADAMDEC1	0	0	0	0	0	0
ADAMTS1	2016	2256	2889	2984	2246	3233
ADAMTS10	25	20	27	6	25	13
ADAMTS12	861	689	857	792	908	733
ADAMTS13	53	56	65	28	27	51
ADAMTS14	103	181	141	83	102	109
ADAMTS15	252	373	287	193	195	248
ADAMTS16	1	7	11	12	16	13
ADAMTS17	9	10	14	10	9	7
ADAMTS18	3	6	3	8	4	2
ADAMTS19	0	0	1	0	1	2
ADAMTS19-AS1	0	1	1	1	0	0
ADAMTS2	45	62	58	19	32	46
ADAMTS20	3459	2815	5119	4976	3867	5347
ADAMTS3	319	310	372	282	228	195
ADAMTS4	33	47	34	26	34	35
ADAMTS5	4	1	2	4	4	2
ADAMTS6	23	48	27	29	19	55
ADAMTS7	71	113	104	64	77	69
ADAMTS7P1	0	0	0	1	2	0
ADAMTS8	23	33	47	36	26	48
ADAMTS9	14	10	18	10	10	12
ADAMTS9-AS1	0	1	0	1	0	1
ADAMTS9-AS2	0	1	0	0	0	0
ADAMTSL1	0	0	0	0	0	0
ADAMTSL2	786	809	848	572	778	816
ADAMTSL3	37	37	37	33	51	38
ADAMTSL4	276	408	348	287	283	286
ADAMTSL4-AS1	305	306	361	266	258	234
ADAMTSL5	287	205	287	232	307	258
ADAP1	276	409	337	268	283	322
ADAP2	390	410	423	464	370	517
ADAR	19047	20966	20681	17823	20043	17492
ADARB1	565	507	516	525	533	595
ADARB2	0	2	0	0	1	0
ADARB2-AS1	0	0	0	0	0	0
ADAT1	1907	2122	2053	1769	2018	1784
ADAT2	494	683	577	435	577	449
ADAT3	770	520	788	726	803	920
ADCK1	488	407	457	387	441	434
ADCK2	1954	1709	2076	1700	1865	1905
ADCK5	543	544	593	434	433	550
ADCY1	151	104	178	120	175	132
ADCY10	28	58	43	47	64	39
ADCY10P1	113	96	106	113	108	95
ADCY2	9	4	2	2	1	4
ADCY3	816	952	957	768	855	843
ADCY4	1	9	1	2	0	6
ADCY5	23	21	40	25	10	42
ADCY6	178	197	210	215	208	259
ADCY6-DT	0	0	0	0	0	0
ADCY7	158	234	179	100	112	112
ADCY8	0	0	1	1	0	1
ADCY9	461	596	615	494	417	503
ADCYAP1	0	0	0	0	0	0
ADCYAP1R1	40	26	47	47	34	30
ADD1	4624	4255	4965	4624	4902	4982
ADD2	1313	1261	1445	1211	1362	1219
ADD3	3862	4100	4405	3937	3973	3182
ADD3-AS1	4	1	2	1	2	2
ADGB	0	0	0	0	0	1
ADGRA1	14	41	22	15	16	12
ADGRA1-AS1	3	0	0	1	0	1
ADGRA2	326	489	395	230	256	234
ADGRA3	2645	2102	2659	2533	2552	2590
ADGRB1	17	7	21	9	8	11
ADGRB2	13	14	15	7	7	8
ADGRB3	5	3	6	8	2	4
ADGRD1	2288	2235	2321	1922	2108	1923
ADGRD1-AS1	49	25	30	47	57	42
ADGRE1	31	42	39	34	42	24
ADGRE2	104	139	155	109	138	118
ADGRE3	0	0	0	1	0	0
ADGRE4P	0	0	0	0	1	0
ADGRE5	977	924	991	861	1108	1028
ADGRF1	0	0	0	0	1	1
ADGRF2	5	5	6	3	8	9
ADGRF3	26	40	26	42	31	35
ADGRF4	4	9	7	15	3	12
ADGRF5	2	0	6	4	1	4
ADGRF5-AS1	0	0	0	0	0	0
ADGRG1	287	365	348	348	373	427
ADGRG2	962	1031	1093	1052	1157	850
ADGRG3	4	8	3	1	6	2
ADGRG4	0	1	0	0	0	0
ADGRG5	259	176	201	204	259	256
ADGRG6	149	107	150	146	152	149
ADGRG7	1	1	1	1	6	1
ADGRL1	2510	2460	2695	1920	2336	2410
ADGRL2	1902	1781	2062	2008	2025	1790
ADGRL3	1516	1890	2410	2470	1828	2429
ADGRL3-AS1	0	0	0	0	0	0
ADGRL4	0	0	0	0	0	0
ADGRV1	173	129	146	157	208	129
ADH1A	0	0	0	0	0	0
ADH1B	0	0	0	0	0	0
ADH1C	0	0	0	0	0	0
ADH4	0	0	1	0	0	0
ADH5	7549	8655	8416	7692	8275	7110
ADH6	0	0	0	0	0	0
ADH7	0	0	0	0	0	0
ADHFE1	24	19	37	18	21	31
ADI1	538	507	670	704	637	782
ADIG	0	1	1	1	0	0
ADIPOQ	0	1	1	0	1	1
ADIPOQ-AS1	1	0	1	0	0	0
ADIPOR1	4412	5002	4769	4300	4528	4125
ADIPOR2	5280	4965	5552	5089	5212	4945
ADIRF	0	0	1	0	0	0
ADK	614	729	663	765	613	644
ADM	1372	2128	1888	1672	1512	1746
ADM2	428	475	469	378	406	412
ADM5	207	153	220	179	176	179
ADNP	6480	6103	7102	6381	6624	6140
ADNP-AS1	0	6	2	3	6	4
ADNP2	8113	8082	8970	8280	9361	8137
ADO	3987	4125	4354	4018	4210	4006
ADORA1	46	56	66	32	54	63
ADORA2A	11	15	9	10	7	7
ADORA2A-AS1	1	1	5	0	1	8
ADORA2B	459	428	503	425	495	411
ADORA3	1	1	0	1	2	1
ADPGK	6935	7103	6965	6439	6924	6047
ADPGK-AS1	24	28	18	14	20	24
ADPRH	177	187	234	202	215	227
ADPRHL1	111	99	110	103	104	94
ADPRM	282	359	274	277	269	225
ADPRS	2013	2210	2268	1702	2109	1816
ADRA1A	0	0	2	0	0	1
ADRA1B	1	0	0	1	1	0
ADRA1D	13	13	13	12	12	14
ADRA2A	1	0	1	2	0	0
ADRA2B	40	50	56	54	49	66
ADRA2C	3994	3253	3855	4210	4448	5343
ADRB1	0	1	2	0	0	0
ADRB2	20	6	24	21	18	26
ADRB3	0	0	0	5	1	0
ADRM1	4135	3937	4338	3829	4571	4827
ADSL	2943	2783	2759	2854	2920	2733
ADSS1	15	26	30	16	19	9
ADSS2	2815	3330	3154	2864	2811	2639
ADTRP	1631	1681	1581	1882	1867	1475
AEBP1	65	76	53	35	43	51
AEBP2	5335	5364	6302	5323	5749	4431
AEN	27056	25872	27884	24164	27669	26632
AFAP1	3704	3624	4161	3215	3946	3636
AFAP1-AS1	8	19	14	14	12	4
AFAP1L1	1470	1512	1691	1589	1542	1494
AFAP1L2	65	102	50	92	60	79
AFDN	7816	7730	8823	8238	8412	7763
AFDN-DT	31	32	43	31	25	23
AFF1	4193	4065	4972	4031	4181	3875
AFF1-AS1	83	67	89	62	75	64
AFF2	237	259	312	224	288	253
AFF3	78	40	81	71	88	95
AFF4	8884	9833	10422	9527	8907	8511
AFG1L	819	872	878	822	785	718
AFG3L1P	987	854	1049	884	972	917
AFG3L2	12354	11560	12344	12594	13516	12947
AFM	0	0	0	0	0	0
AFMID	1772	2440	2007	1412	1454	1413
AFP	108	234	85	222	146	64
AFTPH	2409	2745	2522	2459	2371	2027
AGA	298	316	343	295	324	288
AGAP1	2352	2450	2621	2332	2424	2544
AGAP1-IT1	76	60	71	49	58	76
AGAP10P	0	4	4	1	2	3
AGAP11	11	10	21	20	12	14
AGAP12P	7	5	7	5	4	12
AGAP13P	42	44	39	34	49	38
AGAP14P	2	3	3	4	1	0
AGAP2	21	19	7	10	14	12
AGAP2-AS1	0	13	1	2	3	2
AGAP3	1212	1331	1186	1082	1141	1291
AGAP4	48	34	40	31	37	40
AGAP5	181	178	159	99	127	131
AGAP6	57	34	65	61	67	51
AGAP7P	170	155	154	116	138	119
AGAP9	16	19	10	5	13	3
AGBL1	6	0	0	2	0	0
AGBL1-AS1	0	0	0	0	0	0
AGBL2	3	8	5	4	4	1
AGBL3	110	151	138	84	119	96
AGBL4	39	41	56	56	54	52
AGBL4-AS1	1	8	2	2	2	6
AGBL4-IT1	0	0	0	0	0	0
AGBL5	561	658	659	462	521	477
AGBL5-AS1	9	7	4	1	7	0
AGER	3	1	14	4	6	4
AGFG1	5912	5924	6542	6355	6393	5525
AGFG2	395	473	448	335	335	409
AGGF1	5044	4818	5288	5014	5110	4369
AGK	59	55	57	60	78	59
AGL	26637	22238	27406	30966	30881	25706
AGMAT	85	107	130	61	98	95
AGMO	8	4	1	1	2	1
AGO1	23008	25425	25614	21890	23594	20453
AGO2	5177	5595	5848	4569	5107	4725
AGO3	515	645	617	479	536	561
AGO4	2201	2702	2503	2028	2210	1943
AGPAT1	67	91	82	56	73	71
AGPAT2	2586	2491	2969	2068	2360	2409
AGPAT3	693	810	838	784	742	852
AGPAT4	1565	1405	1590	1445	1500	1433
AGPAT4-IT1	135	106	126	83	69	87
AGPAT5	2351	2519	2492	2323	2136	1909
AGPS	3872	4290	4166	3961	3914	3397
AGR2	0	0	0	0	0	0
AGR3	0	0	0	0	0	0
AGRN	2298	2461	2535	1768	2103	2190
AGRP	0	0	1	0	0	0
AGT	0	9	0	0	5	0
AGTPBP1	2913	3292	3082	3094	2818	2517
AGTR1	12	6	5	19	12	10
AGTR2	0	0	0	0	0	0
AGTRAP	2623	2927	2825	2045	2457	2064
AGXT	0	0	0	0	0	0
AGXT2	0	0	0	0	0	0
AHCTF1	5834	6236	6432	5766	5734	4943
AHCTF1P1	8843	9996	9792	8304	8868	7523
AHCY	15664	16500	16951	14072	15890	13927
AHCYL1	8924	10856	9982	8914	8572	7808
AHCYL2	2254	2527	2333	2191	2242	2025
AHDC1	257	378	260	245	230	276
AHI1	156	172	164	167	144	144
AHNAK	61213	89057	75255	58001	56867	52937
AHNAK2	847	1432	1202	653	652	652
AHR	317	328	380	331	291	283
AHRR	0	0	1	0	0	0
AHSA1	4460	4321	4638	4156	4407	4398
AHSA2P	1283	1577	1412	1180	1112	1121
AHSG	1	4	0	0	0	1
AHSP	0	0	0	1	0	0
AICDA	44	61	51	72	76	76
AIDA	1517	1746	1815	1481	1559	1289
AIF1	0	0	0	0	0	0
AIF1L	11795	14070	12927	11210	12137	11125
AIFM1	1861	1867	1883	1696	1956	1701
AIFM2	381	276	393	274	386	350
AIFM3	46	79	64	39	51	73
AIG1	440	499	500	540	496	432
AIM2	31	51	40	60	38	55
AIMP1	4000	4257	4160	4258	4223	3556
AIMP2	1923	2075	2114	1898	2023	1890
AIP	1729	2046	1888	1326	1770	1674
AIPL1	1	12	11	5	6	6
AIRE	441	390	461	379	341	463
AIRN	1	0	0	1	1	0
AJAP1	145	167	134	137	159	139
AJM1	14	10	13	7	8	22
AJUBA	2440	3198	2626	2149	2122	2094
AK1	221	248	276	190	287	209
AK2	8661	10139	9255	7940	8746	7525
AK3	1624	2063	1993	1831	1593	1330
AK4	15245	11512	16232	17851	19549	17522
AK5	171	153	186	122	183	137
AK6	0	0	0	0	0	0
AK7	78	61	51	60	57	45
AK8	5	3	16	9	5	4
AK9	24	7	19	21	12	20
AKAIN1	1	0	0	1	0	1
AKAP1	11215	10014	12139	10703	12511	11734
AKAP10	2627	2888	2794	2343	2514	2097
AKAP11	2426	2524	2877	2469	2559	2091
AKAP12	53091	54295	57865	51540	55534	52482
AKAP13	3354	3695	4101	3214	3496	3282
AKAP14	0	1	3	6	0	1
AKAP17A	0	0	0	0	0	0
AKAP3	807	688	850	756	876	774
AKAP4	1	1	0	0	1	0
AKAP5	342	386	405	322	382	343
AKAP6	38	31	39	49	44	46
AKAP7	412	466	408	356	405	310
AKAP8	3318	2965	3479	3258	3704	3762
AKAP8L	2306	2479	2451	2209	2263	2510
AKAP9	3315	3892	4077	3691	3681	3121
AKIP1	964	1406	1087	838	942	888
AKIRIN1	15999	17347	17361	16385	16139	15559
AKIRIN2	2118	2225	2086	1862	1929	1985
AKNA	3367	3917	3818	2470	3154	2948
AKNAD1	2	5	4	11	3	10
AKR1A1	8011	9022	7795	6674	7548	6975
AKR1B1	1157	1169	1128	1238	1131	1219
AKR1B10	1	0	1	0	0	2
AKR1B15	1	0	1	0	0	0
AKR1C1	5	6	3	9	1	11
AKR1C2	0	0	0	0	0	0
AKR1C3	0	1	0	0	0	0
AKR1C4	0	0	0	0	0	0
AKR1C6P	0	0	0	0	0	0
AKR1C8P	0	0	0	0	0	0
AKR1D1	1	0	1	7	1	5
AKR1E2	53	57	54	27	39	24
AKR7A2	1410	1687	1594	1384	1444	1518
AKR7A2P1	8	20	11	7	14	7
AKR7A3	22	24	13	15	7	20
AKR7L	4	6	6	2	4	5
AKT1	2981	3151	3310	2735	3067	3131
AKT1S1	1613	1372	1754	1600	1717	1759
AKT2	4087	4175	4276	3464	4101	4168
AKT3	0	1	1	0	0	0
AKTIP	621	635	738	786	712	681
ALAD	2302	2318	2280	1989	2276	2313
ALAS1	2045	2022	2252	2396	2273	2340
ALAS2	0	0	0	0	3	0
ALB	1	1	9	1	2	1
ALCAM	38	30	41	24	30	27
ALDH16A1	2599	2663	2832	2271	2728	2559
ALDH18A1	3855	4778	4304	3680	4114	3574
ALDH1A1	17	30	16	36	12	6
ALDH1A2	4	2	7	8	5	5
ALDH1A3	863	751	1078	873	735	639
ALDH1B1	2936	2815	3024	2506	3041	2816
ALDH1L1	63	62	76	48	47	41
ALDH1L1-AS1	0	0	0	0	0	0
ALDH1L1-AS2	0	0	0	0	2	0
ALDH1L2	1951	2428	2203	1629	1723	1431
ALDH2	5215	5727	5375	5049	5364	4797
ALDH3A1	5	3	1	1	4	1
ALDH3A2	6294	6903	6553	5639	6038	5701
ALDH3B1	18	21	26	28	8	35
ALDH3B2	28	27	50	58	49	71
ALDH4A1	2628	2650	2722	2356	2519	2590
ALDH5A1	213	203	243	244	205	215
ALDH6A1	1356	1617	1438	1382	1322	1039
ALDH7A1	978	1074	1177	957	1036	935
ALDH8A1	3	3	8	3	1	4
ALDH9A1	1279	1432	1427	1496	1399	1279
ALDOA	2882	3036	2924	2232	2624	2520
ALDOB	0	0	0	0	0	0
ALDOC	5060	7883	5655	3468	3627	3273
ALG1	769	807	877	751	872	780
ALG10	911	1019	1077	968	925	760
ALG10B	783	930	884	856	739	604
ALG11	829	823	938	871	921	799
ALG12	1528	1664	1876	1477	1629	1674
ALG13	2085	1866	2239	1789	1643	1434
ALG14	331	278	313	352	361	341
ALG14-AS1	0	0	0	0	0	0
ALG1L	51	39	59	61	66	55
ALG1L2	31	41	42	16	44	48
ALG1L9P	106	120	116	66	111	68
ALG2	4898	4858	5346	4778	5132	4730
ALG3	743	805	757	639	769	756
ALG5	536	478	484	565	533	464
ALG6	907	868	960	916	980	860
ALG8	721	697	741	836	761	761
ALG9	965	1081	1126	1070	1044	1014
ALK	3	1	1	0	2	1
ALKAL1	1	6	1	2	1	1
ALKAL2	4	5	0	0	5	1
ALKBH1	1885	1823	1868	1781	1893	1648
ALKBH2	2435	2491	2358	2105	2282	2271
ALKBH3	459	589	458	447	508	423
ALKBH3-AS1	0	1	0	0	0	0
ALKBH4	1416	1618	1591	1194	1409	1471
ALKBH5	9943	10725	10678	9427	10146	10287
ALKBH6	190	234	175	198	181	207
ALKBH7	5355	5876	5630	4407	5159	5254
ALKBH8	990	925	1038	1009	1060	904
ALLC	1	1	2	0	1	2
ALMS1	6244	6788	6957	5762	6355	5308
ALMS1-IT1	426	623	493	402	366	265
ALMS1P1	2	0	0	1	0	0
ALOX12	55	103	77	71	90	84
ALOX12-AS1	57	44	47	45	53	40
ALOX12B	0	4	4	0	2	0
ALOX12P2	4	2	6	6	6	19
ALOX15	8	9	2	11	3	4
ALOX15B	2	10	9	6	3	4
ALOX15P1	5	5	1	3	1	1
ALOX5	0	0	0	0	0	0
ALOX5AP	0	0	0	0	0	0
ALOXE3	2	3	9	16	4	7
ALPG	66171	77712	73091	55406	62292	60496
ALPI	25	50	38	36	35	29
ALPK1	39	38	25	34	18	20
ALPK2	63	98	110	95	63	56
ALPK3	121	137	153	117	104	151
ALPL	2367	2294	2788	2087	2247	2139
ALPP	5706	6628	7216	4687	5324	5365
ALS2	2752	2870	2955	2639	2754	2393
ALS2CL	400	443	394	351	338	309
ALX1	177	176	155	178	132	135
ALX3	0	0	0	0	0	0
ALX4	6	1	1	1	1	0
ALYREF	6286	6028	6845	6753	6900	6900
AMACR	81	101	96	71	107	77
AMBN	10	31	20	33	14	24
AMBP	0	1	0	0	0	0
AMBRA1	5838	5807	6229	5217	6160	5527
AMD1	17309	16417	18015	18826	19140	16896
AMDHD1	4	7	2	3	1	4
AMDHD2	1991	1736	1945	1582	1874	2115
AMELX	0	0	0	0	0	0
AMELY	0	0	0	0	0	0
AMER1	1876	2012	2131	1734	1903	1594
AMER2	24	34	41	24	14	24
AMER3	7	8	25	24	15	21
AMFR	3279	3537	3411	3223	3276	3138
AMH	36	23	40	28	42	67
AMHR2	14	10	27	25	11	28
AMIGO1	250	231	266	273	296	276
AMIGO2	60	36	72	71	73	78
AMIGO3	435	422	438	346	464	430
AMMECR1	2655	2538	2924	2457	2615	2163
AMMECR1L	2702	2772	2970	2515	2582	2424
AMN	522	660	487	350	399	397
AMN1	296	415	394	294	301	201
AMOT	1911	2208	2334	2491	2314	2221
AMOTL1	1087	1344	1455	1410	1359	1497
AMOTL2	3059	3724	3350	3299	3388	3461
AMPD1	1	1	0	0	0	3
AMPD2	765	801	749	595	676	682
AMPD3	349	294	354	358	315	305
AMPH	25	7	12	19	25	6
AMT	1678	1897	1646	1342	1667	1393
AMTN	0	0	0	0	0	0
AMY1A	0	0	0	0	0	0
AMY1B	0	0	0	0	0	0
AMY1C	0	0	0	0	0	0
AMY2A	0	1	0	0	0	1
AMY2B	170	170	154	104	117	125
AMZ1	222	237	229	150	232	182
AMZ2	2998	3443	3244	2950	2994	2502
AMZ2P1	385	450	462	363	386	389
ANAPC1	4711	4857	5163	4595	4599	4260
ANAPC10	707	723	708	745	648	558
ANAPC11	2891	2953	3224	2639	2972	3130
ANAPC13	2031	2049	2291	2507	2485	2289
ANAPC15	1413	1180	1382	1227	1534	1395
ANAPC16	3587	4176	4083	3342	3559	3122
ANAPC1P1	1	0	2	1	0	1
ANAPC1P2	299	383	319	345	282	482
ANAPC1P4	10	8	14	7	11	11
ANAPC1P6	0	0	0	0	0	0
ANAPC2	671	606	681	598	739	735
ANAPC4	1420	1459	1569	1434	1483	1306
ANAPC5	4752	4929	4983	4361	4580	4525
ANAPC7	4137	4159	4261	3926	4063	3746
ANG	13	12	14	11	16	21
ANGEL1	1794	2120	2124	1530	1681	1496
ANGEL2	2254	2135	2468	2179	2375	2027
ANGPT1	485	420	470	471	508	401
ANGPT2	0	0	3	3	0	0
ANGPT4	210	170	345	320	256	457
ANGPTL1	2	0	0	0	0	0
ANGPTL2	0	6	3	3	3	4
ANGPTL3	0	0	2	0	0	0
ANGPTL4	37	56	43	12	21	21
ANGPTL5	0	0	0	1	1	0
ANGPTL6	7	12	5	4	8	6
ANGPTL7	6	5	6	7	2	6
ANGPTL8	0	0	0	0	0	0
ANHX	7	3	8	3	2	5
ANK1	488	363	505	379	494	458
ANK2	1188	854	1323	1073	1319	1080
ANK3	2720	2235	2783	2812	2881	2480
ANKAR	60	43	61	64	70	45
ANKDD1A	26	38	38	26	27	25
ANKDD1B	324	312	340	364	396	364
ANKEF1	518	480	500	569	560	508
ANKFN1	1	4	1	1	2	3
ANKFY1	3588	3319	3941	3654	3848	3628
ANKH	281	222	237	229	292	254
ANKHD1	384	453	493	399	402	398
ANKHD1-EIF4EBP3	4	1	3	2	8	1
ANKIB1	3773	3775	4257	4010	3994	3561
ANKK1	1	1	0	0	3	2
ANKLE1	268	303	307	243	257	187
ANKLE2	5574	5390	6091	5640	6006	5802
ANKMY1	253	259	252	221	234	289
ANKMY2	1114	1497	1226	1125	1070	989
ANKRA2	932	1019	1010	856	925	765
ANKRD1	82	99	113	122	127	142
ANKRD10	4106	3664	4448	4142	4600	4351
ANKRD11	3980	3754	4514	3409	3865	4026
ANKRD12	2606	3263	3280	2872	2782	2209
ANKRD13A	4695	5618	5019	4489	4589	4295
ANKRD13B	83	131	74	80	66	77
ANKRD13C	3108	3433	3535	3188	3267	2882
ANKRD13D	414	478	392	358	398	375
ANKRD16	364	421	429	365	394	445
ANKRD17	7049	7030	7561	7159	7361	6273
ANKRD18A	18	14	7	12	4	5
ANKRD18B	139	136	146	111	123	115
ANKRD18CP	1393	1238	1603	1202	1242	976
ANKRD18DP	0	0	0	0	0	0
ANKRD19P	157	181	169	142	118	78
ANKRD2	42	47	28	37	40	40
ANKRD20A1	3	1	5	1	0	1
ANKRD20A11P	1	0	1	1	5	0
ANKRD20A12P	15	15	4	14	17	10
ANKRD20A19P	1	1	0	0	1	0
ANKRD20A4-ANKRD20A20P	1	1	2	1	3	0
ANKRD20A5P	5	1	3	5	6	11
ANKRD20A8P	0	0	0	0	0	0
ANKRD20A9P	0	0	0	0	0	0
ANKRD22	0	0	1	0	0	0
ANKRD23	98	109	114	120	108	111
ANKRD24	297	374	307	244	303	273
ANKRD26	1501	1416	1747	1413	1457	1175
ANKRD26P1	491	309	409	460	495	384
ANKRD26P3	1	0	6	2	2	1
ANKRD27	1521	1971	1655	1465	1393	1215
ANKRD28	3995	4010	5084	4094	3968	3587
ANKRD29	0	0	4	1	0	0
ANKRD30A	2	0	1	0	0	1
ANKRD30B	0	0	0	0	0	0
ANKRD30BL	3	1	4	0	1	1
ANKRD30BP2	0	0	0	0	0	0
ANKRD30BP3	0	0	0	0	0	0
ANKRD31	12	16	15	11	5	19
ANKRD33	90	84	88	70	45	56
ANKRD33B	960	1196	1181	1023	948	999
ANKRD34A	59	43	59	49	53	63
ANKRD34B	4	3	3	6	5	2
ANKRD34C	0	0	0	0	0	0
ANKRD34C-AS1	0	0	0	0	0	0
ANKRD35	9	18	12	10	13	8
ANKRD36	359	327	424	277	325	284
ANKRD36B	681	695	675	583	617	523
ANKRD36BP1	0	0	0	0	0	0
ANKRD36BP2	14	2	3	5	7	4
ANKRD36C	128	125	139	62	86	86
ANKRD37	365	791	378	304	314	303
ANKRD39	449	453	468	420	472	465
ANKRD40	5002	5030	5616	5056	5410	4995
ANKRD40CL	0	0	1	0	0	2
ANKRD42	956	1154	1048	927	965	843
ANKRD44	5	11	5	10	5	12
ANKRD44-AS1	0	1	0	0	0	0
ANKRD44-IT1	0	0	0	0	0	2
ANKRD45	263	197	245	326	437	377
ANKRD46	1524	1932	1784	1682	1648	1316
ANKRD49	1419	1545	1375	1492	1368	1190
ANKRD50	4917	5410	5421	4982	5123	4511
ANKRD52	584	605	708	490	585	559
ANKRD53	1	3	1	0	3	1
ANKRD54	1375	1492	1605	1332	1524	1404
ANKRD55	483	438	533	459	458	458
ANKRD6	395	368	480	519	477	506
ANKRD60	0	0	0	0	0	0
ANKRD61	3	4	6	2	4	0
ANKRD62	28	34	28	29	21	30
ANKRD62P1-PARP4P3	1	5	1	1	0	5
ANKRD63	2	9	4	6	2	3
ANKRD65	41	38	67	50	38	56
ANKRD66	0	0	0	0	0	0
ANKRD7	1	0	0	0	1	0
ANKRD9	4092	4257	3822	3838	3871	4624
ANKS1A	1814	1870	1976	1599	1880	1808
ANKS1B	3	1	0	1	0	0
ANKS3	540	701	619	489	482	489
ANKS4B	4	3	7	10	12	1
ANKS6	1017	1027	1093	861	892	998
ANKUB1	0	0	1	0	0	1
ANKZF1	2163	2754	2435	1828	1987	1923
ANLN	8781	8928	9755	9327	9697	8249
ANO1	26	33	34	45	52	65
ANO10	2117	2893	2459	2205	2210	2062
ANO2	176	136	156	135	196	177
ANO3	0	0	0	1	0	1
ANO3-AS1	0	0	0	0	0	0
ANO4	4	1	1	3	2	1
ANO5	230	235	316	209	268	218
ANO6	5437	6369	6472	6035	6039	5378
ANO7	70	66	67	57	50	68
ANO8	445	515	505	510	422	503
ANO9	74	130	87	58	77	70
ANOS1	280	370	342	349	335	323
ANP32A	4208	4947	4709	4099	4375	3664
ANP32A-IT1	52	47	54	25	32	48
ANP32AP1	1215	1361	1280	1127	1192	919
ANP32B	1579	1541	1525	1543	1337	1156
ANP32C	1005	1167	1130	1029	1040	870
ANP32D	30	26	42	35	27	36
ANP32E	16761	19178	18054	16555	16860	13257
ANPEP	161	184	195	213	194	178
ANTKMT	1817	1805	1866	1657	1871	2136
ANTXR1	13	6	12	2	6	4
ANTXR2	905	665	853	911	1034	919
ANTXRL	0	0	2	0	0	0
ANTXRLP1	0	0	0	0	0	0
ANXA1	886	1213	1295	1450	924	1130
ANXA10	0	0	0	0	0	0
ANXA11	2765	3230	3060	2674	3027	2986
ANXA13	0	0	0	0	0	0
ANXA2	12551	13305	13169	13015	13242	12955
ANXA2P1	883	1094	1049	840	912	938
ANXA2P2	45336	50020	46590	42849	46460	43124
ANXA2P3	317	379	315	334	298	335
ANXA2R	67	94	105	79	93	72
ANXA3	2644	2834	2698	2954	2888	2701
ANXA4	1394	1369	1404	1482	1418	1108
ANXA5	4120	4843	4725	4579	4650	4280
ANXA6	2268	2447	2284	2043	2343	2131
ANXA7	4970	5637	5389	5039	5366	4557
ANXA8	39	54	50	52	32	68
ANXA8L1	63	78	63	77	55	88
ANXA9	25	15	25	16	16	20
AOAH	1	1	1	1	0	1
AOAH-IT1	0	0	1	0	0	0
AOC1	0	0	1	0	1	0
AOC2	323	305	289	190	270	266
AOC3	136	184	184	128	164	128
AOC4P	9	5	3	1	7	6
AOPEP	1951	1841	2045	1592	1921	1663
AOX1	23	11	13	5	10	14
AOX3P-AOX2P	0	2	0	1	0	0
AP1AR	2413	2667	2710	2506	2635	2007
AP1B1	4874	4913	4999	4297	5164	5014
AP1B1P1	0	0	0	0	0	0
AP1G1	5656	5557	6368	5976	6409	5539
AP1G2	1268	1278	1328	1067	1298	1118
AP1M1	417	425	513	416	519	522
AP1M2	4806	5224	5119	4251	4779	4911
AP1S1	6103	6891	6271	5166	6174	5413
AP1S2	902	1128	1022	943	1043	733
AP1S3	136	120	134	187	129	143
AP2A1	1990	2090	2251	1695	2038	1877
AP2A2	439	416	391	356	344	382
AP2B1	19305	21279	20337	19194	20200	17454
AP2M1	12770	12370	12908	11297	13037	12017
AP2S1	3850	3884	3806	3489	3995	3914
AP3B1	4048	3901	4356	4280	4115	3746
AP3B2	128	183	140	117	115	113
AP3D1	4485	4139	4559	4267	4972	5178
AP3M1	2492	2654	2689	2668	2605	2449
AP3M2	2421	2956	2538	2053	2096	1758
AP3S1	2801	3211	2984	2835	2823	2568
AP3S2	44	40	46	29	41	31
AP4B1	805	770	856	794	880	847
AP4B1-AS1	12	13	8	4	8	7
AP4E1	2978	2965	3391	3353	3277	2753
AP4M1	578	588	620	544	615	619
AP4S1	594	505	722	635	652	645
AP5B1	2356	2126	2682	2216	2546	2768
AP5M1	6654	5135	6780	6938	7354	6068
AP5S1	727	611	739	730	822	804
AP5Z1	1357	1191	1539	1233	1377	1435
APAF1	1752	2170	1929	1741	1626	1576
APBA1	5	3	0	0	2	1
APBA2	69	73	69	39	78	63
APBA3	1231	1287	1204	1069	1294	1236
APBB1	178	194	201	160	225	207
APBB1IP	1	2	7	15	4	5
APBB2	776	883	991	810	808	803
APBB3	254	244	228	185	166	169
APC	2053	2155	2544	2134	2323	2106
APC2	135	120	94	100	69	122
APCDD1	61	21	60	54	61	79
APCDD1L	0	0	0	0	0	0
APCDD1L-DT	2	1	0	2	3	1
APCS	0	0	0	0	0	0
APEH	3167	3615	3285	2611	2900	2631
APELA	6467	5560	6854	7129	7298	6569
APEX1	12845	13397	13266	12447	14023	12727
APEX2	2488	2991	2661	2261	2651	2486
APH1A	5675	6234	5872	5245	5573	4961
APH1B	13	26	24	9	22	19
API5	9127	10166	10091	9669	9974	8585
APIP	761	795	835	744	793	722
APLF	147	110	120	102	114	110
APLN	0	3	0	0	2	0
APLNR	137	162	106	144	198	144
APLP1	584	711	714	441	559	495
APLP2	19814	21279	21744	21478	20980	20309
APMAP	3368	3424	3695	3355	3665	3494
APOA1	235	675	338	459	249	576
APOA1-AS	0	0	0	0	0	0
APOA2	40	87	41	79	59	50
APOA4	0	8	1	2	1	6
APOA5	0	2	1	1	1	0
APOB	32	37	26	102	60	27
APOBEC1	0	0	0	2	1	0
APOBEC2	152	176	195	276	208	259
APOBEC3A	4	0	0	0	1	0
APOBEC3A_B	0	0	0	0	0	0
APOBEC3B	92	112	99	75	106	79
APOBEC3B-AS1	8	6	3	7	10	7
APOBEC3C	1719	1816	1858	1567	1668	1470
APOBEC3D	1449	1455	1437	1234	1512	1315
APOBEC3F	1171	1374	1381	1176	1236	1163
APOBEC3G	1861	2013	2024	1357	1633	1382
APOBEC3H	85	88	77	65	53	67
APOBEC4	0	0	0	0	0	0
APOBR	93	67	102	89	101	134
APOC1	2233	2275	2228	2117	2451	2234
APOC1P1	70	47	68	76	87	49
APOC2	0	0	0	0	0	0
APOC3	4	4	3	1	0	1
APOC4	0	0	0	0	0	0
APOC4-APOC2	1	0	0	1	1	0
APOD	1	2	0	1	1	5
APOE	28600	27477	29236	30324	30251	37067
APOF	0	2	0	2	2	1
APOH	0	0	0	0	0	0
APOL1	60	93	92	81	69	112
APOL2	126	149	170	156	185	224
APOL3	1	1	1	1	2	1
APOL4	4	1	2	4	2	8
APOL5	0	0	0	0	0	0
APOL6	1264	1857	2260	2134	1665	2138
APOLD1	40	49	47	42	39	34
APOM	0	0	0	0	0	0
APOO	539	574	592	618	576	505
APOOL	1232	1479	1468	1098	1340	1014
APOOP5	134	170	117	124	144	136
APP	4997	6347	6144	5319	4722	4617
APPBP2	579	698	779	617	618	610
APPL1	6339	7681	7573	6670	6516	5448
APPL2	298	269	393	357	328	313
APRT	4903	5249	5255	4165	4969	4649
APTR	289	270	336	236	264	207
APTX	2412	2726	2763	2324	2510	2227
AQP1	39	40	73	13	13	20
AQP10	0	4	1	0	0	2
AQP11	197	201	218	182	212	192
AQP12A	0	0	0	0	0	0
AQP12B	0	0	0	0	0	0
AQP2	0	0	1	0	1	0
AQP3	2523	2500	2573	2427	2425	2254
AQP4	6	13	7	3	1	1
AQP4-AS1	2	1	1	1	8	3
AQP5	37	58	46	17	56	37
AQP6	0	0	0	0	0	1
AQP7	2	5	14	3	5	2
AQP7P1	0	0	1	0	0	0
AQP7P3	1	0	0	0	1	0
AQP8	1	0	0	0	0	1
AQP9	0	0	0	0	0	1
AQR	7362	7765	7639	7447	7444	6713
AR	4	3	15	7	1	6
ARAF	1528	1594	1665	1429	1627	1456
ARAP1	1338	1203	1483	975	1498	1322
ARAP1-AS2	2	0	0	0	0	0
ARAP2	15	12	13	33	15	18
ARAP3	140	155	161	101	123	107
ARC	79	53	119	100	70	85
ARCN1	8894	9999	9624	9320	9097	8043
AREG	1	0	3	1	1	2
AREL1	2923	2589	3208	3099	3159	3055
ARF1	21631	24055	23601	21513	23011	23441
ARF3	22924	23922	24133	21661	23953	21265
ARF4	6877	7966	7445	7360	7261	6586
ARF4-AS1	55	79	85	48	54	66
ARF5	2677	3141	2820	2435	2675	2516
ARF6	14273	15575	15649	15444	15218	14773
ARFGAP1	5585	5668	5734	4794	5420	5481
ARFGAP2	5504	5898	5857	4997	5696	5241
ARFGAP3	2052	2474	2314	1907	1889	1426
ARFGEF1	11182	11021	12204	11817	11735	10336
ARFGEF2	7096	6868	7778	7356	7515	6522
ARFGEF3	990	1125	1278	824	1044	795
ARFIP1	4963	5467	5636	5294	5361	4387
ARFIP2	1778	1930	1785	1682	1827	1772
ARFRP1	1786	1865	1925	1468	1668	1719
ARG1	6	4	0	5	7	6
ARG2	751	675	833	815	829	679
ARGFX	154	126	165	167	181	177
ARGFXP2	0	0	0	0	0	0
ARGLU1	5480	5163	6101	5487	5418	5441
ARHGAP1	3892	4325	4266	3460	4297	3860
ARHGAP10	564	565	601	596	671	759
ARHGAP11A	213	222	218	168	231	217
ARHGAP11A-SCG5	0	0	0	0	0	0
ARHGAP11B	31	28	39	25	28	28
ARHGAP12	4052	4065	4647	4173	4469	3770
ARHGAP15	0	0	0	0	0	0
ARHGAP17	559	535	619	551	508	631
ARHGAP18	1652	1818	1761	1811	1759	1488
ARHGAP19	8188	10277	8550	7202	7581	6265
ARHGAP19-SLIT1	0	0	1	0	0	0
ARHGAP20	3	3	2	1	2	5
ARHGAP21	5692	5503	6004	5498	5967	5411
ARHGAP22	40	33	27	20	39	61
ARHGAP22-IT1	1	0	0	0	0	1
ARHGAP23	15	12	6	0	11	1
ARHGAP24	36	39	84	64	44	85
ARHGAP25	10	7	12	12	9	3
ARHGAP26	178	146	218	200	167	196
ARHGAP26-AS1	0	0	0	0	0	0
ARHGAP26-IT1	0	0	1	0	0	0
ARHGAP27	26	31	32	32	31	32
ARHGAP27P1	154	198	226	180	149	225
ARHGAP27P1-BPTFP1-KPNA2P3	80	103	141	132	88	123
ARHGAP27P2	2	4	5	4	7	6
ARHGAP28	445	445	528	555	500	506
ARHGAP29	1448	2488	1836	1811	1652	1452
ARHGAP30	81	53	101	91	54	78
ARHGAP31	1054	674	909	1046	1225	1196
ARHGAP31-AS1	33	32	36	10	38	32
ARHGAP32	951	1209	1187	996	1062	981
ARHGAP33	106	144	128	60	66	82
ARHGAP35	2067	2149	2083	1812	2039	1863
ARHGAP36	1	0	2	0	5	0
ARHGAP39	430	370	435	336	419	419
ARHGAP4	136	162	122	93	111	120
ARHGAP40	4	14	7	7	3	3
ARHGAP42	10439	11395	10870	10944	10978	9866
ARHGAP42-AS1	5	6	7	2	7	7
ARHGAP44	343	301	438	319	335	345
ARHGAP45	2768	3217	3119	2260	2359	2719
ARHGAP5	14566	16954	16654	14637	15036	12738
ARHGAP5-AS1	47	64	41	43	50	35
ARHGAP6	19	5	33	32	34	17
ARHGAP8	7	7	14	2	4	5
ARHGAP9	17	13	12	8	25	15
ARHGDIA	2817	2889	3257	2634	3190	3091
ARHGDIB	214	257	205	246	216	308
ARHGDIG	156	203	171	115	144	135
ARHGEF1	645	687	691	555	592	671
ARHGEF10	0	0	0	0	0	0
ARHGEF10L	171	112	132	108	120	120
ARHGEF11	3323	2930	3602	3404	3727	3591
ARHGEF12	6686	7275	7140	6952	7237	6389
ARHGEF15	84	105	74	59	65	70
ARHGEF16	3450	3528	3586	2891	3406	3667
ARHGEF17	960	1244	1037	786	799	833
ARHGEF18	6205	7085	6756	5419	5867	5967
ARHGEF19	159	156	186	154	158	169
ARHGEF2	2447	3445	2737	1957	2186	2018
ARHGEF25	441	522	458	270	291	263
ARHGEF26	0	0	0	0	0	0
ARHGEF26-AS1	0	1	0	0	1	0
ARHGEF28	6	4	3	4	8	7
ARHGEF3	374	437	498	445	429	363
ARHGEF3-AS1	0	0	0	0	0	0
ARHGEF33	20	19	40	42	19	54
ARHGEF34P	147	145	139	121	114	144
ARHGEF35	598	653	740	616	665	651
ARHGEF35-AS1	0	0	0	0	0	0
ARHGEF37	9	10	17	6	13	24
ARHGEF38	120	110	83	109	103	84
ARHGEF38-IT1	4	12	5	4	6	5
ARHGEF39	841	781	877	782	916	745
ARHGEF4	191	197	223	144	139	118
ARHGEF40	82	146	98	80	90	93
ARHGEF5	358	351	371	289	367	329
ARHGEF6	3	3	4	1	4	3
ARHGEF7	2341	2274	2394	2153	2273	2113
ARHGEF7-AS1	0	0	0	0	0	0
ARHGEF7-AS2	1	0	0	1	0	0
ARHGEF9	265	326	319	309	267	281
ARHGEF9-IT1	2	2	2	0	0	2
ARID1A	1755	1568	1949	1699	1709	1987
ARID1B	1397	1288	1651	1465	1535	1573
ARID2	3427	3554	3853	3377	3737	3080
ARID3A	12164	13054	14009	12108	12565	12774
ARID3B	3408	3389	3662	3086	3475	3349
ARID3C	1	2	3	1	2	5
ARID4A	832	950	1049	872	909	679
ARID4B	2223	2518	2735	2320	2339	2041
ARID5A	289	296	308	209	264	288
ARID5B	109	126	194	204	244	213
ARIH1	6836	7474	7421	6978	7170	6413
ARIH2	10269	10306	10198	9615	10525	9434
ARIH2OS	105	114	121	95	121	109
ARL1	5638	6668	5949	6017	5750	4910
ARL10	146	188	216	115	141	117
ARL11	497	465	457	367	445	424
ARL13A	0	0	0	0	0	0
ARL13B	465	481	476	471	475	358
ARL14	0	0	5	0	2	1
ARL14EP	1006	1109	1155	1041	994	927
ARL14EPL	0	0	4	1	1	0
ARL15	487	497	458	525	519	540
ARL16	1366	1632	1621	1255	1553	1399
ARL17A	10	7	5	2	8	4
ARL17B	2	2	1	7	3	2
ARL2	2080	2545	2281	1742	2270	2169
ARL2-SNX15	17	18	11	15	20	12
ARL2BP	1691	1775	1818	1674	1814	1577
ARL3	262	267	259	256	261	284
ARL4A	608	622	666	621	644	519
ARL4C	984	1176	1254	1479	1256	1461
ARL4D	1302	1599	1570	1161	1370	1261
ARL5A	7291	7679	8014	7615	7800	6209
ARL5B	6287	6963	7194	6606	7134	5463
ARL5C	1	2	7	0	1	7
ARL6	164	136	122	151	144	114
ARL6IP1	22514	22193	24317	24323	24970	21240
ARL6IP4	6377	6550	6400	5402	6068	6314
ARL6IP5	1107	1512	1376	1341	1267	1147
ARL6IP6	3110	3070	3523	3369	3212	3101
ARL8A	1453	1614	1554	1214	1511	1141
ARL8B	10773	10901	13443	11567	11579	10279
ARL9	0	7	11	5	14	5
ARLNC1	15	14	16	18	8	9
ARMC1	9598	11038	10129	9688	9855	8042
ARMC10	697	666	533	744	656	836
ARMC12	6	10	3	4	2	5
ARMC2	111	105	93	120	128	95
ARMC2-AS1	0	0	0	0	0	1
ARMC3	10	7	10	7	4	3
ARMC4	0	0	2	0	0	0
ARMC4P1	0	0	0	0	1	0
ARMC5	598	549	607	513	655	588
ARMC6	4128	3611	4232	3586	4810	4513
ARMC7	606	537	610	497	578	555
ARMC8	2727	2983	3190	2892	2925	2503
ARMC9	972	880	1021	882	1064	1058
ARMCX1	630	798	703	627	699	605
ARMCX2	745	791	797	624	832	717
ARMCX3	1304	1671	1599	1379	1203	1311
ARMCX4	139	161	138	90	120	111
ARMCX5	1503	1643	1502	1092	1313	1110
ARMCX5-GPRASP2	139	144	143	135	120	120
ARMCX6	87	132	118	93	82	77
ARMH1	10	16	8	16	12	10
ARMH2	0	0	0	0	2	0
ARMH3	1783	1815	1710	1492	1835	1506
ARMH4	172	261	235	169	176	144
ARMS2	0	0	0	0	0	0
ARMT1	33220	30686	33895	34956	37118	30285
ARNT	1958	2149	2201	2039	2126	1909
ARNT2	3	2	5	3	3	3
ARNTL	55	58	69	60	74	35
ARNTL2	982	1120	1132	1316	1228	1188
ARNTL2-AS1	0	0	0	0	0	0
ARPC1A	3576	3589	3832	3748	3597	3353
ARPC1B	8564	8707	9225	7740	8911	8581
ARPC2	3821	4181	4159	4489	4119	3827
ARPC3	2639	2919	2817	2875	2769	2629
ARPC4	6245	6341	7666	6351	7350	7236
ARPC4-TTLL3	0	0	0	0	0	0
ARPC5	10611	12621	12261	11542	11898	10685
ARPC5L	2823	2819	3072	3020	3106	3311
ARPIN	513	493	522	481	607	537
ARPIN-AP3S2	0	0	0	0	0	0
ARPP19	18421	18354	20483	20131	20220	17386
ARPP21	0	0	0	0	0	0
ARR3	0	0	0	0	0	2
ARRB1	3006	2299	3411	3385	3423	3687
ARRB2	326	464	449	290	278	285
ARRDC1	1013	1367	1225	861	953	993
ARRDC1-AS1	800	864	821	672	768	839
ARRDC2	3351	3584	3474	2800	3329	3216
ARRDC3	7404	11362	8904	7056	7186	5466
ARRDC3-AS1	60	46	80	75	79	51
ARRDC4	2127	3180	2541	1917	1859	1394
ARRDC5	1	7	4	0	1	1
ARSA	197	239	230	181	194	188
ARSB	330	268	404	385	376	425
ARSD	384	424	488	379	421	404
ARSD-AS1	0	4	0	0	2	1
ARSF	4	10	5	11	13	13
ARSG	286	329	325	203	277	229
ARSH	0	1	3	2	2	0
ARSI	3402	3131	3341	2830	3564	3773
ARSJ	5	0	0	1	3	1
ARSK	150	193	193	126	162	144
ARSL	28	32	32	47	72	41
ART1	62	57	38	20	63	35
ART3	2	0	0	0	4	2
ART4	43	65	62	78	51	84
ART5	1170	1044	1151	942	1203	1172
ARTN	90	141	109	79	94	93
ARV1	274	291	346	370	370	302
ARVCF	405	420	442	345	359	353
ARX	43	21	46	99	123	128
AS-PTPRE	0	0	0	0	0	0
AS3MT	37	32	35	30	29	25
ASAH1	1870	2083	2121	1975	1912	1679
ASAH2	147	219	195	246	162	146
ASAH2B	574	604	681	528	681	424
ASAP1	982	833	1065	971	1026	908
ASAP1-IT1	42	23	67	33	37	38
ASAP1-IT2	16	17	30	17	16	15
ASAP2	1510	1938	1629	1563	1493	1352
ASAP3	2140	2608	2406	1887	1922	1829
ASB1	2168	2267	2356	1943	2195	2059
ASB10	0	0	0	0	0	0
ASB11	2	0	1	1	0	1
ASB12	11	3	8	3	7	10
ASB13	329	451	310	235	296	288
ASB14	1	1	0	0	0	0
ASB15	0	0	0	0	1	0
ASB15-AS1	0	0	0	1	0	0
ASB16	1	0	4	5	0	2
ASB16-AS1	295	282	348	242	273	307
ASB17	0	0	0	0	0	0
ASB18	6	6	5	1	3	9
ASB2	0	0	0	0	0	0
ASB3	342	438	420	340	403	280
ASB4	0	1	1	0	1	0
ASB5	3	4	1	1	0	2
ASB6	2549	2627	2724	2308	2742	2600
ASB7	1275	1356	1428	1272	1297	1108
ASB8	591	576	595	536	608	522
ASB9	4	3	13	7	7	7
ASB9P1	0	1	0	4	2	2
ASCC1	1906	2499	2129	1954	1860	1749
ASCC2	1467	1290	1567	1322	1497	1480
ASCC3	11839	10876	12894	12195	11877	10281
ASCL1	9	10	18	12	11	15
ASCL2	83	110	56	118	96	164
ASCL3	0	0	0	0	1	0
ASCL4	0	1	0	0	0	0
ASCL5	0	3	0	1	2	1
ASDURF	0	0	0	0	0	0
ASF1A	2770	2690	2894	2868	2885	2481
ASF1B	1884	1799	1867	1572	1772	1756
ASGR1	17	27	28	34	23	17
ASGR2	4	7	2	2	1	0
ASH1L	4908	5108	5833	4640	5000	4461
ASH1L-AS1	514	587	621	498	508	523
ASH2L	7274	7157	7512	6999	7300	6878
ASIC1	24	26	41	33	23	33
ASIC2	19	12	20	29	29	21
ASIC3	38	43	69	31	54	43
ASIC4	3	16	6	7	16	6
ASIC5	0	0	0	0	0	0
ASIP	2	0	0	2	0	2
ASL	713	844	858	605	698	766
ASMT	0	0	0	0	0	0
ASMTL	0	0	0	0	0	0
ASMTL-AS1	0	0	0	0	0	0
ASNS	293	379	299	199	240	218
ASNSD1	3695	3775	4026	3805	4122	3416
ASNSP1	126	130	151	96	93	75
ASPA	7	4	11	11	23	25
ASPDH	2	0	0	0	1	0
ASPG	1	4	7	9	6	7
ASPH	3521	3909	3986	3545	3655	3071
ASPHD1	63	138	68	45	63	61
ASPHD2	349	355	401	369	407	389
ASPM	8195	6503	8775	8868	9800	7988
ASPN	0	0	0	0	0	0
ASPRV1	21	22	23	24	24	30
ASPSCR1	490	563	634	421	490	546
ASRGL1	15395	14774	16070	14416	16415	15537
ASS1	1726	1898	1845	1293	1593	1335
ASTE1	671	794	732	657	802	592
ASTL	1	0	1	1	1	0
ASTN1	2	2	1	0	6	3
ASTN2	1203	1202	1424	1131	1226	1058
ASTN2-AS1	0	0	0	0	0	0
ASXL1	512	514	568	546	572	630
ASXL2	4948	5046	5623	4920	5119	4338
ASXL3	34	22	36	42	46	43
ASZ1	0	0	1	0	1	1
ATAD1	4386	5062	5069	4392	4337	3452
ATAD2	2257	2621	2317	2413	2397	2058
ATAD2B	2180	2187	2391	2089	2142	1832
ATAD3A	3128	3262	3355	2974	3277	3459
ATAD3B	23128	20667	23627	20916	23973	25877
ATAD3C	47	39	48	45	58	49
ATAD5	4170	4455	4894	4218	4507	3628
ATAT1	0	0	0	0	0	0
ATCAY	1255	1580	1459	974	1195	1152
ATE1	3026	2795	3232	3167	3139	2691
ATE1-AS1	29	20	36	34	38	34
ATF1	2070	2185	2397	2399	2478	1919
ATF2	1963	1864	2116	1861	1977	1511
ATF3	2628	3198	2970	2534	2655	2550
ATF4	30555	32380	31505	27256	30085	28027
ATF5	1287	1234	1452	978	1111	1045
ATF6	4252	5348	4597	4378	4327	3859
ATF6B	46	59	72	53	55	51
ATF7	445	508	516	349	421	388
ATF7-NPFF	1	0	2	1	2	0
ATF7IP	11559	10920	12893	11880	12894	10725
ATF7IP2	1249	1457	1322	1293	1158	1063
ATG10	404	419	425	396	401	377
ATG101	3654	3777	3733	3454	3816	3600
ATG12	4921	5779	5315	5174	4988	4509
ATG13	4521	4358	4632	4121	5015	4480
ATG14	3470	4035	3837	3208	3660	3140
ATG16L1	5159	5486	5633	4791	5375	4851
ATG16L2	91	120	126	81	83	103
ATG2A	796	657	817	612	789	840
ATG2B	2281	2094	2515	2126	2281	2051
ATG3	13682	12597	13548	13891	14508	14058
ATG4A	604	661	689	579	607	629
ATG4B	1428	1240	1587	1133	1500	1457
ATG4C	929	1026	893	964	890	756
ATG4D	1391	1475	1560	1235	1384	1490
ATG5	8377	8409	8897	8615	8953	7870
ATG7	1544	1476	1662	1519	1511	1398
ATG9A	1969	1999	2177	1805	2091	2013
ATG9B	2331	2006	2495	1818	2179	2210
ATIC	2251	2347	2366	2188	2216	2067
ATL1	8	11	6	5	4	10
ATL2	9113	10332	10141	9069	9326	7758
ATL3	5494	5223	5977	5633	5980	5088
ATM	3602	3822	4191	3706	3585	3103
ATMIN	7127	7396	7663	7889	7888	7051
ATN1	408	400	474	311	352	414
ATOH1	10	10	14	13	6	16
ATOH7	5	4	2	1	4	1
ATOH8	18	16	20	29	43	41
ATOX1	572	588	607	621	622	625
ATP10A	273	156	264	306	286	355
ATP10B	27	30	60	57	51	69
ATP10D	398	416	534	514	375	569
ATP11A	2461	2016	2705	2260	2583	2516
ATP11A-AS1	2	0	0	0	3	0
ATP11AUN	0	0	0	0	0	0
ATP11B	926	1226	1032	992	923	847
ATP11C	10485	11389	11266	10039	10129	8861
ATP12A	2288	1847	2267	2259	2492	2352
ATP13A1	1197	1079	1311	1100	1229	1315
ATP13A2	2394	2718	2629	2145	2468	2572
ATP13A3	8290	8556	9552	10153	8926	8054
ATP13A4	1	0	2	2	1	0
ATP13A4-AS1	0	0	0	0	0	0
ATP13A5	0	0	0	1	0	0
ATP13A5-AS1	0	0	0	0	0	0
ATP1A1	8742	8248	9132	9405	8862	9029
ATP1A1-AS1	115	92	125	87	119	80
ATP1A2	4	2	0	0	1	0
ATP1A3	911	951	1027	611	779	704
ATP1A4	75	44	64	95	52	87
ATP1B1	6511	7085	6698	6494	6410	5673
ATP1B2	9	4	4	3	2	3
ATP1B3	5990	6019	6116	6351	6364	5955
ATP1B4	0	0	0	0	0	0
ATP23	0	0	0	0	0	0
ATP2A1	95	56	58	59	55	38
ATP2A1-AS1	194	257	274	173	205	210
ATP2A2	8451	8328	9620	8731	9138	8815
ATP2A3	354	422	363	234	273	259
ATP2B1	5997	6168	6541	6814	6352	5528
ATP2B1-AS1	69	77	61	61	81	83
ATP2B2	0	0	0	0	0	0
ATP2B2-IT2	0	0	0	0	0	0
ATP2B3	2	1	2	1	2	1
ATP2B4	8045	9746	9471	8388	8170	7758
ATP2C1	3022	3146	3252	3173	3419	2752
ATP2C2	46	46	48	36	57	70
ATP2C2-AS1	21	19	32	18	18	17
ATP4A	6	6	5	5	3	3
ATP4B	0	0	0	0	0	0
ATP5F1A	18666	18203	19267	19495	19459	18215
ATP5F1B	29268	28819	29324	28475	29187	27741
ATP5F1C	3934	3759	3822	4324	3951	3641
ATP5F1D	2579	2347	2486	2295	2598	2756
ATP5F1E	588	578	623	601	661	528
ATP5IF1	3651	3810	3862	3626	3538	3582
ATP5MC1	2304	2335	2385	1941	2218	2103
ATP5MC2	4073	4168	4138	3795	4018	3755
ATP5MC3	6960	6771	7234	7793	7710	6856
ATP5MD	1443	1422	1437	1445	1444	1330
ATP5ME	711	600	669	608	597	559
ATP5MF	1717	1584	1664	1555	1710	1435
ATP5MF-PTCD1	0	0	0	0	0	0
ATP5MG	3606	3431	3612	3803	3871	3554
ATP5MGL	193	171	232	161	207	182
ATP5MPL	5680	5235	5499	5618	5943	5713
ATP5PB	10147	10197	10499	10499	10972	9873
ATP5PD	2094	2125	2293	2413	2293	2030
ATP5PF	2024	1982	2159	2295	2099	2065
ATP5PO	3572	3621	3651	3790	3542	3181
ATP6AP1	5898	6752	6373	5257	5699	5682
ATP6AP1L	233	287	234	196	210	198
ATP6AP2	7148	8170	8339	8067	8023	6580
ATP6V0A1	1261	1168	1364	1125	1233	1108
ATP6V0A2	1896	1785	2074	1884	2024	1926
ATP6V0A4	281	299	277	288	217	233
ATP6V0B	3313	3222	3223	2831	3325	3368
ATP6V0C	1643	1792	1904	1569	1727	1730
ATP6V0CP3	0	0	0	0	0	0
ATP6V0D1	2594	2362	2679	2373	2969	2820
ATP6V0D2	463	980	630	461	387	380
ATP6V0E1	5661	5650	6024	6063	6258	5588
ATP6V0E2	500	485	685	447	528	495
ATP6V0E2-AS1	39	46	20	16	24	33
ATP6V1A	16346	21491	18680	17040	15768	13850
ATP6V1B1	1721	2240	1992	1602	1807	1758
ATP6V1B1-AS1	0	4	2	4	2	0
ATP6V1B2	4958	5101	5152	5094	5425	5010
ATP6V1C1	2851	2639	3140	3370	3431	2734
ATP6V1C2	374	441	558	601	525	527
ATP6V1D	2225	2381	2391	2565	2600	2296
ATP6V1E1	5473	5847	5766	5438	5667	5804
ATP6V1E2	132	132	153	82	96	120
ATP6V1F	3224	3746	3468	2807	3249	3213
ATP6V1FNB	37	39	28	17	45	17
ATP6V1G1	10643	11384	11347	11131	11792	9616
ATP6V1G2	1	2	1	1	0	1
ATP6V1G2-DDX39B	35	25	38	38	42	33
ATP6V1G3	0	0	0	0	0	0
ATP6V1H	1807	1880	1944	1652	1776	1577
ATP7A	317	262	335	351	370	348
ATP7B	1991	2188	2211	2194	1974	2256
ATP8A1	45	47	37	34	39	19
ATP8A2	93	89	102	107	112	109
ATP8B1	1603	2046	1795	1628	1587	1428
ATP8B2	11037	9555	11675	11242	12994	13014
ATP8B3	572	667	663	321	510	451
ATP8B4	10	4	7	8	18	7
ATP8B5P	1306	1476	1337	1135	1231	1053
ATP9A	4466	4715	4736	4303	4695	4118
ATP9B	901	661	936	798	974	941
ATPAF1	3602	3673	3682	3678	3843	3566
ATPAF2	697	767	771	621	794	782
ATPSCKMT	583	408	605	629	659	591
ATR	1385	1508	1536	1371	1204	1062
ATRAID	2219	2448	2271	2102	2064	2091
ATRIP	126	175	155	117	141	165
ATRIP-TREX1	33	51	43	35	39	44
ATRN	2710	2868	2836	2745	2774	2676
ATRNL1	5	5	9	10	5	8
ATRX	7466	7359	8430	7716	7996	6910
ATXN1	943	934	1190	667	975	796
ATXN1-AS1	169	225	192	148	140	128
ATXN10	2656	2790	2940	3013	2903	2648
ATXN1L	5394	5076	5563	4970	5471	4941
ATXN2	699	627	727	619	648	633
ATXN2-AS	24	16	37	23	14	15
ATXN2L	1427	1352	1557	1111	1226	1442
ATXN3	1626	1564	1833	1516	1481	1225
ATXN3L	0	0	0	0	0	1
ATXN7	2140	2329	2472	2270	2175	2105
ATXN7L1	744	720	832	701	765	610
ATXN7L2	211	213	204	162	191	196
ATXN7L3	4430	4315	4746	3852	4588	4590
ATXN7L3B	5823	5477	6099	6167	6242	5810
ATXN8OS	0	0	0	0	0	0
AUH	1192	1207	1409	1205	1292	1179
AUNIP	4523	4572	4430	4206	4655	3902
AUP1	2533	2454	2675	2369	2533	2567
AURKA	7179	6777	7083	6812	7524	6823
AURKAIP1	10996	11511	11981	10084	11178	12014
AURKAP1	1673	1717	1760	1367	1852	1379
AURKB	2938	3123	3162	2566	2966	3001
AURKC	68	99	62	63	78	47
AUTS2	136	124	210	97	112	130
AVEN	719	650	715	752	707	747
AVIL	16	13	17	11	24	28
AVL9	8556	8745	9093	8651	8768	7779
AVP	17	15	11	21	17	16
AVPI1	961	948	929	1017	1021	1040
AVPR1A	12	3	6	10	13	14
AVPR1B	0	0	0	0	0	0
AVPR2	3	3	0	4	2	0
AWAT1	0	0	0	0	0	0
AWAT2	1	0	0	0	0	0
AXDND1	35	41	56	46	60	49
AXIN1	3082	3549	3212	2466	2969	3002
AXIN2	3480	3003	3722	3593	4024	4038
AXL	3	8	3	2	7	3
AZGP1	0	0	0	0	0	1
AZGP1P1	0	0	0	0	0	0
AZI2	1805	2051	2161	1760	1901	1484
AZIN1	16268	18574	18009	17162	17135	13926
AZIN2	31	49	15	18	27	24
AZU1	0	0	0	0	0	0
B2M	1249	1920	1726	1723	1476	1596
B3GALNT1	189	202	244	275	221	239
B3GALNT2	3672	3392	3968	3816	3896	3505
B3GALT1	2	0	1	2	3	2
B3GALT1-AS1	2	1	1	0	3	4
B3GALT2	4	2	7	3	6	6
B3GALT4	0	1	0	1	0	0
B3GALT5	36	22	36	36	57	40
B3GALT5-AS1	5	3	5	8	7	22
B3GALT6	1274	874	1302	1399	1497	1652
B3GAT1	1	0	2	0	1	0
B3GAT1-DT	0	0	0	0	0	0
B3GAT2	0	0	0	0	0	0
B3GAT3	1264	1462	1399	971	1190	1227
B3GLCT	552	453	563	548	603	513
B3GNT10	376	383	456	448	470	400
B3GNT2	5793	6921	6441	6269	5890	5250
B3GNT3	14	20	26	10	10	16
B3GNT4	108	205	155	87	130	122
B3GNT5	689	868	996	1016	725	876
B3GNT6	0	0	0	0	0	0
B3GNT7	2466	2171	2497	2341	2830	2942
B3GNT8	44	80	59	36	33	40
B3GNT9	558	559	612	497	559	629
B3GNTL1	44	47	33	25	27	15
B4GALNT1	25	11	12	43	20	28
B4GALNT2	287	404	390	241	349	349
B4GALNT3	1743	1799	2063	1593	1794	1897
B4GALNT4	166	133	180	144	137	201
B4GALT1	3147	3635	3936	3440	3495	3180
B4GALT1-AS1	35	37	19	32	31	44
B4GALT2	2077	2451	2360	1635	2025	1768
B4GALT3	2557	2748	2697	2366	2510	2302
B4GALT4	5275	5659	5324	5672	5616	5308
B4GALT4-AS1	0	0	0	0	0	0
B4GALT5	6966	7492	7404	6593	7030	6425
B4GALT6	372	349	422	366	349	280
B4GALT7	1430	1515	1412	1157	1635	1398
B4GAT1	1768	2195	2095	1501	1785	1742
B9D1	497	670	541	347	432	392
B9D2	192	189	188	174	215	216
BAALC	1	0	1	0	1	0
BAALC-AS1	2	1	2	4	1	7
BAALC-AS2	0	0	0	0	0	0
BAAT	21	23	25	18	18	11
BABAM1	3524	3945	4087	3111	3640	3490
BABAM2	494	509	528	529	523	443
BABAM2-AS1	20	24	19	16	13	22
BACE1	1061	1098	1130	917	1183	1015
BACE1-AS	54	75	75	64	56	57
BACE2	810	707	954	718	869	892
BACH1	5551	6449	6470	5819	6094	4987
BACH1-IT2	15	4	18	7	10	7
BACH1-IT3	2	0	2	0	2	0
BACH2	95	80	127	100	86	80
BAD	1044	940	1121	940	1090	1366
BAG1	1748	1401	1733	1904	1899	2122
BAG2	1275	1211	1420	1368	1321	1119
BAG3	901	945	1124	972	970	1000
BAG4	5947	7631	6868	5808	6097	4554
BAG5	7617	7600	8215	7963	8185	7219
BAG6	13	12	6	21	12	17
BAGE	0	0	0	0	0	0
BAGE2	0	0	0	0	0	1
BAGE3	0	0	0	0	0	0
BAGE4	1	0	0	0	0	0
BAGE5	0	0	0	0	0	0
BAHCC1	11	18	10	15	10	16
BAHD1	1658	1793	1753	1428	1662	1549
BAIAP2	598	650	701	593	659	795
BAIAP2-DT	210	159	244	151	186	197
BAIAP2L1	2270	2247	2385	2124	2171	2382
BAIAP2L2	52	58	45	40	57	68
BAIAP3	129	144	124	91	104	108
BAK1	8130	8467	8139	6742	8188	7410
BAMBI	3079	2510	3147	3704	3768	4026
BANCR	3	4	7	6	2	2
BANF1	4181	4178	4357	3932	4327	3768
BANF2	0	0	0	0	0	1
BANK1	0	1	2	2	2	3
BANP	674	735	817	680	729	773
BAP1	3438	3447	3629	2903	3569	3558
BARD1	15754	16586	17031	15310	15949	13474
BARHL1	1	0	0	0	0	0
BARHL2	10	31	19	7	28	14
BARX1	349	523	382	264	259	327
BARX1-DT	4	14	2	3	5	2
BARX2	1	1	3	8	2	11
BASP1	10922	10473	10997	12618	12035	12651
BASP1-AS1	0	0	3	0	2	2
BASP1P1	10	0	4	3	4	6
BATF	21	10	28	22	19	49
BATF2	6	19	14	22	22	18
BATF3	166	173	162	175	179	184
BAX	3791	3771	4054	3401	3806	3536
BAZ1A	2605	2785	2832	2524	2374	2168
BAZ1B	12818	12987	13674	12237	13097	11816
BAZ2A	3079	3325	3534	2759	2983	2876
BAZ2B	239	224	295	304	282	280
BBC3	3852	3600	3937	3126	3618	3798
BBIP1	370	322	359	389	338	319
BBOF1	21	38	40	34	28	23
BBOX1	2	2	3	3	4	7
BBOX1-AS1	125	111	98	79	113	107
BBS1	310	295	306	329	377	311
BBS10	428	513	457	454	444	393
BBS12	355	380	391	378	325	282
BBS2	1162	1333	1341	1041	1102	991
BBS4	1001	1200	1029	822	868	833
BBS5	105	94	107	93	103	88
BBS7	640	682	661	600	593	475
BBS9	842	712	833	830	845	782
BBX	5087	6772	6171	4835	4719	3990
BCAM	167	167	190	126	159	129
BCAN	10	11	11	7	8	6
BCAP29	77	88	119	94	84	104
BCAP31	6844	6475	6855	6233	6842	6685
BCAR1	1378	1586	1619	1268	1490	1700
BCAR3	499	532	536	553	558	540
BCAR3-AS1	0	1	1	3	0	5
BCAR4	181	159	201	310	212	340
BCAS1	1	0	1	2	1	1
BCAS2	2309	2525	2633	2714	2667	2228
BCAS3	551	517	596	617	563	653
BCAS4	1070	1378	1226	731	953	766
BCAT1	23655	27467	28043	27003	25247	22445
BCAT2	260	343	322	204	312	346
BCCIP	4558	4846	4935	4537	5045	4383
BCDIN3D	293	293	300	349	321	358
BCDIN3D-AS1	10	16	24	8	14	9
BCHE	0	0	0	1	0	0
BCKDHA	869	974	870	578	754	700
BCKDHB	215	332	262	234	187	206
BCKDK	1175	1584	1253	897	1047	974
BCL10	2776	3130	3140	2906	2954	2758
BCL11A	621	632	626	525	549	515
BCL11B	837	1035	981	846	850	701
BCL2	15	9	21	10	14	19
BCL2A1	0	0	0	1	0	0
BCL2L1	5618	6493	6254	5337	6132	5465
BCL2L10	10	14	21	29	25	30
BCL2L11	1937	2249	2262	1701	2027	1601
BCL2L12	1173	1136	1234	1041	1205	1207
BCL2L13	4077	4558	4661	3770	4077	3442
BCL2L14	12	13	14	5	8	23
BCL2L15	13	9	23	15	17	11
BCL2L2	735	892	733	589	643	626
BCL2L2-PABPN1	0	0	0	0	0	0
BCL3	131	169	155	127	131	131
BCL6	181	204	189	178	178	173
BCL6B	103	143	137	83	124	111
BCL7A	1799	1870	1911	1760	1922	1793
BCL7B	1498	1304	1409	1496	1708	1489
BCL7C	720	798	662	669	676	828
BCL9	1079	970	1189	974	1128	1088
BCL9L	906	925	1054	764	842	1030
BCLAF1	16816	16948	18522	17711	18597	15261
BCLAF3	692	784	749	676	698	614
BCO1	0	0	0	0	0	0
BCO2	13	8	20	8	5	10
BCOR	2754	2253	3044	2710	3338	3178
BCORL1	57	53	53	40	53	61
BCORP1	0	0	0	0	0	0
BCR	2816	2906	3127	3018	3205	3369
BCRP2	0	0	0	0	0	0
BCRP3	740	546	788	625	748	811
BCS1L	1894	1996	1895	1785	2016	1941
BCYRN1	341	319	305	295	323	315
BDH1	0	0	0	1	0	1
BDH2	273	276	274	272	244	191
BDKRB1	0	0	6	1	0	2
BDKRB2	17	20	27	36	32	43
BDNF	240	294	230	152	193	193
BDNF-AS	56	66	46	61	51	54
BDP1	262	241	263	224	221	268
BEAN1	18	17	19	18	8	10
BEAN1-AS1	1	2	4	2	2	1
BECN1	2732	2787	2951	2892	3004	2515
BECN2	63	32	81	59	65	64
BEGAIN	5	3	3	2	1	5
BEND2	0	0	1	0	0	1
BEND3	5041	4041	5341	4599	5696	5426
BEND3P3	0	0	1	0	0	1
BEND4	2958	3243	3449	2631	2781	2493
BEND5	16	16	10	17	19	15
BEND6	32	13	36	33	34	29
BEND7	219	193	215	287	257	317
BEST1	37	29	27	22	22	28
BEST2	1	0	0	0	0	0
BEST3	2	0	0	1	0	0
BEST4	27	45	19	25	16	8
BET1	1135	1177	1279	1176	1233	915
BET1L	3678	4300	4040	3094	3762	3351
BEX1	50	62	77	54	60	40
BEX2	376	417	373	357	342	345
BEX3	937	1273	1167	1061	926	1004
BEX4	2269	2689	2700	2391	2456	2366
BEX5	37	49	40	48	48	46
BFAR	0	0	0	0	0	0
BFSP1	49	55	35	45	64	45
BFSP2	4	1	3	3	9	10
BFSP2-AS1	9	7	2	3	1	3
BGLAP	1	0	1	0	0	0
BGLT3	0	0	0	0	0	0
BGN	1	3	6	7	2	3
BHLHA15	71	78	129	139	124	167
BHLHA9	86	94	122	103	129	147
BHLHB9	10	8	9	5	1	0
BHLHE22	3	0	3	3	3	3
BHLHE23	251	293	251	249	239	369
BHLHE40	4424	4992	5799	4612	4854	4894
BHLHE40-AS1	47	34	37	30	32	18
BHLHE41	6	18	19	15	15	27
BHMT	470	399	533	537	542	485
BHMT2	129	95	83	100	116	122
BICC1	2	1	4	2	3	4
BICD1	4071	3424	4263	3548	4038	3864
BICD2	6961	6603	7502	6910	7284	7430
BICDL1	601	433	619	634	744	746
BICDL2	259	292	304	257	259	310
BICRA	120	102	160	113	93	114
BICRAL	812	957	960	827	828	768
BID	192	214	222	175	159	223
BIK	373	228	387	377	311	332
BIN1	2042	2399	2217	2209	2141	2527
BIN2	1332	1704	1510	1457	1415	1407
BIN3	1004	897	1018	852	1066	988
BIN3-IT1	53	59	68	38	46	45
BIRC2	3848	4212	4380	4245	4052	3667
BIRC3	74	91	87	91	55	58
BIRC5	11831	11496	13253	11177	12846	12092
BIRC6	24194	22904	25567	24578	25785	22460
BIRC6-AS2	0	0	0	0	0	0
BIRC7	78	105	101	51	58	103
BIRC8	0	0	0	1	1	0
BISPR	26	28	11	21	30	14
BIVM	614	759	718	586	582	444
BIVM-ERCC5	0	0	0	0	0	0
BLACAT1	305	252	316	234	261	219
BLACE	13	7	14	12	31	18
BLCAP	4123	4458	4606	3961	4230	4011
BLID	0	0	0	0	0	0
BLK	0	0	0	0	0	0
BLM	2633	2882	2928	2820	2761	2325
BLMH	4559	4621	4782	4285	4652	4042
BLNK	227	201	241	273	226	252
BLOC1S1	1004	1006	1013	826	1036	994
BLOC1S1-RDH5	0	0	0	0	0	0
BLOC1S2	4346	4407	4972	4590	4435	3614
BLOC1S3	849	1014	1057	857	967	935
BLOC1S4	2718	2810	2724	2852	2866	3308
BLOC1S5	2	0	1	2	2	4
BLOC1S5-TXNDC5	7	9	7	11	9	4
BLOC1S6	1981	2197	2452	2139	2068	1833
BLVRA	13	4	30	16	17	13
BLVRB	1499	1966	1614	1235	1312	1384
BLZF1	830	824	916	994	921	802
BMERB1	1	0	0	2	2	0
BMF	247	333	320	299	282	361
BMI1	319	270	311	349	322	471
BMP1	227	234	283	185	250	257
BMP10	0	0	2	0	0	0
BMP15	1	0	2	0	0	0
BMP2	626	464	673	738	744	692
BMP2K	2856	2803	3006	2839	3013	2737
BMP3	0	0	0	0	0	0
BMP4	458	531	472	385	455	446
BMP5	3	2	3	7	4	5
BMP6	84	204	98	136	97	127
BMP7	215	208	212	230	188	191
BMP7-AS1	0	0	0	0	0	0
BMP8A	17	14	20	18	26	12
BMP8B	4	7	7	8	6	11
BMPER	6	2	8	21	8	16
BMPR1A	2846	2828	3370	3422	3476	2935
BMPR1B	1	2	2	3	1	1
BMPR1B-DT	0	0	0	0	0	1
BMPR2	2667	2626	3171	2993	2890	2801
BMS1	5771	6008	6268	5956	6488	5703
BMS1P1	256	263	284	258	250	210
BMS1P14	116	141	94	128	134	100
BMS1P17	0	0	0	0	0	0
BMS1P18	0	0	0	0	0	0
BMS1P2	145	133	149	77	126	80
BMS1P2-AGAP9	42	42	33	38	49	31
BMS1P20	613	668	730	610	677	658
BMS1P21	38	20	33	29	35	25
BMS1P22	0	0	0	0	0	1
BMS1P4	1	4	0	0	0	0
BMS1P4-AGAP5	113	118	153	109	130	97
BMT2	305	563	467	441	423	371
BMX	0	0	0	1	0	1
BNC1	81	85	109	118	80	114
BNC2	1477	1577	1713	1239	1434	1152
BNC2-AS1	17	22	25	26	37	25
BNIP1	682	811	659	591	585	619
BNIP2	7008	7204	7675	7563	7470	6262
BNIP3	8216	10336	9583	7749	7485	6185
BNIP3L	2096	3145	2924	2281	2103	1775
BNIP5	11	30	17	5	8	12
BNIPL	39	45	41	26	30	28
BOC	17	57	44	24	42	29
BOD1	6640	7987	6896	6016	6210	5538
BOD1L1	14754	13158	16309	14191	16383	13686
BOD1L2	36	27	43	37	66	56
BOK	519	579	584	435	531	537
BOK-AS1	0	0	4	0	4	2
BOLA1	945	1203	1074	815	937	824
BOLA2	0	1	0	1	0	0
BOLA2-SMG1P6	11	15	21	16	14	14
BOLA2B	0	0	0	0	0	0
BOLA3	738	798	802	810	753	644
BOLA3-AS1	96	90	88	52	43	71
BOLL	2	5	1	6	3	4
BOP1	6277	6184	6225	5061	5902	6219
BORA	1722	1669	1716	1837	1774	1468
BORCS5	682	763	721	554	638	587
BORCS6	1596	1817	1688	1322	1414	1550
BORCS7	784	596	921	913	988	864
BORCS7-ASMT	6	9	8	2	7	5
BORCS8	496	571	504	540	619	580
BORCS8-MEF2B	0	0	0	0	0	0
BPESC1	0	0	2	1	1	2
BPGM	967	1085	1068	1069	1074	949
BPHL	702	848	736	696	745	646
BPI	0	0	0	0	0	0
BPIFA1	0	0	0	0	0	0
BPIFA2	4	0	1	1	2	3
BPIFA3	0	0	0	0	0	0
BPIFA4P	0	0	0	0	0	0
BPIFB1	0	0	0	0	0	0
BPIFB2	0	0	0	0	0	0
BPIFB3	0	0	0	0	0	0
BPIFB4	1	0	1	2	1	0
BPIFB6	0	0	0	0	0	0
BPIFC	0	0	0	0	0	0
BPNT1	861	1043	1036	954	882	876
BPNT2	10116	11817	11389	10985	10840	9763
BPTF	5484	5256	6228	5376	5853	5141
BPY2	0	0	0	0	0	0
BPY2B	0	0	0	0	0	0
BPY2C	0	0	0	0	0	0
BRAF	1476	1240	1547	1493	1407	1219
BRAP	2883	3007	3121	2889	3111	2869
BRAT1	3024	2779	3038	2548	3178	3199
BRCA1	7860	8703	8796	7748	8055	6857
BRCA2	2897	3091	3514	3183	3296	2635
BRCC3	1691	1431	1857	1695	1772	1563
BRD1	2232	2118	2371	2107	2231	2416
BRD2	513	433	572	493	520	562
BRD3	2509	2844	2839	2356	2491	2596
BRD3OS	415	387	508	462	477	522
BRD4	1333	1222	1423	1196	1299	1367
BRD7	1982	2054	2104	2089	2188	1912
BRD7P3	0	0	0	1	0	0
BRD8	1596	1445	1654	1611	1628	1492
BRD9	3037	3203	3159	2804	2985	3029
BRDT	6639	8284	7425	6662	6315	5498
BRDTP1	126	166	138	120	123	108
BRF1	816	852	812	704	773	854
BRF2	1669	1784	1757	1667	1744	1698
BRI3	2611	2602	2767	3062	2655	3103
BRI3BP	2796	2828	3057	2585	2771	2517
BRICD5	104	56	106	75	105	99
BRINP1	90	67	105	88	100	105
BRINP2	0	0	0	0	0	0
BRINP3	0	0	0	0	0	0
BRIP1	1702	1552	1909	1819	1809	1605
BRIX1	3730	4049	3844	3802	3611	3371
BRK1	5584	6123	7155	5599	6203	5444
BRMS1	3115	2761	2899	2812	3386	3158
BRMS1L	946	858	1066	985	890	770
BROX	3063	3398	3569	3457	3408	2852
BRPF1	2006	1860	2491	1735	2118	2108
BRPF3	1362	1289	1585	1315	1402	1472
BRS3	0	0	0	0	0	0
BRSK1	65	74	77	53	47	29
BRSK2	46	58	44	22	33	32
BRWD1	14268	16636	16629	13254	13170	10949
BRWD1-AS1	13	6	10	4	6	7
BRWD1-AS2	66	75	89	60	65	64
BRWD3	15597	16347	17643	15480	15488	12626
BSCL2	136	151	170	117	150	185
BSDC1	3293	3281	3422	3070	3471	3170
BSG	27081	31343	30439	25145	27434	28746
BSN	176	148	184	103	148	156
BSN-DT	18	39	39	20	17	19
BSND	7	11	1	2	3	3
BSPH1	0	0	0	0	0	0
BSPRY	977	1009	1026	920	938	910
BST1	93	103	139	111	121	127
BST2	102	250	190	67	103	57
BSX	0	0	0	0	0	0
BTAF1	4540	4835	5085	4402	4306	3892
BTBD1	4926	5698	5592	5450	5016	4393
BTBD10	1520	1605	1557	1833	1586	1620
BTBD11	13	15	39	24	21	16
BTBD16	1	2	2	1	0	1
BTBD17	0	0	0	0	0	0
BTBD18	220	214	166	150	208	168
BTBD19	40	39	40	36	35	33
BTBD2	1825	2685	2051	1411	1589	1622
BTBD3	2210	2376	2380	2196	2440	2008
BTBD6	711	570	719	741	889	909
BTBD7	0	0	0	0	0	0
BTBD8	1345	2040	1693	1235	1264	982
BTBD9	636	584	644	670	751	696
BTBD9-AS1	0	0	0	0	0	0
BTC	0	0	0	0	0	0
BTD	661	637	728	549	544	526
BTF3	6959	7598	7731	7461	7259	6823
BTF3L4	5263	5612	5870	5761	5788	4577
BTF3P11	0	0	0	0	0	0
BTG1	2228	3349	3014	3310	2654	3046
BTG2	2743	2443	3046	2933	2726	2623
BTG3	2701	2506	3061	3035	2788	2523
BTG3-AS1	0	0	0	0	0	0
BTG4	2	5	2	2	2	2
BTK	320	236	282	234	254	222
BTLA	1631	1184	1546	1895	2109	1645
BTN1A1	14	9	7	9	3	5
BTN2A1	1712	1751	1661	1503	1577	1455
BTN2A2	196	184	207	164	150	154
BTN2A3P	123	111	99	74	78	77
BTN3A1	10	8	5	2	5	6
BTN3A2	2	5	10	11	5	9
BTN3A3	14	15	22	7	11	20
BTNL10	0	0	0	0	0	0
BTNL2	0	0	0	0	0	0
BTNL3	0	0	0	0	0	0
BTNL8	0	3	0	1	5	0
BTNL9	129	94	118	114	147	111
BTRC	2686	2079	2649	2622	2885	2366
BUB1	7140	7625	7381	7126	7215	6268
BUB1B	4562	4624	4672	4690	4596	3870
BUB1B-PAK6	38	51	49	46	53	48
BUB3	8651	9071	9283	8780	9324	7520
BUD13	1655	1713	1685	1600	1817	1516
BUD23	1136	1350	1375	1259	1228	1297
BUD31	2130	2157	2330	1872	2038	2144
BVES	12	27	27	32	15	29
BVES-AS1	0	0	1	0	0	1
[truncated: 26,309 more rows]

## Sheet: Fig 2f
Cell	XIST dispersion_WT	XIST dispersion_KO
1	2543.92	1843.92
2	1817.37	1917.37
3	1558.17	1458.17
4	1475.56	2175.55
5	980.443	2180.44
6	2171.25	4571.25
7	815.128	995.128
8	958.429	1318.43
9	748.6	2236.6
10	459.567	959.567
11	1571.28	2361.28
12	503.149	1152.15
13	3000.76	4955.76
14	1242.82	1723.82
15	1598.36	3152.36
16	1986.94	4126.94
17	2971.59	3004.59
18	3052.76	1485.77
19	1155.07	1152.07
20	1405.7	2485.7
21	1434.5	1269.5
22	2220.52	3256.52
23	1821.05	1521.05
24	1107	1126
25	980.974	1110.97
26	384.615	1384.62
27	1012.83	1362.83
28	884.255	1015.25
29	1184.26	1663.26
30	942.58	978.58
31	2246.55	1136.55
32	842.58	1392.58
33	2161.28	798.275
34	2718.43	1966.43
35	1315.46	1836.46
36	1863.25	1012.25
37	5636.64	1693.64
38	3223.81	2443.81
39	3111.21	2561.21
40	3016.89	2110.89
41	3478.18	4056.18
42	3108.58	2638.58
43	4802.22	1935.22
44	2806	2662
45	4402.57	2263.57
46	1923.32	1564.32
47	682.725	555.725
48	790.686	1756.69
49	2811.45	777.45
50	1633.91	1855.91
