# Supplementary material for: XIST dampens X chromosome activity in a SPEN-dependent manner during early human development
Source: Nat Struct Mol Biol. 2024 Jun 4;31(10):1589–600. doi: 10.1038/s41594-024-01325-3 (PMC11479943; doi:10.1038/s41594-024-01325-3)
Supplement: Supplementary file 6 — Raw data for graphs. [file 41594_2024_1325_MOESM6_ESM.xlsx]

## Sheet: Fig 3a
	XIST		JPX
Naive	30.7944	17.8242	0.017029	0.010251
Primed	9.69807	13.9943	0.006396	0.005711

## Sheet: Fig 3b
	Input H9 naive Rep1	Input H9 naive Rep2	RAP H9 naive XIST Rep1	RAP H9 naive XIST Rep2	Input H9 primed Rep1	Input H9 primed Rep2	RAP H9 primed XIST Rep1	RAP H9 primed XIST Rep2
chr1	8.56074	8.58337	3.63172	3.67115	8.71634	8.62392	6.72457	5.66051
chr2	8.49423	8.49391	3.31331	3.33087	8.57154	8.50789	5.39505	4.27968
chr3	6.98366	6.97462	2.80973	2.82715	6.95031	6.90745	4.10471	3.41029
chr4	6.08921	6.05997	2.18863	2.21758	6.14256	6.12691	3.51557	2.79362
chr5	6.05468	6.03976	2.37889	2.41146	6.15829	6.12856	3.77709	3.05486
chr6	5.72077	5.71568	2.42485	2.4582	5.67328	5.66588	3.46761	2.83649
chr7	5.47569	5.46282	2.04693	2.05255	5.51085	5.4668	3.74699	3.04316
chr8	4.8557	4.84193	2.19825	2.21899	4.89272	4.90576	3.23808	2.67379
chr9	4.12366	4.12528	1.82975	1.8475	4.22513	4.20457	3.3661	2.86377
chr10	4.7907	4.78653	2.09137	2.12753	4.82388	4.80984	3.99056	3.33321
chr11	4.83551	4.84097	2.37605	2.40973	4.86339	4.85086	4.01913	3.39638
chr12	4.79567	4.79344	2.05514	2.10573	4.83621	4.78696	3.58744	3.02538
chr13	2.95757	2.95026	1.45721	1.46309	3.10771	3.1048	2.0561	1.72045
chr14	2.89177	2.90152	1.28143	1.30373	2.99573	2.9813	2.69449	2.34631
chr15	2.65654	2.66953	1.34728	1.38488	2.78139	2.74775	2.54488	2.24692
chr16	2.95031	2.96367	1.12175	1.14766	3.00268	2.99229	3.00346	2.5667
chr17	3.08345	3.09247	0.965331	1.00741	3.14048	3.08665	2.84334	2.39204
chr18	2.47872	2.47496	1.6197	1.61404	2.48347	2.49171	2.02988	1.75979
chr19	2.53451	2.55376	0.420577	0.458261	2.51502	2.4731	2.531	2.1703
chr20	2.42784	2.44316	1.14806	1.16823	2.30749	2.31487	2.56597	2.24654
chr21	0.973437	0.975537	0.453682	0.470336	1.01938	1.02063	0.8517	0.704226
chr22	1.45899	1.46561	0.355491	0.375659	1.51723	1.51356	1.61719	1.34439
chrX	4.80664	4.79122	60.4849	59.9283	3.76491	4.28795	28.3291	40.1312

## Sheet: Fig 3c
cellType	replicate	chr	coverage_percent	sd	mean	median
PXGL	Rep1	chr15	0.00980477	0	0.00980477	0.0101596
PXGL	Rep1	chr16	0.0110695	0	0.0110695	0.0101596
PXGL	Rep1	chr6	0.0058546	0	0.0058546	0.0101596
PXGL	Rep1	chrX	56.1135	0.371587	55.8507	0.0101596
PXGL	Rep2	chr1	0.00401677	NA	0.00401677	0.0101596
PXGL	Rep2	chr11	0.00740266	NA	0.00740266	0.0101596
PXGL	Rep2	chr14	0.00934198	NA	0.00934198	0.0101596
PXGL	Rep2	chr15	0.00980477	0	0.00980477	0.0101596
PXGL	Rep2	chr16	0.0110695	0	0.0110695	0.0101596
PXGL	Rep2	chr19	0.0170597	NA	0.0170597	0.0101596
PXGL	Rep2	chr2	0.00412893	NA	0.00412893	0.0101596
PXGL	Rep2	chr21	0.0214087	NA	0.0214087	0.0101596
PXGL	Rep2	chr4	0.0105144	NA	0.0105144	0.0101596
PXGL	Rep2	chr6	0.0058546	0	0.0058546	0.0101596
PXGL	Rep2	chr9	0.0289028	NA	0.0289028	0.0101596
PXGL	Rep2	chrX	55.588	0.371587	55.8507	0.0101596
Primed	Rep1	chr1	0.132553	0.0482848	0.0984108	0.11104
Primed	Rep1	chr10	0.0523179	0.0211396	0.0373699	0.11104
Primed	Rep1	chr11	0.11104	NA	0.11104	0.11104
Primed	Rep1	chr12	0.0225098	0.0106112	0.0150065	0.11104
Primed	Rep1	chr13	0.445943	0.259683	0.26232	0.11104
Primed	Rep1	chr14	0.541835	0.350106	0.294272	0.11104
Primed	Rep1	chr15	0.509848	0.221857	0.352972	0.11104
Primed	Rep1	chr16	0.365293	0.219165	0.21032	0.11104
Primed	Rep1	chr17	0.408372	0.246297	0.234213	0.11104
Primed	Rep1	chr18	0.597213	0.360709	0.342153	0.11104
Primed	Rep1	chr19	0.204717	0.0965043	0.136478	0.11104
Primed	Rep1	chr2	0.0412893	0.0262763	0.0227091	0.11104
Primed	Rep1	chr20	0.341381	0.142641	0.240518	0.11104
Primed	Rep1	chr21	1.19889	0.756912	0.66367	0.11104
Primed	Rep1	chr22	1.27906	0.640061	0.826471	0.11104
Primed	Rep1	chr3	0.0605157	0.0356592	0.0353008	0.11104
Primed	Rep1	chr4	0.105144	0.0669135	0.0578294	0.11104
Primed	Rep1	chr5	0.0826272	0.046741	0.0495763	0.11104
Primed	Rep1	chr6	0.163929	0.0620974	0.120019	0.11104
Primed	Rep1	chr7	0.112962	0.0532507	0.0753078	0.11104
Primed	Rep1	chr8	0.213589	0.116927	0.130909	0.11104
Primed	Rep1	chr9	0.289028	0.0102187	0.281803	0.11104
Primed	Rep1	chrX	26.1534	2.85941	28.1753	0.11104
Primed	Rep2	chr1	0.0642683	0.0482848	0.0984108	0.11104
Primed	Rep2	chr10	0.022422	0.0211396	0.0373699	0.11104
Primed	Rep2	chr12	0.00750327	0.0106112	0.0150065	0.11104
Primed	Rep2	chr13	0.0786959	0.259683	0.26232	0.11104
Primed	Rep2	chr14	0.0467099	0.350106	0.294272	0.11104
Primed	Rep2	chr15	0.196095	0.221857	0.352972	0.11104
Primed	Rep2	chr16	0.0553475	0.219165	0.21032	0.11104
Primed	Rep2	chr17	0.0600547	0.246297	0.234213	0.11104
Primed	Rep2	chr18	0.0870936	0.360709	0.342153	0.11104
Primed	Rep2	chr19	0.0682389	0.0965043	0.136478	0.11104
Primed	Rep2	chr2	0.00412893	0.0262763	0.0227091	0.11104
Primed	Rep2	chr20	0.139656	0.142641	0.240518	0.11104
Primed	Rep2	chr21	0.128452	0.756912	0.66367	0.11104
Primed	Rep2	chr22	0.37388	0.640061	0.826471	0.11104
Primed	Rep2	chr3	0.010086	0.0356592	0.0353008	0.11104
Primed	Rep2	chr4	0.0105144	0.0669135	0.0578294	0.11104
Primed	Rep2	chr5	0.0165254	0.046741	0.0495763	0.11104
Primed	Rep2	chr6	0.0761097	0.0620974	0.120019	0.11104
Primed	Rep2	chr7	0.0376539	0.0532507	0.0753078	0.11104
Primed	Rep2	chr8	0.0482297	0.116927	0.130909	0.11104
Primed	Rep2	chr9	0.274577	0.0102187	0.281803	0.11104
Primed	Rep2	chrX	30.1972	2.85941	28.1753	0.11104
