# Supplementary material for: XIST dampens X chromosome activity in a SPEN-dependent manner during early human development
Source: Nat Struct Mol Biol. 2024 Jun 4;31(10):1589–600. doi: 10.1038/s41594-024-01325-3 (PMC11479943; doi:10.1038/s41594-024-01325-3)
Supplement: Supplementary file 8 — Raw data for graphs. [file 41594_2024_1325_MOESM8_ESM.xlsx]

## Sheet: Fig 5a
gene	pXi_WT	pXi_KO	F.C_WT_KO	pXi_CRISPRi_UT	pXi_CRISPRi_Dox	F.C_UT_Dox	Category
STS	0.429524	0.416472	0.969614	0.373203	0.447725	1.19968	XIST-resistant
PDHA1	0.50406	0.512195	1.01614	0.509486	0.596929	1.17163	XIST-resistant
ZFX	0.518713	0.52906	1.01995	0.549236	0.483488	0.880292	XIST-resistant
SMC1A	0.511997	0.540758	1.05618	0.504613	0.526928	1.04422	XIST-resistant
RPS4X	0.45079	0.479029	1.06264	0.442977	0.498662	1.12571	XIST-resistant
DDX3X	0.439549	0.468193	1.06517	0.425841	0.473859	1.11276	XIST-resistant
ABCD1	0.486164	0.517931	1.06534	0.482456	0.566018	1.1732	XIST-resistant
TXLNG	0.501327	0.537203	1.07156	0.505893	0.547998	1.08323	XIST-resistant
RBM3	0.429509	0.474917	1.10572	0.489305	0.440905	0.901086	XIST-resistant
PIGA	0.447192	0.496917	1.1112	0.464922	0.508903	1.0946	XIST-resistant
ZNF75D	0.465662	0.539693	1.15898	0.508197	0.545355	1.07312	XIST-resistant
FAM120C	0.530192	0.620295	1.16994	0.509589	0.475897	0.933884	XIST-resistant
HUWE1	0.521455	0.610789	1.17132	0.5706	0.620612	1.08765	XIST-resistant
EDA2R	0.397783	0.494154	1.24227	0.366943	0.454703	1.23917	XIST-sensitive
FANCB	0.456327	0.567704	1.24407	0.424977	0.531287	1.25015	XIST-sensitive
UXT	0.427504	0.534982	1.25141	0.386912	0.535274	1.38345	XIST-sensitive
NSDHL	0.318746	0.40086	1.25761	0.292038	0.384315	1.31598	XIST-sensitive
NKAP	0.441092	0.561936	1.27397	0.341153	0.469919	1.37744	XIST-sensitive
MID1IP1	0.389944	0.509328	1.30616	0.4328	0.520299	1.20217	XIST-sensitive
MID1IP1-AS1	0.389944	0.509328	1.30616	0.4328	0.520299	1.20217	XIST-sensitive
ERCC6L	0.303653	0.403353	1.32833	0.312329	0.434359	1.39071	XIST-sensitive
PIN4	0.303653	0.403353	1.32833	0.312329	0.434359	1.39071	XIST-sensitive
ZDHHC9	0.346791	0.476329	1.37354	0.3532	0.47777	1.35269	XIST-sensitive
CDKL5	0.376765	0.521595	1.3844	0.391326	0.490592	1.25367	XIST-sensitive
POLA1	0.329061	0.456367	1.38688	0.305595	0.456058	1.49236	XIST-sensitive
DLG3	0.369498	0.517113	1.3995	0.383657	0.464849	1.21163	XIST-sensitive
RPL39	0.349838	0.490423	1.40186	0.292668	0.487291	1.66499	XIST-sensitive
CHM	0.399954	0.593367	1.48359	0.412314	0.565531	1.3716	XIST-sensitive
TAF1	0.221176	0.329797	1.4911	0.201338	0.285543	1.41823	XIST-sensitive
UPF3B	0.334467	0.502905	1.5036	0.30042	0.420769	1.4006	XIST-sensitive
HTATSF1	0.385856	0.583508	1.51224	0.379131	0.536353	1.41469	XIST-sensitive
FMR1	0.334098	0.512667	1.53448	0.351004	0.451766	1.28707	XIST-sensitive
TSPAN6	0.296066	0.471525	1.59263	0.291666	0.461199	1.58126	XIST-sensitive
GRIPAP1	0.271134	0.431991	1.59328	0.285209	0.394492	1.38317	XIST-sensitive
KLHL15	0.32457	0.517827	1.59542	0.32399	0.468954	1.44743	XIST-sensitive
BCOR	0.325041	0.518843	1.59624	0.335237	0.503747	1.50266	XIST-sensitive
WDR44	0.292542	0.472248	1.61429	0.300782	0.411568	1.36833	XIST-sensitive
ALG13	0.286879	0.483951	1.68695	0.336263	0.476601	1.41735	XIST-sensitive
MSL3	0.314402	0.540652	1.71962	0.360507	0.436918	1.21195	XIST-sensitive
VMA21	0.267758	0.463067	1.72942	0.2981	0.385299	1.29251	XIST-sensitive
MTMR1	0.350888	0.616993	1.75838	0.415272	0.580034	1.39676	XIST-sensitive
CXorf38	0.306536	0.545055	1.77811	0.266466	0.511852	1.92089	XIST-sensitive
SMIM10L2A	0.283437	0.506732	1.78781	0.317563	0.506193	1.59399	XIST-sensitive
ZBTB33	0.247011	0.486093	1.9679	0.210621	0.466933	2.21693	XIST-sensitive
GABRQ	0.206005	0.413711	2.00826	0.175011	0.393294	2.24725	XIST-sensitive
SLC25A43	0.2687	0.542674	2.01963	0.294453	0.459969	1.56211	XIST-sensitive
SPIN3	0.211618	0.578504	2.73373	0.146442	0.398291	2.71979	XIST-sensitive
ZNF280C	0.175148	0.510404	2.91413	0.216965	0.482484	2.22378	XIST-sensitive
TCEAL4	0.147797	0.436594	2.95401	0.204505	0.40169	1.9642	XIST-sensitive
DANT1	0.128445	0.401926	3.12918	0.107143	0.272473	2.54308	XIST-sensitive
DANT2	0.128445	0.401926	3.12918	0.107143	0.272473	2.54308	XIST-sensitive
GSPT2	0.144589	0.520945	3.60294	0.147151	0.373664	2.53932	XIST-sensitive
IGSF1	0.103941	0.427451	4.11244	0.0623591	0.411573	6.60004	XIST-sensitive
INTS6L	0.108276	0.455647	4.20821	0.151852	0.43601	2.87129	XIST-sensitive
RTL8A	0.130381	0.550339	4.221	0.169257	0.473363	2.79672	XIST-sensitive
NBDY	0.103443	0.475276	4.59458	0.0734127	0.457648	6.23391	XIST-sensitive
HDAC8	0.130877	0.629701	4.81139	0.123528	0.424665	3.4378	XIST-sensitive
RTL8B	0.120047	0.590479	4.91875	0.149843	0.473281	3.15851	XIST-sensitive
DMD	0.0962888	0.539028	5.59803	0.142901	0.402331	2.81544	XIST-sensitive
SH3BGRL	0.0208333	0.515049	24.7224	0.124584	0.36101	2.89773	XIST-sensitive

## Sheet: Fig 5b
category	transcript	gene	tss	dist_closest_escapee
XIST-resistant	ENST00000217961	STS	7219456	0
XIST-resistant	ENST00000333590	PIGA	15335580	230707
XIST-resistant	ENST00000635631	PIGA	15330975	235312
XIST-resistant	ENST00000542278	PIGA	15335429	230858
XIST-resistant	ENST00000635045	PIGA	15335523	230764
XIST-resistant	ENST00000635598	PIGA	15335554	230733
XIST-resistant	ENST00000637626	PIGA	15335523	230764
XIST-resistant	ENST00000638131	PIGA	15335544	230743
XIST-resistant	ENST00000637296	PIGA	15335523	230764
XIST-resistant	ENST00000634582	PIGA	15335544	230743
XIST-resistant	ENST00000482148	PIGA	15335503	230784
XIST-resistant	ENST00000634640	PIGA	15335554	230733
XIST-resistant	ENST00000475746	PIGA	15325100	241187
XIST-resistant	ENST00000463173	PIGA	15325272	241015
XIST-resistant	ENST00000635480	PIGA	15326383	239904
XIST-resistant	ENST00000634286	PIGA	15331723	234564
XIST-resistant	ENST00000474662	PIGA	15335523	230764
XIST-resistant	ENST00000637799	PIGA	15328243	238044
XIST-resistant	ENST00000634484	PIGA	15328956	237331
XIST-resistant	ENST00000635543	PIGA	15335407	230880
XIST-resistant	ENST00000380122	TXLNG	16786427	0
XIST-resistant	ENST00000398155	TXLNG	16786432	0
XIST-resistant	ENST00000485153	TXLNG	16839837	0
XIST-resistant	ENST00000540249	PDHA1	19343893	796075
XIST-resistant	ENST00000545074	PDHA1	19343893	796075
XIST-resistant	ENST00000379806	PDHA1	19343893	796075
XIST-resistant	ENST00000423505	PDHA1	19343922	796046
XIST-resistant	ENST00000417819	PDHA1	19343930	796038
XIST-resistant	ENST00000422285	PDHA1	19343933	796035
XIST-resistant	ENST00000492364	PDHA1	19343936	796032
XIST-resistant	ENST00000355808	PDHA1	19343950	796018
XIST-resistant	ENST00000379805	PDHA1	19343968	796000
XIST-resistant	ENST00000479146	PDHA1	19352829	787139
XIST-resistant	ENST00000481733	PDHA1	19355318	784650
XIST-resistant	ENST00000379804	PDHA1	19355582	784386
XIST-resistant	ENST00000478795	PDHA1	19357382	782586
XIST-resistant	ENST00000497813	ZFX	24149173	0
XIST-resistant	ENST00000428571	ZFX	24149629	0
XIST-resistant	ENST00000539115	ZFX	24149645	0
XIST-resistant	ENST00000379188	ZFX	24149724	0
XIST-resistant	ENST00000419690	ZFX	24149729	0
XIST-resistant	ENST00000379177	ZFX	24149745	0
XIST-resistant	ENST00000304543	ZFX	24149790	0
XIST-resistant	ENST00000459724	ZFX	24149854	0
XIST-resistant	ENST00000480195	ZFX	24151426	0
XIST-resistant	ENST00000338565	ZFX	24172715	0
XIST-resistant	ENST00000474385	ZFX	24172756	0
XIST-resistant	ENST00000610559	DDX3X	41333348	0
XIST-resistant	ENST00000629496	DDX3X	41333348	0
XIST-resistant	ENST00000629785	DDX3X	41333348	0
XIST-resistant	ENST00000630255	DDX3X	41333348	0
XIST-resistant	ENST00000625837	DDX3X	41333348	0
XIST-resistant	ENST00000630858	DDX3X	41333348	0
XIST-resistant	ENST00000630370	DDX3X	41333348	0
XIST-resistant	ENST00000626301	DDX3X	41333348	0
XIST-resistant	ENST00000399959	DDX3X	41333398	0
XIST-resistant	ENST00000478993	DDX3X	41333398	0
XIST-resistant	ENST00000457138	DDX3X	41333398	0
XIST-resistant	ENST00000615742	DDX3X	41334162	0
XIST-resistant	ENST00000631641	DDX3X	41334162	0
XIST-resistant	ENST00000441189	DDX3X	41334162	0
XIST-resistant	ENST00000480592	DDX3X	41334174	0
XIST-resistant	ENST00000542215	DDX3X	41334591	0
XIST-resistant	ENST00000622373	DDX3X	41334610	0
XIST-resistant	ENST00000615313	DDX3X	41334612	0
XIST-resistant	ENST00000622198	DDX3X	41334670	0
XIST-resistant	ENST00000611546	DDX3X	41334670	0
XIST-resistant	ENST00000616050	DDX3X	41346361	0
XIST-resistant	ENST00000611968	DDX3X	41346566	0
XIST-resistant	ENST00000472897	RBM3	48574449	443792
XIST-resistant	ENST00000488216	RBM3	48574484	443827
XIST-resistant	ENST00000466764	RBM3	48574491	443834
XIST-resistant	ENST00000490127	RBM3	48574511	443854
XIST-resistant	ENST00000491240	RBM3	48574524	443867
XIST-resistant	ENST00000489344	RBM3	48574524	443867
XIST-resistant	ENST00000376759	RBM3	48574524	443867
XIST-resistant	ENST00000485213	RBM3	48574536	443879
XIST-resistant	ENST00000376755	RBM3	48574952	444295
XIST-resistant	ENST00000491236	RBM3	48574990	444333
XIST-resistant	ENST00000354480	RBM3	48575899	445242
XIST-resistant	ENST00000322213	SMC1A	53422728	0
XIST-resistant	ENST00000375340	SMC1A	53422728	0
XIST-resistant	ENST00000470241	SMC1A	53396378	0
XIST-resistant	ENST00000469129	SMC1A	53382646	0
XIST-resistant	ENST00000463684	SMC1A	53422669	0
XIST-resistant	ENST00000428014	SMC1A	53422017	0
XIST-resistant	ENST00000426907	HUWE1	53549505	121042
XIST-resistant	ENST00000612484	HUWE1	53654107	225644
XIST-resistant	ENST00000342160	HUWE1	53684169	255706
XIST-resistant	ENST00000262854	HUWE1	53686729	258266
XIST-resistant	ENST00000488459	HUWE1	53534659	106196
XIST-resistant	ENST00000474971	HUWE1	53536651	108188
XIST-resistant	ENST00000480438	HUWE1	53538467	110004
XIST-resistant	ENST00000463852	HUWE1	53542872	114409
XIST-resistant	ENST00000468322	HUWE1	53547809	119346
XIST-resistant	ENST00000474288	HUWE1	53548052	119589
XIST-resistant	ENST00000218328	HUWE1	53686728	258265
XIST-resistant	ENST00000489876	HUWE1	53625478	197015
XIST-resistant	ENST00000622887	HUWE1	53628526	200063
XIST-resistant	ENST00000471676	HUWE1	53631752	203289
XIST-resistant	ENST00000446750	HUWE1	53684169	255706
XIST-resistant	ENST00000375180	FAM120C	54183255	754792
XIST-resistant	ENST00000328235	FAM120C	54183255	754792
XIST-resistant	ENST00000497680	FAM120C	54182778	754315
XIST-resistant	ENST00000477084	FAM120C	54183281	754818
XIST-resistant	ENST00000470671	RPS4X	72273371	0
XIST-resistant	ENST00000492695	RPS4X	72272723	0
XIST-resistant	ENST00000316084	RPS4X	72277300	0
XIST-resistant	ENST00000486733	RPS4X	72276227	0
XIST-resistant	ENST00000373626	RPS4X	72277248	0
XIST-resistant	ENST00000494295	ZNF75D	135344087	1188065
XIST-resistant	ENST00000370766	ZNF75D	135344087	1188065
XIST-resistant	ENST00000370764	ZNF75D	135296033	1236119
XIST-resistant	ENST00000469456	ZNF75D	135291603	1240549
XIST-resistant	ENST00000218104	ABCD1	153724868	39328
XIST-resistant	ENST00000370129	ABCD1	153725817	38379
XIST-resistant	ENST00000443684	ABCD1	153735344	28852
XIST-sensitive	ENST00000481143	DMD	31169556	859958
XIST-sensitive	ENST00000378723	DMD	31266952	957354
XIST-sensitive	ENST00000358062	DMD	31875373	1565775
XIST-sensitive	ENST00000378677	DMD	33128360	2818762
XIST-sensitive	ENST00000357033	DMD	33211519	2901921
XIST-sensitive	ENST00000378707	DMD	32155469	1845871
XIST-sensitive	ENST00000343523	DMD	31508298	1198700
XIST-sensitive	ENST00000541735	DMD	32155469	1845871
XIST-sensitive	ENST00000359836	DMD	32155469	1845871
XIST-sensitive	ENST00000619831	DMD	33128165	2818567
XIST-sensitive	ENST00000620040	DMD	33211312	2901714
XIST-sensitive	ENST00000378702	DMD	31266857	957259
XIST-sensitive	ENST00000474231	DMD	32155469	1845871
XIST-sensitive	ENST00000361471	DMD	31266907	957309
XIST-sensitive	ENST00000378680	DMD	31266949	957351
XIST-sensitive	ENST00000378705	DMD	31206600	897002
XIST-sensitive	ENST00000475732	DMD	31182927	873329
XIST-sensitive	ENST00000469142	DMD	31435654	1126056
XIST-sensitive	ENST00000634285	DMD	31261778	952180
XIST-sensitive	ENST00000634315	DMD	31323630	1014032
XIST-sensitive	ENST00000445312	DMD	31508481	1198883
XIST-sensitive	ENST00000471779	DMD	31836783	1527185
XIST-sensitive	ENST00000488902	DMD	33211554	2901956
XIST-sensitive	ENST00000493412	DMD	32348510	2038912
XIST-sensitive	ENST00000420596	DMD	33211312	2901714
XIST-sensitive	ENST00000448370	DMD	33211312	2901714
XIST-sensitive	ENST00000288447	DMD	33339441	3029843
XIST-sensitive	ENST00000480751	DMD	32816553	2506955
XIST-sensitive	ENST00000447523	DMD	32849802	2540204
XIST-sensitive	ENST00000472681	DMD	33129077	2819479
XIST-sensitive	ENST00000472266	DMD	33128427	2818829
XIST-sensitive	ENST00000463609	DMD	33211432	2901834
XIST-sensitive	ENST00000340438	GSPT2	51743431	1455135
XIST-sensitive	ENST00000637096	NBDY	56729241	3300778
XIST-sensitive	ENST00000374922	NBDY	56729259	3300796
XIST-sensitive	ENST00000423617	NBDY	56729354	3300891
XIST-sensitive	ENST00000451583	NBDY	56729373	3300910
XIST-sensitive	ENST00000640101	SPIN3	56995551	3567088
XIST-sensitive	ENST00000638664	SPIN3	56995530	3567067
XIST-sensitive	ENST00000640577	SPIN3	56995542	3567079
XIST-sensitive	ENST00000639809	SPIN3	56995349	3566886
XIST-sensitive	ENST00000640131	SPIN3	56995555	3567092
XIST-sensitive	ENST00000640717	SPIN3	56995515	3567052
XIST-sensitive	ENST00000639607	SPIN3	56995516	3567053
XIST-sensitive	ENST00000639956	SPIN3	56995533	3567070
XIST-sensitive	ENST00000638819	SPIN3	56995553	3567090
XIST-sensitive	ENST00000640463	SPIN3	56995555	3567092
XIST-sensitive	ENST00000639888	SPIN3	56995555	3567092
XIST-sensitive	ENST00000640511	SPIN3	56995555	3567092
XIST-sensitive	ENST00000639895	SPIN3	56995555	3567092
XIST-sensitive	ENST00000638873	SPIN3	56995730	3567267
XIST-sensitive	ENST00000638940	SPIN3	56995494	3567031
XIST-sensitive	ENST00000640187	SPIN3	56995507	3567044
XIST-sensitive	ENST00000639482	SPIN3	56995530	3567067
XIST-sensitive	ENST00000478405	SPIN3	56995525	3567062
XIST-sensitive	ENST00000640104	SPIN3	56995535	3567072
XIST-sensitive	ENST00000639053	SPIN3	56995555	3567092
XIST-sensitive	ENST00000639418	SPIN3	56995555	3567092
XIST-sensitive	ENST00000640421	SPIN3	56995545	3567082
XIST-sensitive	ENST00000475785	SPIN3	56995527	3567064
XIST-sensitive	ENST00000639794	SPIN3	56995533	3567070
XIST-sensitive	ENST00000640507	SPIN3	56995517	3567054
XIST-sensitive	ENST00000639257	SPIN3	56995493	3567030
XIST-sensitive	ENST00000638341	SPIN3	56984466	3556003
XIST-sensitive	ENST00000640039	SPIN3	56995541	3567078
XIST-sensitive	ENST00000638834	SPIN3	56995381	3566918
XIST-sensitive	ENST00000639000	SPIN3	56995555	3567092
XIST-sensitive	ENST00000639791	SPIN3	56980463	3552000
XIST-sensitive	ENST00000640728	SPIN3	56995539	3567076
XIST-sensitive	ENST00000374919	SPIN3	56995738	3567275
XIST-sensitive	ENST00000638257	SPIN3	56995806	3567343
XIST-sensitive	ENST00000638712	SPIN3	56995827	3567364
XIST-sensitive	ENST00000638386	SPIN3	56995647	3567184
XIST-sensitive	ENST00000639583	SPIN3	56995555	3567092
XIST-sensitive	ENST00000638289	SPIN3	56995555	3567092
XIST-sensitive	ENST00000639007	SPIN3	56995553	3567090
XIST-sensitive	ENST00000640768	SPIN3	56995426	3566963
XIST-sensitive	ENST00000638845	SPIN3	56995268	3566805
XIST-sensitive	ENST00000639525	SPIN3	56995555	3567092
XIST-sensitive	ENST00000638481	SPIN3	56995496	3567033
XIST-sensitive	ENST00000639605	SPIN3	56995364	3566901
XIST-sensitive	ENST00000638619	SPIN3	56995495	3567032
XIST-sensitive	ENST00000423759	TAF1	71366239	906484
XIST-sensitive	ENST00000373790	TAF1	71366264	906459
XIST-sensitive	ENST00000276072	TAF1	71366305	906418
XIST-sensitive	ENST00000483365	TAF1	71377007	895716
XIST-sensitive	ENST00000472567	TAF1	71387086	885637
XIST-sensitive	ENST00000478305	TAF1	71387310	885413
XIST-sensitive	ENST00000474917	TAF1	71388589	884134
XIST-sensitive	ENST00000483985	TAF1	71394108	878615
XIST-sensitive	ENST00000463163	TAF1	71406646	866077
XIST-sensitive	ENST00000437147	TAF1	71406679	866044
XIST-sensitive	ENST00000373775	TAF1	71406679	866044
XIST-sensitive	ENST00000462588	TAF1	71423158	849565
XIST-sensitive	ENST00000485087	TAF1	71423158	849565
XIST-sensitive	ENST00000468167	TAF1	71423158	849565
XIST-sensitive	ENST00000461764	TAF1	71423158	849565
XIST-sensitive	ENST00000492404	TAF1	71423978	848745
XIST-sensitive	ENST00000482544	TAF1	71458273	814450
XIST-sensitive	ENST00000461157	TAF1	71459592	813131
XIST-sensitive	ENST00000467309	TAF1	71459670	813053
XIST-sensitive	ENST00000497222	TAF1	71492312	780411
XIST-sensitive	ENST00000373583	HDAC8	72572837	295537
XIST-sensitive	ENST00000373573	HDAC8	72573103	295803
XIST-sensitive	ENST00000373589	HDAC8	72573103	295803
XIST-sensitive	ENST00000470998	HDAC8	72462444	185144
XIST-sensitive	ENST00000373568	HDAC8	72573053	295753
XIST-sensitive	ENST00000436675	HDAC8	72572858	295558
XIST-sensitive	ENST00000415409	HDAC8	72572776	295476
XIST-sensitive	ENST00000412342	HDAC8	72572770	295470
XIST-sensitive	ENST00000373571	HDAC8	72572843	295543
XIST-sensitive	ENST00000439122	HDAC8	72573048	295748
XIST-sensitive	ENST00000373560	HDAC8	72572824	295524
XIST-sensitive	ENST00000373559	HDAC8	72572812	295512
XIST-sensitive	ENST00000478743	HDAC8	72572843	295543
XIST-sensitive	ENST00000421523	HDAC8	72572627	295327
XIST-sensitive	ENST00000373556	HDAC8	72572813	295513
XIST-sensitive	ENST00000373554	HDAC8	72572853	295553
XIST-sensitive	ENST00000444609	HDAC8	72573079	295779
XIST-sensitive	ENST00000486704	HDAC8	72572816	295516
XIST-sensitive	ENST00000373212	SH3BGRL	81201943	5102424
XIST-sensitive	ENST00000481106	SH3BGRL	81202128	5102239
XIST-sensitive	ENST00000463546	SH3BGRL	81202630	5101737
XIST-sensitive	ENST00000474113	SH3BGRL	81255494	5048873
XIST-sensitive	ENST00000372629	TCEAL4	103576231	1718654
XIST-sensitive	ENST00000468024	TCEAL4	103585492	1727915
XIST-sensitive	ENST00000481555	TCEAL4	103585505	1727928
XIST-sensitive	ENST00000472484	TCEAL4	103585513	1727936
XIST-sensitive	ENST00000415568	TCEAL4	103585515	1727938
XIST-sensitive	ENST00000613326	TCEAL4	103585517	1727940
XIST-sensitive	ENST00000490644	TCEAL4	103585523	1727946
XIST-sensitive	ENST00000459722	TCEAL4	103585528	1727951
XIST-sensitive	ENST00000472745	TCEAL4	103585533	1727956
XIST-sensitive	ENST00000494801	TCEAL4	103585563	1727986
XIST-sensitive	ENST00000434216	TCEAL4	103585578	1728001
XIST-sensitive	ENST00000425011	TCEAL4	103585615	1728038
XIST-sensitive	ENST00000469586	TCEAL4	103586136	1728559
XIST-sensitive	ENST00000451869	DANT1	115840964	1256882
XIST-sensitive	ENST00000415394	DANT1	115841010	1256928
XIST-sensitive	ENST00000430756	DANT2	115969089	1385007
XIST-sensitive	ENST00000326624	ZBTB33	120250752	5666670
XIST-sensitive	ENST00000557385	ZBTB33	120250755	5666673
XIST-sensitive	ENST00000370978	ZNF280C	130268899	2398743
XIST-sensitive	ENST00000447817	ZNF280C	130268883	2398759
XIST-sensitive	ENST00000370910	IGSF1	131289278	1378364
XIST-sensitive	ENST00000361420	IGSF1	131289226	1378416
XIST-sensitive	ENST00000370904	IGSF1	131578899	1088743
XIST-sensitive	ENST00000370903	IGSF1	131289429	1378213
XIST-sensitive	ENST00000467244	IGSF1	131277517	1390125
XIST-sensitive	ENST00000469836	IGSF1	131281346	1386296
XIST-sensitive	ENST00000370900	IGSF1	131289060	1378582
XIST-sensitive	ENST00000370901	IGSF1	131289286	1378356
XIST-sensitive	ENST00000391440	RTL8B	135022529	1509623
XIST-sensitive	ENST00000518153	RTL8A	135052090	1480062
XIST-sensitive	ENST00000370775	RTL8A	135052175	1479977
XIST-sensitive	ENST00000520964	RTL8A	135052196	1479956
XIST-sensitive	ENST00000522309	RTL8A	135052141	1480011
XIST-sensitive	ENST00000639893	INTS6L	135520643	1011509
XIST-sensitive	ENST00000370752	INTS6L	135520659	1011493
XIST-sensitive	ENST00000481908	INTS6L	135520659	1011493
XIST-sensitive	ENST00000493637	INTS6L	135520993	1011159
XIST-sensitive	ENST00000494957	INTS6L	135579885	952267
XIST-sensitive	ENST00000481429	INTS6L	135579937	952215
XIST-sensitive	ENST00000598523	GABRQ	152638183	95596
XIST-sensitive	ENST00000312196	MSL3	11758159	0
XIST-sensitive	ENST00000361672	MSL3	11758159	0
XIST-sensitive	ENST00000337339	MSL3	11758237	0
XIST-sensitive	ENST00000468149	MSL3	11758253	0
XIST-sensitive	ENST00000476743	MSL3	11758582	0
XIST-sensitive	ENST00000398527	MSL3	11758582	0
XIST-sensitive	ENST00000421368	MSL3	11758586	0
XIST-sensitive	ENST00000380693	MSL3	11759552	0
XIST-sensitive	ENST00000380692	MSL3	11759628	0
XIST-sensitive	ENST00000478462	MSL3	11759641	0
XIST-sensitive	ENST00000482871	MSL3	11760043	0
XIST-sensitive	ENST00000473806	MSL3	11760138	0
XIST-sensitive	ENST00000483645	MSL3	11760186	0
XIST-sensitive	ENST00000494268	MSL3	11760222	0
XIST-sensitive	ENST00000380691	MSL3	11762888	0
XIST-sensitive	ENST00000467141	MSL3	11765661	0
XIST-sensitive	ENST00000473380	MSL3	11768313	0
XIST-sensitive	ENST00000324138	FANCB	14873069	693218
XIST-sensitive	ENST00000398334	FANCB	14873062	693225
XIST-sensitive	ENST00000452869	FANCB	14873052	693235
XIST-sensitive	ENST00000489126	FANCB	14869243	697044
XIST-sensitive	ENST00000379996	CDKL5	18425583	1585746
XIST-sensitive	ENST00000635828	CDKL5	18426198	1586361
XIST-sensitive	ENST00000637881	CDKL5	18426713	1586876
XIST-sensitive	ENST00000379989	CDKL5	18442188	1602351
XIST-sensitive	ENST00000624953	CDKL5	18442213	1602376
XIST-sensitive	ENST00000623364	CDKL5	18442224	1602387
XIST-sensitive	ENST00000624700	CDKL5	18442228	1602391
XIST-sensitive	ENST00000463994	CDKL5	18442275	1602438
XIST-sensitive	ENST00000636046	CDKL5	18497318	1642650
XIST-sensitive	ENST00000623535	CDKL5	18507097	1632871
XIST-sensitive	ENST00000623610	CDKL5	18587686	1552282
XIST-sensitive	ENST00000328046	KLHL15	24027186	27530
XIST-sensitive	ENST00000379068	POLA1	24693919	521163
XIST-sensitive	ENST00000379059	POLA1	24693947	521191
XIST-sensitive	ENST00000611764	POLA1	24693947	521191
XIST-sensitive	ENST00000493342	POLA1	24726933	554177
XIST-sensitive	ENST00000480125	POLA1	24745503	572747
XIST-sensitive	ENST00000494204	POLA1	24812830	640074
XIST-sensitive	ENST00000457894	MID1IP1	38801432	1822134
XIST-sensitive	ENST00000614558	MID1IP1	38801432	1822134
XIST-sensitive	ENST00000378474	MID1IP1	38801454	1822112
XIST-sensitive	ENST00000336949	MID1IP1	38803733	1819833
XIST-sensitive	ENST00000436893	MID1IP1-AS1	38803883	1819683
XIST-sensitive	ENST00000413905	BCOR	40064549	559017
XIST-sensitive	ENST00000378463	BCOR	40068120	555446
XIST-sensitive	ENST00000397354	BCOR	40097403	526163
XIST-sensitive	ENST00000378455	BCOR	40177329	446237
XIST-sensitive	ENST00000378444	BCOR	40097403	526163
XIST-sensitive	ENST00000342274	BCOR	40177329	446237
XIST-sensitive	ENST00000442018	BCOR	40062937	560629
XIST-sensitive	ENST00000427012	BCOR	40063002	560564
XIST-sensitive	ENST00000406200	BCOR	40177320	446246
XIST-sensitive	ENST00000490976	BCOR	40077969	545597
XIST-sensitive	ENST00000615339	BCOR	40077957	545609
XIST-sensitive	ENST00000412952	BCOR	40146629	476937
XIST-sensitive	ENST00000378426	CXorf38	40647554	0
XIST-sensitive	ENST00000327877	CXorf38	40647547	0
XIST-sensitive	ENST00000378421	CXorf38	40647521	0
XIST-sensitive	ENST00000333119	UXT	47659161	430957
XIST-sensitive	ENST00000460840	UXT	47657499	429295
XIST-sensitive	ENST00000485641	UXT	47659107	430903
XIST-sensitive	ENST00000335890	UXT	47659117	430913
XIST-sensitive	ENST00000376964	UXT	47659152	430948
XIST-sensitive	ENST00000619149	GRIPAP1	48987817	857160
XIST-sensitive	ENST00000593475	GRIPAP1	49002234	871577
XIST-sensitive	ENST00000622599	GRIPAP1	49002249	871592
XIST-sensitive	ENST00000376423	GRIPAP1	49002264	871607
XIST-sensitive	ENST00000619107	GRIPAP1	48983859	853202
XIST-sensitive	ENST00000473581	GRIPAP1	48991386	860729
XIST-sensitive	ENST00000611757	GRIPAP1	49002262	871605
XIST-sensitive	ENST00000488361	GRIPAP1	48980808	850151
XIST-sensitive	ENST00000474512	GRIPAP1	48988651	857994
XIST-sensitive	ENST00000621664	GRIPAP1	48997307	866650
XIST-sensitive	ENST00000622231	GRIPAP1	49002197	871540
XIST-sensitive	ENST00000617369	GRIPAP1	49002224	871567
XIST-sensitive	ENST00000611705	GRIPAP1	49002262	871605
XIST-sensitive	ENST00000480041	GRIPAP1	48999398	868741
XIST-sensitive	ENST00000495258	GRIPAP1	48999504	868847
XIST-sensitive	ENST00000374719	EDA2R	66639041	5633682
XIST-sensitive	ENST00000396050	EDA2R	66616030	5656693
XIST-sensitive	ENST00000451436	EDA2R	66639298	5633425
XIST-sensitive	ENST00000253392	EDA2R	66616020	5656703
XIST-sensitive	ENST00000194900	DLG3	70444861	1827862
XIST-sensitive	ENST00000374360	DLG3	70444969	1827754
XIST-sensitive	ENST00000463252	DLG3	70445136	1827587
XIST-sensitive	ENST00000374355	DLG3	70452305	1820418
XIST-sensitive	ENST00000542398	DLG3	70455096	1817627
XIST-sensitive	ENST00000489733	DLG3	70455103	1817620
XIST-sensitive	ENST00000494493	DLG3	70455107	1817616
XIST-sensitive	ENST00000466140	DLG3	70479118	1793605
XIST-sensitive	ENST00000461646	DLG3	70497165	1775558
XIST-sensitive	ENST00000496931	DLG3	70499965	1772758
XIST-sensitive	ENST00000373662	PIN4	72181353	91370
XIST-sensitive	ENST00000218432	PIN4	72181676	91047
XIST-sensitive	ENST00000423432	PIN4	72181676	91047
XIST-sensitive	ENST00000373669	PIN4	72181679	91044
XIST-sensitive	ENST00000496835	PIN4	72181765	90958
XIST-sensitive	ENST00000439980	PIN4	72181765	90958
XIST-sensitive	ENST00000446576	PIN4	72181794	90929
XIST-sensitive	ENST00000373657	ERCC6L	72239027	33696
XIST-sensitive	ENST00000334463	ERCC6L	72239047	33676
XIST-sensitive	ENST00000357749	CHM	86047562	256805
XIST-sensitive	ENST00000467744	CHM	86047305	257062
XIST-sensitive	ENST00000615443	CHM	86047539	256828
XIST-sensitive	ENST00000487515	CHM	85981809	322558
XIST-sensitive	ENST00000483950	CHM	86047561	256806
XIST-sensitive	ENST00000612152	TSPAN6	100637104	41679
XIST-sensitive	ENST00000373020	TSPAN6	100636806	41977
XIST-sensitive	ENST00000614008	TSPAN6	100637104	41679
XIST-sensitive	ENST00000496771	TSPAN6	100636689	42094
XIST-sensitive	ENST00000494424	TSPAN6	100639991	38792
XIST-sensitive	ENST00000487141	ALG13	111665811	2918267
XIST-sensitive	ENST00000371979	ALG13	111681118	2902960
XIST-sensitive	ENST00000394780	ALG13	111681150	2902928
XIST-sensitive	ENST00000622997	ALG13	111681170	2902908
XIST-sensitive	ENST00000610588	ALG13	111681170	2902908
XIST-sensitive	ENST00000251943	ALG13	111681170	2902908
XIST-sensitive	ENST00000621367	ALG13	111681170	2902908
XIST-sensitive	ENST00000624161	ALG13	111681176	2902902
XIST-sensitive	ENST00000468657	ALG13	111681179	2902899
XIST-sensitive	ENST00000624881	ALG13	111681179	2902899
XIST-sensitive	ENST00000636363	ALG13	111681179	2902899
XIST-sensitive	ENST00000473389	ALG13	111681189	2902889
XIST-sensitive	ENST00000482374	ALG13	111681192	2902886
XIST-sensitive	ENST00000492038	ALG13	111681194	2902884
XIST-sensitive	ENST00000622986	ALG13	111681195	2902883
XIST-sensitive	ENST00000486353	ALG13	111681198	2902880
XIST-sensitive	ENST00000495283	ALG13	111681198	2902880
XIST-sensitive	ENST00000623144	ALG13	111681204	2902874
XIST-sensitive	ENST00000470971	ALG13	111681207	2902871
XIST-sensitive	ENST00000489033	ALG13	111681216	2902862
XIST-sensitive	ENST00000623255	ALG13	111681234	2902844
XIST-sensitive	ENST00000471924	ALG13	111681267	2902811
XIST-sensitive	ENST00000623148	ALG13	111681267	2902811
XIST-sensitive	ENST00000436609	ALG13	111681657	2902421
XIST-sensitive	ENST00000482742	ALG13	111681663	2902415
XIST-sensitive	ENST00000623189	ALG13	111681813	2902265
XIST-sensitive	ENST00000470704	ALG13	111688727	2895351
XIST-sensitive	ENST00000635768	ALG13	111713242	2870836
XIST-sensitive	ENST00000623622	ALG13	111717879	2866199
XIST-sensitive	ENST00000490774	ALG13	111718219	2865859
XIST-sensitive	ENST00000486578	ALG13	111727419	2856659
XIST-sensitive	ENST00000460092	ALG13	111727643	2856435
XIST-sensitive	ENST00000635824	ALG13	111730536	2853542
XIST-sensitive	ENST00000637022	ALG13	111734377	2849701
XIST-sensitive	ENST00000635931	ALG13	111736835	2847243
XIST-sensitive	ENST00000637213	ALG13	111736847	2847231
XIST-sensitive	ENST00000461669	ALG13	111737027	2847051
XIST-sensitive	ENST00000474121	ALG13	111744846	2839232
XIST-sensitive	ENST00000485371	ALG13	111752746	2831332
XIST-sensitive	ENST00000487243	ALG13	111757278	2826800
XIST-sensitive	ENST00000623310	ALG13	111759812	2824266
XIST-sensitive	ENST00000371822	WDR44	118346073	3761991
XIST-sensitive	ENST00000254029	WDR44	118346109	3762027
XIST-sensitive	ENST00000371825	WDR44	118346143	3762061
XIST-sensitive	ENST00000493448	WDR44	118346199	3762117
XIST-sensitive	ENST00000371848	WDR44	118392748	3808666
XIST-sensitive	ENST00000217909	SLC25A43	119399060	4814978
XIST-sensitive	ENST00000488158	SLC25A43	119399380	4815298
XIST-sensitive	ENST00000493093	SLC25A43	119399409	4815327
XIST-sensitive	ENST00000484058	SLC25A43	119406556	4822474
XIST-sensitive	ENST00000477403	RPL39	119787456	5203374
XIST-sensitive	ENST00000468844	RPL39	119791595	5207513
XIST-sensitive	ENST00000361575	RPL39	119791643	5207561
XIST-sensitive	ENST00000636792	XIST-sensitiveF3B	119837932	5253850
XIST-sensitive	ENST00000276201	XIST-sensitiveF3B	119852998	5268916
XIST-sensitive	ENST00000345865	XIST-sensitiveF3B	119852998	5268916
XIST-sensitive	ENST00000619445	XIST-sensitiveF3B	119852971	5268889
XIST-sensitive	ENST00000478840	XIST-sensitiveF3B	119845254	5261172
XIST-sensitive	ENST00000371410	NKAP	119943772	5359690
XIST-sensitive	ENST00000455986	NKAP	119922840	5338758
XIST-sensitive	ENST00000477789	NKAP	119938077	5353995
XIST-sensitive	ENST00000482407	NKAP	119932752	5348670
XIST-sensitive	ENST00000357166	ZDHHC9	129843884	2823758
XIST-sensitive	ENST00000371064	ZDHHC9	129843460	2824182
XIST-sensitive	ENST00000433917	ZDHHC9	129841824	2825818
XIST-sensitive	ENST00000406492	ZDHHC9	129843909	2823733
XIST-sensitive	ENST00000491039	ZDHHC9	129823788	2843854
XIST-sensitive	ENST00000417443	SMIM10L2A	135421943	1110209
XIST-sensitive	ENST00000535601	HTATSF1	136497079	35073
XIST-sensitive	ENST00000448450	HTATSF1	136497221	34931
XIST-sensitive	ENST00000425695	HTATSF1	136497234	34918
XIST-sensitive	ENST00000218364	HTATSF1	136497511	34641
XIST-sensitive	ENST00000440235	FMR1	147911951	2902913
XIST-sensitive	ENST00000218200	FMR1	147911951	2902913
XIST-sensitive	ENST00000370471	FMR1	147911951	2902913
XIST-sensitive	ENST00000621453	FMR1	147911951	2902913
XIST-sensitive	ENST00000616614	FMR1	147911956	2902908
XIST-sensitive	ENST00000370477	FMR1	147911963	2902901
XIST-sensitive	ENST00000621987	FMR1	147911964	2902900
XIST-sensitive	ENST00000334557	FMR1	147912052	2902812
XIST-sensitive	ENST00000439526	FMR1	147912052	2902812
XIST-sensitive	ENST00000370475	FMR1	147912052	2902812
XIST-sensitive	ENST00000616382	FMR1	147912118	2902746
XIST-sensitive	ENST00000621447	FMR1	147912123	2902741
XIST-sensitive	ENST00000495717	FMR1	147912162	2902702
XIST-sensitive	ENST00000370470	FMR1	147912180	2902684
XIST-sensitive	ENST00000620828	FMR1	147927670	2887194
XIST-sensitive	ENST00000475038	FMR1	147930202	2884662
XIST-sensitive	ENST00000611273	FMR1	147940157	2874707
XIST-sensitive	ENST00000492846	FMR1	147940581	2874283
XIST-sensitive	ENST00000463120	FMR1	147943245	2871619
XIST-sensitive	ENST00000478848	FMR1	147944693	2870171
XIST-sensitive	ENST00000493995	MTMR1	150692971	121893
XIST-sensitive	ENST00000439546	MTMR1	150692978	121886
XIST-sensitive	ENST00000429965	MTMR1	150692983	121881
XIST-sensitive	ENST00000434699	MTMR1	150693009	121855
XIST-sensitive	ENST00000485376	MTMR1	150693366	121498
XIST-sensitive	ENST00000370390	MTMR1	150693374	121490
XIST-sensitive	ENST00000490316	MTMR1	150693379	121485
XIST-sensitive	ENST00000542156	MTMR1	150693396	121468
XIST-sensitive	ENST00000445323	MTMR1	150693410	121454
XIST-sensitive	ENST00000438018	MTMR1	150699208	115656
XIST-sensitive	ENST00000436701	MTMR1	150699208	115656
XIST-sensitive	ENST00000488357	MTMR1	150718677	96187
XIST-sensitive	ENST00000493480	MTMR1	150727113	87751
XIST-sensitive	ENST00000370387	MTMR1	150735399	79465
XIST-sensitive	ENST00000477649	VMA21	151396515	167107
XIST-sensitive	ENST00000370361	VMA21	151396566	167056
XIST-sensitive	ENST00000330374	VMA21	151397204	166418
XIST-sensitive	ENST00000370274	NSDHL	152830967	97105
XIST-sensitive	ENST00000440023	NSDHL	152830967	97105
XIST-sensitive	ENST00000432467	NSDHL	152830997	97135

## Sheet: Fig 5c
	XIST-sensitive	XIST-resistant
Escapee	2	6
Inactivated	32	6
Variable	4	1
Unknown	1	0

## Sheet: Fig 5d
transcript	category	sample	norm_count	gene	condition
ENST00000194900	XIST-sensitive	rap.pxgl	130.641	DLG3	naive
ENST00000194900	XIST-sensitive	rap.primed	16.1735	DLG3	primed
ENST00000217909	XIST-sensitive	rap.pxgl	153.112	SLC25A43	naive
ENST00000217909	XIST-sensitive	rap.primed	25.5897	SLC25A43	primed
ENST00000217961	XIST-resistant	rap.pxgl	28.062	STS	naive
ENST00000217961	XIST-resistant	rap.primed	6.06751	STS	primed
ENST00000218104	XIST-resistant	rap.pxgl	155.082	ABCD1	naive
ENST00000218104	XIST-resistant	rap.primed	47.1856	ABCD1	primed
ENST00000218200	XIST-sensitive	rap.pxgl	160.007	FMR1	naive
ENST00000218200	XIST-sensitive	rap.primed	14.2001	FMR1	primed
ENST00000218328	XIST-resistant	rap.pxgl	93.4959	HUWE1	naive
ENST00000218328	XIST-resistant	rap.primed	9.80598	HUWE1	primed
ENST00000218364	XIST-sensitive	rap.pxgl	187.42	HTATSF1	naive
ENST00000218364	XIST-sensitive	rap.primed	172.212	HTATSF1	primed
ENST00000218432	XIST-sensitive	rap.pxgl	173.637	PIN4	naive
ENST00000218432	XIST-sensitive	rap.primed	31.5111	PIN4	primed
ENST00000251943	XIST-sensitive	rap.pxgl	132.396	ALG13	naive
ENST00000251943	XIST-sensitive	rap.primed	230.002	ALG13	primed
ENST00000253392	XIST-sensitive	rap.pxgl	101.755	EDA2R	naive
ENST00000253392	XIST-sensitive	rap.primed	4.83413	EDA2R	primed
ENST00000254029	XIST-sensitive	rap.pxgl	160.709	WDR44	naive
ENST00000254029	XIST-sensitive	rap.primed	35.4497	WDR44	primed
ENST00000262854	XIST-resistant	rap.pxgl	93.4986	HUWE1	naive
ENST00000262854	XIST-resistant	rap.primed	9.80631	HUWE1	primed
ENST00000276072	XIST-sensitive	rap.pxgl	143.515	TAF1	naive
ENST00000276072	XIST-sensitive	rap.primed	14.4263	TAF1	primed
ENST00000276201	XIST-sensitive	rap.pxgl	147.877	XIST-sensitiveF3B	naive
ENST00000276201	XIST-sensitive	rap.primed	23.0713	XIST-sensitiveF3B	primed
ENST00000288447	XIST-sensitive	rap.pxgl	56.0677	DMD	naive
ENST00000288447	XIST-sensitive	rap.primed	6.21892	DMD	primed
ENST00000304543	XIST-resistant	rap.pxgl	90.9389	ZFX	naive
ENST00000304543	XIST-resistant	rap.primed	18.7539	ZFX	primed
ENST00000312196	XIST-sensitive	rap.pxgl	168.141	MSL3	naive
ENST00000312196	XIST-sensitive	rap.primed	11.9268	MSL3	primed
ENST00000316084	XIST-resistant	rap.pxgl	222.296	RPS4X	naive
ENST00000316084	XIST-resistant	rap.primed	63.2572	RPS4X	primed
ENST00000322213	XIST-resistant	rap.pxgl	96.7416	SMC1A	naive
ENST00000322213	XIST-resistant	rap.primed	14.8841	SMC1A	primed
ENST00000324138	XIST-sensitive	rap.pxgl	56.5255	FANCB	naive
ENST00000324138	XIST-sensitive	rap.primed	12.3107	FANCB	primed
ENST00000326624	XIST-sensitive	rap.pxgl	305.062	ZBTB33	naive
ENST00000326624	XIST-sensitive	rap.primed	33.8336	ZBTB33	primed
ENST00000327877	XIST-sensitive	rap.pxgl	73.4779	CXorf38	naive
ENST00000327877	XIST-sensitive	rap.primed	14.7259	CXorf38	primed
ENST00000328046	XIST-sensitive	rap.pxgl	167.709	KLHL15	naive
ENST00000328046	XIST-sensitive	rap.primed	39.5044	KLHL15	primed
ENST00000328235	XIST-resistant	rap.pxgl	137.048	FAM120C	naive
ENST00000328235	XIST-resistant	rap.primed	11.9355	FAM120C	primed
ENST00000330374	XIST-sensitive	rap.pxgl	97.1295	VMA21	naive
ENST00000330374	XIST-sensitive	rap.primed	17.7182	VMA21	primed
ENST00000333119	XIST-sensitive	rap.pxgl	107.413	UXT	naive
ENST00000333119	XIST-sensitive	rap.primed	18.5817	UXT	primed
ENST00000333590	XIST-resistant	rap.pxgl	84.723	PIGA	naive
ENST00000333590	XIST-resistant	rap.primed	160.717	PIGA	primed
ENST00000334463	XIST-sensitive	rap.pxgl	180.162	ERCC6L	naive
ENST00000334463	XIST-sensitive	rap.primed	50.6342	ERCC6L	primed
ENST00000334557	XIST-sensitive	rap.pxgl	160.13	FMR1	naive
ENST00000334557	XIST-sensitive	rap.primed	14.2784	FMR1	primed
ENST00000335890	XIST-sensitive	rap.pxgl	107.238	UXT	naive
ENST00000335890	XIST-sensitive	rap.primed	18.4788	UXT	primed
ENST00000336949	XIST-sensitive	rap.pxgl	127.935	MID1IP1	naive
ENST00000336949	XIST-sensitive	rap.primed	9.48654	MID1IP1	primed
ENST00000337339	XIST-sensitive	rap.pxgl	168.274	MSL3	naive
ENST00000337339	XIST-sensitive	rap.primed	11.8747	MSL3	primed
ENST00000338565	XIST-resistant	rap.pxgl	98.9659	ZFX	naive
ENST00000338565	XIST-resistant	rap.primed	22.807	ZFX	primed
ENST00000340438	XIST-sensitive	rap.pxgl	158.371	GSPT2	naive
ENST00000340438	XIST-sensitive	rap.primed	8.00476	GSPT2	primed
ENST00000342160	XIST-resistant	rap.pxgl	88.2897	HUWE1	naive
ENST00000342160	XIST-resistant	rap.primed	10.3835	HUWE1	primed
ENST00000342274	XIST-sensitive	rap.pxgl	70.4514	BCOR	naive
ENST00000342274	XIST-sensitive	rap.primed	17.4705	BCOR	primed
ENST00000343523	XIST-sensitive	rap.pxgl	100.195	DMD	naive
ENST00000343523	XIST-sensitive	rap.primed	8.27611	DMD	primed
ENST00000345865	XIST-sensitive	rap.pxgl	147.877	XIST-sensitiveF3B	naive
ENST00000345865	XIST-sensitive	rap.primed	23.0713	XIST-sensitiveF3B	primed
ENST00000354480	XIST-resistant	rap.pxgl	160.761	RBM3	naive
ENST00000354480	XIST-resistant	rap.primed	24.0162	RBM3	primed
ENST00000355808	XIST-resistant	rap.pxgl	57.2919	PDHA1	naive
ENST00000355808	XIST-resistant	rap.primed	17.4835	PDHA1	primed
ENST00000357033	XIST-sensitive	rap.pxgl	60.9047	DMD	naive
ENST00000357033	XIST-sensitive	rap.primed	8.15325	DMD	primed
ENST00000357166	XIST-sensitive	rap.pxgl	151.207	ZDHHC9	naive
ENST00000357166	XIST-sensitive	rap.primed	318.348	ZDHHC9	primed
ENST00000357749	XIST-sensitive	rap.pxgl	76.8024	CHM	naive
ENST00000357749	XIST-sensitive	rap.primed	8.07254	CHM	primed
ENST00000358062	XIST-sensitive	rap.pxgl	72.2873	DMD	naive
ENST00000358062	XIST-sensitive	rap.primed	5.18788	DMD	primed
ENST00000359836	XIST-sensitive	rap.pxgl	71.4166	DMD	naive
ENST00000359836	XIST-sensitive	rap.primed	5.49064	DMD	primed
ENST00000361420	XIST-sensitive	rap.pxgl	195.623	IGSF1	naive
ENST00000361420	XIST-sensitive	rap.primed	238.876	IGSF1	primed
ENST00000361471	XIST-sensitive	rap.pxgl	128.191	DMD	naive
ENST00000361471	XIST-sensitive	rap.primed	10.4842	DMD	primed
ENST00000361575	XIST-sensitive	rap.pxgl	217.477	RPL39	naive
ENST00000361575	XIST-sensitive	rap.primed	28.4564	RPL39	primed
ENST00000361672	XIST-sensitive	rap.pxgl	168.141	MSL3	naive
ENST00000361672	XIST-sensitive	rap.primed	11.9268	MSL3	primed
ENST00000370129	XIST-resistant	rap.pxgl	156.948	ABCD1	naive
ENST00000370129	XIST-resistant	rap.primed	47.6834	ABCD1	primed
ENST00000370274	XIST-sensitive	rap.pxgl	141.029	NSDHL	naive
ENST00000370274	XIST-sensitive	rap.primed	24.6866	NSDHL	primed
ENST00000370361	XIST-sensitive	rap.pxgl	95.4426	VMA21	naive
ENST00000370361	XIST-sensitive	rap.primed	18.5254	VMA21	primed
ENST00000370387	XIST-sensitive	rap.pxgl	210.248	MTMR1	naive
ENST00000370387	XIST-sensitive	rap.primed	21.7399	MTMR1	primed
ENST00000370390	XIST-sensitive	rap.pxgl	211.361	MTMR1	naive
ENST00000370390	XIST-sensitive	rap.primed	21.5995	MTMR1	primed
ENST00000370470	XIST-sensitive	rap.pxgl	159.989	FMR1	naive
ENST00000370470	XIST-sensitive	rap.primed	14.1302	FMR1	primed
ENST00000370471	XIST-sensitive	rap.pxgl	160.007	FMR1	naive
ENST00000370471	XIST-sensitive	rap.primed	14.2001	FMR1	primed
ENST00000370475	XIST-sensitive	rap.pxgl	160.13	FMR1	naive
ENST00000370475	XIST-sensitive	rap.primed	14.2784	FMR1	primed
ENST00000370477	XIST-sensitive	rap.pxgl	160.035	FMR1	naive
ENST00000370477	XIST-sensitive	rap.primed	14.2036	FMR1	primed
ENST00000370752	XIST-sensitive	rap.pxgl	153.367	INTS6L	naive
ENST00000370752	XIST-sensitive	rap.primed	198.745	INTS6L	primed
ENST00000370764	XIST-resistant	rap.pxgl	76.8625	ZNF75D	naive
ENST00000370764	XIST-resistant	rap.primed	216.051	ZNF75D	primed
ENST00000370766	XIST-resistant	rap.pxgl	110.298	ZNF75D	naive
ENST00000370766	XIST-resistant	rap.primed	275.811	ZNF75D	primed
ENST00000370775	XIST-sensitive	rap.pxgl	127.066	RTL8A	naive
ENST00000370775	XIST-sensitive	rap.primed	224.924	RTL8A	primed
ENST00000370900	XIST-sensitive	rap.pxgl	195.099	IGSF1	naive
ENST00000370900	XIST-sensitive	rap.primed	238.446	IGSF1	primed
ENST00000370901	XIST-sensitive	rap.pxgl	195.173	IGSF1	naive
ENST00000370901	XIST-sensitive	rap.primed	238.426	IGSF1	primed
ENST00000370903	XIST-sensitive	rap.pxgl	193.764	IGSF1	naive
ENST00000370903	XIST-sensitive	rap.primed	236.548	IGSF1	primed
ENST00000370904	XIST-sensitive	rap.pxgl	127.748	IGSF1	naive
ENST00000370904	XIST-sensitive	rap.primed	95.4231	IGSF1	primed
ENST00000370910	XIST-sensitive	rap.pxgl	195.263	IGSF1	naive
ENST00000370910	XIST-sensitive	rap.primed	238.508	IGSF1	primed
ENST00000370978	XIST-sensitive	rap.pxgl	123.833	ZNF280C	naive
ENST00000370978	XIST-sensitive	rap.primed	168.339	ZNF280C	primed
ENST00000371064	XIST-sensitive	rap.pxgl	150.839	ZDHHC9	naive
ENST00000371064	XIST-sensitive	rap.primed	319.919	ZDHHC9	primed
ENST00000371410	XIST-sensitive	rap.pxgl	146.162	NKAP	naive
ENST00000371410	XIST-sensitive	rap.primed	30.5828	NKAP	primed
ENST00000371822	XIST-sensitive	rap.pxgl	160.459	WDR44	naive
ENST00000371822	XIST-sensitive	rap.primed	35.2463	WDR44	primed
ENST00000371825	XIST-sensitive	rap.pxgl	160.831	WDR44	naive
ENST00000371825	XIST-sensitive	rap.primed	35.5605	WDR44	primed
ENST00000371848	XIST-sensitive	rap.pxgl	135.076	WDR44	naive
ENST00000371848	XIST-sensitive	rap.primed	25.8844	WDR44	primed
ENST00000371979	XIST-sensitive	rap.pxgl	132.313	ALG13	naive
ENST00000371979	XIST-sensitive	rap.primed	230.167	ALG13	primed
ENST00000372629	XIST-sensitive	rap.pxgl	128.605	TCEAL4	naive
ENST00000372629	XIST-sensitive	rap.primed	180.095	TCEAL4	primed
ENST00000373020	XIST-sensitive	rap.pxgl	161.871	TSPAN6	naive
ENST00000373020	XIST-sensitive	rap.primed	198.748	TSPAN6	primed
ENST00000373212	XIST-sensitive	rap.pxgl	67.5157	SH3BGRL	naive
ENST00000373212	XIST-sensitive	rap.primed	5.12778	SH3BGRL	primed
ENST00000373554	XIST-sensitive	rap.pxgl	281.338	HDAC8	naive
ENST00000373554	XIST-sensitive	rap.primed	83.4372	HDAC8	primed
ENST00000373556	XIST-sensitive	rap.pxgl	280.957	HDAC8	naive
ENST00000373556	XIST-sensitive	rap.primed	83.3951	HDAC8	primed
ENST00000373559	XIST-sensitive	rap.pxgl	280.954	HDAC8	naive
ENST00000373559	XIST-sensitive	rap.primed	83.3966	HDAC8	primed
ENST00000373560	XIST-sensitive	rap.pxgl	281.012	HDAC8	naive
ENST00000373560	XIST-sensitive	rap.primed	83.3874	HDAC8	primed
ENST00000373568	XIST-sensitive	rap.pxgl	280.858	HDAC8	naive
ENST00000373568	XIST-sensitive	rap.primed	82.8539	HDAC8	primed
ENST00000373571	XIST-sensitive	rap.pxgl	281.187	HDAC8	naive
ENST00000373571	XIST-sensitive	rap.primed	83.4068	HDAC8	primed
ENST00000373573	XIST-sensitive	rap.pxgl	279.819	HDAC8	naive
ENST00000373573	XIST-sensitive	rap.primed	82.6104	HDAC8	primed
ENST00000373583	XIST-sensitive	rap.pxgl	281.118	HDAC8	naive
ENST00000373583	XIST-sensitive	rap.primed	83.3958	HDAC8	primed
ENST00000373589	XIST-sensitive	rap.pxgl	279.819	HDAC8	naive
ENST00000373589	XIST-sensitive	rap.primed	82.6104	HDAC8	primed
ENST00000373626	XIST-resistant	rap.pxgl	222.305	RPS4X	naive
ENST00000373626	XIST-resistant	rap.primed	63.1943	RPS4X	primed
ENST00000373657	XIST-sensitive	rap.pxgl	180.072	ERCC6L	naive
ENST00000373657	XIST-sensitive	rap.primed	50.6901	ERCC6L	primed
ENST00000373662	XIST-sensitive	rap.pxgl	169.618	PIN4	naive
ENST00000373662	XIST-sensitive	rap.primed	31.2315	PIN4	primed
ENST00000373669	XIST-sensitive	rap.pxgl	173.666	PIN4	naive
ENST00000373669	XIST-sensitive	rap.primed	31.5167	PIN4	primed
ENST00000373775	XIST-sensitive	rap.pxgl	99.9004	TAF1	naive
ENST00000373775	XIST-sensitive	rap.primed	17.1253	TAF1	primed
ENST00000373790	XIST-sensitive	rap.pxgl	143.525	TAF1	naive
ENST00000373790	XIST-sensitive	rap.primed	14.4213	TAF1	primed
ENST00000374355	XIST-sensitive	rap.pxgl	151.343	DLG3	naive
ENST00000374355	XIST-sensitive	rap.primed	15.7406	DLG3	primed
ENST00000374360	XIST-sensitive	rap.pxgl	131.563	DLG3	naive
ENST00000374360	XIST-sensitive	rap.primed	16.3627	DLG3	primed
ENST00000374719	XIST-sensitive	rap.pxgl	142.336	EDA2R	naive
ENST00000374719	XIST-sensitive	rap.primed	6.17939	EDA2R	primed
ENST00000374919	XIST-sensitive	rap.pxgl	119.524	SPIN3	naive
ENST00000374919	XIST-sensitive	rap.primed	14.9578	SPIN3	primed
ENST00000374922	XIST-sensitive	rap.pxgl	115.156	NBDY	naive
ENST00000374922	XIST-sensitive	rap.primed	6.43892	NBDY	primed
ENST00000375180	XIST-resistant	rap.pxgl	137.048	FAM120C	naive
ENST00000375180	XIST-resistant	rap.primed	11.9355	FAM120C	primed
ENST00000375340	XIST-resistant	rap.pxgl	96.7416	SMC1A	naive
ENST00000375340	XIST-resistant	rap.primed	14.8841	SMC1A	primed
ENST00000376423	XIST-sensitive	rap.pxgl	234.417	GRIPAP1	naive
ENST00000376423	XIST-sensitive	rap.primed	23.7567	GRIPAP1	primed
ENST00000376755	XIST-resistant	rap.pxgl	160.883	RBM3	naive
ENST00000376755	XIST-resistant	rap.primed	25.1033	RBM3	primed
ENST00000376759	XIST-resistant	rap.pxgl	158.569	RBM3	naive
ENST00000376759	XIST-resistant	rap.primed	25.2605	RBM3	primed
ENST00000376964	XIST-sensitive	rap.pxgl	107.364	UXT	naive
ENST00000376964	XIST-sensitive	rap.primed	18.5559	UXT	primed
ENST00000378421	XIST-sensitive	rap.pxgl	73.5739	CXorf38	naive
ENST00000378421	XIST-sensitive	rap.primed	14.7619	CXorf38	primed
ENST00000378426	XIST-sensitive	rap.pxgl	73.4509	CXorf38	naive
ENST00000378426	XIST-sensitive	rap.primed	14.715	CXorf38	primed
ENST00000378444	XIST-sensitive	rap.pxgl	65.2007	BCOR	naive
ENST00000378444	XIST-sensitive	rap.primed	17.6965	BCOR	primed
ENST00000378455	XIST-sensitive	rap.pxgl	70.4514	BCOR	naive
ENST00000378455	XIST-sensitive	rap.primed	17.4705	BCOR	primed
ENST00000378463	XIST-sensitive	rap.pxgl	72.7679	BCOR	naive
ENST00000378463	XIST-sensitive	rap.primed	23.188	BCOR	primed
ENST00000378474	XIST-sensitive	rap.pxgl	127.702	MID1IP1	naive
ENST00000378474	XIST-sensitive	rap.primed	9.88228	MID1IP1	primed
ENST00000378677	XIST-sensitive	rap.pxgl	66.1364	DMD	naive
ENST00000378677	XIST-sensitive	rap.primed	8.29723	DMD	primed
ENST00000378680	XIST-sensitive	rap.pxgl	128.18	DMD	naive
ENST00000378680	XIST-sensitive	rap.primed	10.3794	DMD	primed
ENST00000378702	XIST-sensitive	rap.pxgl	128.271	DMD	naive
ENST00000378702	XIST-sensitive	rap.primed	10.5196	DMD	primed
ENST00000378705	XIST-sensitive	rap.pxgl	123.285	DMD	naive
ENST00000378705	XIST-sensitive	rap.primed	10.2972	DMD	primed
ENST00000378707	XIST-sensitive	rap.pxgl	71.4166	DMD	naive
ENST00000378707	XIST-sensitive	rap.primed	5.49064	DMD	primed
ENST00000378723	XIST-sensitive	rap.pxgl	128.186	DMD	naive
ENST00000378723	XIST-sensitive	rap.primed	10.3714	DMD	primed
ENST00000379059	XIST-sensitive	rap.pxgl	272.801	POLA1	naive
ENST00000379059	XIST-sensitive	rap.primed	13.6375	POLA1	primed
ENST00000379068	XIST-sensitive	rap.pxgl	272.56	POLA1	naive
ENST00000379068	XIST-sensitive	rap.primed	13.6457	POLA1	primed
ENST00000379177	XIST-resistant	rap.pxgl	91.3018	ZFX	naive
ENST00000379177	XIST-resistant	rap.primed	18.7986	ZFX	primed
ENST00000379188	XIST-resistant	rap.pxgl	91.4756	ZFX	naive
ENST00000379188	XIST-resistant	rap.primed	18.8707	ZFX	primed
ENST00000379804	XIST-resistant	rap.pxgl	59.3962	PDHA1	naive
ENST00000379804	XIST-resistant	rap.primed	18.4821	PDHA1	primed
ENST00000379805	XIST-resistant	rap.pxgl	57.269	PDHA1	naive
ENST00000379805	XIST-resistant	rap.primed	17.4956	PDHA1	primed
ENST00000379806	XIST-resistant	rap.pxgl	57.3327	PDHA1	naive
ENST00000379806	XIST-resistant	rap.primed	17.3793	PDHA1	primed
ENST00000379989	XIST-sensitive	rap.pxgl	70.1653	CDKL5	naive
ENST00000379989	XIST-sensitive	rap.primed	13.879	CDKL5	primed
ENST00000379996	XIST-sensitive	rap.pxgl	62.0127	CDKL5	naive
ENST00000379996	XIST-sensitive	rap.primed	12.3712	CDKL5	primed
ENST00000380122	XIST-resistant	rap.pxgl	121.652	TXLNG	naive
ENST00000380122	XIST-resistant	rap.primed	167.737	TXLNG	primed
ENST00000380691	XIST-sensitive	rap.pxgl	154.75	MSL3	naive
ENST00000380691	XIST-sensitive	rap.primed	13.3283	MSL3	primed
ENST00000380692	XIST-sensitive	rap.pxgl	169.457	MSL3	naive
ENST00000380692	XIST-sensitive	rap.primed	11.8989	MSL3	primed
ENST00000380693	XIST-sensitive	rap.pxgl	169.266	MSL3	naive
ENST00000380693	XIST-sensitive	rap.primed	11.9281	MSL3	primed
ENST00000391440	XIST-sensitive	rap.pxgl	142.508	RTL8B	naive
ENST00000391440	XIST-sensitive	rap.primed	185.966	RTL8B	primed
ENST00000394780	XIST-sensitive	rap.pxgl	132.349	ALG13	naive
ENST00000394780	XIST-sensitive	rap.primed	230.057	ALG13	primed
ENST00000396050	XIST-sensitive	rap.pxgl	101.772	EDA2R	naive
ENST00000396050	XIST-sensitive	rap.primed	4.83431	EDA2R	primed
ENST00000397354	XIST-sensitive	rap.pxgl	65.2007	BCOR	naive
ENST00000397354	XIST-sensitive	rap.primed	17.6965	BCOR	primed
ENST00000398155	XIST-resistant	rap.pxgl	121.636	TXLNG	naive
ENST00000398155	XIST-resistant	rap.primed	167.699	TXLNG	primed
ENST00000398334	XIST-sensitive	rap.pxgl	56.5631	FANCB	naive
ENST00000398334	XIST-sensitive	rap.primed	12.3285	FANCB	primed
ENST00000398527	XIST-sensitive	rap.pxgl	168.815	MSL3	naive
ENST00000398527	XIST-sensitive	rap.primed	11.9864	MSL3	primed
ENST00000399959	XIST-resistant	rap.pxgl	89.6323	DDX3X	naive
ENST00000399959	XIST-resistant	rap.primed	14.9678	DDX3X	primed
ENST00000406200	XIST-sensitive	rap.pxgl	70.4519	BCOR	naive
ENST00000406200	XIST-sensitive	rap.primed	17.4512	BCOR	primed
ENST00000406492	XIST-sensitive	rap.pxgl	151.103	ZDHHC9	naive
ENST00000406492	XIST-sensitive	rap.primed	318.312	ZDHHC9	primed
ENST00000412342	XIST-sensitive	rap.pxgl	281.046	HDAC8	naive
ENST00000412342	XIST-sensitive	rap.primed	83.5043	HDAC8	primed
ENST00000412952	XIST-sensitive	rap.pxgl	81.1236	BCOR	naive
ENST00000412952	XIST-sensitive	rap.primed	19.7854	BCOR	primed
ENST00000413905	XIST-sensitive	rap.pxgl	68.0935	BCOR	naive
ENST00000413905	XIST-sensitive	rap.primed	25.2354	BCOR	primed
ENST00000415394	XIST-sensitive	rap.pxgl	2.02053	DANT1	naive
ENST00000415394	XIST-sensitive	rap.primed	1.75978	DANT1	primed
ENST00000415409	XIST-sensitive	rap.pxgl	281.003	HDAC8	naive
ENST00000415409	XIST-sensitive	rap.primed	83.4841	HDAC8	primed
ENST00000415568	XIST-sensitive	rap.pxgl	133.399	TCEAL4	naive
ENST00000415568	XIST-sensitive	rap.primed	232.584	TCEAL4	primed
ENST00000417443	XIST-sensitive	rap.pxgl	107.983	SMIM10L2A	naive
ENST00000417443	XIST-sensitive	rap.primed	345.283	SMIM10L2A	primed
ENST00000417819	XIST-resistant	rap.pxgl	57.3164	PDHA1	naive
ENST00000417819	XIST-resistant	rap.primed	17.453	PDHA1	primed
ENST00000419690	XIST-resistant	rap.pxgl	91.4348	ZFX	naive
ENST00000419690	XIST-resistant	rap.primed	18.852	ZFX	primed
ENST00000420596	XIST-sensitive	rap.pxgl	60.675	DMD	naive
ENST00000420596	XIST-sensitive	rap.primed	8.50707	DMD	primed
ENST00000421368	XIST-sensitive	rap.pxgl	168.793	MSL3	naive
ENST00000421368	XIST-sensitive	rap.primed	11.9841	MSL3	primed
ENST00000421523	XIST-sensitive	rap.pxgl	281.466	HDAC8	naive
ENST00000421523	XIST-sensitive	rap.primed	83.8552	HDAC8	primed
ENST00000422285	XIST-resistant	rap.pxgl	57.3125	PDHA1	naive
ENST00000422285	XIST-resistant	rap.primed	17.4584	PDHA1	primed
ENST00000423432	XIST-sensitive	rap.pxgl	173.637	PIN4	naive
ENST00000423432	XIST-sensitive	rap.primed	31.5111	PIN4	primed
ENST00000423505	XIST-resistant	rap.pxgl	57.3267	PDHA1	naive
ENST00000423505	XIST-resistant	rap.primed	17.4384	PDHA1	primed
ENST00000423617	XIST-sensitive	rap.pxgl	116.051	NBDY	naive
ENST00000423617	XIST-sensitive	rap.primed	6.43599	NBDY	primed
ENST00000423759	XIST-sensitive	rap.pxgl	143.583	TAF1	naive
ENST00000423759	XIST-sensitive	rap.primed	14.4164	TAF1	primed
ENST00000425011	XIST-sensitive	rap.pxgl	133.667	TCEAL4	naive
ENST00000425011	XIST-sensitive	rap.primed	230.355	TCEAL4	primed
ENST00000425695	XIST-sensitive	rap.pxgl	189.752	HTATSF1	naive
ENST00000425695	XIST-sensitive	rap.primed	177.583	HTATSF1	primed
ENST00000426907	XIST-resistant	rap.pxgl	49.7507	HUWE1	naive
ENST00000426907	XIST-resistant	rap.primed	24.0117	HUWE1	primed
ENST00000427012	XIST-sensitive	rap.pxgl	69.1526	BCOR	naive
ENST00000427012	XIST-sensitive	rap.primed	23.7885	BCOR	primed
ENST00000428014	XIST-resistant	rap.pxgl	94.5055	SMC1A	naive
ENST00000428014	XIST-resistant	rap.primed	15.0059	SMC1A	primed
ENST00000428571	XIST-resistant	rap.pxgl	91.7521	ZFX	naive
ENST00000428571	XIST-resistant	rap.primed	19.2788	ZFX	primed
ENST00000429965	XIST-sensitive	rap.pxgl	210.778	MTMR1	naive
ENST00000429965	XIST-sensitive	rap.primed	22.3906	MTMR1	primed
ENST00000430756	XIST-sensitive	rap.pxgl	155.793	DANT2	naive
ENST00000430756	XIST-sensitive	rap.primed	192.658	DANT2	primed
ENST00000432467	XIST-sensitive	rap.pxgl	141.02	NSDHL	naive
ENST00000432467	XIST-sensitive	rap.primed	24.6509	NSDHL	primed
ENST00000433917	XIST-sensitive	rap.pxgl	150.621	ZDHHC9	naive
ENST00000433917	XIST-sensitive	rap.primed	305.766	ZDHHC9	primed
ENST00000434216	XIST-sensitive	rap.pxgl	133.469	TCEAL4	naive
ENST00000434216	XIST-sensitive	rap.primed	231.121	TCEAL4	primed
ENST00000434699	XIST-sensitive	rap.pxgl	210.892	MTMR1	naive
ENST00000434699	XIST-sensitive	rap.primed	22.3801	MTMR1	primed
ENST00000436609	XIST-sensitive	rap.pxgl	131.843	ALG13	naive
ENST00000436609	XIST-sensitive	rap.primed	222.548	ALG13	primed
ENST00000436675	XIST-sensitive	rap.pxgl	281.413	HDAC8	naive
ENST00000436675	XIST-sensitive	rap.primed	83.4524	HDAC8	primed
ENST00000436701	XIST-sensitive	rap.pxgl	203.055	MTMR1	naive
ENST00000436701	XIST-sensitive	rap.primed	16.8463	MTMR1	primed
ENST00000436893	XIST-sensitive	rap.pxgl	127.804	MID1IP1-AS1	naive
ENST00000436893	XIST-sensitive	rap.primed	9.48654	MID1IP1-AS1	primed
ENST00000437147	XIST-sensitive	rap.pxgl	99.9004	TAF1	naive
ENST00000437147	XIST-sensitive	rap.primed	17.1253	TAF1	primed
ENST00000438018	XIST-sensitive	rap.pxgl	203.055	MTMR1	naive
ENST00000438018	XIST-sensitive	rap.primed	16.8463	MTMR1	primed
ENST00000439122	XIST-sensitive	rap.pxgl	280.987	HDAC8	naive
ENST00000439122	XIST-sensitive	rap.primed	82.8896	HDAC8	primed
ENST00000439526	XIST-sensitive	rap.pxgl	160.13	FMR1	naive
ENST00000439526	XIST-sensitive	rap.primed	14.2784	FMR1	primed
ENST00000439546	XIST-sensitive	rap.pxgl	210.747	MTMR1	naive
ENST00000439546	XIST-sensitive	rap.primed	22.3899	MTMR1	primed
ENST00000439980	XIST-sensitive	rap.pxgl	174.314	PIN4	naive
ENST00000439980	XIST-sensitive	rap.primed	31.8586	PIN4	primed
ENST00000440023	XIST-sensitive	rap.pxgl	141.029	NSDHL	naive
ENST00000440023	XIST-sensitive	rap.primed	24.6866	NSDHL	primed
ENST00000440235	XIST-sensitive	rap.pxgl	160.007	FMR1	naive
ENST00000440235	XIST-sensitive	rap.primed	14.2001	FMR1	primed
ENST00000441189	XIST-resistant	rap.pxgl	86.7096	DDX3X	naive
ENST00000441189	XIST-resistant	rap.primed	14.1845	DDX3X	primed
ENST00000442018	XIST-sensitive	rap.pxgl	69.0078	BCOR	naive
ENST00000442018	XIST-sensitive	rap.primed	23.5087	BCOR	primed
ENST00000443684	XIST-resistant	rap.pxgl	124.865	ABCD1	naive
ENST00000443684	XIST-resistant	rap.primed	52.1064	ABCD1	primed
ENST00000444609	XIST-sensitive	rap.pxgl	280.283	HDAC8	naive
ENST00000444609	XIST-sensitive	rap.primed	82.7151	HDAC8	primed
ENST00000445312	XIST-sensitive	rap.pxgl	100.305	DMD	naive
ENST00000445312	XIST-sensitive	rap.primed	8.09498	DMD	primed
ENST00000445323	XIST-sensitive	rap.pxgl	210.741	MTMR1	naive
ENST00000445323	XIST-sensitive	rap.primed	21.4663	MTMR1	primed
ENST00000446576	XIST-sensitive	rap.pxgl	174.511	PIN4	naive
ENST00000446576	XIST-sensitive	rap.primed	32.0025	PIN4	primed
ENST00000446750	XIST-resistant	rap.pxgl	88.2897	HUWE1	naive
ENST00000446750	XIST-resistant	rap.primed	10.3835	HUWE1	primed
ENST00000447523	XIST-sensitive	rap.pxgl	63.4784	DMD	naive
ENST00000447523	XIST-sensitive	rap.primed	9.45365	DMD	primed
ENST00000447817	XIST-sensitive	rap.pxgl	123.92	ZNF280C	naive
ENST00000447817	XIST-sensitive	rap.primed	168.565	ZNF280C	primed
ENST00000448370	XIST-sensitive	rap.pxgl	60.675	DMD	naive
ENST00000448370	XIST-sensitive	rap.primed	8.50707	DMD	primed
ENST00000448450	XIST-sensitive	rap.pxgl	189.891	HTATSF1	naive
ENST00000448450	XIST-sensitive	rap.primed	177.946	HTATSF1	primed
ENST00000451436	XIST-sensitive	rap.pxgl	143.064	EDA2R	naive
ENST00000451436	XIST-sensitive	rap.primed	6.1657	EDA2R	primed
ENST00000451583	XIST-sensitive	rap.pxgl	116.107	NBDY	naive
ENST00000451583	XIST-sensitive	rap.primed	6.39807	NBDY	primed
ENST00000451869	XIST-sensitive	rap.pxgl	2.02053	DANT1	naive
ENST00000451869	XIST-sensitive	rap.primed	1.75978	DANT1	primed
ENST00000452869	XIST-sensitive	rap.pxgl	56.6149	FANCB	naive
ENST00000452869	XIST-sensitive	rap.primed	12.3486	FANCB	primed
ENST00000455986	XIST-sensitive	rap.pxgl	125.471	NKAP	naive
ENST00000455986	XIST-sensitive	rap.primed	24.8277	NKAP	primed
ENST00000457138	XIST-resistant	rap.pxgl	89.6323	DDX3X	naive
ENST00000457138	XIST-resistant	rap.primed	14.9678	DDX3X	primed
ENST00000457894	XIST-sensitive	rap.pxgl	127.732	MID1IP1	naive
ENST00000457894	XIST-sensitive	rap.primed	9.8803	MID1IP1	primed
ENST00000459722	XIST-sensitive	rap.pxgl	133.394	TCEAL4	naive
ENST00000459722	XIST-sensitive	rap.primed	232.295	TCEAL4	primed
ENST00000459724	XIST-resistant	rap.pxgl	90.781	ZFX	naive
ENST00000459724	XIST-resistant	rap.primed	18.8671	ZFX	primed
ENST00000460092	XIST-sensitive	rap.pxgl	124.795	ALG13	naive
ENST00000460092	XIST-sensitive	rap.primed	206.644	ALG13	primed
ENST00000460840	XIST-sensitive	rap.pxgl	111.854	UXT	naive
ENST00000460840	XIST-sensitive	rap.primed	19.2679	UXT	primed
ENST00000461157	XIST-sensitive	rap.pxgl	116.946	TAF1	naive
ENST00000461157	XIST-sensitive	rap.primed	15.7254	TAF1	primed
ENST00000461646	XIST-sensitive	rap.pxgl	142.915	DLG3	naive
ENST00000461646	XIST-sensitive	rap.primed	16.7649	DLG3	primed
ENST00000461669	XIST-sensitive	rap.pxgl	123.164	ALG13	naive
ENST00000461669	XIST-sensitive	rap.primed	199.798	ALG13	primed
ENST00000461764	XIST-sensitive	rap.pxgl	101.307	TAF1	naive
ENST00000461764	XIST-sensitive	rap.primed	13.4804	TAF1	primed
ENST00000462588	XIST-sensitive	rap.pxgl	101.307	TAF1	naive
ENST00000462588	XIST-sensitive	rap.primed	13.4804	TAF1	primed
ENST00000463120	XIST-sensitive	rap.pxgl	106.72	FMR1	naive
ENST00000463120	XIST-sensitive	rap.primed	11.9306	FMR1	primed
ENST00000463163	XIST-sensitive	rap.pxgl	100.085	TAF1	naive
ENST00000463163	XIST-sensitive	rap.primed	17.0885	TAF1	primed
ENST00000463173	XIST-resistant	rap.pxgl	79.9744	PIGA	naive
ENST00000463173	XIST-resistant	rap.primed	123.91	PIGA	primed
ENST00000463252	XIST-sensitive	rap.pxgl	132.633	DLG3	naive
ENST00000463252	XIST-sensitive	rap.primed	16.4306	DLG3	primed
ENST00000463546	XIST-sensitive	rap.pxgl	67.4035	SH3BGRL	naive
ENST00000463546	XIST-sensitive	rap.primed	4.75676	SH3BGRL	primed
ENST00000463609	XIST-sensitive	rap.pxgl	60.9207	DMD	naive
ENST00000463609	XIST-sensitive	rap.primed	8.35905	DMD	primed
ENST00000463684	XIST-resistant	rap.pxgl	96.3236	SMC1A	naive
ENST00000463684	XIST-resistant	rap.primed	14.7837	SMC1A	primed
ENST00000463852	XIST-resistant	rap.pxgl	49.3807	HUWE1	naive
ENST00000463852	XIST-resistant	rap.primed	23.9801	HUWE1	primed
ENST00000463994	XIST-sensitive	rap.pxgl	70.5821	CDKL5	naive
ENST00000463994	XIST-sensitive	rap.primed	14.0244	CDKL5	primed
ENST00000466140	XIST-sensitive	rap.pxgl	188.498	DLG3	naive
ENST00000466140	XIST-sensitive	rap.primed	9.65652	DLG3	primed
ENST00000466764	XIST-resistant	rap.pxgl	158.507	RBM3	naive
ENST00000466764	XIST-resistant	rap.primed	25.167	RBM3	primed
ENST00000467141	XIST-sensitive	rap.pxgl	147.452	MSL3	naive
ENST00000467141	XIST-sensitive	rap.primed	14.3849	MSL3	primed
ENST00000467244	XIST-sensitive	rap.pxgl	210.375	IGSF1	naive
ENST00000467244	XIST-sensitive	rap.primed	306.245	IGSF1	primed
ENST00000467309	XIST-sensitive	rap.pxgl	117.51	TAF1	naive
ENST00000467309	XIST-sensitive	rap.primed	15.8135	TAF1	primed
ENST00000467744	XIST-sensitive	rap.pxgl	78.2197	CHM	naive
ENST00000467744	XIST-sensitive	rap.primed	8.22513	CHM	primed
ENST00000468024	XIST-sensitive	rap.pxgl	133.442	TCEAL4	naive
ENST00000468024	XIST-sensitive	rap.primed	233.017	TCEAL4	primed
ENST00000468149	XIST-sensitive	rap.pxgl	168.4	MSL3	naive
ENST00000468149	XIST-sensitive	rap.primed	11.8735	MSL3	primed
ENST00000468167	XIST-sensitive	rap.pxgl	101.307	TAF1	naive
ENST00000468167	XIST-sensitive	rap.primed	13.4804	TAF1	primed
ENST00000468322	XIST-resistant	rap.pxgl	49.0951	HUWE1	naive
ENST00000468322	XIST-resistant	rap.primed	22.9645	HUWE1	primed
ENST00000468657	XIST-sensitive	rap.pxgl	132.423	ALG13	naive
ENST00000468657	XIST-sensitive	rap.primed	229.977	ALG13	primed
ENST00000468844	XIST-sensitive	rap.pxgl	216.528	RPL39	naive
ENST00000468844	XIST-sensitive	rap.primed	28.3891	RPL39	primed
ENST00000469129	XIST-resistant	rap.pxgl	65.2345	SMC1A	naive
ENST00000469129	XIST-resistant	rap.primed	19.8455	SMC1A	primed
ENST00000469142	XIST-sensitive	rap.pxgl	249.387	DMD	naive
ENST00000469142	XIST-sensitive	rap.primed	16.3628	DMD	primed
ENST00000469456	XIST-resistant	rap.pxgl	72.2829	ZNF75D	naive
ENST00000469456	XIST-resistant	rap.primed	212.87	ZNF75D	primed
ENST00000469586	XIST-sensitive	rap.pxgl	134.356	TCEAL4	naive
ENST00000469586	XIST-sensitive	rap.primed	231.622	TCEAL4	primed
ENST00000469836	XIST-sensitive	rap.pxgl	207.812	IGSF1	naive
ENST00000469836	XIST-sensitive	rap.primed	285.73	IGSF1	primed
ENST00000470241	XIST-resistant	rap.pxgl	62.4608	SMC1A	naive
ENST00000470241	XIST-resistant	rap.primed	14.2948	SMC1A	primed
ENST00000470671	XIST-resistant	rap.pxgl	197.528	RPS4X	naive
ENST00000470671	XIST-resistant	rap.primed	61.7142	RPS4X	primed
ENST00000470704	XIST-sensitive	rap.pxgl	112.151	ALG13	naive
ENST00000470704	XIST-sensitive	rap.primed	169.803	ALG13	primed
ENST00000470971	XIST-sensitive	rap.pxgl	132.464	ALG13	naive
ENST00000470971	XIST-sensitive	rap.primed	229.821	ALG13	primed
ENST00000470998	XIST-sensitive	rap.pxgl	266.439	HDAC8	naive
ENST00000470998	XIST-sensitive	rap.primed	61.0584	HDAC8	primed
ENST00000471676	XIST-resistant	rap.pxgl	44.2488	HUWE1	naive
ENST00000471676	XIST-resistant	rap.primed	13.6486	HUWE1	primed
ENST00000471779	XIST-sensitive	rap.pxgl	69.1622	DMD	naive
ENST00000471779	XIST-sensitive	rap.primed	5.89186	DMD	primed
ENST00000471924	XIST-sensitive	rap.pxgl	132.278	ALG13	naive
ENST00000471924	XIST-sensitive	rap.primed	229.14	ALG13	primed
ENST00000472266	XIST-sensitive	rap.pxgl	66.037	DMD	naive
ENST00000472266	XIST-sensitive	rap.primed	8.33618	DMD	primed
ENST00000472484	XIST-sensitive	rap.pxgl	133.401	TCEAL4	naive
ENST00000472484	XIST-sensitive	rap.primed	232.626	TCEAL4	primed
ENST00000472567	XIST-sensitive	rap.pxgl	109.812	TAF1	naive
ENST00000472567	XIST-sensitive	rap.primed	16.1675	TAF1	primed
ENST00000472681	XIST-sensitive	rap.pxgl	65.5205	DMD	naive
ENST00000472681	XIST-sensitive	rap.primed	7.69275	DMD	primed
ENST00000472745	XIST-sensitive	rap.pxgl	133.396	TCEAL4	naive
ENST00000472745	XIST-sensitive	rap.primed	232.179	TCEAL4	primed
ENST00000472897	XIST-resistant	rap.pxgl	158.418	RBM3	naive
ENST00000472897	XIST-resistant	rap.primed	25.0914	RBM3	primed
ENST00000473380	XIST-sensitive	rap.pxgl	135.588	MSL3	naive
ENST00000473380	XIST-sensitive	rap.primed	14.9613	MSL3	primed
ENST00000473389	XIST-sensitive	rap.pxgl	132.444	ALG13	naive
ENST00000473389	XIST-sensitive	rap.primed	229.93	ALG13	primed
ENST00000473581	XIST-sensitive	rap.pxgl	232.14	GRIPAP1	naive
ENST00000473581	XIST-sensitive	rap.primed	42.8876	GRIPAP1	primed
ENST00000473806	XIST-sensitive	rap.pxgl	169.961	MSL3	naive
ENST00000473806	XIST-sensitive	rap.primed	12.4381	MSL3	primed
ENST00000474113	XIST-sensitive	rap.pxgl	71.6203	SH3BGRL	naive
ENST00000474113	XIST-sensitive	rap.primed	6.7952	SH3BGRL	primed
ENST00000474121	XIST-sensitive	rap.pxgl	114.612	ALG13	naive
ENST00000474121	XIST-sensitive	rap.primed	171.183	ALG13	primed
ENST00000474231	XIST-sensitive	rap.pxgl	71.4166	DMD	naive
ENST00000474231	XIST-sensitive	rap.primed	5.49064	DMD	primed
ENST00000474288	XIST-resistant	rap.pxgl	48.9726	HUWE1	naive
ENST00000474288	XIST-resistant	rap.primed	23.5147	HUWE1	primed
ENST00000474385	XIST-resistant	rap.pxgl	99.0333	ZFX	naive
ENST00000474385	XIST-resistant	rap.primed	22.772	ZFX	primed
ENST00000474512	XIST-sensitive	rap.pxgl	231.559	GRIPAP1	naive
ENST00000474512	XIST-sensitive	rap.primed	43.735	GRIPAP1	primed
ENST00000474662	XIST-resistant	rap.pxgl	84.746	PIGA	naive
ENST00000474662	XIST-resistant	rap.primed	160.601	PIGA	primed
ENST00000474917	XIST-sensitive	rap.pxgl	108.403	TAF1	naive
ENST00000474917	XIST-sensitive	rap.primed	15.4309	TAF1	primed
ENST00000474971	XIST-resistant	rap.pxgl	49.9238	HUWE1	naive
ENST00000474971	XIST-resistant	rap.primed	22.3944	HUWE1	primed
ENST00000475038	XIST-sensitive	rap.pxgl	111.659	FMR1	naive
ENST00000475038	XIST-sensitive	rap.primed	8.19499	FMR1	primed
ENST00000475732	XIST-sensitive	rap.pxgl	117.157	DMD	naive
ENST00000475732	XIST-sensitive	rap.primed	9.42438	DMD	primed
ENST00000475746	XIST-resistant	rap.pxgl	79.7149	PIGA	naive
ENST00000475746	XIST-resistant	rap.primed	122.206	PIGA	primed
ENST00000475785	XIST-sensitive	rap.pxgl	119.395	SPIN3	naive
ENST00000475785	XIST-sensitive	rap.primed	15.2058	SPIN3	primed
ENST00000476743	XIST-sensitive	rap.pxgl	168.815	MSL3	naive
ENST00000476743	XIST-sensitive	rap.primed	11.9864	MSL3	primed
ENST00000477084	XIST-resistant	rap.pxgl	137.047	FAM120C	naive
ENST00000477084	XIST-resistant	rap.primed	11.9743	FAM120C	primed
ENST00000477403	XIST-sensitive	rap.pxgl	198.557	RPL39	naive
ENST00000477403	XIST-sensitive	rap.primed	27.4488	RPL39	primed
ENST00000477649	XIST-sensitive	rap.pxgl	95.7068	VMA21	naive
ENST00000477649	XIST-sensitive	rap.primed	18.5325	VMA21	primed
ENST00000477789	XIST-sensitive	rap.pxgl	131.15	NKAP	naive
ENST00000477789	XIST-sensitive	rap.primed	23.5509	NKAP	primed
ENST00000478305	XIST-sensitive	rap.pxgl	109.783	TAF1	naive
ENST00000478305	XIST-sensitive	rap.primed	16.0639	TAF1	primed
ENST00000478405	XIST-sensitive	rap.pxgl	119.385	SPIN3	naive
ENST00000478405	XIST-sensitive	rap.primed	15.2062	SPIN3	primed
ENST00000478462	XIST-sensitive	rap.pxgl	169.459	MSL3	naive
ENST00000478462	XIST-sensitive	rap.primed	11.8981	MSL3	primed
ENST00000478743	XIST-sensitive	rap.pxgl	281.187	HDAC8	naive
ENST00000478743	XIST-sensitive	rap.primed	83.4068	HDAC8	primed
ENST00000478795	XIST-resistant	rap.pxgl	60.3999	PDHA1	naive
ENST00000478795	XIST-resistant	rap.primed	20.0545	PDHA1	primed
ENST00000478840	XIST-sensitive	rap.pxgl	139.083	XIST-sensitiveF3B	naive
ENST00000478840	XIST-sensitive	rap.primed	22.2599	XIST-sensitiveF3B	primed
ENST00000478848	XIST-sensitive	rap.pxgl	104.767	FMR1	naive
ENST00000478848	XIST-sensitive	rap.primed	12.1476	FMR1	primed
ENST00000478993	XIST-resistant	rap.pxgl	89.6323	DDX3X	naive
ENST00000478993	XIST-resistant	rap.primed	14.9678	DDX3X	primed
ENST00000479146	XIST-resistant	rap.pxgl	58.653	PDHA1	naive
ENST00000479146	XIST-resistant	rap.primed	18.2894	PDHA1	primed
ENST00000480041	XIST-sensitive	rap.pxgl	234.007	GRIPAP1	naive
ENST00000480041	XIST-sensitive	rap.primed	27.7643	GRIPAP1	primed
ENST00000480125	XIST-sensitive	rap.pxgl	127.403	POLA1	naive
ENST00000480125	XIST-sensitive	rap.primed	11.1334	POLA1	primed
ENST00000480195	XIST-resistant	rap.pxgl	90.0323	ZFX	naive
ENST00000480195	XIST-resistant	rap.primed	19.6246	ZFX	primed
ENST00000480438	XIST-resistant	rap.pxgl	50.7829	HUWE1	naive
ENST00000480438	XIST-resistant	rap.primed	23.789	HUWE1	primed
ENST00000480592	XIST-resistant	rap.pxgl	86.7198	DDX3X	naive
ENST00000480592	XIST-resistant	rap.primed	14.1683	DDX3X	primed
ENST00000480751	XIST-sensitive	rap.pxgl	54.4837	DMD	naive
ENST00000480751	XIST-sensitive	rap.primed	8.53418	DMD	primed
ENST00000481106	XIST-sensitive	rap.pxgl	67.0273	SH3BGRL	naive
ENST00000481106	XIST-sensitive	rap.primed	5.02029	SH3BGRL	primed
ENST00000481143	XIST-sensitive	rap.pxgl	114.321	DMD	naive
ENST00000481143	XIST-sensitive	rap.primed	9.27455	DMD	primed
ENST00000481429	XIST-sensitive	rap.pxgl	160.304	INTS6L	naive
ENST00000481429	XIST-sensitive	rap.primed	185.15	INTS6L	primed
ENST00000481555	XIST-sensitive	rap.pxgl	133.412	TCEAL4	naive
ENST00000481555	XIST-sensitive	rap.primed	232.796	TCEAL4	primed
ENST00000481733	XIST-resistant	rap.pxgl	58.4258	PDHA1	naive
ENST00000481733	XIST-resistant	rap.primed	19.0311	PDHA1	primed
ENST00000481908	XIST-sensitive	rap.pxgl	153.367	INTS6L	naive
ENST00000481908	XIST-sensitive	rap.primed	198.745	INTS6L	primed
ENST00000482148	XIST-resistant	rap.pxgl	84.699	PIGA	naive
ENST00000482148	XIST-resistant	rap.primed	160.538	PIGA	primed
ENST00000482374	XIST-sensitive	rap.pxgl	132.449	ALG13	naive
ENST00000482374	XIST-sensitive	rap.primed	229.915	ALG13	primed
ENST00000482407	XIST-sensitive	rap.pxgl	135.173	NKAP	naive
ENST00000482407	XIST-sensitive	rap.primed	24.5058	NKAP	primed
ENST00000482544	XIST-sensitive	rap.pxgl	113.729	TAF1	naive
ENST00000482544	XIST-sensitive	rap.primed	15.1552	TAF1	primed
ENST00000482742	XIST-sensitive	rap.pxgl	131.81	ALG13	naive
ENST00000482742	XIST-sensitive	rap.primed	222.337	ALG13	primed
ENST00000482871	XIST-sensitive	rap.pxgl	169.743	MSL3	naive
ENST00000482871	XIST-sensitive	rap.primed	12.3359	MSL3	primed
ENST00000483365	XIST-sensitive	rap.pxgl	117.885	TAF1	naive
ENST00000483365	XIST-sensitive	rap.primed	15.7238	TAF1	primed
ENST00000483645	XIST-sensitive	rap.pxgl	170.268	MSL3	naive
ENST00000483645	XIST-sensitive	rap.primed	12.4931	MSL3	primed
ENST00000483950	XIST-sensitive	rap.pxgl	76.8034	CHM	naive
ENST00000483950	XIST-sensitive	rap.primed	8.07253	CHM	primed
ENST00000483985	XIST-sensitive	rap.pxgl	114.77	TAF1	naive
ENST00000483985	XIST-sensitive	rap.primed	15.4311	TAF1	primed
ENST00000484058	XIST-sensitive	rap.pxgl	183.874	SLC25A43	naive
ENST00000484058	XIST-sensitive	rap.primed	25.9609	SLC25A43	primed
ENST00000485087	XIST-sensitive	rap.pxgl	101.307	TAF1	naive
ENST00000485087	XIST-sensitive	rap.primed	13.4804	TAF1	primed
ENST00000485153	XIST-resistant	rap.pxgl	204.74	TXLNG	naive
ENST00000485153	XIST-resistant	rap.primed	253.572	TXLNG	primed
ENST00000485213	XIST-resistant	rap.pxgl	158.574	RBM3	naive
ENST00000485213	XIST-resistant	rap.primed	25.2811	RBM3	primed
ENST00000485371	XIST-sensitive	rap.pxgl	113.194	ALG13	naive
ENST00000485371	XIST-sensitive	rap.primed	191.581	ALG13	primed
ENST00000485376	XIST-sensitive	rap.pxgl	211.499	MTMR1	naive
ENST00000485376	XIST-sensitive	rap.primed	21.6434	MTMR1	primed
ENST00000485641	XIST-sensitive	rap.pxgl	107.224	UXT	naive
ENST00000485641	XIST-sensitive	rap.primed	18.4687	UXT	primed
ENST00000486353	XIST-sensitive	rap.pxgl	132.46	ALG13	naive
ENST00000486353	XIST-sensitive	rap.primed	229.884	ALG13	primed
ENST00000486578	XIST-sensitive	rap.pxgl	123.99	ALG13	naive
ENST00000486578	XIST-sensitive	rap.primed	202.726	ALG13	primed
ENST00000486704	XIST-sensitive	rap.pxgl	280.967	HDAC8	naive
ENST00000486704	XIST-sensitive	rap.primed	83.3907	HDAC8	primed
ENST00000486733	XIST-resistant	rap.pxgl	223.302	RPS4X	naive
ENST00000486733	XIST-resistant	rap.primed	63.6345	RPS4X	primed
ENST00000487141	XIST-sensitive	rap.pxgl	107.544	ALG13	naive
ENST00000487141	XIST-sensitive	rap.primed	171.484	ALG13	primed
ENST00000487243	XIST-sensitive	rap.pxgl	114.041	ALG13	naive
ENST00000487243	XIST-sensitive	rap.primed	189.108	ALG13	primed
ENST00000487515	XIST-sensitive	rap.pxgl	65.2127	CHM	naive
ENST00000487515	XIST-sensitive	rap.primed	7.69551	CHM	primed
ENST00000488158	XIST-sensitive	rap.pxgl	153.309	SLC25A43	naive
ENST00000488158	XIST-sensitive	rap.primed	25.3692	SLC25A43	primed
ENST00000488216	XIST-resistant	rap.pxgl	158.488	RBM3	naive
ENST00000488216	XIST-resistant	rap.primed	25.1479	RBM3	primed
ENST00000488357	XIST-sensitive	rap.pxgl	170.752	MTMR1	naive
ENST00000488357	XIST-sensitive	rap.primed	14.6471	MTMR1	primed
ENST00000488361	XIST-sensitive	rap.pxgl	221.953	GRIPAP1	naive
ENST00000488361	XIST-sensitive	rap.primed	43.3146	GRIPAP1	primed
ENST00000488459	XIST-resistant	rap.pxgl	48.2463	HUWE1	naive
ENST00000488459	XIST-resistant	rap.primed	19.8002	HUWE1	primed
ENST00000488902	XIST-sensitive	rap.pxgl	60.8887	DMD	naive
ENST00000488902	XIST-sensitive	rap.primed	8.11287	DMD	primed
ENST00000489033	XIST-sensitive	rap.pxgl	132.46	ALG13	naive
ENST00000489033	XIST-sensitive	rap.primed	229.75	ALG13	primed
ENST00000489126	XIST-sensitive	rap.pxgl	52.4785	FANCB	naive
ENST00000489126	XIST-sensitive	rap.primed	11.5222	FANCB	primed
ENST00000489344	XIST-resistant	rap.pxgl	158.569	RBM3	naive
ENST00000489344	XIST-resistant	rap.primed	25.2605	RBM3	primed
ENST00000489733	XIST-sensitive	rap.pxgl	148.298	DLG3	naive
ENST00000489733	XIST-sensitive	rap.primed	15.1692	DLG3	primed
ENST00000489876	XIST-resistant	rap.pxgl	41.1106	HUWE1	naive
ENST00000489876	XIST-resistant	rap.primed	13.7591	HUWE1	primed
ENST00000490127	XIST-resistant	rap.pxgl	158.551	RBM3	naive
ENST00000490127	XIST-resistant	rap.primed	25.2248	RBM3	primed
ENST00000490316	XIST-sensitive	rap.pxgl	211.275	MTMR1	naive
ENST00000490316	XIST-sensitive	rap.primed	21.5721	MTMR1	primed
ENST00000490644	XIST-sensitive	rap.pxgl	133.392	TCEAL4	naive
ENST00000490644	XIST-sensitive	rap.primed	232.41	TCEAL4	primed
ENST00000490774	XIST-sensitive	rap.pxgl	105.227	ALG13	naive
ENST00000490774	XIST-sensitive	rap.primed	170.476	ALG13	primed
ENST00000490976	XIST-sensitive	rap.pxgl	74.3536	BCOR	naive
ENST00000490976	XIST-sensitive	rap.primed	23.8373	BCOR	primed
ENST00000491039	XIST-sensitive	rap.pxgl	114.05	ZDHHC9	naive
ENST00000491039	XIST-sensitive	rap.primed	183.563	ZDHHC9	primed
ENST00000491236	XIST-resistant	rap.pxgl	160.959	RBM3	naive
ENST00000491236	XIST-resistant	rap.primed	25.1061	RBM3	primed
ENST00000491240	XIST-resistant	rap.pxgl	158.569	RBM3	naive
ENST00000491240	XIST-resistant	rap.primed	25.2605	RBM3	primed
ENST00000492038	XIST-sensitive	rap.pxgl	132.453	ALG13	naive
ENST00000492038	XIST-sensitive	rap.primed	229.905	ALG13	primed
ENST00000492364	XIST-resistant	rap.pxgl	57.3086	PDHA1	naive
ENST00000492364	XIST-resistant	rap.primed	17.4639	PDHA1	primed
ENST00000492404	XIST-sensitive	rap.pxgl	100.38	TAF1	naive
ENST00000492404	XIST-sensitive	rap.primed	13.2785	TAF1	primed
ENST00000492695	XIST-resistant	rap.pxgl	195.063	RPS4X	naive
ENST00000492695	XIST-resistant	rap.primed	61.4349	RPS4X	primed
ENST00000492846	XIST-sensitive	rap.pxgl	104.573	FMR1	naive
ENST00000492846	XIST-sensitive	rap.primed	10.3926	FMR1	primed
ENST00000493093	XIST-sensitive	rap.pxgl	153.069	SLC25A43	naive
ENST00000493093	XIST-sensitive	rap.primed	25.3655	SLC25A43	primed
ENST00000493342	XIST-sensitive	rap.pxgl	152.977	POLA1	naive
ENST00000493342	XIST-sensitive	rap.primed	15.0713	POLA1	primed
ENST00000493412	XIST-sensitive	rap.pxgl	57.6204	DMD	naive
ENST00000493412	XIST-sensitive	rap.primed	4.13588	DMD	primed
ENST00000493448	XIST-sensitive	rap.pxgl	160.72	WDR44	naive
ENST00000493448	XIST-sensitive	rap.primed	35.5043	WDR44	primed
ENST00000493480	XIST-sensitive	rap.pxgl	177.81	MTMR1	naive
ENST00000493480	XIST-sensitive	rap.primed	14.0103	MTMR1	primed
ENST00000493637	XIST-sensitive	rap.pxgl	152.984	INTS6L	naive
ENST00000493637	XIST-sensitive	rap.primed	195.588	INTS6L	primed
ENST00000493995	XIST-sensitive	rap.pxgl	210.694	MTMR1	naive
ENST00000493995	XIST-sensitive	rap.primed	22.3864	MTMR1	primed
ENST00000494204	XIST-sensitive	rap.pxgl	115.858	POLA1	naive
ENST00000494204	XIST-sensitive	rap.primed	10.8109	POLA1	primed
ENST00000494268	XIST-sensitive	rap.pxgl	170.486	MSL3	naive
ENST00000494268	XIST-sensitive	rap.primed	12.4939	MSL3	primed
ENST00000494295	XIST-resistant	rap.pxgl	110.298	ZNF75D	naive
ENST00000494295	XIST-resistant	rap.primed	275.811	ZNF75D	primed
ENST00000494424	XIST-sensitive	rap.pxgl	184.889	TSPAN6	naive
ENST00000494424	XIST-sensitive	rap.primed	215.789	TSPAN6	primed
ENST00000494493	XIST-sensitive	rap.pxgl	148.291	DLG3	naive
ENST00000494493	XIST-sensitive	rap.primed	15.1721	DLG3	primed
ENST00000494801	XIST-sensitive	rap.pxgl	133.426	TCEAL4	naive
ENST00000494801	XIST-sensitive	rap.primed	231.479	TCEAL4	primed
ENST00000494957	XIST-sensitive	rap.pxgl	160.471	INTS6L	naive
ENST00000494957	XIST-sensitive	rap.primed	185.3	INTS6L	primed
ENST00000495258	XIST-sensitive	rap.pxgl	233.026	GRIPAP1	naive
ENST00000495258	XIST-sensitive	rap.primed	27.253	GRIPAP1	primed
ENST00000495283	XIST-sensitive	rap.pxgl	132.46	ALG13	naive
ENST00000495283	XIST-sensitive	rap.primed	229.884	ALG13	primed
ENST00000495717	XIST-sensitive	rap.pxgl	159.984	FMR1	naive
ENST00000495717	XIST-sensitive	rap.primed	14.1742	FMR1	primed
ENST00000496771	XIST-sensitive	rap.pxgl	161.29	TSPAN6	naive
ENST00000496771	XIST-sensitive	rap.primed	198.521	TSPAN6	primed
ENST00000496835	XIST-sensitive	rap.pxgl	174.314	PIN4	naive
ENST00000496835	XIST-sensitive	rap.primed	31.8586	PIN4	primed
ENST00000496931	XIST-sensitive	rap.pxgl	138.878	DLG3	naive
ENST00000496931	XIST-sensitive	rap.primed	16.5576	DLG3	primed
ENST00000497222	XIST-sensitive	rap.pxgl	115.477	TAF1	naive
ENST00000497222	XIST-sensitive	rap.primed	14.2694	TAF1	primed
ENST00000497680	XIST-resistant	rap.pxgl	137.485	FAM120C	naive
ENST00000497680	XIST-resistant	rap.primed	11.9136	FAM120C	primed
ENST00000497813	XIST-resistant	rap.pxgl	93.0202	ZFX	naive
ENST00000497813	XIST-resistant	rap.primed	20.5389	ZFX	primed
ENST00000518153	XIST-sensitive	rap.pxgl	128.178	RTL8A	naive
ENST00000518153	XIST-sensitive	rap.primed	226.574	RTL8A	primed
ENST00000520964	XIST-sensitive	rap.pxgl	126.72	RTL8A	naive
ENST00000520964	XIST-sensitive	rap.primed	224.404	RTL8A	primed
ENST00000522309	XIST-sensitive	rap.pxgl	127.626	RTL8A	naive
ENST00000522309	XIST-sensitive	rap.primed	225.779	RTL8A	primed
ENST00000535601	XIST-sensitive	rap.pxgl	191.305	HTATSF1	naive
ENST00000535601	XIST-sensitive	rap.primed	180.425	HTATSF1	primed
ENST00000539115	XIST-resistant	rap.pxgl	91.7439	ZFX	naive
ENST00000539115	XIST-resistant	rap.primed	19.2097	ZFX	primed
ENST00000540249	XIST-resistant	rap.pxgl	57.3327	PDHA1	naive
ENST00000540249	XIST-resistant	rap.primed	17.3793	PDHA1	primed
ENST00000541735	XIST-sensitive	rap.pxgl	71.4166	DMD	naive
ENST00000541735	XIST-sensitive	rap.primed	5.49064	DMD	primed
ENST00000542156	XIST-sensitive	rap.pxgl	210.972	MTMR1	naive
ENST00000542156	XIST-sensitive	rap.primed	21.5046	MTMR1	primed
ENST00000542215	XIST-resistant	rap.pxgl	86.6763	DDX3X	naive
ENST00000542215	XIST-resistant	rap.primed	13.8264	DDX3X	primed
ENST00000542278	XIST-resistant	rap.pxgl	84.6045	PIGA	naive
ENST00000542278	XIST-resistant	rap.primed	160.45	PIGA	primed
ENST00000542398	XIST-sensitive	rap.pxgl	148.303	DLG3	naive
ENST00000542398	XIST-sensitive	rap.primed	15.1615	DLG3	primed
ENST00000545074	XIST-resistant	rap.pxgl	57.3327	PDHA1	naive
ENST00000545074	XIST-resistant	rap.primed	17.3793	PDHA1	primed
ENST00000557385	XIST-sensitive	rap.pxgl	305.078	ZBTB33	naive
ENST00000557385	XIST-sensitive	rap.primed	33.8325	ZBTB33	primed
ENST00000593475	XIST-sensitive	rap.pxgl	234.311	GRIPAP1	naive
ENST00000593475	XIST-sensitive	rap.primed	23.7539	GRIPAP1	primed
ENST00000598523	XIST-sensitive	rap.pxgl	190.523	GABRQ	naive
ENST00000598523	XIST-sensitive	rap.primed	23.4846	GABRQ	primed
ENST00000610559	XIST-resistant	rap.pxgl	90.0443	DDX3X	naive
ENST00000610559	XIST-resistant	rap.primed	15.0018	DDX3X	primed
ENST00000610588	XIST-sensitive	rap.pxgl	132.396	ALG13	naive
ENST00000610588	XIST-sensitive	rap.primed	230.002	ALG13	primed
ENST00000611273	XIST-sensitive	rap.pxgl	104.371	FMR1	naive
ENST00000611273	XIST-sensitive	rap.primed	10.7092	FMR1	primed
ENST00000611546	XIST-resistant	rap.pxgl	86.2532	DDX3X	naive
ENST00000611546	XIST-resistant	rap.primed	13.6942	DDX3X	primed
ENST00000611705	XIST-sensitive	rap.pxgl	234.418	GRIPAP1	naive
ENST00000611705	XIST-sensitive	rap.primed	23.7569	GRIPAP1	primed
ENST00000611757	XIST-sensitive	rap.pxgl	234.418	GRIPAP1	naive
ENST00000611757	XIST-sensitive	rap.primed	23.7569	GRIPAP1	primed
ENST00000611764	XIST-sensitive	rap.pxgl	272.801	POLA1	naive
ENST00000611764	XIST-sensitive	rap.primed	13.6375	POLA1	primed
ENST00000611968	XIST-resistant	rap.pxgl	48.2527	DDX3X	naive
ENST00000611968	XIST-resistant	rap.primed	11.2046	DDX3X	primed
ENST00000612152	XIST-sensitive	rap.pxgl	165.384	TSPAN6	naive
ENST00000612152	XIST-sensitive	rap.primed	205.533	TSPAN6	primed
ENST00000612484	XIST-resistant	rap.pxgl	47.0246	HUWE1	naive
ENST00000612484	XIST-resistant	rap.primed	9.90626	HUWE1	primed
ENST00000613326	XIST-sensitive	rap.pxgl	133.396	TCEAL4	naive
ENST00000613326	XIST-sensitive	rap.primed	232.541	TCEAL4	primed
ENST00000614008	XIST-sensitive	rap.pxgl	165.384	TSPAN6	naive
ENST00000614008	XIST-sensitive	rap.primed	205.533	TSPAN6	primed
ENST00000614558	XIST-sensitive	rap.pxgl	127.732	MID1IP1	naive
ENST00000614558	XIST-sensitive	rap.primed	9.8803	MID1IP1	primed
ENST00000615313	XIST-resistant	rap.pxgl	86.6075	DDX3X	naive
ENST00000615313	XIST-resistant	rap.primed	13.8051	DDX3X	primed
ENST00000615339	XIST-sensitive	rap.pxgl	74.3461	BCOR	naive
ENST00000615339	XIST-sensitive	rap.primed	23.8413	BCOR	primed
ENST00000615443	XIST-sensitive	rap.pxgl	76.8359	CHM	naive
ENST00000615443	XIST-sensitive	rap.primed	8.0727	CHM	primed
ENST00000615742	XIST-resistant	rap.pxgl	86.7096	DDX3X	naive
ENST00000615742	XIST-resistant	rap.primed	14.1845	DDX3X	primed
ENST00000616050	XIST-resistant	rap.pxgl	48.3642	DDX3X	naive
ENST00000616050	XIST-resistant	rap.primed	10.8404	DDX3X	primed
ENST00000616382	XIST-sensitive	rap.pxgl	160.04	FMR1	naive
ENST00000616382	XIST-sensitive	rap.primed	14.2661	FMR1	primed
ENST00000616614	XIST-sensitive	rap.pxgl	160.019	FMR1	naive
ENST00000616614	XIST-sensitive	rap.primed	14.2015	FMR1	primed
ENST00000617369	XIST-sensitive	rap.pxgl	234.242	GRIPAP1	naive
ENST00000617369	XIST-sensitive	rap.primed	23.7527	GRIPAP1	primed
ENST00000619107	XIST-sensitive	rap.pxgl	218.685	GRIPAP1	naive
ENST00000619107	XIST-sensitive	rap.primed	43.2201	GRIPAP1	primed
ENST00000619149	XIST-sensitive	rap.pxgl	234.191	GRIPAP1	naive
ENST00000619149	XIST-sensitive	rap.primed	46.1616	GRIPAP1	primed
ENST00000619445	XIST-sensitive	rap.pxgl	147.584	XIST-sensitiveF3B	naive
ENST00000619445	XIST-sensitive	rap.primed	23.0418	XIST-sensitiveF3B	primed
ENST00000619831	XIST-sensitive	rap.pxgl	66.0114	DMD	naive
ENST00000619831	XIST-sensitive	rap.primed	8.31109	DMD	primed
ENST00000620040	XIST-sensitive	rap.pxgl	60.675	DMD	naive
ENST00000620040	XIST-sensitive	rap.primed	8.50707	DMD	primed
ENST00000620828	XIST-sensitive	rap.pxgl	118.054	FMR1	naive
ENST00000620828	XIST-sensitive	rap.primed	8.8474	FMR1	primed
ENST00000621367	XIST-sensitive	rap.pxgl	132.396	ALG13	naive
ENST00000621367	XIST-sensitive	rap.primed	230.002	ALG13	primed
ENST00000621447	XIST-sensitive	rap.pxgl	160.032	FMR1	naive
ENST00000621447	XIST-sensitive	rap.primed	14.2585	FMR1	primed
ENST00000621453	XIST-sensitive	rap.pxgl	160.007	FMR1	naive
ENST00000621453	XIST-sensitive	rap.primed	14.2001	FMR1	primed
ENST00000621664	XIST-sensitive	rap.pxgl	238.757	GRIPAP1	naive
ENST00000621664	XIST-sensitive	rap.primed	32.566	GRIPAP1	primed
ENST00000621987	XIST-sensitive	rap.pxgl	160.037	FMR1	naive
ENST00000621987	XIST-sensitive	rap.primed	14.2039	FMR1	primed
ENST00000622198	XIST-resistant	rap.pxgl	86.2532	DDX3X	naive
ENST00000622198	XIST-resistant	rap.primed	13.6942	DDX3X	primed
ENST00000622231	XIST-sensitive	rap.pxgl	234.015	GRIPAP1	naive
ENST00000622231	XIST-sensitive	rap.primed	23.7616	GRIPAP1	primed
ENST00000622373	XIST-resistant	rap.pxgl	86.615	DDX3X	naive
ENST00000622373	XIST-resistant	rap.primed	13.8074	DDX3X	primed
ENST00000622599	XIST-sensitive	rap.pxgl	234.382	GRIPAP1	naive
ENST00000622599	XIST-sensitive	rap.primed	23.7557	GRIPAP1	primed
ENST00000622887	XIST-resistant	rap.pxgl	42.2871	HUWE1	naive
ENST00000622887	XIST-resistant	rap.primed	13.2605	HUWE1	primed
ENST00000622986	XIST-sensitive	rap.pxgl	132.455	ALG13	naive
ENST00000622986	XIST-sensitive	rap.primed	229.9	ALG13	primed
ENST00000622997	XIST-sensitive	rap.pxgl	132.396	ALG13	naive
ENST00000622997	XIST-sensitive	rap.primed	230.002	ALG13	primed
ENST00000623144	XIST-sensitive	rap.pxgl	132.465	ALG13	naive
ENST00000623144	XIST-sensitive	rap.primed	229.845	ALG13	primed
ENST00000623148	XIST-sensitive	rap.pxgl	132.278	ALG13	naive
ENST00000623148	XIST-sensitive	rap.primed	229.14	ALG13	primed
ENST00000623189	XIST-sensitive	rap.pxgl	130.162	ALG13	naive
ENST00000623189	XIST-sensitive	rap.primed	217.562	ALG13	primed
ENST00000623255	XIST-sensitive	rap.pxgl	132.427	ALG13	naive
ENST00000623255	XIST-sensitive	rap.primed	229.57	ALG13	primed
ENST00000623310	XIST-sensitive	rap.pxgl	115.263	ALG13	naive
ENST00000623310	XIST-sensitive	rap.primed	189.004	ALG13	primed
ENST00000623364	XIST-sensitive	rap.pxgl	70.3601	CDKL5	naive
ENST00000623364	XIST-sensitive	rap.primed	13.9495	CDKL5	primed
ENST00000623535	XIST-sensitive	rap.pxgl	62.6914	CDKL5	naive
ENST00000623535	XIST-sensitive	rap.primed	12.0952	CDKL5	primed
ENST00000623610	XIST-sensitive	rap.pxgl	77.646	CDKL5	naive
ENST00000623610	XIST-sensitive	rap.primed	8.68939	CDKL5	primed
ENST00000623622	XIST-sensitive	rap.pxgl	106.112	ALG13	naive
ENST00000623622	XIST-sensitive	rap.primed	166.703	ALG13	primed
ENST00000624161	XIST-sensitive	rap.pxgl	132.414	ALG13	naive
ENST00000624161	XIST-sensitive	rap.primed	229.985	ALG13	primed
ENST00000624700	XIST-sensitive	rap.pxgl	70.3802	CDKL5	naive
ENST00000624700	XIST-sensitive	rap.primed	13.9566	CDKL5	primed
ENST00000624881	XIST-sensitive	rap.pxgl	132.423	ALG13	naive
ENST00000624881	XIST-sensitive	rap.primed	229.977	ALG13	primed
ENST00000624953	XIST-sensitive	rap.pxgl	70.3014	CDKL5	naive
ENST00000624953	XIST-sensitive	rap.primed	13.9282	CDKL5	primed
ENST00000625837	XIST-resistant	rap.pxgl	90.0443	DDX3X	naive
ENST00000625837	XIST-resistant	rap.primed	15.0018	DDX3X	primed
ENST00000626301	XIST-resistant	rap.pxgl	90.0443	DDX3X	naive
ENST00000626301	XIST-resistant	rap.primed	15.0018	DDX3X	primed
ENST00000629496	XIST-resistant	rap.pxgl	90.0443	DDX3X	naive
ENST00000629496	XIST-resistant	rap.primed	15.0018	DDX3X	primed
ENST00000629785	XIST-resistant	rap.pxgl	90.0443	DDX3X	naive
ENST00000629785	XIST-resistant	rap.primed	15.0018	DDX3X	primed
ENST00000630255	XIST-resistant	rap.pxgl	90.0443	DDX3X	naive
ENST00000630255	XIST-resistant	rap.primed	15.0018	DDX3X	primed
ENST00000630370	XIST-resistant	rap.pxgl	90.0443	DDX3X	naive
ENST00000630370	XIST-resistant	rap.primed	15.0018	DDX3X	primed
ENST00000630858	XIST-resistant	rap.pxgl	90.0443	DDX3X	naive
ENST00000630858	XIST-resistant	rap.primed	15.0018	DDX3X	primed
ENST00000631641	XIST-resistant	rap.pxgl	86.7096	DDX3X	naive
ENST00000631641	XIST-resistant	rap.primed	14.1845	DDX3X	primed
ENST00000634285	XIST-sensitive	rap.pxgl	123.723	DMD	naive
ENST00000634285	XIST-sensitive	rap.primed	10.8221	DMD	primed
ENST00000634286	XIST-resistant	rap.pxgl	82.7584	PIGA	naive
ENST00000634286	XIST-resistant	rap.primed	164.228	PIGA	primed
ENST00000634315	XIST-sensitive	rap.pxgl	128.739	DMD	naive
ENST00000634315	XIST-sensitive	rap.primed	8.94488	DMD	primed
ENST00000634484	XIST-resistant	rap.pxgl	81.5248	PIGA	naive
ENST00000634484	XIST-resistant	rap.primed	141.192	PIGA	primed
ENST00000634582	XIST-resistant	rap.pxgl	84.7525	PIGA	naive
ENST00000634582	XIST-resistant	rap.primed	160.671	PIGA	primed
ENST00000634640	XIST-resistant	rap.pxgl	84.7463	PIGA	naive
ENST00000634640	XIST-resistant	rap.primed	160.702	PIGA	primed
ENST00000635045	XIST-resistant	rap.pxgl	84.746	PIGA	naive
ENST00000635045	XIST-resistant	rap.primed	160.601	PIGA	primed
ENST00000635480	XIST-resistant	rap.pxgl	79.6416	PIGA	naive
ENST00000635480	XIST-resistant	rap.primed	129.1	PIGA	primed
ENST00000635543	XIST-resistant	rap.pxgl	84.6507	PIGA	naive
ENST00000635543	XIST-resistant	rap.primed	160.541	PIGA	primed
ENST00000635598	XIST-resistant	rap.pxgl	84.7463	PIGA	naive
ENST00000635598	XIST-resistant	rap.primed	160.702	PIGA	primed
ENST00000635631	XIST-resistant	rap.pxgl	81.9489	PIGA	naive
ENST00000635631	XIST-resistant	rap.primed	163.445	PIGA	primed
ENST00000635768	XIST-sensitive	rap.pxgl	113.687	ALG13	naive
ENST00000635768	XIST-sensitive	rap.primed	188.991	ALG13	primed
ENST00000635824	XIST-sensitive	rap.pxgl	127.001	ALG13	naive
ENST00000635824	XIST-sensitive	rap.primed	201.763	ALG13	primed
ENST00000635828	XIST-sensitive	rap.pxgl	61.699	CDKL5	naive
ENST00000635828	XIST-sensitive	rap.primed	12.3754	CDKL5	primed
ENST00000635931	XIST-sensitive	rap.pxgl	124.243	ALG13	naive
ENST00000635931	XIST-sensitive	rap.primed	200.338	ALG13	primed
ENST00000636046	XIST-sensitive	rap.pxgl	73.0708	CDKL5	naive
ENST00000636046	XIST-sensitive	rap.primed	11.6984	CDKL5	primed
ENST00000636363	XIST-sensitive	rap.pxgl	132.423	ALG13	naive
ENST00000636363	XIST-sensitive	rap.primed	229.977	ALG13	primed
ENST00000636792	XIST-sensitive	rap.pxgl	141.931	XIST-sensitiveF3B	naive
ENST00000636792	XIST-sensitive	rap.primed	26.7699	XIST-sensitiveF3B	primed
ENST00000637022	XIST-sensitive	rap.pxgl	127.301	ALG13	naive
ENST00000637022	XIST-sensitive	rap.primed	209.354	ALG13	primed
ENST00000637096	XIST-sensitive	rap.pxgl	115.022	NBDY	naive
ENST00000637096	XIST-sensitive	rap.primed	6.42399	NBDY	primed
ENST00000637213	XIST-sensitive	rap.pxgl	124.18	ALG13	naive
ENST00000637213	XIST-sensitive	rap.primed	200.421	ALG13	primed
ENST00000637296	XIST-resistant	rap.pxgl	84.746	PIGA	naive
ENST00000637296	XIST-resistant	rap.primed	160.601	PIGA	primed
ENST00000637626	XIST-resistant	rap.pxgl	84.746	PIGA	naive
ENST00000637626	XIST-resistant	rap.primed	160.601	PIGA	primed
ENST00000637799	XIST-resistant	rap.pxgl	80.1731	PIGA	naive
ENST00000637799	XIST-resistant	rap.primed	138.989	PIGA	primed
ENST00000637881	XIST-sensitive	rap.pxgl	61.0202	CDKL5	naive
ENST00000637881	XIST-sensitive	rap.primed	12.1482	CDKL5	primed
ENST00000638131	XIST-resistant	rap.pxgl	84.7525	PIGA	naive
ENST00000638131	XIST-resistant	rap.primed	160.671	PIGA	primed
ENST00000638257	XIST-sensitive	rap.pxgl	119.181	SPIN3	naive
ENST00000638257	XIST-sensitive	rap.primed	14.9423	SPIN3	primed
ENST00000638289	XIST-sensitive	rap.pxgl	119.543	SPIN3	naive
ENST00000638289	XIST-sensitive	rap.primed	15.1986	SPIN3	primed
ENST00000638341	XIST-sensitive	rap.pxgl	129.41	SPIN3	naive
ENST00000638341	XIST-sensitive	rap.primed	19.8351	SPIN3	primed
ENST00000638386	XIST-sensitive	rap.pxgl	119.746	SPIN3	naive
ENST00000638386	XIST-sensitive	rap.primed	15.1059	SPIN3	primed
ENST00000638481	XIST-sensitive	rap.pxgl	119.248	SPIN3	naive
ENST00000638481	XIST-sensitive	rap.primed	15.2025	SPIN3	primed
ENST00000638619	XIST-sensitive	rap.pxgl	119.244	SPIN3	naive
ENST00000638619	XIST-sensitive	rap.primed	15.2023	SPIN3	primed
ENST00000638664	XIST-sensitive	rap.pxgl	119.41	SPIN3	naive
ENST00000638664	XIST-sensitive	rap.primed	15.2053	SPIN3	primed
ENST00000638712	XIST-sensitive	rap.pxgl	119.127	SPIN3	naive
ENST00000638712	XIST-sensitive	rap.primed	14.9527	SPIN3	primed
ENST00000638819	XIST-sensitive	rap.pxgl	119.532	SPIN3	naive
ENST00000638819	XIST-sensitive	rap.primed	15.1993	SPIN3	primed
ENST00000638834	XIST-sensitive	rap.pxgl	118.494	SPIN3	naive
ENST00000638834	XIST-sensitive	rap.primed	15.0873	SPIN3	primed
ENST00000638845	XIST-sensitive	rap.pxgl	118.207	SPIN3	naive
ENST00000638845	XIST-sensitive	rap.primed	14.8867	SPIN3	primed
ENST00000638873	XIST-sensitive	rap.pxgl	119.546	SPIN3	naive
ENST00000638873	XIST-sensitive	rap.primed	14.9672	SPIN3	primed
ENST00000638940	XIST-sensitive	rap.pxgl	119.24	SPIN3	naive
ENST00000638940	XIST-sensitive	rap.primed	15.202	SPIN3	primed
ENST00000639000	XIST-sensitive	rap.pxgl	119.543	SPIN3	naive
ENST00000639000	XIST-sensitive	rap.primed	15.1986	SPIN3	primed
ENST00000639007	XIST-sensitive	rap.pxgl	119.532	SPIN3	naive
ENST00000639007	XIST-sensitive	rap.primed	15.1993	SPIN3	primed
ENST00000639053	XIST-sensitive	rap.pxgl	119.543	SPIN3	naive
ENST00000639053	XIST-sensitive	rap.primed	15.1986	SPIN3	primed
ENST00000639257	XIST-sensitive	rap.pxgl	119.235	SPIN3	naive
ENST00000639257	XIST-sensitive	rap.primed	15.2017	SPIN3	primed
ENST00000639418	XIST-sensitive	rap.pxgl	119.543	SPIN3	naive
ENST00000639418	XIST-sensitive	rap.primed	15.1986	SPIN3	primed
ENST00000639482	XIST-sensitive	rap.pxgl	119.41	SPIN3	naive
ENST00000639482	XIST-sensitive	rap.primed	15.2053	SPIN3	primed
ENST00000639525	XIST-sensitive	rap.pxgl	119.543	SPIN3	naive
ENST00000639525	XIST-sensitive	rap.primed	15.1986	SPIN3	primed
ENST00000639583	XIST-sensitive	rap.pxgl	119.543	SPIN3	naive
ENST00000639583	XIST-sensitive	rap.primed	15.1986	SPIN3	primed
ENST00000639605	XIST-sensitive	rap.pxgl	118.35	SPIN3	naive
ENST00000639605	XIST-sensitive	rap.primed	15.0601	SPIN3	primed
ENST00000639607	XIST-sensitive	rap.pxgl	119.341	SPIN3	naive
ENST00000639607	XIST-sensitive	rap.primed	15.2063	SPIN3	primed
ENST00000639791	XIST-sensitive	rap.pxgl	121.926	SPIN3	naive
ENST00000639791	XIST-sensitive	rap.primed	16.0832	SPIN3	primed
ENST00000639794	XIST-sensitive	rap.pxgl	119.426	SPIN3	naive
ENST00000639794	XIST-sensitive	rap.primed	15.2048	SPIN3	primed
ENST00000639809	XIST-sensitive	rap.pxgl	118.244	SPIN3	naive
ENST00000639809	XIST-sensitive	rap.primed	15.028	SPIN3	primed
ENST00000639888	XIST-sensitive	rap.pxgl	119.543	SPIN3	naive
ENST00000639888	XIST-sensitive	rap.primed	15.1986	SPIN3	primed
ENST00000639893	XIST-sensitive	rap.pxgl	153.472	INTS6L	naive
ENST00000639893	XIST-sensitive	rap.primed	199.119	INTS6L	primed
ENST00000639895	XIST-sensitive	rap.pxgl	119.543	SPIN3	naive
ENST00000639895	XIST-sensitive	rap.primed	15.1986	SPIN3	primed
ENST00000639956	XIST-sensitive	rap.pxgl	119.426	SPIN3	naive
ENST00000639956	XIST-sensitive	rap.primed	15.2048	SPIN3	primed
ENST00000640039	XIST-sensitive	rap.pxgl	119.466	SPIN3	naive
ENST00000640039	XIST-sensitive	rap.primed	15.2033	SPIN3	primed
ENST00000640101	XIST-sensitive	rap.pxgl	119.521	SPIN3	naive
ENST00000640101	XIST-sensitive	rap.primed	15.2	SPIN3	primed
ENST00000640104	XIST-sensitive	rap.pxgl	119.436	SPIN3	naive
ENST00000640104	XIST-sensitive	rap.primed	15.2045	SPIN3	primed
ENST00000640131	XIST-sensitive	rap.pxgl	119.543	SPIN3	naive
ENST00000640131	XIST-sensitive	rap.primed	15.1986	SPIN3	primed
ENST00000640187	XIST-sensitive	rap.pxgl	119.299	SPIN3	naive
ENST00000640187	XIST-sensitive	rap.primed	15.2048	SPIN3	primed
ENST00000640421	XIST-sensitive	rap.pxgl	119.488	SPIN3	naive
ENST00000640421	XIST-sensitive	rap.primed	15.202	SPIN3	primed
ENST00000640463	XIST-sensitive	rap.pxgl	119.543	SPIN3	naive
ENST00000640463	XIST-sensitive	rap.primed	15.1986	SPIN3	primed
ENST00000640507	XIST-sensitive	rap.pxgl	119.346	SPIN3	naive
ENST00000640507	XIST-sensitive	rap.primed	15.2065	SPIN3	primed
ENST00000640511	XIST-sensitive	rap.pxgl	119.543	SPIN3	naive
ENST00000640511	XIST-sensitive	rap.primed	15.1986	SPIN3	primed
ENST00000640577	XIST-sensitive	rap.pxgl	119.472	SPIN3	naive
ENST00000640577	XIST-sensitive	rap.primed	15.203	SPIN3	primed
ENST00000640717	XIST-sensitive	rap.pxgl	119.336	SPIN3	naive
ENST00000640717	XIST-sensitive	rap.primed	15.2062	SPIN3	primed
ENST00000640728	XIST-sensitive	rap.pxgl	119.456	SPIN3	naive
ENST00000640728	XIST-sensitive	rap.primed	15.2038	SPIN3	primed
ENST00000640768	XIST-sensitive	rap.pxgl	118.895	SPIN3	naive
ENST00000640768	XIST-sensitive	rap.primed	15.1517	SPIN3	primed

## Sheet: Fig 5e,f
transcript	category	sample	norm_count	gene	mark	condition
ENST00000194900	XIST-sensitive	H2AK119Ub.primed	13.4396	DLG3	H2AK119Ub	primed
ENST00000194900	XIST-sensitive	H2AK119Ub.naive_ctl	19.1698	DLG3	H2AK119Ub	naive_ctl
ENST00000194900	XIST-sensitive	H2AK119Ub.naive_ttt	17.5544	DLG3	H2AK119Ub	naive_ttt
ENST00000194900	XIST-sensitive	H3K27ac.primed	1.63922	DLG3	H3K27ac	primed
ENST00000194900	XIST-sensitive	H3K27ac.naive_ctl	5.75932	DLG3	H3K27ac	naive_ctl
ENST00000194900	XIST-sensitive	H3K27ac.naive_ttt	6.31458	DLG3	H3K27ac	naive_ttt
ENST00000194900	XIST-sensitive	H3K27me3.primed	5.87578	DLG3	H3K27me3	primed
ENST00000194900	XIST-sensitive	H3K27me3.naive_ctl	23.4184	DLG3	H3K27me3	naive_ctl
ENST00000194900	XIST-sensitive	H3K27me3.naive_ttt	20.5962	DLG3	H3K27me3	naive_ttt
ENST00000194900	XIST-sensitive	H3K4me1.primed	5.10758	DLG3	H3K4me1	primed
ENST00000194900	XIST-sensitive	H3K4me1.naive_ctl	4.09286	DLG3	H3K4me1	naive_ctl
ENST00000194900	XIST-sensitive	H3K4me1.naive_ttt	6.15199	DLG3	H3K4me1	naive_ttt
ENST00000194900	XIST-sensitive	H3K4me3.primed	9.49419	DLG3	H3K4me3	primed
ENST00000194900	XIST-sensitive	H3K4me3.naive_ctl	5.49736	DLG3	H3K4me3	naive_ctl
ENST00000194900	XIST-sensitive	H3K4me3.naive_ttt	4.8611	DLG3	H3K4me3	naive_ttt
ENST00000194900	XIST-sensitive	H3K9me3.primed	16.2326	DLG3	H3K9me3	primed
ENST00000194900	XIST-sensitive	H3K9me3.naive_ctl	5.90448	DLG3	H3K9me3	naive_ctl
ENST00000194900	XIST-sensitive	H3K9me3.naive_ttt	5.14926	DLG3	H3K9me3	naive_ttt
ENST00000194900	XIST-sensitive	IgG.primed	5.53073	DLG3	IgG	primed
ENST00000194900	XIST-sensitive	IgG.naive_ctl	9.77997	DLG3	IgG	naive_ctl
ENST00000194900	XIST-sensitive	IgG.naive_ttt	8.07494	DLG3	IgG	naive_ttt
ENST00000217909	XIST-sensitive	H2AK119Ub.primed	13.8572	SLC25A43	H2AK119Ub	primed
ENST00000217909	XIST-sensitive	H2AK119Ub.naive_ctl	14.0146	SLC25A43	H2AK119Ub	naive_ctl
ENST00000217909	XIST-sensitive	H2AK119Ub.naive_ttt	13.6126	SLC25A43	H2AK119Ub	naive_ttt
ENST00000217909	XIST-sensitive	H3K27ac.primed	3.0527	SLC25A43	H3K27ac	primed
ENST00000217909	XIST-sensitive	H3K27ac.naive_ctl	11.2314	SLC25A43	H3K27ac	naive_ctl
ENST00000217909	XIST-sensitive	H3K27ac.naive_ttt	13.0586	SLC25A43	H3K27ac	naive_ttt
ENST00000217909	XIST-sensitive	H3K27me3.primed	6.6665	SLC25A43	H3K27me3	primed
ENST00000217909	XIST-sensitive	H3K27me3.naive_ctl	7.94399	SLC25A43	H3K27me3	naive_ctl
ENST00000217909	XIST-sensitive	H3K27me3.naive_ttt	6.53982	SLC25A43	H3K27me3	naive_ttt
ENST00000217909	XIST-sensitive	H3K4me1.primed	8.17767	SLC25A43	H3K4me1	primed
ENST00000217909	XIST-sensitive	H3K4me1.naive_ctl	51.1902	SLC25A43	H3K4me1	naive_ctl
ENST00000217909	XIST-sensitive	H3K4me1.naive_ttt	52.6545	SLC25A43	H3K4me1	naive_ttt
ENST00000217909	XIST-sensitive	H3K4me3.primed	31.1933	SLC25A43	H3K4me3	primed
ENST00000217909	XIST-sensitive	H3K4me3.naive_ctl	31.5827	SLC25A43	H3K4me3	naive_ctl
ENST00000217909	XIST-sensitive	H3K4me3.naive_ttt	43.2695	SLC25A43	H3K4me3	naive_ttt
ENST00000217909	XIST-sensitive	H3K9me3.primed	17.6848	SLC25A43	H3K9me3	primed
ENST00000217909	XIST-sensitive	H3K9me3.naive_ctl	6.59753	SLC25A43	H3K9me3	naive_ctl
ENST00000217909	XIST-sensitive	H3K9me3.naive_ttt	6.6313	SLC25A43	H3K9me3	naive_ttt
ENST00000217909	XIST-sensitive	IgG.primed	9.73543	SLC25A43	IgG	primed
ENST00000217909	XIST-sensitive	IgG.naive_ctl	9.13469	SLC25A43	IgG	naive_ctl
ENST00000217909	XIST-sensitive	IgG.naive_ttt	8.6674	SLC25A43	IgG	naive_ttt
ENST00000217961	XIST-resistant	H2AK119Ub.primed	3.99289	STS	H2AK119Ub	primed
ENST00000217961	XIST-resistant	H2AK119Ub.naive_ctl	7.82413	STS	H2AK119Ub	naive_ctl
ENST00000217961	XIST-resistant	H2AK119Ub.naive_ttt	7.11209	STS	H2AK119Ub	naive_ttt
ENST00000217961	XIST-resistant	H3K27ac.primed	4.53598	STS	H3K27ac	primed
ENST00000217961	XIST-resistant	H3K27ac.naive_ctl	7.93787	STS	H3K27ac	naive_ctl
ENST00000217961	XIST-resistant	H3K27ac.naive_ttt	7.95167	STS	H3K27ac	naive_ttt
ENST00000217961	XIST-resistant	H3K27me3.primed	3.62261	STS	H3K27me3	primed
ENST00000217961	XIST-resistant	H3K27me3.naive_ctl	4.70527	STS	H3K27me3	naive_ctl
ENST00000217961	XIST-resistant	H3K27me3.naive_ttt	4.70438	STS	H3K27me3	naive_ttt
ENST00000217961	XIST-resistant	H3K4me1.primed	4.74865	STS	H3K4me1	primed
ENST00000217961	XIST-resistant	H3K4me1.naive_ctl	11.9415	STS	H3K4me1	naive_ctl
ENST00000217961	XIST-resistant	H3K4me1.naive_ttt	11.1159	STS	H3K4me1	naive_ttt
ENST00000217961	XIST-resistant	H3K4me3.primed	1.57552	STS	H3K4me3	primed
ENST00000217961	XIST-resistant	H3K4me3.naive_ctl	5.4518	STS	H3K4me3	naive_ctl
ENST00000217961	XIST-resistant	H3K4me3.naive_ttt	3.85972	STS	H3K4me3	naive_ttt
ENST00000217961	XIST-resistant	H3K9me3.primed	21.8393	STS	H3K9me3	primed
ENST00000217961	XIST-resistant	H3K9me3.naive_ctl	5.02817	STS	H3K9me3	naive_ctl
ENST00000217961	XIST-resistant	H3K9me3.naive_ttt	6.33758	STS	H3K9me3	naive_ttt
ENST00000217961	XIST-resistant	IgG.primed	6.97665	STS	IgG	primed
ENST00000217961	XIST-resistant	IgG.naive_ctl	8.24296	STS	IgG	naive_ctl
ENST00000217961	XIST-resistant	IgG.naive_ttt	5.99269	STS	IgG	naive_ttt
ENST00000218104	XIST-resistant	H2AK119Ub.primed	25.2844	ABCD1	H2AK119Ub	primed
ENST00000218104	XIST-resistant	H2AK119Ub.naive_ctl	15.6988	ABCD1	H2AK119Ub	naive_ctl
ENST00000218104	XIST-resistant	H2AK119Ub.naive_ttt	15.856	ABCD1	H2AK119Ub	naive_ttt
ENST00000218104	XIST-resistant	H3K27ac.primed	4.44149	ABCD1	H3K27ac	primed
ENST00000218104	XIST-resistant	H3K27ac.naive_ctl	27.9858	ABCD1	H3K27ac	naive_ctl
ENST00000218104	XIST-resistant	H3K27ac.naive_ttt	33.8244	ABCD1	H3K27ac	naive_ttt
ENST00000218104	XIST-resistant	H3K27me3.primed	3.37706	ABCD1	H3K27me3	primed
ENST00000218104	XIST-resistant	H3K27me3.naive_ctl	5.76172	ABCD1	H3K27me3	naive_ctl
ENST00000218104	XIST-resistant	H3K27me3.naive_ttt	4.52161	ABCD1	H3K27me3	naive_ttt
ENST00000218104	XIST-resistant	H3K4me1.primed	15.1909	ABCD1	H3K4me1	primed
ENST00000218104	XIST-resistant	H3K4me1.naive_ctl	42.3451	ABCD1	H3K4me1	naive_ctl
ENST00000218104	XIST-resistant	H3K4me1.naive_ttt	42.1754	ABCD1	H3K4me1	naive_ttt
ENST00000218104	XIST-resistant	H3K4me3.primed	79.2787	ABCD1	H3K4me3	primed
ENST00000218104	XIST-resistant	H3K4me3.naive_ctl	108.083	ABCD1	H3K4me3	naive_ctl
ENST00000218104	XIST-resistant	H3K4me3.naive_ttt	124.503	ABCD1	H3K4me3	naive_ttt
ENST00000218104	XIST-resistant	H3K9me3.primed	15.6951	ABCD1	H3K9me3	primed
ENST00000218104	XIST-resistant	H3K9me3.naive_ctl	5.40517	ABCD1	H3K9me3	naive_ctl
ENST00000218104	XIST-resistant	H3K9me3.naive_ttt	5.11388	ABCD1	H3K9me3	naive_ttt
ENST00000218104	XIST-resistant	IgG.primed	9.56546	ABCD1	IgG	primed
ENST00000218104	XIST-resistant	IgG.naive_ctl	9.54275	ABCD1	IgG	naive_ctl
ENST00000218104	XIST-resistant	IgG.naive_ttt	7.79332	ABCD1	IgG	naive_ttt
ENST00000218200	XIST-sensitive	H2AK119Ub.primed	13.7035	FMR1	H2AK119Ub	primed
ENST00000218200	XIST-sensitive	H2AK119Ub.naive_ctl	9.65905	FMR1	H2AK119Ub	naive_ctl
ENST00000218200	XIST-sensitive	H2AK119Ub.naive_ttt	9.21082	FMR1	H2AK119Ub	naive_ttt
ENST00000218200	XIST-sensitive	H3K27ac.primed	6.08001	FMR1	H3K27ac	primed
ENST00000218200	XIST-sensitive	H3K27ac.naive_ctl	15.4914	FMR1	H3K27ac	naive_ctl
ENST00000218200	XIST-sensitive	H3K27ac.naive_ttt	19.1773	FMR1	H3K27ac	naive_ttt
ENST00000218200	XIST-sensitive	H3K27me3.primed	4.91907	FMR1	H3K27me3	primed
ENST00000218200	XIST-sensitive	H3K27me3.naive_ctl	5.9368	FMR1	H3K27me3	naive_ctl
ENST00000218200	XIST-sensitive	H3K27me3.naive_ttt	4.86066	FMR1	H3K27me3	naive_ttt
ENST00000218200	XIST-sensitive	H3K4me1.primed	16.6993	FMR1	H3K4me1	primed
ENST00000218200	XIST-sensitive	H3K4me1.naive_ctl	39.4149	FMR1	H3K4me1	naive_ctl
ENST00000218200	XIST-sensitive	H3K4me1.naive_ttt	43.2008	FMR1	H3K4me1	naive_ttt
ENST00000218200	XIST-sensitive	H3K4me3.primed	95.6563	FMR1	H3K4me3	primed
ENST00000218200	XIST-sensitive	H3K4me3.naive_ctl	102.685	FMR1	H3K4me3	naive_ctl
ENST00000218200	XIST-sensitive	H3K4me3.naive_ttt	102.017	FMR1	H3K4me3	naive_ttt
ENST00000218200	XIST-sensitive	H3K9me3.primed	15.8999	FMR1	H3K9me3	primed
ENST00000218200	XIST-sensitive	H3K9me3.naive_ctl	6.01559	FMR1	H3K9me3	naive_ctl
ENST00000218200	XIST-sensitive	H3K9me3.naive_ttt	6.53957	FMR1	H3K9me3	naive_ttt
ENST00000218200	XIST-sensitive	IgG.primed	6.6627	FMR1	IgG	primed
ENST00000218200	XIST-sensitive	IgG.naive_ctl	8.13874	FMR1	IgG	naive_ctl
ENST00000218200	XIST-sensitive	IgG.naive_ttt	8.05005	FMR1	IgG	naive_ttt
ENST00000218328	XIST-resistant	H2AK119Ub.primed	10.6482	HUWE1	H2AK119Ub	primed
ENST00000218328	XIST-resistant	H2AK119Ub.naive_ctl	6.05514	HUWE1	H2AK119Ub	naive_ctl
ENST00000218328	XIST-resistant	H2AK119Ub.naive_ttt	7.76632	HUWE1	H2AK119Ub	naive_ttt
ENST00000218328	XIST-resistant	H3K27ac.primed	9.76901	HUWE1	H3K27ac	primed
ENST00000218328	XIST-resistant	H3K27ac.naive_ctl	25.6626	HUWE1	H3K27ac	naive_ctl
ENST00000218328	XIST-resistant	H3K27ac.naive_ttt	29.6249	HUWE1	H3K27ac	naive_ttt
ENST00000218328	XIST-resistant	H3K27me3.primed	5.28676	HUWE1	H3K27me3	primed
ENST00000218328	XIST-resistant	H3K27me3.naive_ctl	5.2516	HUWE1	H3K27me3	naive_ctl
ENST00000218328	XIST-resistant	H3K27me3.naive_ttt	4.90285	HUWE1	H3K27me3	naive_ttt
ENST00000218328	XIST-resistant	H3K4me1.primed	5.1751	HUWE1	H3K4me1	primed
ENST00000218328	XIST-resistant	H3K4me1.naive_ctl	17.1299	HUWE1	H3K4me1	naive_ctl
ENST00000218328	XIST-resistant	H3K4me1.naive_ttt	17.6304	HUWE1	H3K4me1	naive_ttt
ENST00000218328	XIST-resistant	H3K4me3.primed	248.201	HUWE1	H3K4me3	primed
ENST00000218328	XIST-resistant	H3K4me3.naive_ctl	226.345	HUWE1	H3K4me3	naive_ctl
ENST00000218328	XIST-resistant	H3K4me3.naive_ttt	226.687	HUWE1	H3K4me3	naive_ttt
ENST00000218328	XIST-resistant	H3K9me3.primed	16.0262	HUWE1	H3K9me3	primed
ENST00000218328	XIST-resistant	H3K9me3.naive_ctl	5.02494	HUWE1	H3K9me3	naive_ctl
ENST00000218328	XIST-resistant	H3K9me3.naive_ttt	4.77886	HUWE1	H3K9me3	naive_ttt
ENST00000218328	XIST-resistant	IgG.primed	7.81141	HUWE1	IgG	primed
ENST00000218328	XIST-resistant	IgG.naive_ctl	8.12239	HUWE1	IgG	naive_ctl
ENST00000218328	XIST-resistant	IgG.naive_ttt	9.53065	HUWE1	IgG	naive_ttt
ENST00000218364	XIST-sensitive	H2AK119Ub.primed	22.0717	HTATSF1	H2AK119Ub	primed
ENST00000218364	XIST-sensitive	H2AK119Ub.naive_ctl	10.2877	HTATSF1	H2AK119Ub	naive_ctl
ENST00000218364	XIST-sensitive	H2AK119Ub.naive_ttt	7.9648	HTATSF1	H2AK119Ub	naive_ttt
ENST00000218364	XIST-sensitive	H3K27ac.primed	3.84228	HTATSF1	H3K27ac	primed
ENST00000218364	XIST-sensitive	H3K27ac.naive_ctl	6.5421	HTATSF1	H3K27ac	naive_ctl
ENST00000218364	XIST-sensitive	H3K27ac.naive_ttt	7.23901	HTATSF1	H3K27ac	naive_ttt
ENST00000218364	XIST-sensitive	H3K27me3.primed	92.218	HTATSF1	H3K27me3	primed
ENST00000218364	XIST-sensitive	H3K27me3.naive_ctl	11.1506	HTATSF1	H3K27me3	naive_ctl
ENST00000218364	XIST-sensitive	H3K27me3.naive_ttt	7.2795	HTATSF1	H3K27me3	naive_ttt
ENST00000218364	XIST-sensitive	H3K4me1.primed	2.55849	HTATSF1	H3K4me1	primed
ENST00000218364	XIST-sensitive	H3K4me1.naive_ctl	4.61556	HTATSF1	H3K4me1	naive_ctl
ENST00000218364	XIST-sensitive	H3K4me1.naive_ttt	5.56139	HTATSF1	H3K4me1	naive_ttt
ENST00000218364	XIST-sensitive	H3K4me3.primed	97.688	HTATSF1	H3K4me3	primed
ENST00000218364	XIST-sensitive	H3K4me3.naive_ctl	75.9455	HTATSF1	H3K4me3	naive_ctl
ENST00000218364	XIST-sensitive	H3K4me3.naive_ttt	80.2706	HTATSF1	H3K4me3	naive_ttt
ENST00000218364	XIST-sensitive	H3K9me3.primed	4.48411	HTATSF1	H3K9me3	primed
ENST00000218364	XIST-sensitive	H3K9me3.naive_ctl	4.74136	HTATSF1	H3K9me3	naive_ctl
ENST00000218364	XIST-sensitive	H3K9me3.naive_ttt	4.39134	HTATSF1	H3K9me3	naive_ttt
ENST00000218364	XIST-sensitive	IgG.primed	7.43689	HTATSF1	IgG	primed
ENST00000218364	XIST-sensitive	IgG.naive_ctl	7.82063	HTATSF1	IgG	naive_ctl
ENST00000218364	XIST-sensitive	IgG.naive_ttt	7.55719	HTATSF1	IgG	naive_ttt
ENST00000218432	XIST-sensitive	H2AK119Ub.primed	12.1461	PIN4	H2AK119Ub	primed
ENST00000218432	XIST-sensitive	H2AK119Ub.naive_ctl	8.86196	PIN4	H2AK119Ub	naive_ctl
ENST00000218432	XIST-sensitive	H2AK119Ub.naive_ttt	8.34855	PIN4	H2AK119Ub	naive_ttt
ENST00000218432	XIST-sensitive	H3K27ac.primed	5.44616	PIN4	H3K27ac	primed
ENST00000218432	XIST-sensitive	H3K27ac.naive_ctl	22.4898	PIN4	H3K27ac	naive_ctl
ENST00000218432	XIST-sensitive	H3K27ac.naive_ttt	28.9866	PIN4	H3K27ac	naive_ttt
ENST00000218432	XIST-sensitive	H3K27me3.primed	21.6182	PIN4	H3K27me3	primed
ENST00000218432	XIST-sensitive	H3K27me3.naive_ctl	4.77567	PIN4	H3K27me3	naive_ctl
ENST00000218432	XIST-sensitive	H3K27me3.naive_ttt	4.48097	PIN4	H3K27me3	naive_ttt
ENST00000218432	XIST-sensitive	H3K4me1.primed	4.7373	PIN4	H3K4me1	primed
ENST00000218432	XIST-sensitive	H3K4me1.naive_ctl	31.6975	PIN4	H3K4me1	naive_ctl
ENST00000218432	XIST-sensitive	H3K4me1.naive_ttt	31.4272	PIN4	H3K4me1	naive_ttt
ENST00000218432	XIST-sensitive	H3K4me3.primed	71.7731	PIN4	H3K4me3	primed
ENST00000218432	XIST-sensitive	H3K4me3.naive_ctl	91.8912	PIN4	H3K4me3	naive_ctl
ENST00000218432	XIST-sensitive	H3K4me3.naive_ttt	101.497	PIN4	H3K4me3	naive_ttt
ENST00000218432	XIST-sensitive	H3K9me3.primed	11.8206	PIN4	H3K9me3	primed
ENST00000218432	XIST-sensitive	H3K9me3.naive_ctl	6.54967	PIN4	H3K9me3	naive_ctl
ENST00000218432	XIST-sensitive	H3K9me3.naive_ttt	5.77088	PIN4	H3K9me3	naive_ttt
ENST00000218432	XIST-sensitive	IgG.primed	9.23596	PIN4	IgG	primed
ENST00000218432	XIST-sensitive	IgG.naive_ctl	8.76393	PIN4	IgG	naive_ctl
ENST00000218432	XIST-sensitive	IgG.naive_ttt	8.47384	PIN4	IgG	naive_ttt
ENST00000251943	XIST-sensitive	H2AK119Ub.primed	27.4976	ALG13	H2AK119Ub	primed
ENST00000251943	XIST-sensitive	H2AK119Ub.naive_ctl	8.04205	ALG13	H2AK119Ub	naive_ctl
ENST00000251943	XIST-sensitive	H2AK119Ub.naive_ttt	7.34021	ALG13	H2AK119Ub	naive_ttt
ENST00000251943	XIST-sensitive	H3K27ac.primed	9.28862	ALG13	H3K27ac	primed
ENST00000251943	XIST-sensitive	H3K27ac.naive_ctl	12.754	ALG13	H3K27ac	naive_ctl
ENST00000251943	XIST-sensitive	H3K27ac.naive_ttt	14.5385	ALG13	H3K27ac	naive_ttt
ENST00000251943	XIST-sensitive	H3K27me3.primed	112.759	ALG13	H3K27me3	primed
ENST00000251943	XIST-sensitive	H3K27me3.naive_ctl	3.75587	ALG13	H3K27me3	naive_ctl
ENST00000251943	XIST-sensitive	H3K27me3.naive_ttt	4.61002	ALG13	H3K27me3	naive_ttt
ENST00000251943	XIST-sensitive	H3K4me1.primed	9.33224	ALG13	H3K4me1	primed
ENST00000251943	XIST-sensitive	H3K4me1.naive_ctl	11.4528	ALG13	H3K4me1	naive_ctl
ENST00000251943	XIST-sensitive	H3K4me1.naive_ttt	13.8421	ALG13	H3K4me1	naive_ttt
ENST00000251943	XIST-sensitive	H3K4me3.primed	69.4495	ALG13	H3K4me3	primed
ENST00000251943	XIST-sensitive	H3K4me3.naive_ctl	59.6194	ALG13	H3K4me3	naive_ctl
ENST00000251943	XIST-sensitive	H3K4me3.naive_ttt	54.7532	ALG13	H3K4me3	naive_ttt
ENST00000251943	XIST-sensitive	H3K9me3.primed	5.71572	ALG13	H3K9me3	primed
ENST00000251943	XIST-sensitive	H3K9me3.naive_ctl	5.95444	ALG13	H3K9me3	naive_ctl
ENST00000251943	XIST-sensitive	H3K9me3.naive_ttt	5.76838	ALG13	H3K9me3	naive_ttt
ENST00000251943	XIST-sensitive	IgG.primed	8.03929	ALG13	IgG	primed
ENST00000251943	XIST-sensitive	IgG.naive_ctl	8.26065	ALG13	IgG	naive_ctl
ENST00000251943	XIST-sensitive	IgG.naive_ttt	8.82472	ALG13	IgG	naive_ttt
ENST00000253392	XIST-sensitive	H2AK119Ub.primed	2.43761	EDA2R	H2AK119Ub	primed
ENST00000253392	XIST-sensitive	H2AK119Ub.naive_ctl	8.18064	EDA2R	H2AK119Ub	naive_ctl
ENST00000253392	XIST-sensitive	H2AK119Ub.naive_ttt	5.10893	EDA2R	H2AK119Ub	naive_ttt
ENST00000253392	XIST-sensitive	H3K27ac.primed	4.53973	EDA2R	H3K27ac	primed
ENST00000253392	XIST-sensitive	H3K27ac.naive_ctl	5.22457	EDA2R	H3K27ac	naive_ctl
ENST00000253392	XIST-sensitive	H3K27ac.naive_ttt	6.68274	EDA2R	H3K27ac	naive_ttt
ENST00000253392	XIST-sensitive	H3K27me3.primed	2.50723	EDA2R	H3K27me3	primed
ENST00000253392	XIST-sensitive	H3K27me3.naive_ctl	6.67203	EDA2R	H3K27me3	naive_ctl
ENST00000253392	XIST-sensitive	H3K27me3.naive_ttt	4.33525	EDA2R	H3K27me3	naive_ttt
ENST00000253392	XIST-sensitive	H3K4me1.primed	0.841893	EDA2R	H3K4me1	primed
ENST00000253392	XIST-sensitive	H3K4me1.naive_ctl	1.92679	EDA2R	H3K4me1	naive_ctl
ENST00000253392	XIST-sensitive	H3K4me1.naive_ttt	2.26937	EDA2R	H3K4me1	naive_ttt
ENST00000253392	XIST-sensitive	H3K4me3.primed	1.147	EDA2R	H3K4me3	primed
ENST00000253392	XIST-sensitive	H3K4me3.naive_ctl	4.53745	EDA2R	H3K4me3	naive_ctl
ENST00000253392	XIST-sensitive	H3K4me3.naive_ttt	3.59431	EDA2R	H3K4me3	naive_ttt
ENST00000253392	XIST-sensitive	H3K9me3.primed	20.2713	EDA2R	H3K9me3	primed
ENST00000253392	XIST-sensitive	H3K9me3.naive_ctl	4.96547	EDA2R	H3K9me3	naive_ctl
ENST00000253392	XIST-sensitive	H3K9me3.naive_ttt	4.32365	EDA2R	H3K9me3	naive_ttt
ENST00000253392	XIST-sensitive	IgG.primed	7.34695	EDA2R	IgG	primed
ENST00000253392	XIST-sensitive	IgG.naive_ctl	7.33065	EDA2R	IgG	naive_ctl
ENST00000253392	XIST-sensitive	IgG.naive_ttt	7.94656	EDA2R	IgG	naive_ttt
ENST00000254029	XIST-sensitive	H2AK119Ub.primed	19.6629	WDR44	H2AK119Ub	primed
ENST00000254029	XIST-sensitive	H2AK119Ub.naive_ctl	8.95665	WDR44	H2AK119Ub	naive_ctl
ENST00000254029	XIST-sensitive	H2AK119Ub.naive_ttt	8.06085	WDR44	H2AK119Ub	naive_ttt
ENST00000254029	XIST-sensitive	H3K27ac.primed	7.95693	WDR44	H3K27ac	primed
ENST00000254029	XIST-sensitive	H3K27ac.naive_ctl	23.5531	WDR44	H3K27ac	naive_ctl
ENST00000254029	XIST-sensitive	H3K27ac.naive_ttt	27.9117	WDR44	H3K27ac	naive_ttt
ENST00000254029	XIST-sensitive	H3K27me3.primed	21.1216	WDR44	H3K27me3	primed
ENST00000254029	XIST-sensitive	H3K27me3.naive_ctl	7.36564	WDR44	H3K27me3	naive_ctl
ENST00000254029	XIST-sensitive	H3K27me3.naive_ttt	4.91009	WDR44	H3K27me3	naive_ttt
ENST00000254029	XIST-sensitive	H3K4me1.primed	19.6283	WDR44	H3K4me1	primed
ENST00000254029	XIST-sensitive	H3K4me1.naive_ctl	38.8757	WDR44	H3K4me1	naive_ctl
ENST00000254029	XIST-sensitive	H3K4me1.naive_ttt	37.0585	WDR44	H3K4me1	naive_ttt
ENST00000254029	XIST-sensitive	H3K4me3.primed	167.101	WDR44	H3K4me3	primed
ENST00000254029	XIST-sensitive	H3K4me3.naive_ctl	190.279	WDR44	H3K4me3	naive_ctl
ENST00000254029	XIST-sensitive	H3K4me3.naive_ttt	219.769	WDR44	H3K4me3	naive_ttt
ENST00000254029	XIST-sensitive	H3K9me3.primed	12.7675	WDR44	H3K9me3	primed
ENST00000254029	XIST-sensitive	H3K9me3.naive_ctl	6.75415	WDR44	H3K9me3	naive_ctl
ENST00000254029	XIST-sensitive	H3K9me3.naive_ttt	6.50329	WDR44	H3K9me3	naive_ttt
ENST00000254029	XIST-sensitive	IgG.primed	9.38204	WDR44	IgG	primed
ENST00000254029	XIST-sensitive	IgG.naive_ctl	7.77992	WDR44	IgG	naive_ctl
ENST00000254029	XIST-sensitive	IgG.naive_ttt	8.12329	WDR44	IgG	naive_ttt
ENST00000262854	XIST-resistant	H2AK119Ub.primed	10.6492	HUWE1	H2AK119Ub	primed
ENST00000262854	XIST-resistant	H2AK119Ub.naive_ctl	6.05514	HUWE1	H2AK119Ub	naive_ctl
ENST00000262854	XIST-resistant	H2AK119Ub.naive_ttt	7.76633	HUWE1	H2AK119Ub	naive_ttt
ENST00000262854	XIST-resistant	H3K27ac.primed	9.76885	HUWE1	H3K27ac	primed
ENST00000262854	XIST-resistant	H3K27ac.naive_ctl	25.661	HUWE1	H3K27ac	naive_ctl
ENST00000262854	XIST-resistant	H3K27ac.naive_ttt	29.6228	HUWE1	H3K27ac	naive_ttt
ENST00000262854	XIST-resistant	H3K27me3.primed	5.28676	HUWE1	H3K27me3	primed
ENST00000262854	XIST-resistant	H3K27me3.naive_ctl	5.25179	HUWE1	H3K27me3	naive_ctl
ENST00000262854	XIST-resistant	H3K27me3.naive_ttt	4.90261	HUWE1	H3K27me3	naive_ttt
ENST00000262854	XIST-resistant	H3K4me1.primed	5.17441	HUWE1	H3K4me1	primed
ENST00000262854	XIST-resistant	H3K4me1.naive_ctl	17.1209	HUWE1	H3K4me1	naive_ctl
ENST00000262854	XIST-resistant	H3K4me1.naive_ttt	17.6215	HUWE1	H3K4me1	naive_ttt
ENST00000262854	XIST-resistant	H3K4me3.primed	248.201	HUWE1	H3K4me3	primed
ENST00000262854	XIST-resistant	H3K4me3.naive_ctl	226.342	HUWE1	H3K4me3	naive_ctl
ENST00000262854	XIST-resistant	H3K4me3.naive_ttt	226.685	HUWE1	H3K4me3	naive_ttt
ENST00000262854	XIST-resistant	H3K9me3.primed	16.0269	HUWE1	H3K9me3	primed
ENST00000262854	XIST-resistant	H3K9me3.naive_ctl	5.02429	HUWE1	H3K9me3	naive_ctl
ENST00000262854	XIST-resistant	H3K9me3.naive_ttt	4.77851	HUWE1	H3K9me3	naive_ttt
ENST00000262854	XIST-resistant	IgG.primed	7.8114	HUWE1	IgG	primed
ENST00000262854	XIST-resistant	IgG.naive_ctl	8.12152	HUWE1	IgG	naive_ctl
ENST00000262854	XIST-resistant	IgG.naive_ttt	9.53049	HUWE1	IgG	naive_ttt
ENST00000276072	XIST-sensitive	H2AK119Ub.primed	10.4571	TAF1	H2AK119Ub	primed
ENST00000276072	XIST-sensitive	H2AK119Ub.naive_ctl	8.70222	TAF1	H2AK119Ub	naive_ctl
ENST00000276072	XIST-sensitive	H2AK119Ub.naive_ttt	7.38378	TAF1	H2AK119Ub	naive_ttt
ENST00000276072	XIST-sensitive	H3K27ac.primed	5.85201	TAF1	H3K27ac	primed
ENST00000276072	XIST-sensitive	H3K27ac.naive_ctl	19.8987	TAF1	H3K27ac	naive_ctl
ENST00000276072	XIST-sensitive	H3K27ac.naive_ttt	25.6494	TAF1	H3K27ac	naive_ttt
ENST00000276072	XIST-sensitive	H3K27me3.primed	3.0439	TAF1	H3K27me3	primed
ENST00000276072	XIST-sensitive	H3K27me3.naive_ctl	5.32318	TAF1	H3K27me3	naive_ctl
ENST00000276072	XIST-sensitive	H3K27me3.naive_ttt	4.33779	TAF1	H3K27me3	naive_ttt
ENST00000276072	XIST-sensitive	H3K4me1.primed	2.80431	TAF1	H3K4me1	primed
ENST00000276072	XIST-sensitive	H3K4me1.naive_ctl	28.2278	TAF1	H3K4me1	naive_ctl
ENST00000276072	XIST-sensitive	H3K4me1.naive_ttt	35.4194	TAF1	H3K4me1	naive_ttt
ENST00000276072	XIST-sensitive	H3K4me3.primed	88.6472	TAF1	H3K4me3	primed
ENST00000276072	XIST-sensitive	H3K4me3.naive_ctl	85.5285	TAF1	H3K4me3	naive_ctl
ENST00000276072	XIST-sensitive	H3K4me3.naive_ttt	96.6093	TAF1	H3K4me3	naive_ttt
ENST00000276072	XIST-sensitive	H3K9me3.primed	15.4294	TAF1	H3K9me3	primed
ENST00000276072	XIST-sensitive	H3K9me3.naive_ctl	5.37405	TAF1	H3K9me3	naive_ctl
ENST00000276072	XIST-sensitive	H3K9me3.naive_ttt	4.78358	TAF1	H3K9me3	naive_ttt
ENST00000276072	XIST-sensitive	IgG.primed	8.30521	TAF1	IgG	primed
ENST00000276072	XIST-sensitive	IgG.naive_ctl	8.34986	TAF1	IgG	naive_ctl
ENST00000276072	XIST-sensitive	IgG.naive_ttt	8.0178	TAF1	IgG	naive_ttt
ENST00000276201	XIST-sensitive	H2AK119Ub.primed	6.88354	XIST-sensitiveF3B	H2AK119Ub	primed
ENST00000276201	XIST-sensitive	H2AK119Ub.naive_ctl	7.14213	XIST-sensitiveF3B	H2AK119Ub	naive_ctl
ENST00000276201	XIST-sensitive	H2AK119Ub.naive_ttt	7.45492	XIST-sensitiveF3B	H2AK119Ub	naive_ttt
ENST00000276201	XIST-sensitive	H3K27ac.primed	4.56585	XIST-sensitiveF3B	H3K27ac	primed
ENST00000276201	XIST-sensitive	H3K27ac.naive_ctl	9.67452	XIST-sensitiveF3B	H3K27ac	naive_ctl
ENST00000276201	XIST-sensitive	H3K27ac.naive_ttt	12.4065	XIST-sensitiveF3B	H3K27ac	naive_ttt
ENST00000276201	XIST-sensitive	H3K27me3.primed	4.84062	XIST-sensitiveF3B	H3K27me3	primed
ENST00000276201	XIST-sensitive	H3K27me3.naive_ctl	6.03188	XIST-sensitiveF3B	H3K27me3	naive_ctl
ENST00000276201	XIST-sensitive	H3K27me3.naive_ttt	5.80175	XIST-sensitiveF3B	H3K27me3	naive_ttt
ENST00000276201	XIST-sensitive	H3K4me1.primed	2.31447	XIST-sensitiveF3B	H3K4me1	primed
ENST00000276201	XIST-sensitive	H3K4me1.naive_ctl	9.88544	XIST-sensitiveF3B	H3K4me1	naive_ctl
ENST00000276201	XIST-sensitive	H3K4me1.naive_ttt	14.2072	XIST-sensitiveF3B	H3K4me1	naive_ttt
ENST00000276201	XIST-sensitive	H3K4me3.primed	96.9514	XIST-sensitiveF3B	H3K4me3	primed
ENST00000276201	XIST-sensitive	H3K4me3.naive_ctl	83.6883	XIST-sensitiveF3B	H3K4me3	naive_ctl
ENST00000276201	XIST-sensitive	H3K4me3.naive_ttt	90.0797	XIST-sensitiveF3B	H3K4me3	naive_ttt
ENST00000276201	XIST-sensitive	H3K9me3.primed	16.6845	XIST-sensitiveF3B	H3K9me3	primed
ENST00000276201	XIST-sensitive	H3K9me3.naive_ctl	5.18899	XIST-sensitiveF3B	H3K9me3	naive_ctl
ENST00000276201	XIST-sensitive	H3K9me3.naive_ttt	4.81888	XIST-sensitiveF3B	H3K9me3	naive_ttt
ENST00000276201	XIST-sensitive	IgG.primed	8.14408	XIST-sensitiveF3B	IgG	primed
ENST00000276201	XIST-sensitive	IgG.naive_ctl	8.81569	XIST-sensitiveF3B	IgG	naive_ctl
ENST00000276201	XIST-sensitive	IgG.naive_ttt	8.53387	XIST-sensitiveF3B	IgG	naive_ttt
ENST00000288447	XIST-sensitive	H2AK119Ub.primed	3.99469	DMD	H2AK119Ub	primed
ENST00000288447	XIST-sensitive	H2AK119Ub.naive_ctl	7.63101	DMD	H2AK119Ub	naive_ctl
ENST00000288447	XIST-sensitive	H2AK119Ub.naive_ttt	6.40673	DMD	H2AK119Ub	naive_ttt
ENST00000288447	XIST-sensitive	H3K27ac.primed	8.77868	DMD	H3K27ac	primed
ENST00000288447	XIST-sensitive	H3K27ac.naive_ctl	3.98735	DMD	H3K27ac	naive_ctl
ENST00000288447	XIST-sensitive	H3K27ac.naive_ttt	4.66598	DMD	H3K27ac	naive_ttt
ENST00000288447	XIST-sensitive	H3K27me3.primed	3.25319	DMD	H3K27me3	primed
ENST00000288447	XIST-sensitive	H3K27me3.naive_ctl	12.8526	DMD	H3K27me3	naive_ctl
ENST00000288447	XIST-sensitive	H3K27me3.naive_ttt	12.874	DMD	H3K27me3	naive_ttt
ENST00000288447	XIST-sensitive	H3K4me1.primed	14.9367	DMD	H3K4me1	primed
ENST00000288447	XIST-sensitive	H3K4me1.naive_ctl	1.86897	DMD	H3K4me1	naive_ctl
ENST00000288447	XIST-sensitive	H3K4me1.naive_ttt	2.1997	DMD	H3K4me1	naive_ttt
ENST00000288447	XIST-sensitive	H3K4me3.primed	2.26598	DMD	H3K4me3	primed
ENST00000288447	XIST-sensitive	H3K4me3.naive_ctl	3.96999	DMD	H3K4me3	naive_ctl
ENST00000288447	XIST-sensitive	H3K4me3.naive_ttt	3.6255	DMD	H3K4me3	naive_ttt
ENST00000288447	XIST-sensitive	H3K9me3.primed	17.9772	DMD	H3K9me3	primed
ENST00000288447	XIST-sensitive	H3K9me3.naive_ctl	4.30449	DMD	H3K9me3	naive_ctl
ENST00000288447	XIST-sensitive	H3K9me3.naive_ttt	4.34194	DMD	H3K9me3	naive_ttt
ENST00000288447	XIST-sensitive	IgG.primed	7.50088	DMD	IgG	primed
ENST00000288447	XIST-sensitive	IgG.naive_ctl	7.49539	DMD	IgG	naive_ctl
ENST00000288447	XIST-sensitive	IgG.naive_ttt	6.91107	DMD	IgG	naive_ttt
ENST00000304543	XIST-resistant	H2AK119Ub.primed	15.3187	ZFX	H2AK119Ub	primed
ENST00000304543	XIST-resistant	H2AK119Ub.naive_ctl	6.99102	ZFX	H2AK119Ub	naive_ctl
ENST00000304543	XIST-resistant	H2AK119Ub.naive_ttt	5.84638	ZFX	H2AK119Ub	naive_ttt
ENST00000304543	XIST-resistant	H3K27ac.primed	17.5457	ZFX	H3K27ac	primed
ENST00000304543	XIST-resistant	H3K27ac.naive_ctl	23.0114	ZFX	H3K27ac	naive_ctl
ENST00000304543	XIST-resistant	H3K27ac.naive_ttt	26.2281	ZFX	H3K27ac	naive_ttt
ENST00000304543	XIST-resistant	H3K27me3.primed	5.73973	ZFX	H3K27me3	primed
ENST00000304543	XIST-resistant	H3K27me3.naive_ctl	4.21488	ZFX	H3K27me3	naive_ctl
ENST00000304543	XIST-resistant	H3K27me3.naive_ttt	5.03582	ZFX	H3K27me3	naive_ttt
ENST00000304543	XIST-resistant	H3K4me1.primed	41.4547	ZFX	H3K4me1	primed
ENST00000304543	XIST-resistant	H3K4me1.naive_ctl	32.3813	ZFX	H3K4me1	naive_ctl
ENST00000304543	XIST-resistant	H3K4me1.naive_ttt	34.5562	ZFX	H3K4me1	naive_ttt
ENST00000304543	XIST-resistant	H3K4me3.primed	140.196	ZFX	H3K4me3	primed
ENST00000304543	XIST-resistant	H3K4me3.naive_ctl	95.0667	ZFX	H3K4me3	naive_ctl
ENST00000304543	XIST-resistant	H3K4me3.naive_ttt	92.3196	ZFX	H3K4me3	naive_ttt
ENST00000304543	XIST-resistant	H3K9me3.primed	3.55135	ZFX	H3K9me3	primed
ENST00000304543	XIST-resistant	H3K9me3.naive_ctl	4.55973	ZFX	H3K9me3	naive_ctl
ENST00000304543	XIST-resistant	H3K9me3.naive_ttt	4.68129	ZFX	H3K9me3	naive_ttt
ENST00000304543	XIST-resistant	IgG.primed	8.76793	ZFX	IgG	primed
ENST00000304543	XIST-resistant	IgG.naive_ctl	7.62413	ZFX	IgG	naive_ctl
ENST00000304543	XIST-resistant	IgG.naive_ttt	7.33455	ZFX	IgG	naive_ttt
ENST00000312196	XIST-sensitive	H2AK119Ub.primed	12.8806	MSL3	H2AK119Ub	primed
ENST00000312196	XIST-sensitive	H2AK119Ub.naive_ctl	10.6906	MSL3	H2AK119Ub	naive_ctl
ENST00000312196	XIST-sensitive	H2AK119Ub.naive_ttt	11.8835	MSL3	H2AK119Ub	naive_ttt
ENST00000312196	XIST-sensitive	H3K27ac.primed	2.02504	MSL3	H3K27ac	primed
ENST00000312196	XIST-sensitive	H3K27ac.naive_ctl	9.99813	MSL3	H3K27ac	naive_ctl
ENST00000312196	XIST-sensitive	H3K27ac.naive_ttt	10.7209	MSL3	H3K27ac	naive_ttt
ENST00000312196	XIST-sensitive	H3K27me3.primed	7.47544	MSL3	H3K27me3	primed
ENST00000312196	XIST-sensitive	H3K27me3.naive_ctl	6.81393	MSL3	H3K27me3	naive_ctl
ENST00000312196	XIST-sensitive	H3K27me3.naive_ttt	4.16984	MSL3	H3K27me3	naive_ttt
ENST00000312196	XIST-sensitive	H3K4me1.primed	5.14062	MSL3	H3K4me1	primed
ENST00000312196	XIST-sensitive	H3K4me1.naive_ctl	23.6553	MSL3	H3K4me1	naive_ctl
ENST00000312196	XIST-sensitive	H3K4me1.naive_ttt	21.9768	MSL3	H3K4me1	naive_ttt
ENST00000312196	XIST-sensitive	H3K4me3.primed	92.7934	MSL3	H3K4me3	primed
ENST00000312196	XIST-sensitive	H3K4me3.naive_ctl	97.0197	MSL3	H3K4me3	naive_ctl
ENST00000312196	XIST-sensitive	H3K4me3.naive_ttt	104.769	MSL3	H3K4me3	naive_ttt
ENST00000312196	XIST-sensitive	H3K9me3.primed	16.5857	MSL3	H3K9me3	primed
ENST00000312196	XIST-sensitive	H3K9me3.naive_ctl	5.50732	MSL3	H3K9me3	naive_ctl
ENST00000312196	XIST-sensitive	H3K9me3.naive_ttt	4.25954	MSL3	H3K9me3	naive_ttt
ENST00000312196	XIST-sensitive	IgG.primed	7.20082	MSL3	IgG	primed
ENST00000312196	XIST-sensitive	IgG.naive_ctl	7.25263	MSL3	IgG	naive_ctl
ENST00000312196	XIST-sensitive	IgG.naive_ttt	7.64463	MSL3	IgG	naive_ttt
ENST00000316084	XIST-resistant	H2AK119Ub.primed	18.6833	RPS4X	H2AK119Ub	primed
ENST00000316084	XIST-resistant	H2AK119Ub.naive_ctl	9.18185	RPS4X	H2AK119Ub	naive_ctl
ENST00000316084	XIST-resistant	H2AK119Ub.naive_ttt	7.84978	RPS4X	H2AK119Ub	naive_ttt
ENST00000316084	XIST-resistant	H3K27ac.primed	9.53816	RPS4X	H3K27ac	primed
ENST00000316084	XIST-resistant	H3K27ac.naive_ctl	18.2924	RPS4X	H3K27ac	naive_ctl
ENST00000316084	XIST-resistant	H3K27ac.naive_ttt	19.4661	RPS4X	H3K27ac	naive_ttt
ENST00000316084	XIST-resistant	H3K27me3.primed	24.8885	RPS4X	H3K27me3	primed
ENST00000316084	XIST-resistant	H3K27me3.naive_ctl	6.58153	RPS4X	H3K27me3	naive_ctl
ENST00000316084	XIST-resistant	H3K27me3.naive_ttt	5.91945	RPS4X	H3K27me3	naive_ttt
ENST00000316084	XIST-resistant	H3K4me1.primed	10.764	RPS4X	H3K4me1	primed
ENST00000316084	XIST-resistant	H3K4me1.naive_ctl	15.7442	RPS4X	H3K4me1	naive_ctl
ENST00000316084	XIST-resistant	H3K4me1.naive_ttt	20.4603	RPS4X	H3K4me1	naive_ttt
ENST00000316084	XIST-resistant	H3K4me3.primed	115.967	RPS4X	H3K4me3	primed
ENST00000316084	XIST-resistant	H3K4me3.naive_ctl	114.874	RPS4X	H3K4me3	naive_ctl
ENST00000316084	XIST-resistant	H3K4me3.naive_ttt	119.075	RPS4X	H3K4me3	naive_ttt
ENST00000316084	XIST-resistant	H3K9me3.primed	3.23262	RPS4X	H3K9me3	primed
ENST00000316084	XIST-resistant	H3K9me3.naive_ctl	5.25742	RPS4X	H3K9me3	naive_ctl
ENST00000316084	XIST-resistant	H3K9me3.naive_ttt	5.77401	RPS4X	H3K9me3	naive_ttt
ENST00000316084	XIST-resistant	IgG.primed	7.09466	RPS4X	IgG	primed
ENST00000316084	XIST-resistant	IgG.naive_ctl	8.00118	RPS4X	IgG	naive_ctl
ENST00000316084	XIST-resistant	IgG.naive_ttt	8.95661	RPS4X	IgG	naive_ttt
ENST00000322213	XIST-resistant	H2AK119Ub.primed	8.45899	SMC1A	H2AK119Ub	primed
ENST00000322213	XIST-resistant	H2AK119Ub.naive_ctl	8.29099	SMC1A	H2AK119Ub	naive_ctl
ENST00000322213	XIST-resistant	H2AK119Ub.naive_ttt	8.75307	SMC1A	H2AK119Ub	naive_ttt
ENST00000322213	XIST-resistant	H3K27ac.primed	7.18442	SMC1A	H3K27ac	primed
ENST00000322213	XIST-resistant	H3K27ac.naive_ctl	20.9736	SMC1A	H3K27ac	naive_ctl
ENST00000322213	XIST-resistant	H3K27ac.naive_ttt	21.2037	SMC1A	H3K27ac	naive_ttt
ENST00000322213	XIST-resistant	H3K27me3.primed	2.47656	SMC1A	H3K27me3	primed
ENST00000322213	XIST-resistant	H3K27me3.naive_ctl	5.1405	SMC1A	H3K27me3	naive_ctl
ENST00000322213	XIST-resistant	H3K27me3.naive_ttt	4.81934	SMC1A	H3K27me3	naive_ttt
ENST00000322213	XIST-resistant	H3K4me1.primed	5.59832	SMC1A	H3K4me1	primed
ENST00000322213	XIST-resistant	H3K4me1.naive_ctl	35.2651	SMC1A	H3K4me1	naive_ctl
ENST00000322213	XIST-resistant	H3K4me1.naive_ttt	34.0828	SMC1A	H3K4me1	naive_ttt
ENST00000322213	XIST-resistant	H3K4me3.primed	120.689	SMC1A	H3K4me3	primed
ENST00000322213	XIST-resistant	H3K4me3.naive_ctl	103.874	SMC1A	H3K4me3	naive_ctl
ENST00000322213	XIST-resistant	H3K4me3.naive_ttt	102.071	SMC1A	H3K4me3	naive_ttt
ENST00000322213	XIST-resistant	H3K9me3.primed	20.2953	SMC1A	H3K9me3	primed
ENST00000322213	XIST-resistant	H3K9me3.naive_ctl	5.00058	SMC1A	H3K9me3	naive_ctl
ENST00000322213	XIST-resistant	H3K9me3.naive_ttt	6.03698	SMC1A	H3K9me3	naive_ttt
ENST00000322213	XIST-resistant	IgG.primed	9.76705	SMC1A	IgG	primed
ENST00000322213	XIST-resistant	IgG.naive_ctl	8.73354	SMC1A	IgG	naive_ctl
ENST00000322213	XIST-resistant	IgG.naive_ttt	9.36838	SMC1A	IgG	naive_ttt
ENST00000324138	XIST-sensitive	H2AK119Ub.primed	5.72979	FANCB	H2AK119Ub	primed
ENST00000324138	XIST-sensitive	H2AK119Ub.naive_ctl	6.27932	FANCB	H2AK119Ub	naive_ctl
ENST00000324138	XIST-sensitive	H2AK119Ub.naive_ttt	5.68547	FANCB	H2AK119Ub	naive_ttt
ENST00000324138	XIST-sensitive	H3K27ac.primed	4.89754	FANCB	H3K27ac	primed
ENST00000324138	XIST-sensitive	H3K27ac.naive_ctl	7.93348	FANCB	H3K27ac	naive_ctl
ENST00000324138	XIST-sensitive	H3K27ac.naive_ttt	6.94542	FANCB	H3K27ac	naive_ttt
ENST00000324138	XIST-sensitive	H3K27me3.primed	10.053	FANCB	H3K27me3	primed
ENST00000324138	XIST-sensitive	H3K27me3.naive_ctl	4.27942	FANCB	H3K27me3	naive_ctl
ENST00000324138	XIST-sensitive	H3K27me3.naive_ttt	3.638	FANCB	H3K27me3	naive_ttt
ENST00000324138	XIST-sensitive	H3K4me1.primed	3.94267	FANCB	H3K4me1	primed
ENST00000324138	XIST-sensitive	H3K4me1.naive_ctl	8.65925	FANCB	H3K4me1	naive_ctl
ENST00000324138	XIST-sensitive	H3K4me1.naive_ttt	9.42282	FANCB	H3K4me1	naive_ttt
ENST00000324138	XIST-sensitive	H3K4me3.primed	71.1281	FANCB	H3K4me3	primed
ENST00000324138	XIST-sensitive	H3K4me3.naive_ctl	60.8855	FANCB	H3K4me3	naive_ctl
ENST00000324138	XIST-sensitive	H3K4me3.naive_ttt	57.8094	FANCB	H3K4me3	naive_ttt
ENST00000324138	XIST-sensitive	H3K9me3.primed	17.4822	FANCB	H3K9me3	primed
ENST00000324138	XIST-sensitive	H3K9me3.naive_ctl	4.09544	FANCB	H3K9me3	naive_ctl
ENST00000324138	XIST-sensitive	H3K9me3.naive_ttt	4.74313	FANCB	H3K9me3	naive_ttt
ENST00000324138	XIST-sensitive	IgG.primed	6.04134	FANCB	IgG	primed
ENST00000324138	XIST-sensitive	IgG.naive_ctl	7.76904	FANCB	IgG	naive_ctl
ENST00000324138	XIST-sensitive	IgG.naive_ttt	6.67349	FANCB	IgG	naive_ttt
ENST00000326624	XIST-sensitive	H2AK119Ub.primed	13.9249	ZBTB33	H2AK119Ub	primed
ENST00000326624	XIST-sensitive	H2AK119Ub.naive_ctl	10.4995	ZBTB33	H2AK119Ub	naive_ctl
ENST00000326624	XIST-sensitive	H2AK119Ub.naive_ttt	7.63466	ZBTB33	H2AK119Ub	naive_ttt
ENST00000326624	XIST-sensitive	H3K27ac.primed	2.64036	ZBTB33	H3K27ac	primed
ENST00000326624	XIST-sensitive	H3K27ac.naive_ctl	6.94017	ZBTB33	H3K27ac	naive_ctl
ENST00000326624	XIST-sensitive	H3K27ac.naive_ttt	9.83898	ZBTB33	H3K27ac	naive_ttt
ENST00000326624	XIST-sensitive	H3K27me3.primed	20.4386	ZBTB33	H3K27me3	primed
ENST00000326624	XIST-sensitive	H3K27me3.naive_ctl	11.1557	ZBTB33	H3K27me3	naive_ctl
ENST00000326624	XIST-sensitive	H3K27me3.naive_ttt	8.23579	ZBTB33	H3K27me3	naive_ttt
ENST00000326624	XIST-sensitive	H3K4me1.primed	2.9048	ZBTB33	H3K4me1	primed
ENST00000326624	XIST-sensitive	H3K4me1.naive_ctl	7.07594	ZBTB33	H3K4me1	naive_ctl
ENST00000326624	XIST-sensitive	H3K4me1.naive_ttt	9.44836	ZBTB33	H3K4me1	naive_ttt
ENST00000326624	XIST-sensitive	H3K4me3.primed	82.7066	ZBTB33	H3K4me3	primed
ENST00000326624	XIST-sensitive	H3K4me3.naive_ctl	54.1123	ZBTB33	H3K4me3	naive_ctl
ENST00000326624	XIST-sensitive	H3K4me3.naive_ttt	74.6138	ZBTB33	H3K4me3	naive_ttt
ENST00000326624	XIST-sensitive	H3K9me3.primed	13.3018	ZBTB33	H3K9me3	primed
ENST00000326624	XIST-sensitive	H3K9me3.naive_ctl	5.47743	ZBTB33	H3K9me3	naive_ctl
ENST00000326624	XIST-sensitive	H3K9me3.naive_ttt	5.38403	ZBTB33	H3K9me3	naive_ttt
ENST00000326624	XIST-sensitive	IgG.primed	6.90607	ZBTB33	IgG	primed
ENST00000326624	XIST-sensitive	IgG.naive_ctl	7.88685	ZBTB33	IgG	naive_ctl
ENST00000326624	XIST-sensitive	IgG.naive_ttt	7.46332	ZBTB33	IgG	naive_ttt
ENST00000327877	XIST-sensitive	H2AK119Ub.primed	9.62381	CXorf38	H2AK119Ub	primed
ENST00000327877	XIST-sensitive	H2AK119Ub.naive_ctl	7.94034	CXorf38	H2AK119Ub	naive_ctl
ENST00000327877	XIST-sensitive	H2AK119Ub.naive_ttt	5.5469	CXorf38	H2AK119Ub	naive_ttt
ENST00000327877	XIST-sensitive	H3K27ac.primed	5.84637	CXorf38	H3K27ac	primed
ENST00000327877	XIST-sensitive	H3K27ac.naive_ctl	8.43308	CXorf38	H3K27ac	naive_ctl
ENST00000327877	XIST-sensitive	H3K27ac.naive_ttt	9.99062	CXorf38	H3K27ac	naive_ttt
ENST00000327877	XIST-sensitive	H3K27me3.primed	33.1082	CXorf38	H3K27me3	primed
ENST00000327877	XIST-sensitive	H3K27me3.naive_ctl	5.01745	CXorf38	H3K27me3	naive_ctl
ENST00000327877	XIST-sensitive	H3K27me3.naive_ttt	4.07457	CXorf38	H3K27me3	naive_ttt
ENST00000327877	XIST-sensitive	H3K4me1.primed	7.55797	CXorf38	H3K4me1	primed
ENST00000327877	XIST-sensitive	H3K4me1.naive_ctl	7.74485	CXorf38	H3K4me1	naive_ctl
ENST00000327877	XIST-sensitive	H3K4me1.naive_ttt	11.0597	CXorf38	H3K4me1	naive_ttt
ENST00000327877	XIST-sensitive	H3K4me3.primed	45.8473	CXorf38	H3K4me3	primed
ENST00000327877	XIST-sensitive	H3K4me3.naive_ctl	48.5862	CXorf38	H3K4me3	naive_ctl
ENST00000327877	XIST-sensitive	H3K4me3.naive_ttt	49.4506	CXorf38	H3K4me3	naive_ttt
ENST00000327877	XIST-sensitive	H3K9me3.primed	9.76514	CXorf38	H3K9me3	primed
ENST00000327877	XIST-sensitive	H3K9me3.naive_ctl	4.69335	CXorf38	H3K9me3	naive_ctl
ENST00000327877	XIST-sensitive	H3K9me3.naive_ttt	4.49432	CXorf38	H3K9me3	naive_ttt
ENST00000327877	XIST-sensitive	IgG.primed	7.33162	CXorf38	IgG	primed
ENST00000327877	XIST-sensitive	IgG.naive_ctl	6.65331	CXorf38	IgG	naive_ctl
ENST00000327877	XIST-sensitive	IgG.naive_ttt	7.45649	CXorf38	IgG	naive_ttt
ENST00000328046	XIST-sensitive	H2AK119Ub.primed	25.7125	KLHL15	H2AK119Ub	primed
ENST00000328046	XIST-sensitive	H2AK119Ub.naive_ctl	21.0354	KLHL15	H2AK119Ub	naive_ctl
ENST00000328046	XIST-sensitive	H2AK119Ub.naive_ttt	17.272	KLHL15	H2AK119Ub	naive_ttt
ENST00000328046	XIST-sensitive	H3K27ac.primed	2.27773	KLHL15	H3K27ac	primed
ENST00000328046	XIST-sensitive	H3K27ac.naive_ctl	6.68699	KLHL15	H3K27ac	naive_ctl
ENST00000328046	XIST-sensitive	H3K27ac.naive_ttt	10.7262	KLHL15	H3K27ac	naive_ttt
ENST00000328046	XIST-sensitive	H3K27me3.primed	75.9001	KLHL15	H3K27me3	primed
ENST00000328046	XIST-sensitive	H3K27me3.naive_ctl	56.4604	KLHL15	H3K27me3	naive_ctl
ENST00000328046	XIST-sensitive	H3K27me3.naive_ttt	51.7705	KLHL15	H3K27me3	naive_ttt
ENST00000328046	XIST-sensitive	H3K4me1.primed	6.67985	KLHL15	H3K4me1	primed
ENST00000328046	XIST-sensitive	H3K4me1.naive_ctl	18.4576	KLHL15	H3K4me1	naive_ctl
ENST00000328046	XIST-sensitive	H3K4me1.naive_ttt	24.8991	KLHL15	H3K4me1	naive_ttt
ENST00000328046	XIST-sensitive	H3K4me3.primed	86.1116	KLHL15	H3K4me3	primed
ENST00000328046	XIST-sensitive	H3K4me3.naive_ctl	84.9666	KLHL15	H3K4me3	naive_ctl
ENST00000328046	XIST-sensitive	H3K4me3.naive_ttt	104.581	KLHL15	H3K4me3	naive_ttt
ENST00000328046	XIST-sensitive	H3K9me3.primed	5.35588	KLHL15	H3K9me3	primed
ENST00000328046	XIST-sensitive	H3K9me3.naive_ctl	4.44373	KLHL15	H3K9me3	naive_ctl
ENST00000328046	XIST-sensitive	H3K9me3.naive_ttt	4.70218	KLHL15	H3K9me3	naive_ttt
ENST00000328046	XIST-sensitive	IgG.primed	7.78747	KLHL15	IgG	primed
ENST00000328046	XIST-sensitive	IgG.naive_ctl	8.67188	KLHL15	IgG	naive_ctl
ENST00000328046	XIST-sensitive	IgG.naive_ttt	8.25213	KLHL15	IgG	naive_ttt
ENST00000328235	XIST-resistant	H2AK119Ub.primed	9.1047	FAM120C	H2AK119Ub	primed
ENST00000328235	XIST-resistant	H2AK119Ub.naive_ctl	8.32671	FAM120C	H2AK119Ub	naive_ctl
ENST00000328235	XIST-resistant	H2AK119Ub.naive_ttt	7.71055	FAM120C	H2AK119Ub	naive_ttt
ENST00000328235	XIST-resistant	H3K27ac.primed	6.30244	FAM120C	H3K27ac	primed
ENST00000328235	XIST-resistant	H3K27ac.naive_ctl	15.2028	FAM120C	H3K27ac	naive_ctl
ENST00000328235	XIST-resistant	H3K27ac.naive_ttt	18.1527	FAM120C	H3K27ac	naive_ttt
ENST00000328235	XIST-resistant	H3K27me3.primed	2.4176	FAM120C	H3K27me3	primed
ENST00000328235	XIST-resistant	H3K27me3.naive_ctl	4.58901	FAM120C	H3K27me3	naive_ctl
ENST00000328235	XIST-resistant	H3K27me3.naive_ttt	4.43775	FAM120C	H3K27me3	naive_ttt
ENST00000328235	XIST-resistant	H3K4me1.primed	14.619	FAM120C	H3K4me1	primed
ENST00000328235	XIST-resistant	H3K4me1.naive_ctl	39.8247	FAM120C	H3K4me1	naive_ctl
ENST00000328235	XIST-resistant	H3K4me1.naive_ttt	44.437	FAM120C	H3K4me1	naive_ttt
ENST00000328235	XIST-resistant	H3K4me3.primed	58.6269	FAM120C	H3K4me3	primed
ENST00000328235	XIST-resistant	H3K4me3.naive_ctl	90.205	FAM120C	H3K4me3	naive_ctl
ENST00000328235	XIST-resistant	H3K4me3.naive_ttt	93.3064	FAM120C	H3K4me3	naive_ttt
ENST00000328235	XIST-resistant	H3K9me3.primed	18.3028	FAM120C	H3K9me3	primed
ENST00000328235	XIST-resistant	H3K9me3.naive_ctl	4.75767	FAM120C	H3K9me3	naive_ctl
ENST00000328235	XIST-resistant	H3K9me3.naive_ttt	5.2615	FAM120C	H3K9me3	naive_ttt
ENST00000328235	XIST-resistant	IgG.primed	8.05406	FAM120C	IgG	primed
ENST00000328235	XIST-resistant	IgG.naive_ctl	9.07109	FAM120C	IgG	naive_ctl
ENST00000328235	XIST-resistant	IgG.naive_ttt	8.41988	FAM120C	IgG	naive_ttt
ENST00000330374	XIST-sensitive	H2AK119Ub.primed	14.8806	VMA21	H2AK119Ub	primed
ENST00000330374	XIST-sensitive	H2AK119Ub.naive_ctl	10.6393	VMA21	H2AK119Ub	naive_ctl
ENST00000330374	XIST-sensitive	H2AK119Ub.naive_ttt	12.3956	VMA21	H2AK119Ub	naive_ttt
ENST00000330374	XIST-sensitive	H3K27ac.primed	6.31086	VMA21	H3K27ac	primed
ENST00000330374	XIST-sensitive	H3K27ac.naive_ctl	6.10956	VMA21	H3K27ac	naive_ctl
ENST00000330374	XIST-sensitive	H3K27ac.naive_ttt	6.96415	VMA21	H3K27ac	naive_ttt
ENST00000330374	XIST-sensitive	H3K27me3.primed	4.62493	VMA21	H3K27me3	primed
ENST00000330374	XIST-sensitive	H3K27me3.naive_ctl	6.29622	VMA21	H3K27me3	naive_ctl
ENST00000330374	XIST-sensitive	H3K27me3.naive_ttt	4.81971	VMA21	H3K27me3	naive_ttt
ENST00000330374	XIST-sensitive	H3K4me1.primed	9.79243	VMA21	H3K4me1	primed
ENST00000330374	XIST-sensitive	H3K4me1.naive_ctl	8.39378	VMA21	H3K4me1	naive_ctl
ENST00000330374	XIST-sensitive	H3K4me1.naive_ttt	10.6871	VMA21	H3K4me1	naive_ttt
ENST00000330374	XIST-sensitive	H3K4me3.primed	61.2511	VMA21	H3K4me3	primed
ENST00000330374	XIST-sensitive	H3K4me3.naive_ctl	33.0199	VMA21	H3K4me3	naive_ctl
ENST00000330374	XIST-sensitive	H3K4me3.naive_ttt	38.37	VMA21	H3K4me3	naive_ttt
ENST00000330374	XIST-sensitive	H3K9me3.primed	19.9996	VMA21	H3K9me3	primed
ENST00000330374	XIST-sensitive	H3K9me3.naive_ctl	11.0116	VMA21	H3K9me3	naive_ctl
ENST00000330374	XIST-sensitive	H3K9me3.naive_ttt	8.40208	VMA21	H3K9me3	naive_ttt
ENST00000330374	XIST-sensitive	IgG.primed	8.18557	VMA21	IgG	primed
ENST00000330374	XIST-sensitive	IgG.naive_ctl	8.77535	VMA21	IgG	naive_ctl
ENST00000330374	XIST-sensitive	IgG.naive_ttt	8.04035	VMA21	IgG	naive_ttt
ENST00000333119	XIST-sensitive	H2AK119Ub.primed	12.6411	UXT	H2AK119Ub	primed
ENST00000333119	XIST-sensitive	H2AK119Ub.naive_ctl	8.59926	UXT	H2AK119Ub	naive_ctl
ENST00000333119	XIST-sensitive	H2AK119Ub.naive_ttt	10.6385	UXT	H2AK119Ub	naive_ttt
ENST00000333119	XIST-sensitive	H3K27ac.primed	3.76062	UXT	H3K27ac	primed
ENST00000333119	XIST-sensitive	H3K27ac.naive_ctl	10.4524	UXT	H3K27ac	naive_ctl
ENST00000333119	XIST-sensitive	H3K27ac.naive_ttt	10.9871	UXT	H3K27ac	naive_ttt
ENST00000333119	XIST-sensitive	H3K27me3.primed	4.17912	UXT	H3K27me3	primed
ENST00000333119	XIST-sensitive	H3K27me3.naive_ctl	5.46365	UXT	H3K27me3	naive_ctl
ENST00000333119	XIST-sensitive	H3K27me3.naive_ttt	5.13694	UXT	H3K27me3	naive_ttt
ENST00000333119	XIST-sensitive	H3K4me1.primed	2.23709	UXT	H3K4me1	primed
ENST00000333119	XIST-sensitive	H3K4me1.naive_ctl	4.13929	UXT	H3K4me1	naive_ctl
ENST00000333119	XIST-sensitive	H3K4me1.naive_ttt	5.18794	UXT	H3K4me1	naive_ttt
ENST00000333119	XIST-sensitive	H3K4me3.primed	38.3469	UXT	H3K4me3	primed
ENST00000333119	XIST-sensitive	H3K4me3.naive_ctl	35.4412	UXT	H3K4me3	naive_ctl
ENST00000333119	XIST-sensitive	H3K4me3.naive_ttt	32.5118	UXT	H3K4me3	naive_ttt
ENST00000333119	XIST-sensitive	H3K9me3.primed	17.5598	UXT	H3K9me3	primed
ENST00000333119	XIST-sensitive	H3K9me3.naive_ctl	6.09372	UXT	H3K9me3	naive_ctl
ENST00000333119	XIST-sensitive	H3K9me3.naive_ttt	6.51658	UXT	H3K9me3	naive_ttt
ENST00000333119	XIST-sensitive	IgG.primed	7.16691	UXT	IgG	primed
ENST00000333119	XIST-sensitive	IgG.naive_ctl	9.30595	UXT	IgG	naive_ctl
ENST00000333119	XIST-sensitive	IgG.naive_ttt	9.32058	UXT	IgG	naive_ttt
ENST00000333590	XIST-resistant	H2AK119Ub.primed	23.341	PIGA	H2AK119Ub	primed
ENST00000333590	XIST-resistant	H2AK119Ub.naive_ctl	7.61842	PIGA	H2AK119Ub	naive_ctl
ENST00000333590	XIST-resistant	H2AK119Ub.naive_ttt	7.72489	PIGA	H2AK119Ub	naive_ttt
ENST00000333590	XIST-resistant	H3K27ac.primed	2.92889	PIGA	H3K27ac	primed
ENST00000333590	XIST-resistant	H3K27ac.naive_ctl	7.37228	PIGA	H3K27ac	naive_ctl
ENST00000333590	XIST-resistant	H3K27ac.naive_ttt	9.81252	PIGA	H3K27ac	naive_ttt
ENST00000333590	XIST-resistant	H3K27me3.primed	119.039	PIGA	H3K27me3	primed
ENST00000333590	XIST-resistant	H3K27me3.naive_ctl	9.89265	PIGA	H3K27me3	naive_ctl
ENST00000333590	XIST-resistant	H3K27me3.naive_ttt	9.19389	PIGA	H3K27me3	naive_ttt
ENST00000333590	XIST-resistant	H3K4me1.primed	3.05879	PIGA	H3K4me1	primed
ENST00000333590	XIST-resistant	H3K4me1.naive_ctl	8.18935	PIGA	H3K4me1	naive_ctl
ENST00000333590	XIST-resistant	H3K4me1.naive_ttt	8.85619	PIGA	H3K4me1	naive_ttt
ENST00000333590	XIST-resistant	H3K4me3.primed	73.3533	PIGA	H3K4me3	primed
ENST00000333590	XIST-resistant	H3K4me3.naive_ctl	76.6315	PIGA	H3K4me3	naive_ctl
ENST00000333590	XIST-resistant	H3K4me3.naive_ttt	77.26	PIGA	H3K4me3	naive_ttt
ENST00000333590	XIST-resistant	H3K9me3.primed	3.75465	PIGA	H3K9me3	primed
ENST00000333590	XIST-resistant	H3K9me3.naive_ctl	5.39042	PIGA	H3K9me3	naive_ctl
ENST00000333590	XIST-resistant	H3K9me3.naive_ttt	4.44997	PIGA	H3K9me3	naive_ttt
ENST00000333590	XIST-resistant	IgG.primed	8.60759	PIGA	IgG	primed
ENST00000333590	XIST-resistant	IgG.naive_ctl	8.18774	PIGA	IgG	naive_ctl
ENST00000333590	XIST-resistant	IgG.naive_ttt	8.16826	PIGA	IgG	naive_ttt
ENST00000334463	XIST-sensitive	H2AK119Ub.primed	20.7884	ERCC6L	H2AK119Ub	primed
ENST00000334463	XIST-sensitive	H2AK119Ub.naive_ctl	12.7308	ERCC6L	H2AK119Ub	naive_ctl
ENST00000334463	XIST-sensitive	H2AK119Ub.naive_ttt	10.6917	ERCC6L	H2AK119Ub	naive_ttt
ENST00000334463	XIST-sensitive	H3K27ac.primed	3.51726	ERCC6L	H3K27ac	primed
ENST00000334463	XIST-sensitive	H3K27ac.naive_ctl	8.53768	ERCC6L	H3K27ac	naive_ctl
ENST00000334463	XIST-sensitive	H3K27ac.naive_ttt	10.6407	ERCC6L	H3K27ac	naive_ttt
ENST00000334463	XIST-sensitive	H3K27me3.primed	23.149	ERCC6L	H3K27me3	primed
ENST00000334463	XIST-sensitive	H3K27me3.naive_ctl	6.32095	ERCC6L	H3K27me3	naive_ctl
ENST00000334463	XIST-sensitive	H3K27me3.naive_ttt	5.51294	ERCC6L	H3K27me3	naive_ttt
ENST00000334463	XIST-sensitive	H3K4me1.primed	5.27033	ERCC6L	H3K4me1	primed
ENST00000334463	XIST-sensitive	H3K4me1.naive_ctl	17.6862	ERCC6L	H3K4me1	naive_ctl
ENST00000334463	XIST-sensitive	H3K4me1.naive_ttt	22.175	ERCC6L	H3K4me1	naive_ttt
ENST00000334463	XIST-sensitive	H3K4me3.primed	55.676	ERCC6L	H3K4me3	primed
ENST00000334463	XIST-sensitive	H3K4me3.naive_ctl	53.2112	ERCC6L	H3K4me3	naive_ctl
ENST00000334463	XIST-sensitive	H3K4me3.naive_ttt	64.6203	ERCC6L	H3K4me3	naive_ttt
ENST00000334463	XIST-sensitive	H3K9me3.primed	8.28538	ERCC6L	H3K9me3	primed
ENST00000334463	XIST-sensitive	H3K9me3.naive_ctl	5.64961	ERCC6L	H3K9me3	naive_ctl
ENST00000334463	XIST-sensitive	H3K9me3.naive_ttt	6.47623	ERCC6L	H3K9me3	naive_ttt
ENST00000334463	XIST-sensitive	IgG.primed	7.81025	ERCC6L	IgG	primed
ENST00000334463	XIST-sensitive	IgG.naive_ctl	8.78107	ERCC6L	IgG	naive_ctl
ENST00000334463	XIST-sensitive	IgG.naive_ttt	8.018	ERCC6L	IgG	naive_ttt
ENST00000334557	XIST-sensitive	H2AK119Ub.primed	13.7044	FMR1	H2AK119Ub	primed
ENST00000334557	XIST-sensitive	H2AK119Ub.naive_ctl	9.6906	FMR1	H2AK119Ub	naive_ctl
ENST00000334557	XIST-sensitive	H2AK119Ub.naive_ttt	9.20519	FMR1	H2AK119Ub	naive_ttt
ENST00000334557	XIST-sensitive	H3K27ac.primed	6.27406	FMR1	H3K27ac	primed
ENST00000334557	XIST-sensitive	H3K27ac.naive_ctl	15.5192	FMR1	H3K27ac	naive_ctl
ENST00000334557	XIST-sensitive	H3K27ac.naive_ttt	19.2605	FMR1	H3K27ac	naive_ttt
ENST00000334557	XIST-sensitive	H3K27me3.primed	4.98365	FMR1	H3K27me3	primed
ENST00000334557	XIST-sensitive	H3K27me3.naive_ctl	5.9474	FMR1	H3K27me3	naive_ctl
ENST00000334557	XIST-sensitive	H3K27me3.naive_ttt	4.84073	FMR1	H3K27me3	naive_ttt
ENST00000334557	XIST-sensitive	H3K4me1.primed	17.0859	FMR1	H3K4me1	primed
ENST00000334557	XIST-sensitive	H3K4me1.naive_ctl	39.8923	FMR1	H3K4me1	naive_ctl
ENST00000334557	XIST-sensitive	H3K4me1.naive_ttt	43.5713	FMR1	H3K4me1	naive_ttt
ENST00000334557	XIST-sensitive	H3K4me3.primed	95.6677	FMR1	H3K4me3	primed
ENST00000334557	XIST-sensitive	H3K4me3.naive_ctl	102.772	FMR1	H3K4me3	naive_ctl
ENST00000334557	XIST-sensitive	H3K4me3.naive_ttt	102.137	FMR1	H3K4me3	naive_ttt
ENST00000334557	XIST-sensitive	H3K9me3.primed	16.0345	FMR1	H3K9me3	primed
ENST00000334557	XIST-sensitive	H3K9me3.naive_ctl	5.98283	FMR1	H3K9me3	naive_ctl
ENST00000334557	XIST-sensitive	H3K9me3.naive_ttt	6.57638	FMR1	H3K9me3	naive_ttt
ENST00000334557	XIST-sensitive	IgG.primed	6.70785	FMR1	IgG	primed
ENST00000334557	XIST-sensitive	IgG.naive_ctl	8.09356	FMR1	IgG	naive_ctl
ENST00000334557	XIST-sensitive	IgG.naive_ttt	7.98754	FMR1	IgG	naive_ttt
ENST00000335890	XIST-sensitive	H2AK119Ub.primed	12.6073	UXT	H2AK119Ub	primed
ENST00000335890	XIST-sensitive	H2AK119Ub.naive_ctl	8.6041	UXT	H2AK119Ub	naive_ctl
ENST00000335890	XIST-sensitive	H2AK119Ub.naive_ttt	10.6209	UXT	H2AK119Ub	naive_ttt
ENST00000335890	XIST-sensitive	H3K27ac.primed	3.75088	UXT	H3K27ac	primed
ENST00000335890	XIST-sensitive	H3K27ac.naive_ctl	10.4407	UXT	H3K27ac	naive_ctl
ENST00000335890	XIST-sensitive	H3K27ac.naive_ttt	10.9625	UXT	H3K27ac	naive_ttt
ENST00000335890	XIST-sensitive	H3K27me3.primed	4.15057	UXT	H3K27me3	primed
ENST00000335890	XIST-sensitive	H3K27me3.naive_ctl	5.44201	UXT	H3K27me3	naive_ctl
ENST00000335890	XIST-sensitive	H3K27me3.naive_ttt	5.08392	UXT	H3K27me3	naive_ttt
ENST00000335890	XIST-sensitive	H3K4me1.primed	2.2335	UXT	H3K4me1	primed
ENST00000335890	XIST-sensitive	H3K4me1.naive_ctl	4.12713	UXT	H3K4me1	naive_ctl
ENST00000335890	XIST-sensitive	H3K4me1.naive_ttt	5.18569	UXT	H3K4me1	naive_ttt
ENST00000335890	XIST-sensitive	H3K4me3.primed	38.3667	UXT	H3K4me3	primed
ENST00000335890	XIST-sensitive	H3K4me3.naive_ctl	35.4257	UXT	H3K4me3	naive_ctl
ENST00000335890	XIST-sensitive	H3K4me3.naive_ttt	32.5052	UXT	H3K4me3	naive_ttt
ENST00000335890	XIST-sensitive	H3K9me3.primed	17.5096	UXT	H3K9me3	primed
ENST00000335890	XIST-sensitive	H3K9me3.naive_ctl	6.07845	UXT	H3K9me3	naive_ctl
ENST00000335890	XIST-sensitive	H3K9me3.naive_ttt	6.51115	UXT	H3K9me3	naive_ttt
ENST00000335890	XIST-sensitive	IgG.primed	7.17652	UXT	IgG	primed
ENST00000335890	XIST-sensitive	IgG.naive_ctl	9.32849	UXT	IgG	naive_ctl
ENST00000335890	XIST-sensitive	IgG.naive_ttt	9.33311	UXT	IgG	naive_ttt
ENST00000336949	XIST-sensitive	H2AK119Ub.primed	19.5255	MID1IP1	H2AK119Ub	primed
ENST00000336949	XIST-sensitive	H2AK119Ub.naive_ctl	8.9219	MID1IP1	H2AK119Ub	naive_ctl
ENST00000336949	XIST-sensitive	H2AK119Ub.naive_ttt	8.25252	MID1IP1	H2AK119Ub	naive_ttt
ENST00000336949	XIST-sensitive	H3K27ac.primed	19.9939	MID1IP1	H3K27ac	primed
ENST00000336949	XIST-sensitive	H3K27ac.naive_ctl	34.2393	MID1IP1	H3K27ac	naive_ctl
ENST00000336949	XIST-sensitive	H3K27ac.naive_ttt	43.6779	MID1IP1	H3K27ac	naive_ttt
ENST00000336949	XIST-sensitive	H3K27me3.primed	12.5625	MID1IP1	H3K27me3	primed
ENST00000336949	XIST-sensitive	H3K27me3.naive_ctl	5.67553	MID1IP1	H3K27me3	naive_ctl
ENST00000336949	XIST-sensitive	H3K27me3.naive_ttt	3.92649	MID1IP1	H3K27me3	naive_ttt
ENST00000336949	XIST-sensitive	H3K4me1.primed	21.6261	MID1IP1	H3K4me1	primed
ENST00000336949	XIST-sensitive	H3K4me1.naive_ctl	31.0533	MID1IP1	H3K4me1	naive_ctl
ENST00000336949	XIST-sensitive	H3K4me1.naive_ttt	29.4096	MID1IP1	H3K4me1	naive_ttt
ENST00000336949	XIST-sensitive	H3K4me3.primed	223.529	MID1IP1	H3K4me3	primed
ENST00000336949	XIST-sensitive	H3K4me3.naive_ctl	176.917	MID1IP1	H3K4me3	naive_ctl
ENST00000336949	XIST-sensitive	H3K4me3.naive_ttt	210.151	MID1IP1	H3K4me3	naive_ttt
ENST00000336949	XIST-sensitive	H3K9me3.primed	12.7889	MID1IP1	H3K9me3	primed
ENST00000336949	XIST-sensitive	H3K9me3.naive_ctl	5.81955	MID1IP1	H3K9me3	naive_ctl
ENST00000336949	XIST-sensitive	H3K9me3.naive_ttt	5.71336	MID1IP1	H3K9me3	naive_ttt
ENST00000336949	XIST-sensitive	IgG.primed	8.88411	MID1IP1	IgG	primed
ENST00000336949	XIST-sensitive	IgG.naive_ctl	7.4258	MID1IP1	IgG	naive_ctl
ENST00000336949	XIST-sensitive	IgG.naive_ttt	7.36513	MID1IP1	IgG	naive_ttt
ENST00000337339	XIST-sensitive	H2AK119Ub.primed	12.8668	MSL3	H2AK119Ub	primed
ENST00000337339	XIST-sensitive	H2AK119Ub.naive_ctl	10.7415	MSL3	H2AK119Ub	naive_ctl
ENST00000337339	XIST-sensitive	H2AK119Ub.naive_ttt	11.8665	MSL3	H2AK119Ub	naive_ttt
ENST00000337339	XIST-sensitive	H3K27ac.primed	1.9945	MSL3	H3K27ac	primed
ENST00000337339	XIST-sensitive	H3K27ac.naive_ctl	10.0323	MSL3	H3K27ac	naive_ctl
ENST00000337339	XIST-sensitive	H3K27ac.naive_ttt	10.7239	MSL3	H3K27ac	naive_ttt
ENST00000337339	XIST-sensitive	H3K27me3.primed	7.45407	MSL3	H3K27me3	primed
ENST00000337339	XIST-sensitive	H3K27me3.naive_ctl	6.76337	MSL3	H3K27me3	naive_ctl
ENST00000337339	XIST-sensitive	H3K27me3.naive_ttt	4.14703	MSL3	H3K27me3	naive_ttt
ENST00000337339	XIST-sensitive	H3K4me1.primed	5.14062	MSL3	H3K4me1	primed
ENST00000337339	XIST-sensitive	H3K4me1.naive_ctl	23.6494	MSL3	H3K4me1	naive_ctl
ENST00000337339	XIST-sensitive	H3K4me1.naive_ttt	21.9787	MSL3	H3K4me1	naive_ttt
ENST00000337339	XIST-sensitive	H3K4me3.primed	92.7494	MSL3	H3K4me3	primed
ENST00000337339	XIST-sensitive	H3K4me3.naive_ctl	96.9974	MSL3	H3K4me3	naive_ctl
ENST00000337339	XIST-sensitive	H3K4me3.naive_ttt	104.72	MSL3	H3K4me3	naive_ttt
ENST00000337339	XIST-sensitive	H3K9me3.primed	16.6011	MSL3	H3K9me3	primed
ENST00000337339	XIST-sensitive	H3K9me3.naive_ctl	5.53169	MSL3	H3K9me3	naive_ctl
ENST00000337339	XIST-sensitive	H3K9me3.naive_ttt	4.24803	MSL3	H3K9me3	naive_ttt
ENST00000337339	XIST-sensitive	IgG.primed	7.2859	MSL3	IgG	primed
ENST00000337339	XIST-sensitive	IgG.naive_ctl	7.23004	MSL3	IgG	naive_ctl
ENST00000337339	XIST-sensitive	IgG.naive_ttt	7.59234	MSL3	IgG	naive_ttt
ENST00000338565	XIST-resistant	H2AK119Ub.primed	7.55792	ZFX	H2AK119Ub	primed
ENST00000338565	XIST-resistant	H2AK119Ub.naive_ctl	6.49404	ZFX	H2AK119Ub	naive_ctl
ENST00000338565	XIST-resistant	H2AK119Ub.naive_ttt	5.88781	ZFX	H2AK119Ub	naive_ttt
ENST00000338565	XIST-resistant	H3K27ac.primed	19.6779	ZFX	H3K27ac	primed
ENST00000338565	XIST-resistant	H3K27ac.naive_ctl	18.5495	ZFX	H3K27ac	naive_ctl
ENST00000338565	XIST-resistant	H3K27ac.naive_ttt	22.3309	ZFX	H3K27ac	naive_ttt
ENST00000338565	XIST-resistant	H3K27me3.primed	4.55732	ZFX	H3K27me3	primed
ENST00000338565	XIST-resistant	H3K27me3.naive_ctl	3.83424	ZFX	H3K27me3	naive_ctl
ENST00000338565	XIST-resistant	H3K27me3.naive_ttt	4.28498	ZFX	H3K27me3	naive_ttt
ENST00000338565	XIST-resistant	H3K4me1.primed	34.9473	ZFX	H3K4me1	primed
ENST00000338565	XIST-resistant	H3K4me1.naive_ctl	32.4864	ZFX	H3K4me1	naive_ctl
ENST00000338565	XIST-resistant	H3K4me1.naive_ttt	30.5208	ZFX	H3K4me1	naive_ttt
ENST00000338565	XIST-resistant	H3K4me3.primed	3.43691	ZFX	H3K4me3	primed
ENST00000338565	XIST-resistant	H3K4me3.naive_ctl	5.75526	ZFX	H3K4me3	naive_ctl
ENST00000338565	XIST-resistant	H3K4me3.naive_ttt	7.20528	ZFX	H3K4me3	naive_ttt
ENST00000338565	XIST-resistant	H3K9me3.primed	4.76439	ZFX	H3K9me3	primed
ENST00000338565	XIST-resistant	H3K9me3.naive_ctl	4.30175	ZFX	H3K9me3	naive_ctl
ENST00000338565	XIST-resistant	H3K9me3.naive_ttt	5.17774	ZFX	H3K9me3	naive_ttt
ENST00000338565	XIST-resistant	IgG.primed	7.83137	ZFX	IgG	primed
ENST00000338565	XIST-resistant	IgG.naive_ctl	9.05156	ZFX	IgG	naive_ctl
ENST00000338565	XIST-resistant	IgG.naive_ttt	7.48463	ZFX	IgG	naive_ttt
ENST00000340438	XIST-sensitive	H2AK119Ub.primed	16.2798	GSPT2	H2AK119Ub	primed
ENST00000340438	XIST-sensitive	H2AK119Ub.naive_ctl	12.4306	GSPT2	H2AK119Ub	naive_ctl
ENST00000340438	XIST-sensitive	H2AK119Ub.naive_ttt	10.7624	GSPT2	H2AK119Ub	naive_ttt
ENST00000340438	XIST-sensitive	H3K27ac.primed	10.3582	GSPT2	H3K27ac	primed
ENST00000340438	XIST-sensitive	H3K27ac.naive_ctl	7.02001	GSPT2	H3K27ac	naive_ctl
ENST00000340438	XIST-sensitive	H3K27ac.naive_ttt	11.626	GSPT2	H3K27ac	naive_ttt
ENST00000340438	XIST-sensitive	H3K27me3.primed	6.19053	GSPT2	H3K27me3	primed
ENST00000340438	XIST-sensitive	H3K27me3.naive_ctl	15.9866	GSPT2	H3K27me3	naive_ctl
ENST00000340438	XIST-sensitive	H3K27me3.naive_ttt	6.22208	GSPT2	H3K27me3	naive_ttt
ENST00000340438	XIST-sensitive	H3K4me1.primed	19.5066	GSPT2	H3K4me1	primed
ENST00000340438	XIST-sensitive	H3K4me1.naive_ctl	11.7314	GSPT2	H3K4me1	naive_ctl
ENST00000340438	XIST-sensitive	H3K4me1.naive_ttt	17.1646	GSPT2	H3K4me1	naive_ttt
ENST00000340438	XIST-sensitive	H3K4me3.primed	84.1887	GSPT2	H3K4me3	primed
ENST00000340438	XIST-sensitive	H3K4me3.naive_ctl	24.4876	GSPT2	H3K4me3	naive_ctl
ENST00000340438	XIST-sensitive	H3K4me3.naive_ttt	38.8531	GSPT2	H3K4me3	naive_ttt
ENST00000340438	XIST-sensitive	H3K9me3.primed	15.3504	GSPT2	H3K9me3	primed
ENST00000340438	XIST-sensitive	H3K9me3.naive_ctl	8.69408	GSPT2	H3K9me3	naive_ctl
ENST00000340438	XIST-sensitive	H3K9me3.naive_ttt	9.59563	GSPT2	H3K9me3	naive_ttt
ENST00000340438	XIST-sensitive	IgG.primed	8.07118	GSPT2	IgG	primed
ENST00000340438	XIST-sensitive	IgG.naive_ctl	8.69574	GSPT2	IgG	naive_ctl
ENST00000340438	XIST-sensitive	IgG.naive_ttt	7.4471	GSPT2	IgG	naive_ttt
ENST00000342160	XIST-resistant	H2AK119Ub.primed	10.4173	HUWE1	H2AK119Ub	primed
ENST00000342160	XIST-resistant	H2AK119Ub.naive_ctl	5.42145	HUWE1	H2AK119Ub	naive_ctl
ENST00000342160	XIST-resistant	H2AK119Ub.naive_ttt	6.91811	HUWE1	H2AK119Ub	naive_ttt
ENST00000342160	XIST-resistant	H3K27ac.primed	10.9183	HUWE1	H3K27ac	primed
ENST00000342160	XIST-resistant	H3K27ac.naive_ctl	28.6079	HUWE1	H3K27ac	naive_ctl
ENST00000342160	XIST-resistant	H3K27ac.naive_ttt	32.6995	HUWE1	H3K27ac	naive_ttt
ENST00000342160	XIST-resistant	H3K27me3.primed	4.63061	HUWE1	H3K27me3	primed
ENST00000342160	XIST-resistant	H3K27me3.naive_ctl	4.22727	HUWE1	H3K27me3	naive_ctl
ENST00000342160	XIST-resistant	H3K27me3.naive_ttt	4.80474	HUWE1	H3K27me3	naive_ttt
ENST00000342160	XIST-resistant	H3K4me1.primed	6.52379	HUWE1	H3K4me1	primed
ENST00000342160	XIST-resistant	H3K4me1.naive_ctl	25.0203	HUWE1	H3K4me1	naive_ctl
ENST00000342160	XIST-resistant	H3K4me1.naive_ttt	28.4577	HUWE1	H3K4me1	naive_ttt
ENST00000342160	XIST-resistant	H3K4me3.primed	249.578	HUWE1	H3K4me3	primed
ENST00000342160	XIST-resistant	H3K4me3.naive_ctl	227.914	HUWE1	H3K4me3	naive_ctl
ENST00000342160	XIST-resistant	H3K4me3.naive_ttt	227.444	HUWE1	H3K4me3	naive_ttt
ENST00000342160	XIST-resistant	H3K9me3.primed	17.0319	HUWE1	H3K9me3	primed
ENST00000342160	XIST-resistant	H3K9me3.naive_ctl	5.42763	HUWE1	H3K9me3	naive_ctl
ENST00000342160	XIST-resistant	H3K9me3.naive_ttt	5.16109	HUWE1	H3K9me3	naive_ttt
ENST00000342160	XIST-resistant	IgG.primed	6.88574	HUWE1	IgG	primed
ENST00000342160	XIST-resistant	IgG.naive_ctl	8.02891	HUWE1	IgG	naive_ctl
ENST00000342160	XIST-resistant	IgG.naive_ttt	8.78762	HUWE1	IgG	naive_ttt
ENST00000342274	XIST-sensitive	H2AK119Ub.primed	65.6316	BCOR	H2AK119Ub	primed
ENST00000342274	XIST-sensitive	H2AK119Ub.naive_ctl	26.0003	BCOR	H2AK119Ub	naive_ctl
ENST00000342274	XIST-sensitive	H2AK119Ub.naive_ttt	28.6239	BCOR	H2AK119Ub	naive_ttt
ENST00000342274	XIST-sensitive	H3K27ac.primed	7.93029	BCOR	H3K27ac	primed
ENST00000342274	XIST-sensitive	H3K27ac.naive_ctl	11.3904	BCOR	H3K27ac	naive_ctl
ENST00000342274	XIST-sensitive	H3K27ac.naive_ttt	11.4956	BCOR	H3K27ac	naive_ttt
ENST00000342274	XIST-sensitive	H3K27me3.primed	16.288	BCOR	H3K27me3	primed
ENST00000342274	XIST-sensitive	H3K27me3.naive_ctl	20.1189	BCOR	H3K27me3	naive_ctl
ENST00000342274	XIST-sensitive	H3K27me3.naive_ttt	17.3821	BCOR	H3K27me3	naive_ttt
ENST00000342274	XIST-sensitive	H3K4me1.primed	26.6351	BCOR	H3K4me1	primed
ENST00000342274	XIST-sensitive	H3K4me1.naive_ctl	34.6258	BCOR	H3K4me1	naive_ctl
ENST00000342274	XIST-sensitive	H3K4me1.naive_ttt	35.1086	BCOR	H3K4me1	naive_ttt
ENST00000342274	XIST-sensitive	H3K4me3.primed	85.1848	BCOR	H3K4me3	primed
ENST00000342274	XIST-sensitive	H3K4me3.naive_ctl	49.979	BCOR	H3K4me3	naive_ctl
ENST00000342274	XIST-sensitive	H3K4me3.naive_ttt	58.4736	BCOR	H3K4me3	naive_ttt
ENST00000342274	XIST-sensitive	H3K9me3.primed	16.6016	BCOR	H3K9me3	primed
ENST00000342274	XIST-sensitive	H3K9me3.naive_ctl	4.32729	BCOR	H3K9me3	naive_ctl
ENST00000342274	XIST-sensitive	H3K9me3.naive_ttt	4.70972	BCOR	H3K9me3	naive_ttt
ENST00000342274	XIST-sensitive	IgG.primed	8.65851	BCOR	IgG	primed
ENST00000342274	XIST-sensitive	IgG.naive_ctl	8.08213	BCOR	IgG	naive_ctl
ENST00000342274	XIST-sensitive	IgG.naive_ttt	7.6384	BCOR	IgG	naive_ttt
ENST00000343523	XIST-sensitive	H2AK119Ub.primed	3.72725	DMD	H2AK119Ub	primed
ENST00000343523	XIST-sensitive	H2AK119Ub.naive_ctl	11.1107	DMD	H2AK119Ub	naive_ctl
ENST00000343523	XIST-sensitive	H2AK119Ub.naive_ttt	8.35321	DMD	H2AK119Ub	naive_ttt
ENST00000343523	XIST-sensitive	H3K27ac.primed	6.1081	DMD	H3K27ac	primed
ENST00000343523	XIST-sensitive	H3K27ac.naive_ctl	5.07096	DMD	H3K27ac	naive_ctl
ENST00000343523	XIST-sensitive	H3K27ac.naive_ttt	5.01804	DMD	H3K27ac	naive_ttt
ENST00000343523	XIST-sensitive	H3K27me3.primed	3.61501	DMD	H3K27me3	primed
ENST00000343523	XIST-sensitive	H3K27me3.naive_ctl	16.1018	DMD	H3K27me3	naive_ctl
ENST00000343523	XIST-sensitive	H3K27me3.naive_ttt	7.26524	DMD	H3K27me3	naive_ttt
ENST00000343523	XIST-sensitive	H3K4me1.primed	5.86853	DMD	H3K4me1	primed
ENST00000343523	XIST-sensitive	H3K4me1.naive_ctl	4.21523	DMD	H3K4me1	naive_ctl
ENST00000343523	XIST-sensitive	H3K4me1.naive_ttt	5.54679	DMD	H3K4me1	naive_ttt
ENST00000343523	XIST-sensitive	H3K4me3.primed	1.60598	DMD	H3K4me3	primed
ENST00000343523	XIST-sensitive	H3K4me3.naive_ctl	3.62221	DMD	H3K4me3	naive_ctl
ENST00000343523	XIST-sensitive	H3K4me3.naive_ttt	3.56604	DMD	H3K4me3	naive_ttt
ENST00000343523	XIST-sensitive	H3K9me3.primed	16.9121	DMD	H3K9me3	primed
ENST00000343523	XIST-sensitive	H3K9me3.naive_ctl	4.89295	DMD	H3K9me3	naive_ctl
ENST00000343523	XIST-sensitive	H3K9me3.naive_ttt	5.16055	DMD	H3K9me3	naive_ttt
ENST00000343523	XIST-sensitive	IgG.primed	6.7373	DMD	IgG	primed
ENST00000343523	XIST-sensitive	IgG.naive_ctl	6.8014	DMD	IgG	naive_ctl
ENST00000343523	XIST-sensitive	IgG.naive_ttt	7.57336	DMD	IgG	naive_ttt
ENST00000345865	XIST-sensitive	H2AK119Ub.primed	6.88354	XIST-sensitiveF3B	H2AK119Ub	primed
ENST00000345865	XIST-sensitive	H2AK119Ub.naive_ctl	7.14213	XIST-sensitiveF3B	H2AK119Ub	naive_ctl
ENST00000345865	XIST-sensitive	H2AK119Ub.naive_ttt	7.45492	XIST-sensitiveF3B	H2AK119Ub	naive_ttt
ENST00000345865	XIST-sensitive	H3K27ac.primed	4.56585	XIST-sensitiveF3B	H3K27ac	primed
ENST00000345865	XIST-sensitive	H3K27ac.naive_ctl	9.67452	XIST-sensitiveF3B	H3K27ac	naive_ctl
ENST00000345865	XIST-sensitive	H3K27ac.naive_ttt	12.4065	XIST-sensitiveF3B	H3K27ac	naive_ttt
ENST00000345865	XIST-sensitive	H3K27me3.primed	4.84062	XIST-sensitiveF3B	H3K27me3	primed
ENST00000345865	XIST-sensitive	H3K27me3.naive_ctl	6.03188	XIST-sensitiveF3B	H3K27me3	naive_ctl
ENST00000345865	XIST-sensitive	H3K27me3.naive_ttt	5.80175	XIST-sensitiveF3B	H3K27me3	naive_ttt
ENST00000345865	XIST-sensitive	H3K4me1.primed	2.31447	XIST-sensitiveF3B	H3K4me1	primed
ENST00000345865	XIST-sensitive	H3K4me1.naive_ctl	9.88544	XIST-sensitiveF3B	H3K4me1	naive_ctl
ENST00000345865	XIST-sensitive	H3K4me1.naive_ttt	14.2072	XIST-sensitiveF3B	H3K4me1	naive_ttt
ENST00000345865	XIST-sensitive	H3K4me3.primed	96.9514	XIST-sensitiveF3B	H3K4me3	primed
ENST00000345865	XIST-sensitive	H3K4me3.naive_ctl	83.6883	XIST-sensitiveF3B	H3K4me3	naive_ctl
ENST00000345865	XIST-sensitive	H3K4me3.naive_ttt	90.0797	XIST-sensitiveF3B	H3K4me3	naive_ttt
ENST00000345865	XIST-sensitive	H3K9me3.primed	16.6845	XIST-sensitiveF3B	H3K9me3	primed
ENST00000345865	XIST-sensitive	H3K9me3.naive_ctl	5.18899	XIST-sensitiveF3B	H3K9me3	naive_ctl
ENST00000345865	XIST-sensitive	H3K9me3.naive_ttt	4.81888	XIST-sensitiveF3B	H3K9me3	naive_ttt
ENST00000345865	XIST-sensitive	IgG.primed	8.14408	XIST-sensitiveF3B	IgG	primed
ENST00000345865	XIST-sensitive	IgG.naive_ctl	8.81569	XIST-sensitiveF3B	IgG	naive_ctl
ENST00000345865	XIST-sensitive	IgG.naive_ttt	8.53387	XIST-sensitiveF3B	IgG	naive_ttt
ENST00000354480	XIST-resistant	H2AK119Ub.primed	8.26768	RBM3	H2AK119Ub	primed
ENST00000354480	XIST-resistant	H2AK119Ub.naive_ctl	8.88068	RBM3	H2AK119Ub	naive_ctl
ENST00000354480	XIST-resistant	H2AK119Ub.naive_ttt	8.56492	RBM3	H2AK119Ub	naive_ttt
ENST00000354480	XIST-resistant	H3K27ac.primed	8.0325	RBM3	H3K27ac	primed
ENST00000354480	XIST-resistant	H3K27ac.naive_ctl	26.6429	RBM3	H3K27ac	naive_ctl
ENST00000354480	XIST-resistant	H3K27ac.naive_ttt	29.9269	RBM3	H3K27ac	naive_ttt
ENST00000354480	XIST-resistant	H3K27me3.primed	2.7246	RBM3	H3K27me3	primed
ENST00000354480	XIST-resistant	H3K27me3.naive_ctl	4.86912	RBM3	H3K27me3	naive_ctl
ENST00000354480	XIST-resistant	H3K27me3.naive_ttt	5.01192	RBM3	H3K27me3	naive_ttt
ENST00000354480	XIST-resistant	H3K4me1.primed	5.48926	RBM3	H3K4me1	primed
ENST00000354480	XIST-resistant	H3K4me1.naive_ctl	42.1485	RBM3	H3K4me1	naive_ctl
ENST00000354480	XIST-resistant	H3K4me1.naive_ttt	43.5275	RBM3	H3K4me1	naive_ttt
ENST00000354480	XIST-resistant	H3K4me3.primed	48.903	RBM3	H3K4me3	primed
ENST00000354480	XIST-resistant	H3K4me3.naive_ctl	75.5086	RBM3	H3K4me3	naive_ctl
ENST00000354480	XIST-resistant	H3K4me3.naive_ttt	81.7224	RBM3	H3K4me3	naive_ttt
ENST00000354480	XIST-resistant	H3K9me3.primed	21.8729	RBM3	H3K9me3	primed
ENST00000354480	XIST-resistant	H3K9me3.naive_ctl	5.80643	RBM3	H3K9me3	naive_ctl
ENST00000354480	XIST-resistant	H3K9me3.naive_ttt	5.0447	RBM3	H3K9me3	naive_ttt
ENST00000354480	XIST-resistant	IgG.primed	8.18474	RBM3	IgG	primed
ENST00000354480	XIST-resistant	IgG.naive_ctl	10.4544	RBM3	IgG	naive_ctl
ENST00000354480	XIST-resistant	IgG.naive_ttt	7.51987	RBM3	IgG	naive_ttt
ENST00000355808	XIST-resistant	H2AK119Ub.primed	7.6021	PDHA1	H2AK119Ub	primed
ENST00000355808	XIST-resistant	H2AK119Ub.naive_ctl	8.2059	PDHA1	H2AK119Ub	naive_ctl
ENST00000355808	XIST-resistant	H2AK119Ub.naive_ttt	7.57109	PDHA1	H2AK119Ub	naive_ttt
ENST00000355808	XIST-resistant	H3K27ac.primed	4.36842	PDHA1	H3K27ac	primed
ENST00000355808	XIST-resistant	H3K27ac.naive_ctl	10.6374	PDHA1	H3K27ac	naive_ctl
ENST00000355808	XIST-resistant	H3K27ac.naive_ttt	11.9748	PDHA1	H3K27ac	naive_ttt
ENST00000355808	XIST-resistant	H3K27me3.primed	2.97655	PDHA1	H3K27me3	primed
ENST00000355808	XIST-resistant	H3K27me3.naive_ctl	4.65894	PDHA1	H3K27me3	naive_ctl
ENST00000355808	XIST-resistant	H3K27me3.naive_ttt	4.97255	PDHA1	H3K27me3	naive_ttt
ENST00000355808	XIST-resistant	H3K4me1.primed	2.61886	PDHA1	H3K4me1	primed
ENST00000355808	XIST-resistant	H3K4me1.naive_ctl	12.7469	PDHA1	H3K4me1	naive_ctl
ENST00000355808	XIST-resistant	H3K4me1.naive_ttt	15.388	PDHA1	H3K4me1	naive_ttt
ENST00000355808	XIST-resistant	H3K4me3.primed	56.1402	PDHA1	H3K4me3	primed
ENST00000355808	XIST-resistant	H3K4me3.naive_ctl	85.9735	PDHA1	H3K4me3	naive_ctl
ENST00000355808	XIST-resistant	H3K4me3.naive_ttt	87.6897	PDHA1	H3K4me3	naive_ttt
ENST00000355808	XIST-resistant	H3K9me3.primed	16.247	PDHA1	H3K9me3	primed
ENST00000355808	XIST-resistant	H3K9me3.naive_ctl	6.00965	PDHA1	H3K9me3	naive_ctl
ENST00000355808	XIST-resistant	H3K9me3.naive_ttt	5.93564	PDHA1	H3K9me3	naive_ttt
ENST00000355808	XIST-resistant	IgG.primed	7.08244	PDHA1	IgG	primed
ENST00000355808	XIST-resistant	IgG.naive_ctl	8.91075	PDHA1	IgG	naive_ctl
ENST00000355808	XIST-resistant	IgG.naive_ttt	8.07371	PDHA1	IgG	naive_ttt
ENST00000357033	XIST-sensitive	H2AK119Ub.primed	3.01401	DMD	H2AK119Ub	primed
ENST00000357033	XIST-sensitive	H2AK119Ub.naive_ctl	9.50936	DMD	H2AK119Ub	naive_ctl
ENST00000357033	XIST-sensitive	H2AK119Ub.naive_ttt	6.34121	DMD	H2AK119Ub	naive_ttt
ENST00000357033	XIST-sensitive	H3K27ac.primed	7.07888	DMD	H3K27ac	primed
ENST00000357033	XIST-sensitive	H3K27ac.naive_ctl	5.52036	DMD	H3K27ac	naive_ctl
ENST00000357033	XIST-sensitive	H3K27ac.naive_ttt	5.63066	DMD	H3K27ac	naive_ttt
ENST00000357033	XIST-sensitive	H3K27me3.primed	5.62463	DMD	H3K27me3	primed
ENST00000357033	XIST-sensitive	H3K27me3.naive_ctl	15.7163	DMD	H3K27me3	naive_ctl
ENST00000357033	XIST-sensitive	H3K27me3.naive_ttt	11.0579	DMD	H3K27me3	naive_ttt
ENST00000357033	XIST-sensitive	H3K4me1.primed	7.59488	DMD	H3K4me1	primed
ENST00000357033	XIST-sensitive	H3K4me1.naive_ctl	2.03269	DMD	H3K4me1	naive_ctl
ENST00000357033	XIST-sensitive	H3K4me1.naive_ttt	2.29062	DMD	H3K4me1	naive_ttt
ENST00000357033	XIST-sensitive	H3K4me3.primed	2.30592	DMD	H3K4me3	primed
ENST00000357033	XIST-sensitive	H3K4me3.naive_ctl	4.67513	DMD	H3K4me3	naive_ctl
ENST00000357033	XIST-sensitive	H3K4me3.naive_ttt	3.92045	DMD	H3K4me3	naive_ttt
ENST00000357033	XIST-sensitive	H3K9me3.primed	17.4155	DMD	H3K9me3	primed
ENST00000357033	XIST-sensitive	H3K9me3.naive_ctl	4.5532	DMD	H3K9me3	naive_ctl
ENST00000357033	XIST-sensitive	H3K9me3.naive_ttt	5.65361	DMD	H3K9me3	naive_ttt
ENST00000357033	XIST-sensitive	IgG.primed	9.37773	DMD	IgG	primed
ENST00000357033	XIST-sensitive	IgG.naive_ctl	7.66152	DMD	IgG	naive_ctl
ENST00000357033	XIST-sensitive	IgG.naive_ttt	8.06216	DMD	IgG	naive_ttt
ENST00000357166	XIST-sensitive	H2AK119Ub.primed	21.0619	ZDHHC9	H2AK119Ub	primed
ENST00000357166	XIST-sensitive	H2AK119Ub.naive_ctl	13.9804	ZDHHC9	H2AK119Ub	naive_ctl
ENST00000357166	XIST-sensitive	H2AK119Ub.naive_ttt	12.0409	ZDHHC9	H2AK119Ub	naive_ttt
ENST00000357166	XIST-sensitive	H3K27ac.primed	4.68982	ZDHHC9	H3K27ac	primed
ENST00000357166	XIST-sensitive	H3K27ac.naive_ctl	8.91282	ZDHHC9	H3K27ac	naive_ctl
ENST00000357166	XIST-sensitive	H3K27ac.naive_ttt	10.2149	ZDHHC9	H3K27ac	naive_ttt
ENST00000357166	XIST-sensitive	H3K27me3.primed	46.2702	ZDHHC9	H3K27me3	primed
ENST00000357166	XIST-sensitive	H3K27me3.naive_ctl	6.17635	ZDHHC9	H3K27me3	naive_ctl
ENST00000357166	XIST-sensitive	H3K27me3.naive_ttt	5.00146	ZDHHC9	H3K27me3	naive_ttt
ENST00000357166	XIST-sensitive	H3K4me1.primed	7.04527	ZDHHC9	H3K4me1	primed
ENST00000357166	XIST-sensitive	H3K4me1.naive_ctl	19.464	ZDHHC9	H3K4me1	naive_ctl
ENST00000357166	XIST-sensitive	H3K4me1.naive_ttt	20.2983	ZDHHC9	H3K4me1	naive_ttt
ENST00000357166	XIST-sensitive	H3K4me3.primed	65.3317	ZDHHC9	H3K4me3	primed
ENST00000357166	XIST-sensitive	H3K4me3.naive_ctl	63.8092	ZDHHC9	H3K4me3	naive_ctl
ENST00000357166	XIST-sensitive	H3K4me3.naive_ttt	70.1573	ZDHHC9	H3K4me3	naive_ttt
ENST00000357166	XIST-sensitive	H3K9me3.primed	4.33546	ZDHHC9	H3K9me3	primed
ENST00000357166	XIST-sensitive	H3K9me3.naive_ctl	6.88971	ZDHHC9	H3K9me3	naive_ctl
ENST00000357166	XIST-sensitive	H3K9me3.naive_ttt	6.62577	ZDHHC9	H3K9me3	naive_ttt
ENST00000357166	XIST-sensitive	IgG.primed	7.35491	ZDHHC9	IgG	primed
ENST00000357166	XIST-sensitive	IgG.naive_ctl	8.90945	ZDHHC9	IgG	naive_ctl
ENST00000357166	XIST-sensitive	IgG.naive_ttt	9.51975	ZDHHC9	IgG	naive_ttt
ENST00000357749	XIST-sensitive	H2AK119Ub.primed	4.39275	CHM	H2AK119Ub	primed
ENST00000357749	XIST-sensitive	H2AK119Ub.naive_ctl	6.48808	CHM	H2AK119Ub	naive_ctl
ENST00000357749	XIST-sensitive	H2AK119Ub.naive_ttt	5.87455	CHM	H2AK119Ub	naive_ttt
ENST00000357749	XIST-sensitive	H3K27ac.primed	5.68689	CHM	H3K27ac	primed
ENST00000357749	XIST-sensitive	H3K27ac.naive_ctl	7.19706	CHM	H3K27ac	naive_ctl
ENST00000357749	XIST-sensitive	H3K27ac.naive_ttt	8.79683	CHM	H3K27ac	naive_ttt
ENST00000357749	XIST-sensitive	H3K27me3.primed	4.2053	CHM	H3K27me3	primed
ENST00000357749	XIST-sensitive	H3K27me3.naive_ctl	5.09083	CHM	H3K27me3	naive_ctl
ENST00000357749	XIST-sensitive	H3K27me3.naive_ttt	4.52704	CHM	H3K27me3	naive_ttt
ENST00000357749	XIST-sensitive	H3K4me1.primed	2.81887	CHM	H3K4me1	primed
ENST00000357749	XIST-sensitive	H3K4me1.naive_ctl	5.97472	CHM	H3K4me1	naive_ctl
ENST00000357749	XIST-sensitive	H3K4me1.naive_ttt	6.11882	CHM	H3K4me1	naive_ttt
ENST00000357749	XIST-sensitive	H3K4me3.primed	73.0855	CHM	H3K4me3	primed
ENST00000357749	XIST-sensitive	H3K4me3.naive_ctl	75.6125	CHM	H3K4me3	naive_ctl
ENST00000357749	XIST-sensitive	H3K4me3.naive_ttt	74.3585	CHM	H3K4me3	naive_ttt
ENST00000357749	XIST-sensitive	H3K9me3.primed	19.2239	CHM	H3K9me3	primed
ENST00000357749	XIST-sensitive	H3K9me3.naive_ctl	4.58115	CHM	H3K9me3	naive_ctl
ENST00000357749	XIST-sensitive	H3K9me3.naive_ttt	5.51699	CHM	H3K9me3	naive_ttt
ENST00000357749	XIST-sensitive	IgG.primed	7.21658	CHM	IgG	primed
ENST00000357749	XIST-sensitive	IgG.naive_ctl	6.92957	CHM	IgG	naive_ctl
ENST00000357749	XIST-sensitive	IgG.naive_ttt	7.86266	CHM	IgG	naive_ttt
ENST00000358062	XIST-sensitive	H2AK119Ub.primed	3.11138	DMD	H2AK119Ub	primed
ENST00000358062	XIST-sensitive	H2AK119Ub.naive_ctl	7.19991	DMD	H2AK119Ub	naive_ctl
ENST00000358062	XIST-sensitive	H2AK119Ub.naive_ttt	5.40576	DMD	H2AK119Ub	naive_ttt
ENST00000358062	XIST-sensitive	H3K27ac.primed	6.06274	DMD	H3K27ac	primed
ENST00000358062	XIST-sensitive	H3K27ac.naive_ctl	4.60141	DMD	H3K27ac	naive_ctl
ENST00000358062	XIST-sensitive	H3K27ac.naive_ttt	5.83159	DMD	H3K27ac	naive_ttt
ENST00000358062	XIST-sensitive	H3K27me3.primed	3.65453	DMD	H3K27me3	primed
ENST00000358062	XIST-sensitive	H3K27me3.naive_ctl	9.79993	DMD	H3K27me3	naive_ctl
ENST00000358062	XIST-sensitive	H3K27me3.naive_ttt	6.63368	DMD	H3K27me3	naive_ttt
ENST00000358062	XIST-sensitive	H3K4me1.primed	6.80662	DMD	H3K4me1	primed
ENST00000358062	XIST-sensitive	H3K4me1.naive_ctl	2.6886	DMD	H3K4me1	naive_ctl
ENST00000358062	XIST-sensitive	H3K4me1.naive_ttt	4.22126	DMD	H3K4me1	naive_ttt
ENST00000358062	XIST-sensitive	H3K4me3.primed	1.13367	DMD	H3K4me3	primed
ENST00000358062	XIST-sensitive	H3K4me3.naive_ctl	3.5344	DMD	H3K4me3	naive_ctl
ENST00000358062	XIST-sensitive	H3K4me3.naive_ttt	3.95329	DMD	H3K4me3	naive_ttt
ENST00000358062	XIST-sensitive	H3K9me3.primed	19.0532	DMD	H3K9me3	primed
ENST00000358062	XIST-sensitive	H3K9me3.naive_ctl	4.71854	DMD	H3K9me3	naive_ctl
ENST00000358062	XIST-sensitive	H3K9me3.naive_ttt	7.03384	DMD	H3K9me3	naive_ttt
ENST00000358062	XIST-sensitive	IgG.primed	6.30051	DMD	IgG	primed
ENST00000358062	XIST-sensitive	IgG.naive_ctl	7.17063	DMD	IgG	naive_ctl
ENST00000358062	XIST-sensitive	IgG.naive_ttt	6.40728	DMD	IgG	naive_ttt
ENST00000359836	XIST-sensitive	H2AK119Ub.primed	3.84842	DMD	H2AK119Ub	primed
ENST00000359836	XIST-sensitive	H2AK119Ub.naive_ctl	8.60632	DMD	H2AK119Ub	naive_ctl
ENST00000359836	XIST-sensitive	H2AK119Ub.naive_ttt	6.75371	DMD	H2AK119Ub	naive_ttt
ENST00000359836	XIST-sensitive	H3K27ac.primed	6.47014	DMD	H3K27ac	primed
ENST00000359836	XIST-sensitive	H3K27ac.naive_ctl	3.99503	DMD	H3K27ac	naive_ctl
ENST00000359836	XIST-sensitive	H3K27ac.naive_ttt	4.50602	DMD	H3K27ac	naive_ttt
ENST00000359836	XIST-sensitive	H3K27me3.primed	1.7106	DMD	H3K27me3	primed
ENST00000359836	XIST-sensitive	H3K27me3.naive_ctl	14.6915	DMD	H3K27me3	naive_ctl
ENST00000359836	XIST-sensitive	H3K27me3.naive_ttt	14.3979	DMD	H3K27me3	naive_ttt
ENST00000359836	XIST-sensitive	H3K4me1.primed	12.546	DMD	H3K4me1	primed
ENST00000359836	XIST-sensitive	H3K4me1.naive_ctl	1.74588	DMD	H3K4me1	naive_ctl
ENST00000359836	XIST-sensitive	H3K4me1.naive_ttt	1.52674	DMD	H3K4me1	naive_ttt
ENST00000359836	XIST-sensitive	H3K4me3.primed	1.99216	DMD	H3K4me3	primed
ENST00000359836	XIST-sensitive	H3K4me3.naive_ctl	3.90402	DMD	H3K4me3	naive_ctl
ENST00000359836	XIST-sensitive	H3K4me3.naive_ttt	3.18858	DMD	H3K4me3	naive_ttt
ENST00000359836	XIST-sensitive	H3K9me3.primed	14.7091	DMD	H3K9me3	primed
ENST00000359836	XIST-sensitive	H3K9me3.naive_ctl	3.78106	DMD	H3K9me3	naive_ctl
ENST00000359836	XIST-sensitive	H3K9me3.naive_ttt	3.67079	DMD	H3K9me3	naive_ttt
ENST00000359836	XIST-sensitive	IgG.primed	7.36902	DMD	IgG	primed
ENST00000359836	XIST-sensitive	IgG.naive_ctl	7.42131	DMD	IgG	naive_ctl
ENST00000359836	XIST-sensitive	IgG.naive_ttt	6.4861	DMD	IgG	naive_ttt
ENST00000361420	XIST-sensitive	H2AK119Ub.primed	30.3537	IGSF1	H2AK119Ub	primed
ENST00000361420	XIST-sensitive	H2AK119Ub.naive_ctl	11.061	IGSF1	H2AK119Ub	naive_ctl
ENST00000361420	XIST-sensitive	H2AK119Ub.naive_ttt	7.5734	IGSF1	H2AK119Ub	naive_ttt
ENST00000361420	XIST-sensitive	H3K27ac.primed	7.39453	IGSF1	H3K27ac	primed
ENST00000361420	XIST-sensitive	H3K27ac.naive_ctl	16.9937	IGSF1	H3K27ac	naive_ctl
ENST00000361420	XIST-sensitive	H3K27ac.naive_ttt	29.9825	IGSF1	H3K27ac	naive_ttt
ENST00000361420	XIST-sensitive	H3K27me3.primed	137.163	IGSF1	H3K27me3	primed
ENST00000361420	XIST-sensitive	H3K27me3.naive_ctl	12.665	IGSF1	H3K27me3	naive_ctl
ENST00000361420	XIST-sensitive	H3K27me3.naive_ttt	4.71587	IGSF1	H3K27me3	naive_ttt
ENST00000361420	XIST-sensitive	H3K4me1.primed	30.7915	IGSF1	H3K4me1	primed
ENST00000361420	XIST-sensitive	H3K4me1.naive_ctl	42.0825	IGSF1	H3K4me1	naive_ctl
ENST00000361420	XIST-sensitive	H3K4me1.naive_ttt	55.4865	IGSF1	H3K4me1	naive_ttt
ENST00000361420	XIST-sensitive	H3K4me3.primed	21.68	IGSF1	H3K4me3	primed
ENST00000361420	XIST-sensitive	H3K4me3.naive_ctl	14.5975	IGSF1	H3K4me3	naive_ctl
ENST00000361420	XIST-sensitive	H3K4me3.naive_ttt	26.4577	IGSF1	H3K4me3	naive_ttt
ENST00000361420	XIST-sensitive	H3K9me3.primed	3.83834	IGSF1	H3K9me3	primed
ENST00000361420	XIST-sensitive	H3K9me3.naive_ctl	6.07899	IGSF1	H3K9me3	naive_ctl
ENST00000361420	XIST-sensitive	H3K9me3.naive_ttt	5.66944	IGSF1	H3K9me3	naive_ttt
ENST00000361420	XIST-sensitive	IgG.primed	9.87703	IGSF1	IgG	primed
ENST00000361420	XIST-sensitive	IgG.naive_ctl	7.31467	IGSF1	IgG	naive_ctl
ENST00000361420	XIST-sensitive	IgG.naive_ttt	8.12469	IGSF1	IgG	naive_ttt
ENST00000361471	XIST-sensitive	H2AK119Ub.primed	8.80842	DMD	H2AK119Ub	primed
ENST00000361471	XIST-sensitive	H2AK119Ub.naive_ctl	15.0241	DMD	H2AK119Ub	naive_ctl
ENST00000361471	XIST-sensitive	H2AK119Ub.naive_ttt	10.1168	DMD	H2AK119Ub	naive_ttt
ENST00000361471	XIST-sensitive	H3K27ac.primed	4.85268	DMD	H3K27ac	primed
ENST00000361471	XIST-sensitive	H3K27ac.naive_ctl	7.66748	DMD	H3K27ac	naive_ctl
ENST00000361471	XIST-sensitive	H3K27ac.naive_ttt	8.73128	DMD	H3K27ac	naive_ttt
ENST00000361471	XIST-sensitive	H3K27me3.primed	7.26136	DMD	H3K27me3	primed
ENST00000361471	XIST-sensitive	H3K27me3.naive_ctl	25.987	DMD	H3K27me3	naive_ctl
ENST00000361471	XIST-sensitive	H3K27me3.naive_ttt	6.65566	DMD	H3K27me3	naive_ttt
ENST00000361471	XIST-sensitive	H3K4me1.primed	11.8461	DMD	H3K4me1	primed
ENST00000361471	XIST-sensitive	H3K4me1.naive_ctl	34.6228	DMD	H3K4me1	naive_ctl
ENST00000361471	XIST-sensitive	H3K4me1.naive_ttt	40.7418	DMD	H3K4me1	naive_ttt
ENST00000361471	XIST-sensitive	H3K4me3.primed	25.3392	DMD	H3K4me3	primed
ENST00000361471	XIST-sensitive	H3K4me3.naive_ctl	34.3867	DMD	H3K4me3	naive_ctl
ENST00000361471	XIST-sensitive	H3K4me3.naive_ttt	41.1138	DMD	H3K4me3	naive_ttt
ENST00000361471	XIST-sensitive	H3K9me3.primed	16.6886	DMD	H3K9me3	primed
ENST00000361471	XIST-sensitive	H3K9me3.naive_ctl	5.48085	DMD	H3K9me3	naive_ctl
ENST00000361471	XIST-sensitive	H3K9me3.naive_ttt	4.9274	DMD	H3K9me3	naive_ttt
ENST00000361471	XIST-sensitive	IgG.primed	5.44598	DMD	IgG	primed
ENST00000361471	XIST-sensitive	IgG.naive_ctl	7.6674	DMD	IgG	naive_ctl
ENST00000361471	XIST-sensitive	IgG.naive_ttt	7.64988	DMD	IgG	naive_ttt
ENST00000361575	XIST-sensitive	H2AK119Ub.primed	9.4309	RPL39	H2AK119Ub	primed
ENST00000361575	XIST-sensitive	H2AK119Ub.naive_ctl	9.57966	RPL39	H2AK119Ub	naive_ctl
ENST00000361575	XIST-sensitive	H2AK119Ub.naive_ttt	6.42689	RPL39	H2AK119Ub	naive_ttt
ENST00000361575	XIST-sensitive	H3K27ac.primed	9.24165	RPL39	H3K27ac	primed
ENST00000361575	XIST-sensitive	H3K27ac.naive_ctl	19.7338	RPL39	H3K27ac	naive_ctl
ENST00000361575	XIST-sensitive	H3K27ac.naive_ttt	26.5879	RPL39	H3K27ac	naive_ttt
ENST00000361575	XIST-sensitive	H3K27me3.primed	4.33261	RPL39	H3K27me3	primed
ENST00000361575	XIST-sensitive	H3K27me3.naive_ctl	7.836	RPL39	H3K27me3	naive_ctl
ENST00000361575	XIST-sensitive	H3K27me3.naive_ttt	4.97451	RPL39	H3K27me3	naive_ttt
ENST00000361575	XIST-sensitive	H3K4me1.primed	10.0039	RPL39	H3K4me1	primed
ENST00000361575	XIST-sensitive	H3K4me1.naive_ctl	26.7048	RPL39	H3K4me1	naive_ctl
ENST00000361575	XIST-sensitive	H3K4me1.naive_ttt	28.3858	RPL39	H3K4me1	naive_ttt
ENST00000361575	XIST-sensitive	H3K4me3.primed	204.133	RPL39	H3K4me3	primed
ENST00000361575	XIST-sensitive	H3K4me3.naive_ctl	168.442	RPL39	H3K4me3	naive_ctl
ENST00000361575	XIST-sensitive	H3K4me3.naive_ttt	190.675	RPL39	H3K4me3	naive_ttt
ENST00000361575	XIST-sensitive	H3K9me3.primed	16.5377	RPL39	H3K9me3	primed
ENST00000361575	XIST-sensitive	H3K9me3.naive_ctl	4.66766	RPL39	H3K9me3	naive_ctl
ENST00000361575	XIST-sensitive	H3K9me3.naive_ttt	5.53007	RPL39	H3K9me3	naive_ttt
ENST00000361575	XIST-sensitive	IgG.primed	8.87491	RPL39	IgG	primed
ENST00000361575	XIST-sensitive	IgG.naive_ctl	8.99998	RPL39	IgG	naive_ctl
ENST00000361575	XIST-sensitive	IgG.naive_ttt	9.39091	RPL39	IgG	naive_ttt
ENST00000361672	XIST-sensitive	H2AK119Ub.primed	12.8806	MSL3	H2AK119Ub	primed
ENST00000361672	XIST-sensitive	H2AK119Ub.naive_ctl	10.6906	MSL3	H2AK119Ub	naive_ctl
ENST00000361672	XIST-sensitive	H2AK119Ub.naive_ttt	11.8835	MSL3	H2AK119Ub	naive_ttt
ENST00000361672	XIST-sensitive	H3K27ac.primed	2.02504	MSL3	H3K27ac	primed
ENST00000361672	XIST-sensitive	H3K27ac.naive_ctl	9.99813	MSL3	H3K27ac	naive_ctl
ENST00000361672	XIST-sensitive	H3K27ac.naive_ttt	10.7209	MSL3	H3K27ac	naive_ttt
ENST00000361672	XIST-sensitive	H3K27me3.primed	7.47544	MSL3	H3K27me3	primed
ENST00000361672	XIST-sensitive	H3K27me3.naive_ctl	6.81393	MSL3	H3K27me3	naive_ctl
ENST00000361672	XIST-sensitive	H3K27me3.naive_ttt	4.16984	MSL3	H3K27me3	naive_ttt
ENST00000361672	XIST-sensitive	H3K4me1.primed	5.14062	MSL3	H3K4me1	primed
ENST00000361672	XIST-sensitive	H3K4me1.naive_ctl	23.6553	MSL3	H3K4me1	naive_ctl
ENST00000361672	XIST-sensitive	H3K4me1.naive_ttt	21.9768	MSL3	H3K4me1	naive_ttt
ENST00000361672	XIST-sensitive	H3K4me3.primed	92.7934	MSL3	H3K4me3	primed
ENST00000361672	XIST-sensitive	H3K4me3.naive_ctl	97.0197	MSL3	H3K4me3	naive_ctl
ENST00000361672	XIST-sensitive	H3K4me3.naive_ttt	104.769	MSL3	H3K4me3	naive_ttt
ENST00000361672	XIST-sensitive	H3K9me3.primed	16.5857	MSL3	H3K9me3	primed
ENST00000361672	XIST-sensitive	H3K9me3.naive_ctl	5.50732	MSL3	H3K9me3	naive_ctl
ENST00000361672	XIST-sensitive	H3K9me3.naive_ttt	4.25954	MSL3	H3K9me3	naive_ttt
ENST00000361672	XIST-sensitive	IgG.primed	7.20082	MSL3	IgG	primed
ENST00000361672	XIST-sensitive	IgG.naive_ctl	7.25263	MSL3	IgG	naive_ctl
ENST00000361672	XIST-sensitive	IgG.naive_ttt	7.64463	MSL3	IgG	naive_ttt
ENST00000370129	XIST-resistant	H2AK119Ub.primed	25.6041	ABCD1	H2AK119Ub	primed
ENST00000370129	XIST-resistant	H2AK119Ub.naive_ctl	15.1505	ABCD1	H2AK119Ub	naive_ctl
ENST00000370129	XIST-resistant	H2AK119Ub.naive_ttt	15.7082	ABCD1	H2AK119Ub	naive_ttt
ENST00000370129	XIST-resistant	H3K27ac.primed	4.7294	ABCD1	H3K27ac	primed
ENST00000370129	XIST-resistant	H3K27ac.naive_ctl	28.2138	ABCD1	H3K27ac	naive_ctl
ENST00000370129	XIST-resistant	H3K27ac.naive_ttt	34.1175	ABCD1	H3K27ac	naive_ttt
ENST00000370129	XIST-resistant	H3K27me3.primed	3.43185	ABCD1	H3K27me3	primed
ENST00000370129	XIST-resistant	H3K27me3.naive_ctl	5.53943	ABCD1	H3K27me3	naive_ctl
ENST00000370129	XIST-resistant	H3K27me3.naive_ttt	4.13892	ABCD1	H3K27me3	naive_ttt
ENST00000370129	XIST-resistant	H3K4me1.primed	15.1722	ABCD1	H3K4me1	primed
ENST00000370129	XIST-resistant	H3K4me1.naive_ctl	44.4952	ABCD1	H3K4me1	naive_ctl
ENST00000370129	XIST-resistant	H3K4me1.naive_ttt	44.6927	ABCD1	H3K4me1	naive_ttt
ENST00000370129	XIST-resistant	H3K4me3.primed	79.0017	ABCD1	H3K4me3	primed
ENST00000370129	XIST-resistant	H3K4me3.naive_ctl	107.933	ABCD1	H3K4me3	naive_ctl
ENST00000370129	XIST-resistant	H3K4me3.naive_ttt	124.242	ABCD1	H3K4me3	naive_ttt
ENST00000370129	XIST-resistant	H3K9me3.primed	15.7146	ABCD1	H3K9me3	primed
ENST00000370129	XIST-resistant	H3K9me3.naive_ctl	5.25845	ABCD1	H3K9me3	naive_ctl
ENST00000370129	XIST-resistant	H3K9me3.naive_ttt	5.07698	ABCD1	H3K9me3	naive_ttt
ENST00000370129	XIST-resistant	IgG.primed	9.40672	ABCD1	IgG	primed
ENST00000370129	XIST-resistant	IgG.naive_ctl	9.03911	ABCD1	IgG	naive_ctl
ENST00000370129	XIST-resistant	IgG.naive_ttt	7.62782	ABCD1	IgG	naive_ttt
ENST00000370274	XIST-sensitive	H2AK119Ub.primed	9.77491	NSDHL	H2AK119Ub	primed
ENST00000370274	XIST-sensitive	H2AK119Ub.naive_ctl	11.2756	NSDHL	H2AK119Ub	naive_ctl
ENST00000370274	XIST-sensitive	H2AK119Ub.naive_ttt	9.98778	NSDHL	H2AK119Ub	naive_ttt
ENST00000370274	XIST-sensitive	H3K27ac.primed	3.54724	NSDHL	H3K27ac	primed
ENST00000370274	XIST-sensitive	H3K27ac.naive_ctl	11.0195	NSDHL	H3K27ac	naive_ctl
ENST00000370274	XIST-sensitive	H3K27ac.naive_ttt	10.9992	NSDHL	H3K27ac	naive_ttt
ENST00000370274	XIST-sensitive	H3K27me3.primed	4.50609	NSDHL	H3K27me3	primed
ENST00000370274	XIST-sensitive	H3K27me3.naive_ctl	5.69068	NSDHL	H3K27me3	naive_ctl
ENST00000370274	XIST-sensitive	H3K27me3.naive_ttt	4.49114	NSDHL	H3K27me3	naive_ttt
ENST00000370274	XIST-sensitive	H3K4me1.primed	5.0666	NSDHL	H3K4me1	primed
ENST00000370274	XIST-sensitive	H3K4me1.naive_ctl	11.5676	NSDHL	H3K4me1	naive_ctl
ENST00000370274	XIST-sensitive	H3K4me1.naive_ttt	12.7206	NSDHL	H3K4me1	naive_ttt
ENST00000370274	XIST-sensitive	H3K4me3.primed	95.8502	NSDHL	H3K4me3	primed
ENST00000370274	XIST-sensitive	H3K4me3.naive_ctl	85.9587	NSDHL	H3K4me3	naive_ctl
ENST00000370274	XIST-sensitive	H3K4me3.naive_ttt	86.7066	NSDHL	H3K4me3	naive_ttt
ENST00000370274	XIST-sensitive	H3K9me3.primed	20.0052	NSDHL	H3K9me3	primed
ENST00000370274	XIST-sensitive	H3K9me3.naive_ctl	5.39595	NSDHL	H3K9me3	naive_ctl
ENST00000370274	XIST-sensitive	H3K9me3.naive_ttt	5.38519	NSDHL	H3K9me3	naive_ttt
ENST00000370274	XIST-sensitive	IgG.primed	8.66818	NSDHL	IgG	primed
ENST00000370274	XIST-sensitive	IgG.naive_ctl	8.32151	NSDHL	IgG	naive_ctl
ENST00000370274	XIST-sensitive	IgG.naive_ttt	8.71293	NSDHL	IgG	naive_ttt
ENST00000370361	XIST-sensitive	H2AK119Ub.primed	15.0908	VMA21	H2AK119Ub	primed
ENST00000370361	XIST-sensitive	H2AK119Ub.naive_ctl	10.8401	VMA21	H2AK119Ub	naive_ctl
ENST00000370361	XIST-sensitive	H2AK119Ub.naive_ttt	12.5585	VMA21	H2AK119Ub	naive_ttt
ENST00000370361	XIST-sensitive	H3K27ac.primed	5.75857	VMA21	H3K27ac	primed
ENST00000370361	XIST-sensitive	H3K27ac.naive_ctl	5.99981	VMA21	H3K27ac	naive_ctl
ENST00000370361	XIST-sensitive	H3K27ac.naive_ttt	6.61215	VMA21	H3K27ac	naive_ttt
ENST00000370361	XIST-sensitive	H3K27me3.primed	4.56846	VMA21	H3K27me3	primed
ENST00000370361	XIST-sensitive	H3K27me3.naive_ctl	5.76739	VMA21	H3K27me3	naive_ctl
ENST00000370361	XIST-sensitive	H3K27me3.naive_ttt	4.84803	VMA21	H3K27me3	naive_ttt
ENST00000370361	XIST-sensitive	H3K4me1.primed	9.61073	VMA21	H3K4me1	primed
ENST00000370361	XIST-sensitive	H3K4me1.naive_ctl	7.97031	VMA21	H3K4me1	naive_ctl
ENST00000370361	XIST-sensitive	H3K4me1.naive_ttt	10.4522	VMA21	H3K4me1	naive_ttt
ENST00000370361	XIST-sensitive	H3K4me3.primed	61.0875	VMA21	H3K4me3	primed
ENST00000370361	XIST-sensitive	H3K4me3.naive_ctl	32.9305	VMA21	H3K4me3	naive_ctl
ENST00000370361	XIST-sensitive	H3K4me3.naive_ttt	38.4614	VMA21	H3K4me3	naive_ttt
ENST00000370361	XIST-sensitive	H3K9me3.primed	19.7032	VMA21	H3K9me3	primed
ENST00000370361	XIST-sensitive	H3K9me3.naive_ctl	11.2131	VMA21	H3K9me3	naive_ctl
ENST00000370361	XIST-sensitive	H3K9me3.naive_ttt	8.63604	VMA21	H3K9me3	naive_ttt
ENST00000370361	XIST-sensitive	IgG.primed	8.354	VMA21	IgG	primed
ENST00000370361	XIST-sensitive	IgG.naive_ctl	8.88124	VMA21	IgG	naive_ctl
ENST00000370361	XIST-sensitive	IgG.naive_ttt	7.99732	VMA21	IgG	naive_ttt
ENST00000370387	XIST-sensitive	H2AK119Ub.primed	3.28755	MTMR1	H2AK119Ub	primed
ENST00000370387	XIST-sensitive	H2AK119Ub.naive_ctl	16.2732	MTMR1	H2AK119Ub	naive_ctl
ENST00000370387	XIST-sensitive	H2AK119Ub.naive_ttt	10.1226	MTMR1	H2AK119Ub	naive_ttt
ENST00000370387	XIST-sensitive	H3K27ac.primed	5.617	MTMR1	H3K27ac	primed
ENST00000370387	XIST-sensitive	H3K27ac.naive_ctl	7.27231	MTMR1	H3K27ac	naive_ctl
ENST00000370387	XIST-sensitive	H3K27ac.naive_ttt	7.88199	MTMR1	H3K27ac	naive_ttt
ENST00000370387	XIST-sensitive	H3K27me3.primed	5.70682	MTMR1	H3K27me3	primed
ENST00000370387	XIST-sensitive	H3K27me3.naive_ctl	13.2441	MTMR1	H3K27me3	naive_ctl
ENST00000370387	XIST-sensitive	H3K27me3.naive_ttt	5.35225	MTMR1	H3K27me3	naive_ttt
ENST00000370387	XIST-sensitive	H3K4me1.primed	0.762392	MTMR1	H3K4me1	primed
ENST00000370387	XIST-sensitive	H3K4me1.naive_ctl	2.66566	MTMR1	H3K4me1	naive_ctl
ENST00000370387	XIST-sensitive	H3K4me1.naive_ttt	3.09861	MTMR1	H3K4me1	naive_ttt
ENST00000370387	XIST-sensitive	H3K4me3.primed	1.19088	MTMR1	H3K4me3	primed
ENST00000370387	XIST-sensitive	H3K4me3.naive_ctl	4.48943	MTMR1	H3K4me3	naive_ctl
ENST00000370387	XIST-sensitive	H3K4me3.naive_ttt	4.70435	MTMR1	H3K4me3	naive_ttt
ENST00000370387	XIST-sensitive	H3K9me3.primed	20.6251	MTMR1	H3K9me3	primed
ENST00000370387	XIST-sensitive	H3K9me3.naive_ctl	5.08997	MTMR1	H3K9me3	naive_ctl
ENST00000370387	XIST-sensitive	H3K9me3.naive_ttt	6.11918	MTMR1	H3K9me3	naive_ttt
ENST00000370387	XIST-sensitive	IgG.primed	7.60966	MTMR1	IgG	primed
ENST00000370387	XIST-sensitive	IgG.naive_ctl	10.1389	MTMR1	IgG	naive_ctl
ENST00000370387	XIST-sensitive	IgG.naive_ttt	10.4849	MTMR1	IgG	naive_ttt
ENST00000370390	XIST-sensitive	H2AK119Ub.primed	14.4075	MTMR1	H2AK119Ub	primed
ENST00000370390	XIST-sensitive	H2AK119Ub.naive_ctl	18.8035	MTMR1	H2AK119Ub	naive_ctl
ENST00000370390	XIST-sensitive	H2AK119Ub.naive_ttt	13.9569	MTMR1	H2AK119Ub	naive_ttt
ENST00000370390	XIST-sensitive	H3K27ac.primed	5.01842	MTMR1	H3K27ac	primed
ENST00000370390	XIST-sensitive	H3K27ac.naive_ctl	7.09838	MTMR1	H3K27ac	naive_ctl
ENST00000370390	XIST-sensitive	H3K27ac.naive_ttt	8.46116	MTMR1	H3K27ac	naive_ttt
ENST00000370390	XIST-sensitive	H3K27me3.primed	4.75457	MTMR1	H3K27me3	primed
ENST00000370390	XIST-sensitive	H3K27me3.naive_ctl	13.6119	MTMR1	H3K27me3	naive_ctl
ENST00000370390	XIST-sensitive	H3K27me3.naive_ttt	6.21534	MTMR1	H3K27me3	naive_ttt
ENST00000370390	XIST-sensitive	H3K4me1.primed	13.1639	MTMR1	H3K4me1	primed
ENST00000370390	XIST-sensitive	H3K4me1.naive_ctl	6.56732	MTMR1	H3K4me1	naive_ctl
ENST00000370390	XIST-sensitive	H3K4me1.naive_ttt	7.77768	MTMR1	H3K4me1	naive_ttt
ENST00000370390	XIST-sensitive	H3K4me3.primed	19.4049	MTMR1	H3K4me3	primed
ENST00000370390	XIST-sensitive	H3K4me3.naive_ctl	17.004	MTMR1	H3K4me3	naive_ctl
ENST00000370390	XIST-sensitive	H3K4me3.naive_ttt	17.2252	MTMR1	H3K4me3	naive_ttt
ENST00000370390	XIST-sensitive	H3K9me3.primed	19.7563	MTMR1	H3K9me3	primed
ENST00000370390	XIST-sensitive	H3K9me3.naive_ctl	6.80243	MTMR1	H3K9me3	naive_ctl
ENST00000370390	XIST-sensitive	H3K9me3.naive_ttt	6.6177	MTMR1	H3K9me3	naive_ttt
ENST00000370390	XIST-sensitive	IgG.primed	6.61354	MTMR1	IgG	primed
ENST00000370390	XIST-sensitive	IgG.naive_ctl	8.28612	MTMR1	IgG	naive_ctl
ENST00000370390	XIST-sensitive	IgG.naive_ttt	7.91389	MTMR1	IgG	naive_ttt
ENST00000370470	XIST-sensitive	H2AK119Ub.primed	13.9347	FMR1	H2AK119Ub	primed
ENST00000370470	XIST-sensitive	H2AK119Ub.naive_ctl	9.85185	FMR1	H2AK119Ub	naive_ctl
ENST00000370470	XIST-sensitive	H2AK119Ub.naive_ttt	9.23588	FMR1	H2AK119Ub	naive_ttt
ENST00000370470	XIST-sensitive	H3K27ac.primed	6.4334	FMR1	H3K27ac	primed
ENST00000370470	XIST-sensitive	H3K27ac.naive_ctl	15.6415	FMR1	H3K27ac	naive_ctl
ENST00000370470	XIST-sensitive	H3K27ac.naive_ttt	19.5757	FMR1	H3K27ac	naive_ttt
ENST00000370470	XIST-sensitive	H3K27me3.primed	4.95012	FMR1	H3K27me3	primed
ENST00000370470	XIST-sensitive	H3K27me3.naive_ctl	5.90712	FMR1	H3K27me3	naive_ctl
ENST00000370470	XIST-sensitive	H3K27me3.naive_ttt	4.9084	FMR1	H3K27me3	naive_ttt
ENST00000370470	XIST-sensitive	H3K4me1.primed	17.9984	FMR1	H3K4me1	primed
ENST00000370470	XIST-sensitive	H3K4me1.naive_ctl	40.5298	FMR1	H3K4me1	naive_ctl
ENST00000370470	XIST-sensitive	H3K4me1.naive_ttt	44.135	FMR1	H3K4me1	naive_ttt
ENST00000370470	XIST-sensitive	H3K4me3.primed	95.7124	FMR1	H3K4me3	primed
ENST00000370470	XIST-sensitive	H3K4me3.naive_ctl	102.923	FMR1	H3K4me3	naive_ctl
ENST00000370470	XIST-sensitive	H3K4me3.naive_ttt	102.291	FMR1	H3K4me3	naive_ttt
ENST00000370470	XIST-sensitive	H3K9me3.primed	16.2768	FMR1	H3K9me3	primed
ENST00000370470	XIST-sensitive	H3K9me3.naive_ctl	5.91861	FMR1	H3K9me3	naive_ctl
ENST00000370470	XIST-sensitive	H3K9me3.naive_ttt	6.62914	FMR1	H3K9me3	naive_ttt
ENST00000370470	XIST-sensitive	IgG.primed	6.75211	FMR1	IgG	primed
ENST00000370470	XIST-sensitive	IgG.naive_ctl	8.17722	FMR1	IgG	naive_ctl
ENST00000370470	XIST-sensitive	IgG.naive_ttt	7.8711	FMR1	IgG	naive_ttt
ENST00000370471	XIST-sensitive	H2AK119Ub.primed	13.7035	FMR1	H2AK119Ub	primed
ENST00000370471	XIST-sensitive	H2AK119Ub.naive_ctl	9.65905	FMR1	H2AK119Ub	naive_ctl
ENST00000370471	XIST-sensitive	H2AK119Ub.naive_ttt	9.21082	FMR1	H2AK119Ub	naive_ttt
ENST00000370471	XIST-sensitive	H3K27ac.primed	6.08001	FMR1	H3K27ac	primed
ENST00000370471	XIST-sensitive	H3K27ac.naive_ctl	15.4914	FMR1	H3K27ac	naive_ctl
ENST00000370471	XIST-sensitive	H3K27ac.naive_ttt	19.1773	FMR1	H3K27ac	naive_ttt
ENST00000370471	XIST-sensitive	H3K27me3.primed	4.91907	FMR1	H3K27me3	primed
ENST00000370471	XIST-sensitive	H3K27me3.naive_ctl	5.9368	FMR1	H3K27me3	naive_ctl
ENST00000370471	XIST-sensitive	H3K27me3.naive_ttt	4.86066	FMR1	H3K27me3	naive_ttt
ENST00000370471	XIST-sensitive	H3K4me1.primed	16.6993	FMR1	H3K4me1	primed
ENST00000370471	XIST-sensitive	H3K4me1.naive_ctl	39.4149	FMR1	H3K4me1	naive_ctl
ENST00000370471	XIST-sensitive	H3K4me1.naive_ttt	43.2008	FMR1	H3K4me1	naive_ttt
ENST00000370471	XIST-sensitive	H3K4me3.primed	95.6563	FMR1	H3K4me3	primed
ENST00000370471	XIST-sensitive	H3K4me3.naive_ctl	102.685	FMR1	H3K4me3	naive_ctl
ENST00000370471	XIST-sensitive	H3K4me3.naive_ttt	102.017	FMR1	H3K4me3	naive_ttt
ENST00000370471	XIST-sensitive	H3K9me3.primed	15.8999	FMR1	H3K9me3	primed
ENST00000370471	XIST-sensitive	H3K9me3.naive_ctl	6.01559	FMR1	H3K9me3	naive_ctl
ENST00000370471	XIST-sensitive	H3K9me3.naive_ttt	6.53957	FMR1	H3K9me3	naive_ttt
ENST00000370471	XIST-sensitive	IgG.primed	6.6627	FMR1	IgG	primed
ENST00000370471	XIST-sensitive	IgG.naive_ctl	8.13874	FMR1	IgG	naive_ctl
ENST00000370471	XIST-sensitive	IgG.naive_ttt	8.05005	FMR1	IgG	naive_ttt
ENST00000370475	XIST-sensitive	H2AK119Ub.primed	13.7044	FMR1	H2AK119Ub	primed
ENST00000370475	XIST-sensitive	H2AK119Ub.naive_ctl	9.6906	FMR1	H2AK119Ub	naive_ctl
ENST00000370475	XIST-sensitive	H2AK119Ub.naive_ttt	9.20519	FMR1	H2AK119Ub	naive_ttt
ENST00000370475	XIST-sensitive	H3K27ac.primed	6.27406	FMR1	H3K27ac	primed
ENST00000370475	XIST-sensitive	H3K27ac.naive_ctl	15.5192	FMR1	H3K27ac	naive_ctl
ENST00000370475	XIST-sensitive	H3K27ac.naive_ttt	19.2605	FMR1	H3K27ac	naive_ttt
ENST00000370475	XIST-sensitive	H3K27me3.primed	4.98365	FMR1	H3K27me3	primed
ENST00000370475	XIST-sensitive	H3K27me3.naive_ctl	5.9474	FMR1	H3K27me3	naive_ctl
ENST00000370475	XIST-sensitive	H3K27me3.naive_ttt	4.84073	FMR1	H3K27me3	naive_ttt
ENST00000370475	XIST-sensitive	H3K4me1.primed	17.0859	FMR1	H3K4me1	primed
ENST00000370475	XIST-sensitive	H3K4me1.naive_ctl	39.8923	FMR1	H3K4me1	naive_ctl
ENST00000370475	XIST-sensitive	H3K4me1.naive_ttt	43.5713	FMR1	H3K4me1	naive_ttt
ENST00000370475	XIST-sensitive	H3K4me3.primed	95.6677	FMR1	H3K4me3	primed
ENST00000370475	XIST-sensitive	H3K4me3.naive_ctl	102.772	FMR1	H3K4me3	naive_ctl
ENST00000370475	XIST-sensitive	H3K4me3.naive_ttt	102.137	FMR1	H3K4me3	naive_ttt
ENST00000370475	XIST-sensitive	H3K9me3.primed	16.0345	FMR1	H3K9me3	primed
ENST00000370475	XIST-sensitive	H3K9me3.naive_ctl	5.98283	FMR1	H3K9me3	naive_ctl
ENST00000370475	XIST-sensitive	H3K9me3.naive_ttt	6.57638	FMR1	H3K9me3	naive_ttt
ENST00000370475	XIST-sensitive	IgG.primed	6.70785	FMR1	IgG	primed
ENST00000370475	XIST-sensitive	IgG.naive_ctl	8.09356	FMR1	IgG	naive_ctl
ENST00000370475	XIST-sensitive	IgG.naive_ttt	7.98754	FMR1	IgG	naive_ttt
ENST00000370477	XIST-sensitive	H2AK119Ub.primed	13.6932	FMR1	H2AK119Ub	primed
ENST00000370477	XIST-sensitive	H2AK119Ub.naive_ctl	9.65823	FMR1	H2AK119Ub	naive_ctl
ENST00000370477	XIST-sensitive	H2AK119Ub.naive_ttt	9.20663	FMR1	H2AK119Ub	naive_ttt
ENST00000370477	XIST-sensitive	H3K27ac.primed	6.10491	FMR1	H3K27ac	primed
ENST00000370477	XIST-sensitive	H3K27ac.naive_ctl	15.4949	FMR1	H3K27ac	naive_ctl
ENST00000370477	XIST-sensitive	H3K27ac.naive_ttt	19.1873	FMR1	H3K27ac	naive_ttt
ENST00000370477	XIST-sensitive	H3K27me3.primed	4.92217	FMR1	H3K27me3	primed
ENST00000370477	XIST-sensitive	H3K27me3.naive_ctl	5.94072	FMR1	H3K27me3	naive_ctl
ENST00000370477	XIST-sensitive	H3K27me3.naive_ttt	4.85114	FMR1	H3K27me3	naive_ttt
ENST00000370477	XIST-sensitive	H3K4me1.primed	16.7507	FMR1	H3K4me1	primed
ENST00000370477	XIST-sensitive	H3K4me1.naive_ctl	39.463	FMR1	H3K4me1	naive_ctl
ENST00000370477	XIST-sensitive	H3K4me1.naive_ttt	43.2366	FMR1	H3K4me1	naive_ttt
ENST00000370477	XIST-sensitive	H3K4me3.primed	95.6635	FMR1	H3K4me3	primed
ENST00000370477	XIST-sensitive	H3K4me3.naive_ctl	102.696	FMR1	H3K4me3	naive_ctl
ENST00000370477	XIST-sensitive	H3K4me3.naive_ttt	102.031	FMR1	H3K4me3	naive_ttt
ENST00000370477	XIST-sensitive	H3K9me3.primed	15.9183	FMR1	H3K9me3	primed
ENST00000370477	XIST-sensitive	H3K9me3.naive_ctl	6.01108	FMR1	H3K9me3	naive_ctl
ENST00000370477	XIST-sensitive	H3K9me3.naive_ttt	6.54317	FMR1	H3K9me3	naive_ttt
ENST00000370477	XIST-sensitive	IgG.primed	6.67298	FMR1	IgG	primed
ENST00000370477	XIST-sensitive	IgG.naive_ctl	8.12984	FMR1	IgG	naive_ctl
ENST00000370477	XIST-sensitive	IgG.naive_ttt	8.04959	FMR1	IgG	naive_ttt
ENST00000370752	XIST-sensitive	H2AK119Ub.primed	30.9083	INTS6L	H2AK119Ub	primed
ENST00000370752	XIST-sensitive	H2AK119Ub.naive_ctl	11.4297	INTS6L	H2AK119Ub	naive_ctl
ENST00000370752	XIST-sensitive	H2AK119Ub.naive_ttt	9.50727	INTS6L	H2AK119Ub	naive_ttt
ENST00000370752	XIST-sensitive	H3K27ac.primed	4.88346	INTS6L	H3K27ac	primed
ENST00000370752	XIST-sensitive	H3K27ac.naive_ctl	9.85423	INTS6L	H3K27ac	naive_ctl
ENST00000370752	XIST-sensitive	H3K27ac.naive_ttt	12.7048	INTS6L	H3K27ac	naive_ttt
ENST00000370752	XIST-sensitive	H3K27me3.primed	69.6977	INTS6L	H3K27me3	primed
ENST00000370752	XIST-sensitive	H3K27me3.naive_ctl	12.9551	INTS6L	H3K27me3	naive_ctl
ENST00000370752	XIST-sensitive	H3K27me3.naive_ttt	5.85324	INTS6L	H3K27me3	naive_ttt
ENST00000370752	XIST-sensitive	H3K4me1.primed	8.77082	INTS6L	H3K4me1	primed
ENST00000370752	XIST-sensitive	H3K4me1.naive_ctl	10.0725	INTS6L	H3K4me1	naive_ctl
ENST00000370752	XIST-sensitive	H3K4me1.naive_ttt	15.6312	INTS6L	H3K4me1	naive_ttt
ENST00000370752	XIST-sensitive	H3K4me3.primed	94.5781	INTS6L	H3K4me3	primed
ENST00000370752	XIST-sensitive	H3K4me3.naive_ctl	70.7039	INTS6L	H3K4me3	naive_ctl
ENST00000370752	XIST-sensitive	H3K4me3.naive_ttt	91.0231	INTS6L	H3K4me3	naive_ttt
ENST00000370752	XIST-sensitive	H3K9me3.primed	5.21251	INTS6L	H3K9me3	primed
ENST00000370752	XIST-sensitive	H3K9me3.naive_ctl	5.39441	INTS6L	H3K9me3	naive_ctl
ENST00000370752	XIST-sensitive	H3K9me3.naive_ttt	4.94993	INTS6L	H3K9me3	naive_ttt
ENST00000370752	XIST-sensitive	IgG.primed	8.29017	INTS6L	IgG	primed
ENST00000370752	XIST-sensitive	IgG.naive_ctl	8.20622	INTS6L	IgG	naive_ctl
ENST00000370752	XIST-sensitive	IgG.naive_ttt	7.57065	INTS6L	IgG	naive_ttt
ENST00000370764	XIST-resistant	H2AK119Ub.primed	26.0003	ZNF75D	H2AK119Ub	primed
ENST00000370764	XIST-resistant	H2AK119Ub.naive_ctl	7.76683	ZNF75D	H2AK119Ub	naive_ctl
ENST00000370764	XIST-resistant	H2AK119Ub.naive_ttt	6.62874	ZNF75D	H2AK119Ub	naive_ttt
ENST00000370764	XIST-resistant	H3K27ac.primed	2.63962	ZNF75D	H3K27ac	primed
ENST00000370764	XIST-resistant	H3K27ac.naive_ctl	8.11992	ZNF75D	H3K27ac	naive_ctl
ENST00000370764	XIST-resistant	H3K27ac.naive_ttt	8.46389	ZNF75D	H3K27ac	naive_ttt
ENST00000370764	XIST-resistant	H3K27me3.primed	65.9759	ZNF75D	H3K27me3	primed
ENST00000370764	XIST-resistant	H3K27me3.naive_ctl	4.65376	ZNF75D	H3K27me3	naive_ctl
ENST00000370764	XIST-resistant	H3K27me3.naive_ttt	4.98168	ZNF75D	H3K27me3	naive_ttt
ENST00000370764	XIST-resistant	H3K4me1.primed	6.53148	ZNF75D	H3K4me1	primed
ENST00000370764	XIST-resistant	H3K4me1.naive_ctl	5.94329	ZNF75D	H3K4me1	naive_ctl
ENST00000370764	XIST-resistant	H3K4me1.naive_ttt	6.9455	ZNF75D	H3K4me1	naive_ttt
ENST00000370764	XIST-resistant	H3K4me3.primed	9.9083	ZNF75D	H3K4me3	primed
ENST00000370764	XIST-resistant	H3K4me3.naive_ctl	5.27571	ZNF75D	H3K4me3	naive_ctl
ENST00000370764	XIST-resistant	H3K4me3.naive_ttt	5.40141	ZNF75D	H3K4me3	naive_ttt
ENST00000370764	XIST-resistant	H3K9me3.primed	5.31447	ZNF75D	H3K9me3	primed
ENST00000370764	XIST-resistant	H3K9me3.naive_ctl	28.5684	ZNF75D	H3K9me3	naive_ctl
ENST00000370764	XIST-resistant	H3K9me3.naive_ttt	25.1894	ZNF75D	H3K9me3	naive_ttt
ENST00000370764	XIST-resistant	IgG.primed	7.30569	ZNF75D	IgG	primed
ENST00000370764	XIST-resistant	IgG.naive_ctl	8.8294	ZNF75D	IgG	naive_ctl
ENST00000370764	XIST-resistant	IgG.naive_ttt	8.95671	ZNF75D	IgG	naive_ttt
ENST00000370766	XIST-resistant	H2AK119Ub.primed	31.4297	ZNF75D	H2AK119Ub	primed
ENST00000370766	XIST-resistant	H2AK119Ub.naive_ctl	12.7628	ZNF75D	H2AK119Ub	naive_ctl
ENST00000370766	XIST-resistant	H2AK119Ub.naive_ttt	13.5376	ZNF75D	H2AK119Ub	naive_ttt
ENST00000370766	XIST-resistant	H3K27ac.primed	3.96087	ZNF75D	H3K27ac	primed
ENST00000370766	XIST-resistant	H3K27ac.naive_ctl	20.0938	ZNF75D	H3K27ac	naive_ctl
ENST00000370766	XIST-resistant	H3K27ac.naive_ttt	17.8587	ZNF75D	H3K27ac	naive_ttt
ENST00000370766	XIST-resistant	H3K27me3.primed	67.3978	ZNF75D	H3K27me3	primed
ENST00000370766	XIST-resistant	H3K27me3.naive_ctl	5.31035	ZNF75D	H3K27me3	naive_ctl
ENST00000370766	XIST-resistant	H3K27me3.naive_ttt	6.24977	ZNF75D	H3K27me3	naive_ttt
ENST00000370766	XIST-resistant	H3K4me1.primed	10.0678	ZNF75D	H3K4me1	primed
ENST00000370766	XIST-resistant	H3K4me1.naive_ctl	27.8137	ZNF75D	H3K4me1	naive_ctl
ENST00000370766	XIST-resistant	H3K4me1.naive_ttt	28.5341	ZNF75D	H3K4me1	naive_ttt
ENST00000370766	XIST-resistant	H3K4me3.primed	166.269	ZNF75D	H3K4me3	primed
ENST00000370766	XIST-resistant	H3K4me3.naive_ctl	236.129	ZNF75D	H3K4me3	naive_ctl
ENST00000370766	XIST-resistant	H3K4me3.naive_ttt	225.178	ZNF75D	H3K4me3	naive_ttt
ENST00000370766	XIST-resistant	H3K9me3.primed	5.24981	ZNF75D	H3K9me3	primed
ENST00000370766	XIST-resistant	H3K9me3.naive_ctl	17.72	ZNF75D	H3K9me3	naive_ctl
ENST00000370766	XIST-resistant	H3K9me3.naive_ttt	14.0455	ZNF75D	H3K9me3	naive_ttt
ENST00000370766	XIST-resistant	IgG.primed	9.55335	ZNF75D	IgG	primed
ENST00000370766	XIST-resistant	IgG.naive_ctl	9.38534	ZNF75D	IgG	naive_ctl
ENST00000370766	XIST-resistant	IgG.naive_ttt	8.86685	ZNF75D	IgG	naive_ttt
ENST00000370775	XIST-sensitive	H2AK119Ub.primed	26.5626	RTL8A	H2AK119Ub	primed
ENST00000370775	XIST-sensitive	H2AK119Ub.naive_ctl	11.837	RTL8A	H2AK119Ub	naive_ctl
ENST00000370775	XIST-sensitive	H2AK119Ub.naive_ttt	9.34245	RTL8A	H2AK119Ub	naive_ttt
ENST00000370775	XIST-sensitive	H3K27ac.primed	5.1555	RTL8A	H3K27ac	primed
ENST00000370775	XIST-sensitive	H3K27ac.naive_ctl	6.95608	RTL8A	H3K27ac	naive_ctl
ENST00000370775	XIST-sensitive	H3K27ac.naive_ttt	8.71345	RTL8A	H3K27ac	naive_ttt
ENST00000370775	XIST-sensitive	H3K27me3.primed	36.9272	RTL8A	H3K27me3	primed
ENST00000370775	XIST-sensitive	H3K27me3.naive_ctl	10.9844	RTL8A	H3K27me3	naive_ctl
ENST00000370775	XIST-sensitive	H3K27me3.naive_ttt	5.03121	RTL8A	H3K27me3	naive_ttt
ENST00000370775	XIST-sensitive	H3K4me1.primed	8.48107	RTL8A	H3K4me1	primed
ENST00000370775	XIST-sensitive	H3K4me1.naive_ctl	7.96937	RTL8A	H3K4me1	naive_ctl
ENST00000370775	XIST-sensitive	H3K4me1.naive_ttt	14.5783	RTL8A	H3K4me1	naive_ttt
ENST00000370775	XIST-sensitive	H3K4me3.primed	44.4362	RTL8A	H3K4me3	primed
ENST00000370775	XIST-sensitive	H3K4me3.naive_ctl	30.4104	RTL8A	H3K4me3	naive_ctl
ENST00000370775	XIST-sensitive	H3K4me3.naive_ttt	42.5171	RTL8A	H3K4me3	naive_ttt
ENST00000370775	XIST-sensitive	H3K9me3.primed	6.08729	RTL8A	H3K9me3	primed
ENST00000370775	XIST-sensitive	H3K9me3.naive_ctl	9.03572	RTL8A	H3K9me3	naive_ctl
ENST00000370775	XIST-sensitive	H3K9me3.naive_ttt	6.28779	RTL8A	H3K9me3	naive_ttt
ENST00000370775	XIST-sensitive	IgG.primed	7.93898	RTL8A	IgG	primed
ENST00000370775	XIST-sensitive	IgG.naive_ctl	8.05425	RTL8A	IgG	naive_ctl
ENST00000370775	XIST-sensitive	IgG.naive_ttt	8.3239	RTL8A	IgG	naive_ttt
ENST00000370900	XIST-sensitive	H2AK119Ub.primed	30.0323	IGSF1	H2AK119Ub	primed
ENST00000370900	XIST-sensitive	H2AK119Ub.naive_ctl	10.933	IGSF1	H2AK119Ub	naive_ctl
ENST00000370900	XIST-sensitive	H2AK119Ub.naive_ttt	7.72305	IGSF1	H2AK119Ub	naive_ttt
ENST00000370900	XIST-sensitive	H3K27ac.primed	7.16372	IGSF1	H3K27ac	primed
ENST00000370900	XIST-sensitive	H3K27ac.naive_ctl	16.9234	IGSF1	H3K27ac	naive_ctl
ENST00000370900	XIST-sensitive	H3K27ac.naive_ttt	29.7128	IGSF1	H3K27ac	naive_ttt
ENST00000370900	XIST-sensitive	H3K27me3.primed	136.512	IGSF1	H3K27me3	primed
ENST00000370900	XIST-sensitive	H3K27me3.naive_ctl	12.9082	IGSF1	H3K27me3	naive_ctl
ENST00000370900	XIST-sensitive	H3K27me3.naive_ttt	4.73014	IGSF1	H3K27me3	naive_ttt
ENST00000370900	XIST-sensitive	H3K4me1.primed	30.2409	IGSF1	H3K4me1	primed
ENST00000370900	XIST-sensitive	H3K4me1.naive_ctl	40.43	IGSF1	H3K4me1	naive_ctl
ENST00000370900	XIST-sensitive	H3K4me1.naive_ttt	53.8407	IGSF1	H3K4me1	naive_ttt
ENST00000370900	XIST-sensitive	H3K4me3.primed	21.5918	IGSF1	H3K4me3	primed
ENST00000370900	XIST-sensitive	H3K4me3.naive_ctl	14.6921	IGSF1	H3K4me3	naive_ctl
ENST00000370900	XIST-sensitive	H3K4me3.naive_ttt	26.4049	IGSF1	H3K4me3	naive_ttt
ENST00000370900	XIST-sensitive	H3K9me3.primed	3.87148	IGSF1	H3K9me3	primed
ENST00000370900	XIST-sensitive	H3K9me3.naive_ctl	5.9498	IGSF1	H3K9me3	naive_ctl
ENST00000370900	XIST-sensitive	H3K9me3.naive_ttt	5.56276	IGSF1	H3K9me3	naive_ttt
ENST00000370900	XIST-sensitive	IgG.primed	9.91239	IGSF1	IgG	primed
ENST00000370900	XIST-sensitive	IgG.naive_ctl	7.30181	IGSF1	IgG	naive_ctl
ENST00000370900	XIST-sensitive	IgG.naive_ttt	8.20026	IGSF1	IgG	naive_ttt
ENST00000370901	XIST-sensitive	H2AK119Ub.primed	30.5433	IGSF1	H2AK119Ub	primed
ENST00000370901	XIST-sensitive	H2AK119Ub.naive_ctl	11.1835	IGSF1	H2AK119Ub	naive_ctl
ENST00000370901	XIST-sensitive	H2AK119Ub.naive_ttt	7.51878	IGSF1	H2AK119Ub	naive_ttt
ENST00000370901	XIST-sensitive	H3K27ac.primed	7.40007	IGSF1	H3K27ac	primed
ENST00000370901	XIST-sensitive	H3K27ac.naive_ctl	17.0283	IGSF1	H3K27ac	naive_ctl
ENST00000370901	XIST-sensitive	H3K27ac.naive_ttt	30.1199	IGSF1	H3K27ac	naive_ttt
ENST00000370901	XIST-sensitive	H3K27me3.primed	137.843	IGSF1	H3K27me3	primed
ENST00000370901	XIST-sensitive	H3K27me3.naive_ctl	12.6554	IGSF1	H3K27me3	naive_ctl
ENST00000370901	XIST-sensitive	H3K27me3.naive_ttt	4.73641	IGSF1	H3K27me3	naive_ttt
ENST00000370901	XIST-sensitive	H3K4me1.primed	30.8987	IGSF1	H3K4me1	primed
ENST00000370901	XIST-sensitive	H3K4me1.naive_ctl	42.5364	IGSF1	H3K4me1	naive_ctl
ENST00000370901	XIST-sensitive	H3K4me1.naive_ttt	55.952	IGSF1	H3K4me1	naive_ttt
ENST00000370901	XIST-sensitive	H3K4me3.primed	21.6998	IGSF1	H3K4me3	primed
ENST00000370901	XIST-sensitive	H3K4me3.naive_ctl	14.5939	IGSF1	H3K4me3	naive_ctl
ENST00000370901	XIST-sensitive	H3K4me3.naive_ttt	26.5125	IGSF1	H3K4me3	naive_ttt
ENST00000370901	XIST-sensitive	H3K9me3.primed	3.90783	IGSF1	H3K9me3	primed
ENST00000370901	XIST-sensitive	H3K9me3.naive_ctl	6.0911	IGSF1	H3K9me3	naive_ctl
ENST00000370901	XIST-sensitive	H3K9me3.naive_ttt	5.67879	IGSF1	H3K9me3	naive_ttt
ENST00000370901	XIST-sensitive	IgG.primed	9.90457	IGSF1	IgG	primed
ENST00000370901	XIST-sensitive	IgG.naive_ctl	7.31326	IGSF1	IgG	naive_ctl
ENST00000370901	XIST-sensitive	IgG.naive_ttt	8.10693	IGSF1	IgG	naive_ttt
ENST00000370903	XIST-sensitive	H2AK119Ub.primed	30.73	IGSF1	H2AK119Ub	primed
ENST00000370903	XIST-sensitive	H2AK119Ub.naive_ctl	11.2854	IGSF1	H2AK119Ub	naive_ctl
ENST00000370903	XIST-sensitive	H2AK119Ub.naive_ttt	7.45503	IGSF1	H2AK119Ub	naive_ttt
ENST00000370903	XIST-sensitive	H3K27ac.primed	7.41032	IGSF1	H3K27ac	primed
ENST00000370903	XIST-sensitive	H3K27ac.naive_ctl	17.1417	IGSF1	H3K27ac	naive_ctl
ENST00000370903	XIST-sensitive	H3K27ac.naive_ttt	30.3051	IGSF1	H3K27ac	naive_ttt
ENST00000370903	XIST-sensitive	H3K27me3.primed	139.012	IGSF1	H3K27me3	primed
ENST00000370903	XIST-sensitive	H3K27me3.naive_ctl	12.6832	IGSF1	H3K27me3	naive_ctl
ENST00000370903	XIST-sensitive	H3K27me3.naive_ttt	4.77557	IGSF1	H3K27me3	naive_ttt
ENST00000370903	XIST-sensitive	H3K4me1.primed	31.2975	IGSF1	H3K4me1	primed
ENST00000370903	XIST-sensitive	H3K4me1.naive_ctl	43.2903	IGSF1	H3K4me1	naive_ctl
ENST00000370903	XIST-sensitive	H3K4me1.naive_ttt	56.7626	IGSF1	H3K4me1	naive_ttt
ENST00000370903	XIST-sensitive	H3K4me3.primed	21.6998	IGSF1	H3K4me3	primed
ENST00000370903	XIST-sensitive	H3K4me3.naive_ctl	14.6065	IGSF1	H3K4me3	naive_ctl
ENST00000370903	XIST-sensitive	H3K4me3.naive_ttt	26.5164	IGSF1	H3K4me3	naive_ttt
ENST00000370903	XIST-sensitive	H3K9me3.primed	4.02294	IGSF1	H3K9me3	primed
ENST00000370903	XIST-sensitive	H3K9me3.naive_ctl	6.00595	IGSF1	H3K9me3	naive_ctl
ENST00000370903	XIST-sensitive	H3K9me3.naive_ttt	5.64783	IGSF1	H3K9me3	naive_ttt
ENST00000370903	XIST-sensitive	IgG.primed	9.91103	IGSF1	IgG	primed
ENST00000370903	XIST-sensitive	IgG.naive_ctl	7.24976	IGSF1	IgG	naive_ctl
ENST00000370903	XIST-sensitive	IgG.naive_ttt	8.11002	IGSF1	IgG	naive_ttt
ENST00000370904	XIST-sensitive	H2AK119Ub.primed	33.0903	IGSF1	H2AK119Ub	primed
ENST00000370904	XIST-sensitive	H2AK119Ub.naive_ctl	10.9069	IGSF1	H2AK119Ub	naive_ctl
ENST00000370904	XIST-sensitive	H2AK119Ub.naive_ttt	8.87735	IGSF1	H2AK119Ub	naive_ttt
ENST00000370904	XIST-sensitive	H3K27ac.primed	7.21183	IGSF1	H3K27ac	primed
ENST00000370904	XIST-sensitive	H3K27ac.naive_ctl	14.2634	IGSF1	H3K27ac	naive_ctl
ENST00000370904	XIST-sensitive	H3K27ac.naive_ttt	21.6862	IGSF1	H3K27ac	naive_ttt
ENST00000370904	XIST-sensitive	H3K27me3.primed	152.977	IGSF1	H3K27me3	primed
ENST00000370904	XIST-sensitive	H3K27me3.naive_ctl	8.78363	IGSF1	H3K27me3	naive_ctl
ENST00000370904	XIST-sensitive	H3K27me3.naive_ttt	4.67342	IGSF1	H3K27me3	naive_ttt
ENST00000370904	XIST-sensitive	H3K4me1.primed	10.6873	IGSF1	H3K4me1	primed
ENST00000370904	XIST-sensitive	H3K4me1.naive_ctl	12.5047	IGSF1	H3K4me1	naive_ctl
ENST00000370904	XIST-sensitive	H3K4me1.naive_ttt	16.9769	IGSF1	H3K4me1	naive_ttt
ENST00000370904	XIST-sensitive	H3K4me3.primed	86.2848	IGSF1	H3K4me3	primed
ENST00000370904	XIST-sensitive	H3K4me3.naive_ctl	56.9944	IGSF1	H3K4me3	naive_ctl
ENST00000370904	XIST-sensitive	H3K4me3.naive_ttt	68.6015	IGSF1	H3K4me3	naive_ttt
ENST00000370904	XIST-sensitive	H3K9me3.primed	15.6949	IGSF1	H3K9me3	primed
ENST00000370904	XIST-sensitive	H3K9me3.naive_ctl	18.1714	IGSF1	H3K9me3	naive_ctl
ENST00000370904	XIST-sensitive	H3K9me3.naive_ttt	16.4814	IGSF1	H3K9me3	naive_ttt
ENST00000370904	XIST-sensitive	IgG.primed	11.02	IGSF1	IgG	primed
ENST00000370904	XIST-sensitive	IgG.naive_ctl	9.40013	IGSF1	IgG	naive_ctl
ENST00000370904	XIST-sensitive	IgG.naive_ttt	8.10939	IGSF1	IgG	naive_ttt
ENST00000370910	XIST-sensitive	H2AK119Ub.primed	30.5273	IGSF1	H2AK119Ub	primed
ENST00000370910	XIST-sensitive	H2AK119Ub.naive_ctl	11.1694	IGSF1	H2AK119Ub	naive_ctl
ENST00000370910	XIST-sensitive	H2AK119Ub.naive_ttt	7.52618	IGSF1	H2AK119Ub	naive_ttt
ENST00000370910	XIST-sensitive	H3K27ac.primed	7.40204	IGSF1	H3K27ac	primed
ENST00000370910	XIST-sensitive	H3K27ac.naive_ctl	17.0236	IGSF1	H3K27ac	naive_ctl
ENST00000370910	XIST-sensitive	H3K27ac.naive_ttt	30.1011	IGSF1	H3K27ac	naive_ttt
ENST00000370910	XIST-sensitive	H3K27me3.primed	137.762	IGSF1	H3K27me3	primed
ENST00000370910	XIST-sensitive	H3K27me3.naive_ctl	12.6539	IGSF1	H3K27me3	naive_ctl
ENST00000370910	XIST-sensitive	H3K27me3.naive_ttt	4.73283	IGSF1	H3K27me3	naive_ttt
ENST00000370910	XIST-sensitive	H3K4me1.primed	30.8867	IGSF1	H3K4me1	primed
ENST00000370910	XIST-sensitive	H3K4me1.naive_ctl	42.4851	IGSF1	H3K4me1	naive_ctl
ENST00000370910	XIST-sensitive	H3K4me1.naive_ttt	55.9077	IGSF1	H3K4me1	naive_ttt
ENST00000370910	XIST-sensitive	H3K4me3.primed	21.6993	IGSF1	H3K4me3	primed
ENST00000370910	XIST-sensitive	H3K4me3.naive_ctl	14.5938	IGSF1	H3K4me3	naive_ctl
ENST00000370910	XIST-sensitive	H3K4me3.naive_ttt	26.5072	IGSF1	H3K4me3	naive_ttt
ENST00000370910	XIST-sensitive	H3K9me3.primed	3.89647	IGSF1	H3K9me3	primed
ENST00000370910	XIST-sensitive	H3K9me3.naive_ctl	6.09182	IGSF1	H3K9me3	naive_ctl
ENST00000370910	XIST-sensitive	H3K9me3.naive_ttt	5.67748	IGSF1	H3K9me3	naive_ttt
ENST00000370910	XIST-sensitive	IgG.primed	9.90028	IGSF1	IgG	primed
ENST00000370910	XIST-sensitive	IgG.naive_ctl	7.31873	IGSF1	IgG	naive_ctl
ENST00000370910	XIST-sensitive	IgG.naive_ttt	8.10781	IGSF1	IgG	naive_ttt
ENST00000370978	XIST-sensitive	H2AK119Ub.primed	30.812	ZNF280C	H2AK119Ub	primed
ENST00000370978	XIST-sensitive	H2AK119Ub.naive_ctl	10.4731	ZNF280C	H2AK119Ub	naive_ctl
ENST00000370978	XIST-sensitive	H2AK119Ub.naive_ttt	10.1996	ZNF280C	H2AK119Ub	naive_ttt
ENST00000370978	XIST-sensitive	H3K27ac.primed	6.95275	ZNF280C	H3K27ac	primed
ENST00000370978	XIST-sensitive	H3K27ac.naive_ctl	5.84284	ZNF280C	H3K27ac	naive_ctl
ENST00000370978	XIST-sensitive	H3K27ac.naive_ttt	9.26262	ZNF280C	H3K27ac	naive_ttt
ENST00000370978	XIST-sensitive	H3K27me3.primed	67.6796	ZNF280C	H3K27me3	primed
ENST00000370978	XIST-sensitive	H3K27me3.naive_ctl	6.98742	ZNF280C	H3K27me3	naive_ctl
ENST00000370978	XIST-sensitive	H3K27me3.naive_ttt	4.75664	ZNF280C	H3K27me3	naive_ttt
ENST00000370978	XIST-sensitive	H3K4me1.primed	14.8957	ZNF280C	H3K4me1	primed
ENST00000370978	XIST-sensitive	H3K4me1.naive_ctl	10.1038	ZNF280C	H3K4me1	naive_ctl
ENST00000370978	XIST-sensitive	H3K4me1.naive_ttt	13.4575	ZNF280C	H3K4me1	naive_ttt
ENST00000370978	XIST-sensitive	H3K4me3.primed	106.477	ZNF280C	H3K4me3	primed
ENST00000370978	XIST-sensitive	H3K4me3.naive_ctl	45.7896	ZNF280C	H3K4me3	naive_ctl
ENST00000370978	XIST-sensitive	H3K4me3.naive_ttt	51.6332	ZNF280C	H3K4me3	naive_ttt
ENST00000370978	XIST-sensitive	H3K9me3.primed	4.92677	ZNF280C	H3K9me3	primed
ENST00000370978	XIST-sensitive	H3K9me3.naive_ctl	12.918	ZNF280C	H3K9me3	naive_ctl
ENST00000370978	XIST-sensitive	H3K9me3.naive_ttt	11.5807	ZNF280C	H3K9me3	naive_ttt
ENST00000370978	XIST-sensitive	IgG.primed	6.66752	ZNF280C	IgG	primed
ENST00000370978	XIST-sensitive	IgG.naive_ctl	8.54991	ZNF280C	IgG	naive_ctl
ENST00000370978	XIST-sensitive	IgG.naive_ttt	8.70846	ZNF280C	IgG	naive_ttt
ENST00000371064	XIST-sensitive	H2AK119Ub.primed	20.7585	ZDHHC9	H2AK119Ub	primed
ENST00000371064	XIST-sensitive	H2AK119Ub.naive_ctl	13.9721	ZDHHC9	H2AK119Ub	naive_ctl
ENST00000371064	XIST-sensitive	H2AK119Ub.naive_ttt	12.0025	ZDHHC9	H2AK119Ub	naive_ttt
ENST00000371064	XIST-sensitive	H3K27ac.primed	4.9666	ZDHHC9	H3K27ac	primed
ENST00000371064	XIST-sensitive	H3K27ac.naive_ctl	8.70781	ZDHHC9	H3K27ac	naive_ctl
ENST00000371064	XIST-sensitive	H3K27ac.naive_ttt	10.0221	ZDHHC9	H3K27ac	naive_ttt
ENST00000371064	XIST-sensitive	H3K27me3.primed	47.1404	ZDHHC9	H3K27me3	primed
ENST00000371064	XIST-sensitive	H3K27me3.naive_ctl	6.10229	ZDHHC9	H3K27me3	naive_ctl
ENST00000371064	XIST-sensitive	H3K27me3.naive_ttt	4.86924	ZDHHC9	H3K27me3	naive_ttt
ENST00000371064	XIST-sensitive	H3K4me1.primed	7.15583	ZDHHC9	H3K4me1	primed
ENST00000371064	XIST-sensitive	H3K4me1.naive_ctl	19.2674	ZDHHC9	H3K4me1	naive_ctl
ENST00000371064	XIST-sensitive	H3K4me1.naive_ttt	20.2355	ZDHHC9	H3K4me1	naive_ttt
ENST00000371064	XIST-sensitive	H3K4me3.primed	65.3271	ZDHHC9	H3K4me3	primed
ENST00000371064	XIST-sensitive	H3K4me3.naive_ctl	63.7725	ZDHHC9	H3K4me3	naive_ctl
ENST00000371064	XIST-sensitive	H3K4me3.naive_ttt	70.0138	ZDHHC9	H3K4me3	naive_ttt
ENST00000371064	XIST-sensitive	H3K9me3.primed	3.73677	ZDHHC9	H3K9me3	primed
ENST00000371064	XIST-sensitive	H3K9me3.naive_ctl	6.29339	ZDHHC9	H3K9me3	naive_ctl
ENST00000371064	XIST-sensitive	H3K9me3.naive_ttt	6.1352	ZDHHC9	H3K9me3	naive_ttt
ENST00000371064	XIST-sensitive	IgG.primed	7.19077	ZDHHC9	IgG	primed
ENST00000371064	XIST-sensitive	IgG.naive_ctl	8.70052	ZDHHC9	IgG	naive_ctl
ENST00000371064	XIST-sensitive	IgG.naive_ttt	9.35362	ZDHHC9	IgG	naive_ttt
ENST00000371410	XIST-sensitive	H2AK119Ub.primed	7.11492	NKAP	H2AK119Ub	primed
ENST00000371410	XIST-sensitive	H2AK119Ub.naive_ctl	6.71563	NKAP	H2AK119Ub	naive_ctl
ENST00000371410	XIST-sensitive	H2AK119Ub.naive_ttt	6.76888	NKAP	H2AK119Ub	naive_ttt
ENST00000371410	XIST-sensitive	H3K27ac.primed	3.02518	NKAP	H3K27ac	primed
ENST00000371410	XIST-sensitive	H3K27ac.naive_ctl	9.12492	NKAP	H3K27ac	naive_ctl
ENST00000371410	XIST-sensitive	H3K27ac.naive_ttt	9.95283	NKAP	H3K27ac	naive_ttt
ENST00000371410	XIST-sensitive	H3K27me3.primed	4.70394	NKAP	H3K27me3	primed
ENST00000371410	XIST-sensitive	H3K27me3.naive_ctl	6.76194	NKAP	H3K27me3	naive_ctl
ENST00000371410	XIST-sensitive	H3K27me3.naive_ttt	5.32777	NKAP	H3K27me3	naive_ttt
ENST00000371410	XIST-sensitive	H3K4me1.primed	3.05378	NKAP	H3K4me1	primed
ENST00000371410	XIST-sensitive	H3K4me1.naive_ctl	8.36865	NKAP	H3K4me1	naive_ctl
ENST00000371410	XIST-sensitive	H3K4me1.naive_ttt	10.7938	NKAP	H3K4me1	naive_ttt
ENST00000371410	XIST-sensitive	H3K4me3.primed	76.8002	NKAP	H3K4me3	primed
ENST00000371410	XIST-sensitive	H3K4me3.naive_ctl	85.1626	NKAP	H3K4me3	naive_ctl
ENST00000371410	XIST-sensitive	H3K4me3.naive_ttt	86.0901	NKAP	H3K4me3	naive_ttt
ENST00000371410	XIST-sensitive	H3K9me3.primed	16.2143	NKAP	H3K9me3	primed
ENST00000371410	XIST-sensitive	H3K9me3.naive_ctl	5.35868	NKAP	H3K9me3	naive_ctl
ENST00000371410	XIST-sensitive	H3K9me3.naive_ttt	5.0165	NKAP	H3K9me3	naive_ttt
ENST00000371410	XIST-sensitive	IgG.primed	7.87183	NKAP	IgG	primed
ENST00000371410	XIST-sensitive	IgG.naive_ctl	8.63075	NKAP	IgG	naive_ctl
ENST00000371410	XIST-sensitive	IgG.naive_ttt	9.36283	NKAP	IgG	naive_ttt
ENST00000371822	XIST-sensitive	H2AK119Ub.primed	19.652	WDR44	H2AK119Ub	primed
ENST00000371822	XIST-sensitive	H2AK119Ub.naive_ctl	8.97022	WDR44	H2AK119Ub	naive_ctl
ENST00000371822	XIST-sensitive	H2AK119Ub.naive_ttt	8.03441	WDR44	H2AK119Ub	naive_ttt
ENST00000371822	XIST-sensitive	H3K27ac.primed	7.89757	WDR44	H3K27ac	primed
ENST00000371822	XIST-sensitive	H3K27ac.naive_ctl	23.4976	WDR44	H3K27ac	naive_ctl
ENST00000371822	XIST-sensitive	H3K27ac.naive_ttt	27.8269	WDR44	H3K27ac	naive_ttt
ENST00000371822	XIST-sensitive	H3K27me3.primed	20.9331	WDR44	H3K27me3	primed
ENST00000371822	XIST-sensitive	H3K27me3.naive_ctl	7.35253	WDR44	H3K27me3	naive_ctl
ENST00000371822	XIST-sensitive	H3K27me3.naive_ttt	4.91043	WDR44	H3K27me3	naive_ttt
ENST00000371822	XIST-sensitive	H3K4me1.primed	19.4358	WDR44	H3K4me1	primed
ENST00000371822	XIST-sensitive	H3K4me1.naive_ctl	38.4687	WDR44	H3K4me1	naive_ctl
ENST00000371822	XIST-sensitive	H3K4me1.naive_ttt	36.7343	WDR44	H3K4me1	naive_ttt
ENST00000371822	XIST-sensitive	H3K4me3.primed	167.101	WDR44	H3K4me3	primed
ENST00000371822	XIST-sensitive	H3K4me3.naive_ctl	190.202	WDR44	H3K4me3	naive_ctl
ENST00000371822	XIST-sensitive	H3K4me3.naive_ttt	219.767	WDR44	H3K4me3	naive_ttt
ENST00000371822	XIST-sensitive	H3K9me3.primed	12.9105	WDR44	H3K9me3	primed
ENST00000371822	XIST-sensitive	H3K9me3.naive_ctl	6.78422	WDR44	H3K9me3	naive_ctl
ENST00000371822	XIST-sensitive	H3K9me3.naive_ttt	6.50272	WDR44	H3K9me3	naive_ttt
ENST00000371822	XIST-sensitive	IgG.primed	9.33307	WDR44	IgG	primed
ENST00000371822	XIST-sensitive	IgG.naive_ctl	7.78559	WDR44	IgG	naive_ctl
ENST00000371822	XIST-sensitive	IgG.naive_ttt	8.11269	WDR44	IgG	naive_ttt
ENST00000371825	XIST-sensitive	H2AK119Ub.primed	19.6743	WDR44	H2AK119Ub	primed
ENST00000371825	XIST-sensitive	H2AK119Ub.naive_ctl	8.91464	WDR44	H2AK119Ub	naive_ctl
ENST00000371825	XIST-sensitive	H2AK119Ub.naive_ttt	8.09608	WDR44	H2AK119Ub	naive_ttt
ENST00000371825	XIST-sensitive	H3K27ac.primed	8.00708	WDR44	H3K27ac	primed
ENST00000371825	XIST-sensitive	H3K27ac.naive_ctl	23.5969	WDR44	H3K27ac	naive_ctl
ENST00000371825	XIST-sensitive	H3K27ac.naive_ttt	27.986	WDR44	H3K27ac	naive_ttt
ENST00000371825	XIST-sensitive	H3K27me3.primed	21.2571	WDR44	H3K27me3	primed
ENST00000371825	XIST-sensitive	H3K27me3.naive_ctl	7.38047	WDR44	H3K27me3	naive_ctl
ENST00000371825	XIST-sensitive	H3K27me3.naive_ttt	4.91168	WDR44	H3K27me3	naive_ttt
ENST00000371825	XIST-sensitive	H3K4me1.primed	19.7638	WDR44	H3K4me1	primed
ENST00000371825	XIST-sensitive	H3K4me1.naive_ctl	39.2403	WDR44	H3K4me1	naive_ctl
ENST00000371825	XIST-sensitive	H3K4me1.naive_ttt	37.3304	WDR44	H3K4me1	naive_ttt
ENST00000371825	XIST-sensitive	H3K4me3.primed	167.1	WDR44	H3K4me3	primed
ENST00000371825	XIST-sensitive	H3K4me3.naive_ctl	190.331	WDR44	H3K4me3	naive_ctl
ENST00000371825	XIST-sensitive	H3K4me3.naive_ttt	219.769	WDR44	H3K4me3	naive_ttt
ENST00000371825	XIST-sensitive	H3K9me3.primed	12.6503	WDR44	H3K9me3	primed
ENST00000371825	XIST-sensitive	H3K9me3.naive_ctl	6.7322	WDR44	H3K9me3	naive_ctl
ENST00000371825	XIST-sensitive	H3K9me3.naive_ttt	6.50741	WDR44	H3K9me3	naive_ttt
ENST00000371825	XIST-sensitive	IgG.primed	9.44068	WDR44	IgG	primed
ENST00000371825	XIST-sensitive	IgG.naive_ctl	7.77525	WDR44	IgG	naive_ctl
ENST00000371825	XIST-sensitive	IgG.naive_ttt	8.13283	WDR44	IgG	naive_ttt
ENST00000371848	XIST-sensitive	H2AK119Ub.primed	6.67982	WDR44	H2AK119Ub	primed
ENST00000371848	XIST-sensitive	H2AK119Ub.naive_ctl	8.91686	WDR44	H2AK119Ub	naive_ctl
ENST00000371848	XIST-sensitive	H2AK119Ub.naive_ttt	4.16957	WDR44	H2AK119Ub	naive_ttt
ENST00000371848	XIST-sensitive	H3K27ac.primed	8.23385	WDR44	H3K27ac	primed
ENST00000371848	XIST-sensitive	H3K27ac.naive_ctl	9.42698	WDR44	H3K27ac	naive_ctl
ENST00000371848	XIST-sensitive	H3K27ac.naive_ttt	11.6642	WDR44	H3K27ac	naive_ttt
ENST00000371848	XIST-sensitive	H3K27me3.primed	23.7441	WDR44	H3K27me3	primed
ENST00000371848	XIST-sensitive	H3K27me3.naive_ctl	5.47116	WDR44	H3K27me3	naive_ctl
ENST00000371848	XIST-sensitive	H3K27me3.naive_ttt	4.22598	WDR44	H3K27me3	naive_ttt
ENST00000371848	XIST-sensitive	H3K4me1.primed	1.08853	WDR44	H3K4me1	primed
ENST00000371848	XIST-sensitive	H3K4me1.naive_ctl	3.2776	WDR44	H3K4me1	naive_ctl
ENST00000371848	XIST-sensitive	H3K4me1.naive_ttt	4.2595	WDR44	H3K4me1	naive_ttt
ENST00000371848	XIST-sensitive	H3K4me3.primed	1.50326	WDR44	H3K4me3	primed
ENST00000371848	XIST-sensitive	H3K4me3.naive_ctl	4.44435	WDR44	H3K4me3	naive_ctl
ENST00000371848	XIST-sensitive	H3K4me3.naive_ttt	4.47111	WDR44	H3K4me3	naive_ttt
ENST00000371848	XIST-sensitive	H3K9me3.primed	12.2443	WDR44	H3K9me3	primed
ENST00000371848	XIST-sensitive	H3K9me3.naive_ctl	4.129	WDR44	H3K9me3	naive_ctl
ENST00000371848	XIST-sensitive	H3K9me3.naive_ttt	6.6309	WDR44	H3K9me3	naive_ttt
ENST00000371848	XIST-sensitive	IgG.primed	6.72739	WDR44	IgG	primed
ENST00000371848	XIST-sensitive	IgG.naive_ctl	6.53544	WDR44	IgG	naive_ctl
ENST00000371848	XIST-sensitive	IgG.naive_ttt	7.31861	WDR44	IgG	naive_ttt
ENST00000371979	XIST-sensitive	H2AK119Ub.primed	27.7107	ALG13	H2AK119Ub	primed
ENST00000371979	XIST-sensitive	H2AK119Ub.naive_ctl	8.07199	ALG13	H2AK119Ub	naive_ctl
ENST00000371979	XIST-sensitive	H2AK119Ub.naive_ttt	7.32769	ALG13	H2AK119Ub	naive_ttt
ENST00000371979	XIST-sensitive	H3K27ac.primed	9.27397	ALG13	H3K27ac	primed
ENST00000371979	XIST-sensitive	H3K27ac.naive_ctl	12.7455	ALG13	H3K27ac	naive_ctl
ENST00000371979	XIST-sensitive	H3K27ac.naive_ttt	14.5403	ALG13	H3K27ac	naive_ttt
ENST00000371979	XIST-sensitive	H3K27me3.primed	113.244	ALG13	H3K27me3	primed
ENST00000371979	XIST-sensitive	H3K27me3.naive_ctl	3.78642	ALG13	H3K27me3	naive_ctl
ENST00000371979	XIST-sensitive	H3K27me3.naive_ttt	4.58581	ALG13	H3K27me3	naive_ttt
ENST00000371979	XIST-sensitive	H3K4me1.primed	9.36013	ALG13	H3K4me1	primed
ENST00000371979	XIST-sensitive	H3K4me1.naive_ctl	11.4445	ALG13	H3K4me1	naive_ctl
ENST00000371979	XIST-sensitive	H3K4me1.naive_ttt	13.8064	ALG13	H3K4me1	naive_ttt
ENST00000371979	XIST-sensitive	H3K4me3.primed	69.4883	ALG13	H3K4me3	primed
ENST00000371979	XIST-sensitive	H3K4me3.naive_ctl	59.6022	ALG13	H3K4me3	naive_ctl
ENST00000371979	XIST-sensitive	H3K4me3.naive_ttt	54.7496	ALG13	H3K4me3	naive_ttt
ENST00000371979	XIST-sensitive	H3K9me3.primed	5.73999	ALG13	H3K9me3	primed
ENST00000371979	XIST-sensitive	H3K9me3.naive_ctl	5.92065	ALG13	H3K9me3	naive_ctl
ENST00000371979	XIST-sensitive	H3K9me3.naive_ttt	5.78884	ALG13	H3K9me3	naive_ttt
ENST00000371979	XIST-sensitive	IgG.primed	8.03929	ALG13	IgG	primed
ENST00000371979	XIST-sensitive	IgG.naive_ctl	8.22122	ALG13	IgG	naive_ctl
ENST00000371979	XIST-sensitive	IgG.naive_ttt	8.87445	ALG13	IgG	naive_ttt
ENST00000372629	XIST-sensitive	H2AK119Ub.primed	26.4578	TCEAL4	H2AK119Ub	primed
ENST00000372629	XIST-sensitive	H2AK119Ub.naive_ctl	11.0052	TCEAL4	H2AK119Ub	naive_ctl
ENST00000372629	XIST-sensitive	H2AK119Ub.naive_ttt	8.55177	TCEAL4	H2AK119Ub	naive_ttt
ENST00000372629	XIST-sensitive	H3K27ac.primed	2.23061	TCEAL4	H3K27ac	primed
ENST00000372629	XIST-sensitive	H3K27ac.naive_ctl	4.85218	TCEAL4	H3K27ac	naive_ctl
ENST00000372629	XIST-sensitive	H3K27ac.naive_ttt	6.30194	TCEAL4	H3K27ac	naive_ttt
ENST00000372629	XIST-sensitive	H3K27me3.primed	159.932	TCEAL4	H3K27me3	primed
ENST00000372629	XIST-sensitive	H3K27me3.naive_ctl	20.3317	TCEAL4	H3K27me3	naive_ctl
ENST00000372629	XIST-sensitive	H3K27me3.naive_ttt	18.027	TCEAL4	H3K27me3	naive_ttt
ENST00000372629	XIST-sensitive	H3K4me1.primed	0.702456	TCEAL4	H3K4me1	primed
ENST00000372629	XIST-sensitive	H3K4me1.naive_ctl	1.72192	TCEAL4	H3K4me1	naive_ctl
ENST00000372629	XIST-sensitive	H3K4me1.naive_ttt	1.97616	TCEAL4	H3K4me1	naive_ttt
ENST00000372629	XIST-sensitive	H3K4me3.primed	2.23138	TCEAL4	H3K4me3	primed
ENST00000372629	XIST-sensitive	H3K4me3.naive_ctl	4.87713	TCEAL4	H3K4me3	naive_ctl
ENST00000372629	XIST-sensitive	H3K4me3.naive_ttt	4.22863	TCEAL4	H3K4me3	naive_ttt
ENST00000372629	XIST-sensitive	H3K9me3.primed	3.19973	TCEAL4	H3K9me3	primed
ENST00000372629	XIST-sensitive	H3K9me3.naive_ctl	5.79377	TCEAL4	H3K9me3	naive_ctl
ENST00000372629	XIST-sensitive	H3K9me3.naive_ttt	5.96203	TCEAL4	H3K9me3	naive_ttt
ENST00000372629	XIST-sensitive	IgG.primed	6.33722	TCEAL4	IgG	primed
ENST00000372629	XIST-sensitive	IgG.naive_ctl	8.80734	TCEAL4	IgG	naive_ctl
ENST00000372629	XIST-sensitive	IgG.naive_ttt	8.58627	TCEAL4	IgG	naive_ttt
ENST00000373020	XIST-sensitive	H2AK119Ub.primed	18.4424	TSPAN6	H2AK119Ub	primed
ENST00000373020	XIST-sensitive	H2AK119Ub.naive_ctl	17.1916	TSPAN6	H2AK119Ub	naive_ctl
ENST00000373020	XIST-sensitive	H2AK119Ub.naive_ttt	15.9086	TSPAN6	H2AK119Ub	naive_ttt
ENST00000373020	XIST-sensitive	H3K27ac.primed	5.08817	TSPAN6	H3K27ac	primed
ENST00000373020	XIST-sensitive	H3K27ac.naive_ctl	5.85089	TSPAN6	H3K27ac	naive_ctl
ENST00000373020	XIST-sensitive	H3K27ac.naive_ttt	7.27245	TSPAN6	H3K27ac	naive_ttt
ENST00000373020	XIST-sensitive	H3K27me3.primed	77.4769	TSPAN6	H3K27me3	primed
ENST00000373020	XIST-sensitive	H3K27me3.naive_ctl	39.1597	TSPAN6	H3K27me3	naive_ctl
ENST00000373020	XIST-sensitive	H3K27me3.naive_ttt	43.6302	TSPAN6	H3K27me3	naive_ttt
ENST00000373020	XIST-sensitive	H3K4me1.primed	5.89804	TSPAN6	H3K4me1	primed
ENST00000373020	XIST-sensitive	H3K4me1.naive_ctl	5.44891	TSPAN6	H3K4me1	naive_ctl
ENST00000373020	XIST-sensitive	H3K4me1.naive_ttt	8.11938	TSPAN6	H3K4me1	naive_ttt
ENST00000373020	XIST-sensitive	H3K4me3.primed	61.2741	TSPAN6	H3K4me3	primed
ENST00000373020	XIST-sensitive	H3K4me3.naive_ctl	36.963	TSPAN6	H3K4me3	naive_ctl
ENST00000373020	XIST-sensitive	H3K4me3.naive_ttt	40.4678	TSPAN6	H3K4me3	naive_ttt
ENST00000373020	XIST-sensitive	H3K9me3.primed	2.29782	TSPAN6	H3K9me3	primed
ENST00000373020	XIST-sensitive	H3K9me3.naive_ctl	5.13227	TSPAN6	H3K9me3	naive_ctl
ENST00000373020	XIST-sensitive	H3K9me3.naive_ttt	4.18496	TSPAN6	H3K9me3	naive_ttt
ENST00000373020	XIST-sensitive	IgG.primed	10.2149	TSPAN6	IgG	primed
ENST00000373020	XIST-sensitive	IgG.naive_ctl	8.23231	TSPAN6	IgG	naive_ctl
ENST00000373020	XIST-sensitive	IgG.naive_ttt	8.21152	TSPAN6	IgG	naive_ttt
ENST00000373212	XIST-sensitive	H2AK119Ub.primed	6.03402	SH3BGRL	H2AK119Ub	primed
ENST00000373212	XIST-sensitive	H2AK119Ub.naive_ctl	9.15897	SH3BGRL	H2AK119Ub	naive_ctl
ENST00000373212	XIST-sensitive	H2AK119Ub.naive_ttt	7.19296	SH3BGRL	H2AK119Ub	naive_ttt
ENST00000373212	XIST-sensitive	H3K27ac.primed	8.73692	SH3BGRL	H3K27ac	primed
ENST00000373212	XIST-sensitive	H3K27ac.naive_ctl	9.02757	SH3BGRL	H3K27ac	naive_ctl
ENST00000373212	XIST-sensitive	H3K27ac.naive_ttt	9.28699	SH3BGRL	H3K27ac	naive_ttt
ENST00000373212	XIST-sensitive	H3K27me3.primed	3.21935	SH3BGRL	H3K27me3	primed
ENST00000373212	XIST-sensitive	H3K27me3.naive_ctl	6.91162	SH3BGRL	H3K27me3	naive_ctl
ENST00000373212	XIST-sensitive	H3K27me3.naive_ttt	5.21641	SH3BGRL	H3K27me3	naive_ttt
ENST00000373212	XIST-sensitive	H3K4me1.primed	8.24913	SH3BGRL	H3K4me1	primed
ENST00000373212	XIST-sensitive	H3K4me1.naive_ctl	7.37333	SH3BGRL	H3K4me1	naive_ctl
ENST00000373212	XIST-sensitive	H3K4me1.naive_ttt	10.2943	SH3BGRL	H3K4me1	naive_ttt
ENST00000373212	XIST-sensitive	H3K4me3.primed	75.0327	SH3BGRL	H3K4me3	primed
ENST00000373212	XIST-sensitive	H3K4me3.naive_ctl	18.4851	SH3BGRL	H3K4me3	naive_ctl
ENST00000373212	XIST-sensitive	H3K4me3.naive_ttt	30.5706	SH3BGRL	H3K4me3	naive_ttt
ENST00000373212	XIST-sensitive	H3K9me3.primed	18.8444	SH3BGRL	H3K9me3	primed
ENST00000373212	XIST-sensitive	H3K9me3.naive_ctl	7.78239	SH3BGRL	H3K9me3	naive_ctl
ENST00000373212	XIST-sensitive	H3K9me3.naive_ttt	7.35499	SH3BGRL	H3K9me3	naive_ttt
ENST00000373212	XIST-sensitive	IgG.primed	7.2833	SH3BGRL	IgG	primed
ENST00000373212	XIST-sensitive	IgG.naive_ctl	8.36018	SH3BGRL	IgG	naive_ctl
ENST00000373212	XIST-sensitive	IgG.naive_ttt	8.0145	SH3BGRL	IgG	naive_ttt
ENST00000373554	XIST-sensitive	H2AK119Ub.primed	19.0146	HDAC8	H2AK119Ub	primed
ENST00000373554	XIST-sensitive	H2AK119Ub.naive_ctl	14.8014	HDAC8	H2AK119Ub	naive_ctl
ENST00000373554	XIST-sensitive	H2AK119Ub.naive_ttt	10.4957	HDAC8	H2AK119Ub	naive_ttt
ENST00000373554	XIST-sensitive	H3K27ac.primed	4.06277	HDAC8	H3K27ac	primed
ENST00000373554	XIST-sensitive	H3K27ac.naive_ctl	15.4328	HDAC8	H3K27ac	naive_ctl
ENST00000373554	XIST-sensitive	H3K27ac.naive_ttt	19.9472	HDAC8	H3K27ac	naive_ttt
ENST00000373554	XIST-sensitive	H3K27me3.primed	61.751	HDAC8	H3K27me3	primed
ENST00000373554	XIST-sensitive	H3K27me3.naive_ctl	7.48511	HDAC8	H3K27me3	naive_ctl
ENST00000373554	XIST-sensitive	H3K27me3.naive_ttt	4.90587	HDAC8	H3K27me3	naive_ttt
ENST00000373554	XIST-sensitive	H3K4me1.primed	2.10392	HDAC8	H3K4me1	primed
ENST00000373554	XIST-sensitive	H3K4me1.naive_ctl	54.4097	HDAC8	H3K4me1	naive_ctl
ENST00000373554	XIST-sensitive	H3K4me1.naive_ttt	63.8265	HDAC8	H3K4me1	naive_ttt
ENST00000373554	XIST-sensitive	H3K4me3.primed	71.2783	HDAC8	H3K4me3	primed
ENST00000373554	XIST-sensitive	H3K4me3.naive_ctl	78.9484	HDAC8	H3K4me3	naive_ctl
ENST00000373554	XIST-sensitive	H3K4me3.naive_ttt	92.0917	HDAC8	H3K4me3	naive_ttt
ENST00000373554	XIST-sensitive	H3K9me3.primed	5.36384	HDAC8	H3K9me3	primed
ENST00000373554	XIST-sensitive	H3K9me3.naive_ctl	5.57833	HDAC8	H3K9me3	naive_ctl
ENST00000373554	XIST-sensitive	H3K9me3.naive_ttt	5.82714	HDAC8	H3K9me3	naive_ttt
ENST00000373554	XIST-sensitive	IgG.primed	8.85366	HDAC8	IgG	primed
ENST00000373554	XIST-sensitive	IgG.naive_ctl	9.87021	HDAC8	IgG	naive_ctl
ENST00000373554	XIST-sensitive	IgG.naive_ttt	8.79048	HDAC8	IgG	naive_ttt
ENST00000373556	XIST-sensitive	H2AK119Ub.primed	19.0695	HDAC8	H2AK119Ub	primed
ENST00000373556	XIST-sensitive	H2AK119Ub.naive_ctl	14.7843	HDAC8	H2AK119Ub	naive_ctl
ENST00000373556	XIST-sensitive	H2AK119Ub.naive_ttt	10.4973	HDAC8	H2AK119Ub	naive_ttt
ENST00000373556	XIST-sensitive	H3K27ac.primed	4.08558	HDAC8	H3K27ac	primed
ENST00000373556	XIST-sensitive	H3K27ac.naive_ctl	15.483	HDAC8	H3K27ac	naive_ctl
ENST00000373556	XIST-sensitive	H3K27ac.naive_ttt	20.0679	HDAC8	H3K27ac	naive_ttt
ENST00000373556	XIST-sensitive	H3K27me3.primed	62.1068	HDAC8	H3K27me3	primed
ENST00000373556	XIST-sensitive	H3K27me3.naive_ctl	7.47088	HDAC8	H3K27me3	naive_ctl
ENST00000373556	XIST-sensitive	H3K27me3.naive_ttt	4.92673	HDAC8	H3K27me3	naive_ttt
ENST00000373556	XIST-sensitive	H3K4me1.primed	2.10392	HDAC8	H3K4me1	primed
ENST00000373556	XIST-sensitive	H3K4me1.naive_ctl	54.6349	HDAC8	H3K4me1	naive_ctl
ENST00000373556	XIST-sensitive	H3K4me1.naive_ttt	64.1304	HDAC8	H3K4me1	naive_ttt
ENST00000373556	XIST-sensitive	H3K4me3.primed	71.2783	HDAC8	H3K4me3	primed
ENST00000373556	XIST-sensitive	H3K4me3.naive_ctl	78.9667	HDAC8	H3K4me3	naive_ctl
ENST00000373556	XIST-sensitive	H3K4me3.naive_ttt	92.1202	HDAC8	H3K4me3	naive_ttt
ENST00000373556	XIST-sensitive	H3K9me3.primed	5.35874	HDAC8	H3K9me3	primed
ENST00000373556	XIST-sensitive	H3K9me3.naive_ctl	5.56772	HDAC8	H3K9me3	naive_ctl
ENST00000373556	XIST-sensitive	H3K9me3.naive_ttt	5.83428	HDAC8	H3K9me3	naive_ttt
ENST00000373556	XIST-sensitive	IgG.primed	8.80284	HDAC8	IgG	primed
ENST00000373556	XIST-sensitive	IgG.naive_ctl	9.90396	HDAC8	IgG	naive_ctl
ENST00000373556	XIST-sensitive	IgG.naive_ttt	8.81473	HDAC8	IgG	naive_ttt
ENST00000373559	XIST-sensitive	H2AK119Ub.primed	19.071	HDAC8	H2AK119Ub	primed
ENST00000373559	XIST-sensitive	H2AK119Ub.naive_ctl	14.784	HDAC8	H2AK119Ub	naive_ctl
ENST00000373559	XIST-sensitive	H2AK119Ub.naive_ttt	10.4976	HDAC8	H2AK119Ub	naive_ttt
ENST00000373559	XIST-sensitive	H3K27ac.primed	4.0862	HDAC8	H3K27ac	primed
ENST00000373559	XIST-sensitive	H3K27ac.naive_ctl	15.4847	HDAC8	H3K27ac	naive_ctl
ENST00000373559	XIST-sensitive	H3K27ac.naive_ttt	20.0713	HDAC8	H3K27ac	naive_ttt
ENST00000373559	XIST-sensitive	H3K27me3.primed	62.1145	HDAC8	H3K27me3	primed
ENST00000373559	XIST-sensitive	H3K27me3.naive_ctl	7.47059	HDAC8	H3K27me3	naive_ctl
ENST00000373559	XIST-sensitive	H3K27me3.naive_ttt	4.92754	HDAC8	H3K27me3	naive_ttt
ENST00000373559	XIST-sensitive	H3K4me1.primed	2.10392	HDAC8	H3K4me1	primed
ENST00000373559	XIST-sensitive	H3K4me1.naive_ctl	54.6407	HDAC8	H3K4me1	naive_ctl
ENST00000373559	XIST-sensitive	H3K4me1.naive_ttt	64.1379	HDAC8	H3K4me1	naive_ttt
ENST00000373559	XIST-sensitive	H3K4me3.primed	71.2783	HDAC8	H3K4me3	primed
ENST00000373559	XIST-sensitive	H3K4me3.naive_ctl	78.9673	HDAC8	H3K4me3	naive_ctl
ENST00000373559	XIST-sensitive	H3K4me3.naive_ttt	92.121	HDAC8	H3K4me3	naive_ttt
ENST00000373559	XIST-sensitive	H3K9me3.primed	5.35844	HDAC8	H3K9me3	primed
ENST00000373559	XIST-sensitive	H3K9me3.naive_ctl	5.56759	HDAC8	H3K9me3	naive_ctl
ENST00000373559	XIST-sensitive	H3K9me3.naive_ttt	5.83454	HDAC8	H3K9me3	naive_ttt
ENST00000373559	XIST-sensitive	IgG.primed	8.80122	HDAC8	IgG	primed
ENST00000373559	XIST-sensitive	IgG.naive_ctl	9.90492	HDAC8	IgG	naive_ctl
ENST00000373559	XIST-sensitive	IgG.naive_ttt	8.81502	HDAC8	IgG	naive_ttt
ENST00000373560	XIST-sensitive	H2AK119Ub.primed	19.0529	HDAC8	H2AK119Ub	primed
ENST00000373560	XIST-sensitive	H2AK119Ub.naive_ctl	14.7884	HDAC8	H2AK119Ub	naive_ctl
ENST00000373560	XIST-sensitive	H2AK119Ub.naive_ttt	10.4944	HDAC8	H2AK119Ub	naive_ttt
ENST00000373560	XIST-sensitive	H3K27ac.primed	4.07877	HDAC8	H3K27ac	primed
ENST00000373560	XIST-sensitive	H3K27ac.naive_ctl	15.4656	HDAC8	H3K27ac	naive_ctl
ENST00000373560	XIST-sensitive	H3K27ac.naive_ttt	20.0321	HDAC8	H3K27ac	naive_ttt
ENST00000373560	XIST-sensitive	H3K27me3.primed	62.0179	HDAC8	H3K27me3	primed
ENST00000373560	XIST-sensitive	H3K27me3.naive_ctl	7.47464	HDAC8	H3K27me3	naive_ctl
ENST00000373560	XIST-sensitive	H3K27me3.naive_ttt	4.9187	HDAC8	H3K27me3	naive_ttt
ENST00000373560	XIST-sensitive	H3K4me1.primed	2.10392	HDAC8	H3K4me1	primed
ENST00000373560	XIST-sensitive	H3K4me1.naive_ctl	54.5705	HDAC8	H3K4me1	naive_ctl
ENST00000373560	XIST-sensitive	H3K4me1.naive_ttt	64.0467	HDAC8	H3K4me1	naive_ttt
ENST00000373560	XIST-sensitive	H3K4me3.primed	71.2783	HDAC8	H3K4me3	primed
ENST00000373560	XIST-sensitive	H3K4me3.naive_ctl	78.9604	HDAC8	H3K4me3	naive_ctl
ENST00000373560	XIST-sensitive	H3K4me3.naive_ttt	92.1118	HDAC8	H3K4me3	naive_ttt
ENST00000373560	XIST-sensitive	H3K9me3.primed	5.36144	HDAC8	H3K9me3	primed
ENST00000373560	XIST-sensitive	H3K9me3.naive_ctl	5.56979	HDAC8	H3K9me3	naive_ctl
ENST00000373560	XIST-sensitive	H3K9me3.naive_ttt	5.83188	HDAC8	H3K9me3	naive_ttt
ENST00000373560	XIST-sensitive	IgG.primed	8.81881	HDAC8	IgG	primed
ENST00000373560	XIST-sensitive	IgG.naive_ctl	9.89358	HDAC8	IgG	naive_ctl
ENST00000373560	XIST-sensitive	IgG.naive_ttt	8.81078	HDAC8	IgG	naive_ttt
ENST00000373568	XIST-sensitive	H2AK119Ub.primed	18.7026	HDAC8	H2AK119Ub	primed
ENST00000373568	XIST-sensitive	H2AK119Ub.naive_ctl	14.778	HDAC8	H2AK119Ub	naive_ctl
ENST00000373568	XIST-sensitive	H2AK119Ub.naive_ttt	10.3385	HDAC8	H2AK119Ub	naive_ttt
ENST00000373568	XIST-sensitive	H3K27ac.primed	3.95886	HDAC8	H3K27ac	primed
ENST00000373568	XIST-sensitive	H3K27ac.naive_ctl	15.3787	HDAC8	H3K27ac	naive_ctl
ENST00000373568	XIST-sensitive	H3K27ac.naive_ttt	19.6476	HDAC8	H3K27ac	naive_ttt
ENST00000373568	XIST-sensitive	H3K27me3.primed	60.5931	HDAC8	H3K27me3	primed
ENST00000373568	XIST-sensitive	H3K27me3.naive_ctl	7.65154	HDAC8	H3K27me3	naive_ctl
ENST00000373568	XIST-sensitive	H3K27me3.naive_ttt	4.9131	HDAC8	H3K27me3	naive_ttt
ENST00000373568	XIST-sensitive	H3K4me1.primed	2.10392	HDAC8	H3K4me1	primed
ENST00000373568	XIST-sensitive	H3K4me1.naive_ctl	53.3818	HDAC8	H3K4me1	naive_ctl
ENST00000373568	XIST-sensitive	H3K4me1.naive_ttt	62.7269	HDAC8	H3K4me1	naive_ttt
ENST00000373568	XIST-sensitive	H3K4me3.primed	71.2783	HDAC8	H3K4me3	primed
ENST00000373568	XIST-sensitive	H3K4me3.naive_ctl	78.9858	HDAC8	H3K4me3	naive_ctl
ENST00000373568	XIST-sensitive	H3K4me3.naive_ttt	92.0118	HDAC8	H3K4me3	naive_ttt
ENST00000373568	XIST-sensitive	H3K9me3.primed	5.34643	HDAC8	H3K9me3	primed
ENST00000373568	XIST-sensitive	H3K9me3.naive_ctl	5.67255	HDAC8	H3K9me3	naive_ctl
ENST00000373568	XIST-sensitive	H3K9me3.naive_ttt	5.67802	HDAC8	H3K9me3	naive_ttt
ENST00000373568	XIST-sensitive	IgG.primed	8.86615	HDAC8	IgG	primed
ENST00000373568	XIST-sensitive	IgG.naive_ctl	9.76737	HDAC8	IgG	naive_ctl
ENST00000373568	XIST-sensitive	IgG.naive_ttt	8.51126	HDAC8	IgG	naive_ttt
ENST00000373571	XIST-sensitive	H2AK119Ub.primed	19.0269	HDAC8	H2AK119Ub	primed
ENST00000373571	XIST-sensitive	H2AK119Ub.naive_ctl	14.7968	HDAC8	H2AK119Ub	naive_ctl
ENST00000373571	XIST-sensitive	H2AK119Ub.naive_ttt	10.493	HDAC8	H2AK119Ub	naive_ttt
ENST00000373571	XIST-sensitive	H3K27ac.primed	4.06746	HDAC8	H3K27ac	primed
ENST00000373571	XIST-sensitive	H3K27ac.naive_ctl	15.4408	HDAC8	H3K27ac	naive_ctl
ENST00000373571	XIST-sensitive	H3K27ac.naive_ttt	19.9752	HDAC8	H3K27ac	naive_ttt
ENST00000373571	XIST-sensitive	H3K27me3.primed	61.8485	HDAC8	H3K27me3	primed
ENST00000373571	XIST-sensitive	H3K27me3.naive_ctl	7.48253	HDAC8	H3K27me3	naive_ctl
ENST00000373571	XIST-sensitive	H3K27me3.naive_ttt	4.90858	HDAC8	H3K27me3	naive_ttt
ENST00000373571	XIST-sensitive	H3K4me1.primed	2.10392	HDAC8	H3K4me1	primed
ENST00000373571	XIST-sensitive	H3K4me1.naive_ctl	54.4615	HDAC8	H3K4me1	naive_ctl
ENST00000373571	XIST-sensitive	H3K4me1.naive_ttt	63.9002	HDAC8	H3K4me1	naive_ttt
ENST00000373571	XIST-sensitive	H3K4me3.primed	71.2783	HDAC8	H3K4me3	primed
ENST00000373571	XIST-sensitive	H3K4me3.naive_ctl	78.9514	HDAC8	H3K4me3	naive_ctl
ENST00000373571	XIST-sensitive	H3K4me3.naive_ttt	92.0977	HDAC8	H3K4me3	naive_ttt
ENST00000373571	XIST-sensitive	H3K9me3.primed	5.36384	HDAC8	H3K9me3	primed
ENST00000373571	XIST-sensitive	H3K9me3.naive_ctl	5.57539	HDAC8	H3K9me3	naive_ctl
ENST00000373571	XIST-sensitive	H3K9me3.naive_ttt	5.8291	HDAC8	H3K9me3	naive_ttt
ENST00000373571	XIST-sensitive	IgG.primed	8.84108	HDAC8	IgG	primed
ENST00000373571	XIST-sensitive	IgG.naive_ctl	9.87698	HDAC8	IgG	naive_ctl
ENST00000373571	XIST-sensitive	IgG.naive_ttt	8.79994	HDAC8	IgG	naive_ttt
ENST00000373573	XIST-sensitive	H2AK119Ub.primed	18.5458	HDAC8	H2AK119Ub	primed
ENST00000373573	XIST-sensitive	H2AK119Ub.naive_ctl	14.6752	HDAC8	H2AK119Ub	naive_ctl
ENST00000373573	XIST-sensitive	H2AK119Ub.naive_ttt	10.2743	HDAC8	H2AK119Ub	naive_ttt
ENST00000373573	XIST-sensitive	H3K27ac.primed	3.96264	HDAC8	H3K27ac	primed
ENST00000373573	XIST-sensitive	H3K27ac.naive_ctl	15.3127	HDAC8	H3K27ac	naive_ctl
ENST00000373573	XIST-sensitive	H3K27ac.naive_ttt	19.5533	HDAC8	H3K27ac	naive_ttt
ENST00000373573	XIST-sensitive	H3K27me3.primed	60.4353	HDAC8	H3K27me3	primed
ENST00000373573	XIST-sensitive	H3K27me3.naive_ctl	7.6388	HDAC8	H3K27me3	naive_ctl
ENST00000373573	XIST-sensitive	H3K27me3.naive_ttt	4.92659	HDAC8	H3K27me3	naive_ttt
ENST00000373573	XIST-sensitive	H3K4me1.primed	2.10392	HDAC8	H3K4me1	primed
ENST00000373573	XIST-sensitive	H3K4me1.naive_ctl	53.0773	HDAC8	H3K4me1	naive_ctl
ENST00000373573	XIST-sensitive	H3K4me1.naive_ttt	62.3955	HDAC8	H3K4me1	naive_ttt
ENST00000373573	XIST-sensitive	H3K4me3.primed	71.2783	HDAC8	H3K4me3	primed
ENST00000373573	XIST-sensitive	H3K4me3.naive_ctl	78.9722	HDAC8	H3K4me3	naive_ctl
ENST00000373573	XIST-sensitive	H3K4me3.naive_ttt	91.9491	HDAC8	H3K4me3	naive_ttt
ENST00000373573	XIST-sensitive	H3K9me3.primed	5.29977	HDAC8	H3K9me3	primed
ENST00000373573	XIST-sensitive	H3K9me3.naive_ctl	5.68928	HDAC8	H3K9me3	naive_ctl
ENST00000373573	XIST-sensitive	H3K9me3.naive_ttt	5.6374	HDAC8	H3K9me3	naive_ttt
ENST00000373573	XIST-sensitive	IgG.primed	8.8247	HDAC8	IgG	primed
ENST00000373573	XIST-sensitive	IgG.naive_ctl	9.75226	HDAC8	IgG	naive_ctl
ENST00000373573	XIST-sensitive	IgG.naive_ttt	8.45956	HDAC8	IgG	naive_ttt
ENST00000373583	XIST-sensitive	H2AK119Ub.primed	19.0348	HDAC8	H2AK119Ub	primed
ENST00000373583	XIST-sensitive	H2AK119Ub.naive_ctl	14.7941	HDAC8	H2AK119Ub	naive_ctl
ENST00000373583	XIST-sensitive	H2AK119Ub.naive_ttt	10.4926	HDAC8	H2AK119Ub	naive_ttt
ENST00000373583	XIST-sensitive	H3K27ac.primed	4.07072	HDAC8	H3K27ac	primed
ENST00000373583	XIST-sensitive	H3K27ac.naive_ctl	15.4475	HDAC8	H3K27ac	naive_ctl
ENST00000373583	XIST-sensitive	H3K27ac.naive_ttt	19.9927	HDAC8	H3K27ac	naive_ttt
ENST00000373583	XIST-sensitive	H3K27me3.primed	61.904	HDAC8	H3K27me3	primed
ENST00000373583	XIST-sensitive	H3K27me3.naive_ctl	7.48042	HDAC8	H3K27me3	naive_ctl
ENST00000373583	XIST-sensitive	H3K27me3.naive_ttt	4.91114	HDAC8	H3K27me3	naive_ttt
ENST00000373583	XIST-sensitive	H3K4me1.primed	2.10392	HDAC8	H3K4me1	primed
ENST00000373583	XIST-sensitive	H3K4me1.naive_ctl	54.4945	HDAC8	H3K4me1	naive_ctl
ENST00000373583	XIST-sensitive	H3K4me1.naive_ttt	63.9457	HDAC8	H3K4me1	naive_ttt
ENST00000373583	XIST-sensitive	H3K4me3.primed	71.2783	HDAC8	H3K4me3	primed
ENST00000373583	XIST-sensitive	H3K4me3.naive_ctl	78.9539	HDAC8	H3K4me3	naive_ctl
ENST00000373583	XIST-sensitive	H3K4me3.naive_ttt	92.1018	HDAC8	H3K4me3	naive_ttt
ENST00000373583	XIST-sensitive	H3K9me3.primed	5.36339	HDAC8	H3K9me3	primed
ENST00000373583	XIST-sensitive	H3K9me3.naive_ctl	5.57362	HDAC8	H3K9me3	naive_ctl
ENST00000373583	XIST-sensitive	H3K9me3.naive_ttt	5.8301	HDAC8	H3K9me3	naive_ttt
ENST00000373583	XIST-sensitive	IgG.primed	8.83384	HDAC8	IgG	primed
ENST00000373583	XIST-sensitive	IgG.naive_ctl	9.88173	HDAC8	IgG	naive_ctl
ENST00000373583	XIST-sensitive	IgG.naive_ttt	8.80428	HDAC8	IgG	naive_ttt
ENST00000373589	XIST-sensitive	H2AK119Ub.primed	18.5458	HDAC8	H2AK119Ub	primed
ENST00000373589	XIST-sensitive	H2AK119Ub.naive_ctl	14.6752	HDAC8	H2AK119Ub	naive_ctl
ENST00000373589	XIST-sensitive	H2AK119Ub.naive_ttt	10.2743	HDAC8	H2AK119Ub	naive_ttt
ENST00000373589	XIST-sensitive	H3K27ac.primed	3.96264	HDAC8	H3K27ac	primed
ENST00000373589	XIST-sensitive	H3K27ac.naive_ctl	15.3127	HDAC8	H3K27ac	naive_ctl
ENST00000373589	XIST-sensitive	H3K27ac.naive_ttt	19.5533	HDAC8	H3K27ac	naive_ttt
ENST00000373589	XIST-sensitive	H3K27me3.primed	60.4353	HDAC8	H3K27me3	primed
ENST00000373589	XIST-sensitive	H3K27me3.naive_ctl	7.6388	HDAC8	H3K27me3	naive_ctl
ENST00000373589	XIST-sensitive	H3K27me3.naive_ttt	4.92659	HDAC8	H3K27me3	naive_ttt
ENST00000373589	XIST-sensitive	H3K4me1.primed	2.10392	HDAC8	H3K4me1	primed
ENST00000373589	XIST-sensitive	H3K4me1.naive_ctl	53.0773	HDAC8	H3K4me1	naive_ctl
ENST00000373589	XIST-sensitive	H3K4me1.naive_ttt	62.3955	HDAC8	H3K4me1	naive_ttt
ENST00000373589	XIST-sensitive	H3K4me3.primed	71.2783	HDAC8	H3K4me3	primed
ENST00000373589	XIST-sensitive	H3K4me3.naive_ctl	78.9722	HDAC8	H3K4me3	naive_ctl
ENST00000373589	XIST-sensitive	H3K4me3.naive_ttt	91.9491	HDAC8	H3K4me3	naive_ttt
ENST00000373589	XIST-sensitive	H3K9me3.primed	5.29977	HDAC8	H3K9me3	primed
ENST00000373589	XIST-sensitive	H3K9me3.naive_ctl	5.68928	HDAC8	H3K9me3	naive_ctl
ENST00000373589	XIST-sensitive	H3K9me3.naive_ttt	5.6374	HDAC8	H3K9me3	naive_ttt
ENST00000373589	XIST-sensitive	IgG.primed	8.8247	HDAC8	IgG	primed
ENST00000373589	XIST-sensitive	IgG.naive_ctl	9.75226	HDAC8	IgG	naive_ctl
ENST00000373589	XIST-sensitive	IgG.naive_ttt	8.45956	HDAC8	IgG	naive_ttt
ENST00000373626	XIST-resistant	H2AK119Ub.primed	18.6889	RPS4X	H2AK119Ub	primed
ENST00000373626	XIST-resistant	H2AK119Ub.naive_ctl	9.19211	RPS4X	H2AK119Ub	naive_ctl
ENST00000373626	XIST-resistant	H2AK119Ub.naive_ttt	7.87663	RPS4X	H2AK119Ub	naive_ttt
ENST00000373626	XIST-resistant	H3K27ac.primed	9.52735	RPS4X	H3K27ac	primed
ENST00000373626	XIST-resistant	H3K27ac.naive_ctl	18.3606	RPS4X	H3K27ac	naive_ctl
ENST00000373626	XIST-resistant	H3K27ac.naive_ttt	19.5265	RPS4X	H3K27ac	naive_ttt
ENST00000373626	XIST-resistant	H3K27me3.primed	24.7293	RPS4X	H3K27me3	primed
ENST00000373626	XIST-resistant	H3K27me3.naive_ctl	6.59316	RPS4X	H3K27me3	naive_ctl
ENST00000373626	XIST-resistant	H3K27me3.naive_ttt	5.88113	RPS4X	H3K27me3	naive_ttt
ENST00000373626	XIST-resistant	H3K4me1.primed	10.7854	RPS4X	H3K4me1	primed
ENST00000373626	XIST-resistant	H3K4me1.naive_ctl	15.8072	RPS4X	H3K4me1	naive_ctl
ENST00000373626	XIST-resistant	H3K4me1.naive_ttt	20.5312	RPS4X	H3K4me1	naive_ttt
ENST00000373626	XIST-resistant	H3K4me3.primed	115.967	RPS4X	H3K4me3	primed
ENST00000373626	XIST-resistant	H3K4me3.naive_ctl	114.949	RPS4X	H3K4me3	naive_ctl
ENST00000373626	XIST-resistant	H3K4me3.naive_ttt	119.074	RPS4X	H3K4me3	naive_ttt
ENST00000373626	XIST-resistant	H3K9me3.primed	3.23262	RPS4X	H3K9me3	primed
ENST00000373626	XIST-resistant	H3K9me3.naive_ctl	5.28416	RPS4X	H3K9me3	naive_ctl
ENST00000373626	XIST-resistant	H3K9me3.naive_ttt	5.75435	RPS4X	H3K9me3	naive_ttt
ENST00000373626	XIST-resistant	IgG.primed	7.12638	RPS4X	IgG	primed
ENST00000373626	XIST-resistant	IgG.naive_ctl	7.98408	RPS4X	IgG	naive_ctl
ENST00000373626	XIST-resistant	IgG.naive_ttt	8.96131	RPS4X	IgG	naive_ttt
ENST00000373657	XIST-sensitive	H2AK119Ub.primed	20.7461	ERCC6L	H2AK119Ub	primed
ENST00000373657	XIST-sensitive	H2AK119Ub.naive_ctl	12.7347	ERCC6L	H2AK119Ub	naive_ctl
ENST00000373657	XIST-sensitive	H2AK119Ub.naive_ttt	10.6862	ERCC6L	H2AK119Ub	naive_ttt
ENST00000373657	XIST-sensitive	H3K27ac.primed	3.52251	ERCC6L	H3K27ac	primed
ENST00000373657	XIST-sensitive	H3K27ac.naive_ctl	8.53665	ERCC6L	H3K27ac	naive_ctl
ENST00000373657	XIST-sensitive	H3K27ac.naive_ttt	10.6219	ERCC6L	H3K27ac	naive_ttt
ENST00000373657	XIST-sensitive	H3K27me3.primed	23.1105	ERCC6L	H3K27me3	primed
ENST00000373657	XIST-sensitive	H3K27me3.naive_ctl	6.31554	ERCC6L	H3K27me3	naive_ctl
ENST00000373657	XIST-sensitive	H3K27me3.naive_ttt	5.52726	ERCC6L	H3K27me3	naive_ttt
ENST00000373657	XIST-sensitive	H3K4me1.primed	5.24922	ERCC6L	H3K4me1	primed
ENST00000373657	XIST-sensitive	H3K4me1.naive_ctl	17.5668	ERCC6L	H3K4me1	naive_ctl
ENST00000373657	XIST-sensitive	H3K4me1.naive_ttt	22.0705	ERCC6L	H3K4me1	naive_ttt
ENST00000373657	XIST-sensitive	H3K4me3.primed	55.6834	ERCC6L	H3K4me3	primed
ENST00000373657	XIST-sensitive	H3K4me3.naive_ctl	53.1995	ERCC6L	H3K4me3	naive_ctl
ENST00000373657	XIST-sensitive	H3K4me3.naive_ttt	64.6223	ERCC6L	H3K4me3	naive_ttt
ENST00000373657	XIST-sensitive	H3K9me3.primed	8.31338	ERCC6L	H3K9me3	primed
ENST00000373657	XIST-sensitive	H3K9me3.naive_ctl	5.67024	ERCC6L	H3K9me3	naive_ctl
ENST00000373657	XIST-sensitive	H3K9me3.naive_ttt	6.45429	ERCC6L	H3K9me3	naive_ttt
ENST00000373657	XIST-sensitive	IgG.primed	7.80335	ERCC6L	IgG	primed
ENST00000373657	XIST-sensitive	IgG.naive_ctl	8.76595	ERCC6L	IgG	naive_ctl
ENST00000373657	XIST-sensitive	IgG.naive_ttt	8.03681	ERCC6L	IgG	naive_ttt
ENST00000373662	XIST-sensitive	H2AK119Ub.primed	11.8238	PIN4	H2AK119Ub	primed
ENST00000373662	XIST-sensitive	H2AK119Ub.naive_ctl	8.90078	PIN4	H2AK119Ub	naive_ctl
ENST00000373662	XIST-sensitive	H2AK119Ub.naive_ttt	8.29782	PIN4	H2AK119Ub	naive_ttt
ENST00000373662	XIST-sensitive	H3K27ac.primed	5.44495	PIN4	H3K27ac	primed
ENST00000373662	XIST-sensitive	H3K27ac.naive_ctl	22.3553	PIN4	H3K27ac	naive_ctl
ENST00000373662	XIST-sensitive	H3K27ac.naive_ttt	28.897	PIN4	H3K27ac	naive_ttt
ENST00000373662	XIST-sensitive	H3K27me3.primed	20.9816	PIN4	H3K27me3	primed
ENST00000373662	XIST-sensitive	H3K27me3.naive_ctl	4.80506	PIN4	H3K27me3	naive_ctl
ENST00000373662	XIST-sensitive	H3K27me3.naive_ttt	4.49187	PIN4	H3K27me3	naive_ttt
ENST00000373662	XIST-sensitive	H3K4me1.primed	4.71678	PIN4	H3K4me1	primed
ENST00000373662	XIST-sensitive	H3K4me1.naive_ctl	31.5454	PIN4	H3K4me1	naive_ctl
ENST00000373662	XIST-sensitive	H3K4me1.naive_ttt	31.2431	PIN4	H3K4me1	naive_ttt
ENST00000373662	XIST-sensitive	H3K4me3.primed	71.7909	PIN4	H3K4me3	primed
ENST00000373662	XIST-sensitive	H3K4me3.naive_ctl	91.702	PIN4	H3K4me3	naive_ctl
ENST00000373662	XIST-sensitive	H3K4me3.naive_ttt	101.658	PIN4	H3K4me3	naive_ttt
ENST00000373662	XIST-sensitive	H3K9me3.primed	11.7006	PIN4	H3K9me3	primed
ENST00000373662	XIST-sensitive	H3K9me3.naive_ctl	6.6468	PIN4	H3K9me3	naive_ctl
ENST00000373662	XIST-sensitive	H3K9me3.naive_ttt	5.74101	PIN4	H3K9me3	naive_ttt
ENST00000373662	XIST-sensitive	IgG.primed	9.10591	PIN4	IgG	primed
ENST00000373662	XIST-sensitive	IgG.naive_ctl	8.67075	PIN4	IgG	naive_ctl
ENST00000373662	XIST-sensitive	IgG.naive_ttt	8.49104	PIN4	IgG	naive_ttt
ENST00000373669	XIST-sensitive	H2AK119Ub.primed	12.1471	PIN4	H2AK119Ub	primed
ENST00000373669	XIST-sensitive	H2AK119Ub.naive_ctl	8.86262	PIN4	H2AK119Ub	naive_ctl
ENST00000373669	XIST-sensitive	H2AK119Ub.naive_ttt	8.34996	PIN4	H2AK119Ub	naive_ttt
ENST00000373669	XIST-sensitive	H3K27ac.primed	5.44616	PIN4	H3K27ac	primed
ENST00000373669	XIST-sensitive	H3K27ac.naive_ctl	22.4913	PIN4	H3K27ac	naive_ctl
ENST00000373669	XIST-sensitive	H3K27ac.naive_ttt	28.9887	PIN4	H3K27ac	naive_ttt
ENST00000373669	XIST-sensitive	H3K27me3.primed	21.6235	PIN4	H3K27me3	primed
ENST00000373669	XIST-sensitive	H3K27me3.naive_ctl	4.77594	PIN4	H3K27me3	naive_ctl
ENST00000373669	XIST-sensitive	H3K27me3.naive_ttt	4.48132	PIN4	H3K27me3	naive_ttt
ENST00000373669	XIST-sensitive	H3K4me1.primed	4.73867	PIN4	H3K4me1	primed
ENST00000373669	XIST-sensitive	H3K4me1.naive_ctl	31.6981	PIN4	H3K4me1	naive_ctl
ENST00000373669	XIST-sensitive	H3K4me1.naive_ttt	31.43	PIN4	H3K4me1	naive_ttt
ENST00000373669	XIST-sensitive	H3K4me3.primed	71.7724	PIN4	H3K4me3	primed
ENST00000373669	XIST-sensitive	H3K4me3.naive_ctl	91.8921	PIN4	H3K4me3	naive_ctl
ENST00000373669	XIST-sensitive	H3K4me3.naive_ttt	101.496	PIN4	H3K4me3	naive_ttt
ENST00000373669	XIST-sensitive	H3K9me3.primed	11.822	PIN4	H3K9me3	primed
ENST00000373669	XIST-sensitive	H3K9me3.naive_ctl	6.55125	PIN4	H3K9me3	naive_ctl
ENST00000373669	XIST-sensitive	H3K9me3.naive_ttt	5.77172	PIN4	H3K9me3	naive_ttt
ENST00000373669	XIST-sensitive	IgG.primed	9.23393	PIN4	IgG	primed
ENST00000373669	XIST-sensitive	IgG.naive_ctl	8.76446	PIN4	IgG	naive_ctl
ENST00000373669	XIST-sensitive	IgG.naive_ttt	8.47685	PIN4	IgG	naive_ttt
ENST00000373775	XIST-sensitive	H2AK119Ub.primed	2.12542	TAF1	H2AK119Ub	primed
ENST00000373775	XIST-sensitive	H2AK119Ub.naive_ctl	6.47796	TAF1	H2AK119Ub	naive_ctl
ENST00000373775	XIST-sensitive	H2AK119Ub.naive_ttt	6.14555	TAF1	H2AK119Ub	naive_ttt
ENST00000373775	XIST-sensitive	H3K27ac.primed	3.57477	TAF1	H3K27ac	primed
ENST00000373775	XIST-sensitive	H3K27ac.naive_ctl	8.08207	TAF1	H3K27ac	naive_ctl
ENST00000373775	XIST-sensitive	H3K27ac.naive_ttt	11.1707	TAF1	H3K27ac	naive_ttt
ENST00000373775	XIST-sensitive	H3K27me3.primed	3.04424	TAF1	H3K27me3	primed
ENST00000373775	XIST-sensitive	H3K27me3.naive_ctl	4.65741	TAF1	H3K27me3	naive_ctl
ENST00000373775	XIST-sensitive	H3K27me3.naive_ttt	4.5531	TAF1	H3K27me3	naive_ttt
ENST00000373775	XIST-sensitive	H3K4me1.primed	0.897779	TAF1	H3K4me1	primed
ENST00000373775	XIST-sensitive	H3K4me1.naive_ctl	2.92061	TAF1	H3K4me1	naive_ctl
ENST00000373775	XIST-sensitive	H3K4me1.naive_ttt	3.17652	TAF1	H3K4me1	naive_ttt
ENST00000373775	XIST-sensitive	H3K4me3.primed	1.82688	TAF1	H3K4me3	primed
ENST00000373775	XIST-sensitive	H3K4me3.naive_ctl	4.64294	TAF1	H3K4me3	naive_ctl
ENST00000373775	XIST-sensitive	H3K4me3.naive_ttt	5.66302	TAF1	H3K4me3	naive_ttt
ENST00000373775	XIST-sensitive	H3K9me3.primed	18.6559	TAF1	H3K9me3	primed
ENST00000373775	XIST-sensitive	H3K9me3.naive_ctl	4.5344	TAF1	H3K9me3	naive_ctl
ENST00000373775	XIST-sensitive	H3K9me3.naive_ttt	5.82683	TAF1	H3K9me3	naive_ttt
ENST00000373775	XIST-sensitive	IgG.primed	7.47318	TAF1	IgG	primed
ENST00000373775	XIST-sensitive	IgG.naive_ctl	10.5587	TAF1	IgG	naive_ctl
ENST00000373775	XIST-sensitive	IgG.naive_ttt	8.99137	TAF1	IgG	naive_ttt
ENST00000373790	XIST-sensitive	H2AK119Ub.primed	10.4401	TAF1	H2AK119Ub	primed
ENST00000373790	XIST-sensitive	H2AK119Ub.naive_ctl	8.65164	TAF1	H2AK119Ub	naive_ctl
ENST00000373790	XIST-sensitive	H2AK119Ub.naive_ttt	7.36794	TAF1	H2AK119Ub	naive_ttt
ENST00000373790	XIST-sensitive	H3K27ac.primed	5.83961	TAF1	H3K27ac	primed
ENST00000373790	XIST-sensitive	H3K27ac.naive_ctl	19.8542	TAF1	H3K27ac	naive_ctl
ENST00000373790	XIST-sensitive	H3K27ac.naive_ttt	25.6863	TAF1	H3K27ac	naive_ttt
ENST00000373790	XIST-sensitive	H3K27me3.primed	3.0439	TAF1	H3K27me3	primed
ENST00000373790	XIST-sensitive	H3K27me3.naive_ctl	5.3137	TAF1	H3K27me3	naive_ctl
ENST00000373790	XIST-sensitive	H3K27me3.naive_ttt	4.32444	TAF1	H3K27me3	naive_ttt
ENST00000373790	XIST-sensitive	H3K4me1.primed	2.80431	TAF1	H3K4me1	primed
ENST00000373790	XIST-sensitive	H3K4me1.naive_ctl	28.1217	TAF1	H3K4me1	naive_ctl
ENST00000373790	XIST-sensitive	H3K4me1.naive_ttt	35.2643	TAF1	H3K4me1	naive_ttt
ENST00000373790	XIST-sensitive	H3K4me3.primed	88.6698	TAF1	H3K4me3	primed
ENST00000373790	XIST-sensitive	H3K4me3.naive_ctl	85.5407	TAF1	H3K4me3	naive_ctl
ENST00000373790	XIST-sensitive	H3K4me3.naive_ttt	96.587	TAF1	H3K4me3	naive_ttt
ENST00000373790	XIST-sensitive	H3K9me3.primed	15.3945	TAF1	H3K9me3	primed
ENST00000373790	XIST-sensitive	H3K9me3.naive_ctl	5.36975	TAF1	H3K9me3	naive_ctl
ENST00000373790	XIST-sensitive	H3K9me3.naive_ttt	4.77556	TAF1	H3K9me3	naive_ttt
ENST00000373790	XIST-sensitive	IgG.primed	8.30481	TAF1	IgG	primed
ENST00000373790	XIST-sensitive	IgG.naive_ctl	8.35591	TAF1	IgG	naive_ctl
ENST00000373790	XIST-sensitive	IgG.naive_ttt	7.96967	TAF1	IgG	naive_ttt
ENST00000374355	XIST-sensitive	H2AK119Ub.primed	19.3681	DLG3	H2AK119Ub	primed
ENST00000374355	XIST-sensitive	H2AK119Ub.naive_ctl	17.0414	DLG3	H2AK119Ub	naive_ctl
ENST00000374355	XIST-sensitive	H2AK119Ub.naive_ttt	17.0331	DLG3	H2AK119Ub	naive_ttt
ENST00000374355	XIST-sensitive	H3K27ac.primed	5.61808	DLG3	H3K27ac	primed
ENST00000374355	XIST-sensitive	H3K27ac.naive_ctl	17.5844	DLG3	H3K27ac	naive_ctl
ENST00000374355	XIST-sensitive	H3K27ac.naive_ttt	22.9932	DLG3	H3K27ac	naive_ttt
ENST00000374355	XIST-sensitive	H3K27me3.primed	5.64152	DLG3	H3K27me3	primed
ENST00000374355	XIST-sensitive	H3K27me3.naive_ctl	7.34642	DLG3	H3K27me3	naive_ctl
ENST00000374355	XIST-sensitive	H3K27me3.naive_ttt	7.93552	DLG3	H3K27me3	naive_ttt
ENST00000374355	XIST-sensitive	H3K4me1.primed	17.8389	DLG3	H3K4me1	primed
ENST00000374355	XIST-sensitive	H3K4me1.naive_ctl	27.0617	DLG3	H3K4me1	naive_ctl
ENST00000374355	XIST-sensitive	H3K4me1.naive_ttt	29.3387	DLG3	H3K4me1	naive_ttt
ENST00000374355	XIST-sensitive	H3K4me3.primed	125.261	DLG3	H3K4me3	primed
ENST00000374355	XIST-sensitive	H3K4me3.naive_ctl	134.686	DLG3	H3K4me3	naive_ctl
ENST00000374355	XIST-sensitive	H3K4me3.naive_ttt	153.619	DLG3	H3K4me3	naive_ttt
ENST00000374355	XIST-sensitive	H3K9me3.primed	17.4683	DLG3	H3K9me3	primed
ENST00000374355	XIST-sensitive	H3K9me3.naive_ctl	5.27457	DLG3	H3K9me3	naive_ctl
ENST00000374355	XIST-sensitive	H3K9me3.naive_ttt	5.32415	DLG3	H3K9me3	naive_ttt
ENST00000374355	XIST-sensitive	IgG.primed	9.39521	DLG3	IgG	primed
ENST00000374355	XIST-sensitive	IgG.naive_ctl	9.32043	DLG3	IgG	naive_ctl
ENST00000374355	XIST-sensitive	IgG.naive_ttt	7.79704	DLG3	IgG	naive_ttt
ENST00000374360	XIST-sensitive	H2AK119Ub.primed	13.3143	DLG3	H2AK119Ub	primed
ENST00000374360	XIST-sensitive	H2AK119Ub.naive_ctl	19.3099	DLG3	H2AK119Ub	naive_ctl
ENST00000374360	XIST-sensitive	H2AK119Ub.naive_ttt	17.8353	DLG3	H2AK119Ub	naive_ttt
ENST00000374360	XIST-sensitive	H3K27ac.primed	1.64525	DLG3	H3K27ac	primed
ENST00000374360	XIST-sensitive	H3K27ac.naive_ctl	5.76745	DLG3	H3K27ac	naive_ctl
ENST00000374360	XIST-sensitive	H3K27ac.naive_ttt	6.33626	DLG3	H3K27ac	naive_ttt
ENST00000374360	XIST-sensitive	H3K27me3.primed	5.87578	DLG3	H3K27me3	primed
ENST00000374360	XIST-sensitive	H3K27me3.naive_ctl	23.3627	DLG3	H3K27me3	naive_ctl
ENST00000374360	XIST-sensitive	H3K27me3.naive_ttt	20.5489	DLG3	H3K27me3	naive_ttt
ENST00000374360	XIST-sensitive	H3K4me1.primed	5.07597	DLG3	H3K4me1	primed
ENST00000374360	XIST-sensitive	H3K4me1.naive_ctl	4.0242	DLG3	H3K4me1	naive_ctl
ENST00000374360	XIST-sensitive	H3K4me1.naive_ttt	5.79205	DLG3	H3K4me1	naive_ttt
ENST00000374360	XIST-sensitive	H3K4me3.primed	9.48513	DLG3	H3K4me3	primed
ENST00000374360	XIST-sensitive	H3K4me3.naive_ctl	5.48765	DLG3	H3K4me3	naive_ctl
ENST00000374360	XIST-sensitive	H3K4me3.naive_ttt	4.8894	DLG3	H3K4me3	naive_ttt
ENST00000374360	XIST-sensitive	H3K9me3.primed	16.1711	DLG3	H3K9me3	primed
ENST00000374360	XIST-sensitive	H3K9me3.naive_ctl	5.88554	DLG3	H3K9me3	naive_ctl
ENST00000374360	XIST-sensitive	H3K9me3.naive_ttt	5.10694	DLG3	H3K9me3	naive_ttt
ENST00000374360	XIST-sensitive	IgG.primed	5.67803	DLG3	IgG	primed
ENST00000374360	XIST-sensitive	IgG.naive_ctl	9.81395	DLG3	IgG	naive_ctl
ENST00000374360	XIST-sensitive	IgG.naive_ttt	8.12653	DLG3	IgG	naive_ttt
ENST00000374719	XIST-sensitive	H2AK119Ub.primed	7.15304	EDA2R	H2AK119Ub	primed
ENST00000374719	XIST-sensitive	H2AK119Ub.naive_ctl	12.747	EDA2R	H2AK119Ub	naive_ctl
ENST00000374719	XIST-sensitive	H2AK119Ub.naive_ttt	10.0309	EDA2R	H2AK119Ub	naive_ttt
ENST00000374719	XIST-sensitive	H3K27ac.primed	6.17649	EDA2R	H3K27ac	primed
ENST00000374719	XIST-sensitive	H3K27ac.naive_ctl	12.4054	EDA2R	H3K27ac	naive_ctl
ENST00000374719	XIST-sensitive	H3K27ac.naive_ttt	11.9958	EDA2R	H3K27ac	naive_ttt
ENST00000374719	XIST-sensitive	H3K27me3.primed	2.25429	EDA2R	H3K27me3	primed
ENST00000374719	XIST-sensitive	H3K27me3.naive_ctl	8.83786	EDA2R	H3K27me3	naive_ctl
ENST00000374719	XIST-sensitive	H3K27me3.naive_ttt	6.60803	EDA2R	H3K27me3	naive_ttt
ENST00000374719	XIST-sensitive	H3K4me1.primed	13.7636	EDA2R	H3K4me1	primed
ENST00000374719	XIST-sensitive	H3K4me1.naive_ctl	20.813	EDA2R	H3K4me1	naive_ctl
ENST00000374719	XIST-sensitive	H3K4me1.naive_ttt	18.9191	EDA2R	H3K4me1	naive_ttt
ENST00000374719	XIST-sensitive	H3K4me3.primed	29.8979	EDA2R	H3K4me3	primed
ENST00000374719	XIST-sensitive	H3K4me3.naive_ctl	47.5901	EDA2R	H3K4me3	naive_ctl
ENST00000374719	XIST-sensitive	H3K4me3.naive_ttt	53.9132	EDA2R	H3K4me3	naive_ttt
ENST00000374719	XIST-sensitive	H3K9me3.primed	21.2568	EDA2R	H3K9me3	primed
ENST00000374719	XIST-sensitive	H3K9me3.naive_ctl	5.44292	EDA2R	H3K9me3	naive_ctl
ENST00000374719	XIST-sensitive	H3K9me3.naive_ttt	5.36936	EDA2R	H3K9me3	naive_ttt
ENST00000374719	XIST-sensitive	IgG.primed	7.28866	EDA2R	IgG	primed
ENST00000374719	XIST-sensitive	IgG.naive_ctl	8.38453	EDA2R	IgG	naive_ctl
ENST00000374719	XIST-sensitive	IgG.naive_ttt	7.24403	EDA2R	IgG	naive_ttt
ENST00000374919	XIST-sensitive	H2AK119Ub.primed	17.2738	SPIN3	H2AK119Ub	primed
ENST00000374919	XIST-sensitive	H2AK119Ub.naive_ctl	13.3352	SPIN3	H2AK119Ub	naive_ctl
ENST00000374919	XIST-sensitive	H2AK119Ub.naive_ttt	8.89339	SPIN3	H2AK119Ub	naive_ttt
ENST00000374919	XIST-sensitive	H3K27ac.primed	6.76074	SPIN3	H3K27ac	primed
[truncated: 8,606 more rows]

## Sheet: Fig 5f
transcript	category	sample	norm_count	gene	condition
ENST00000194900	XIST-sensitive	atac.ctl	7.59775	DLG3	ctl
ENST00000194900	XIST-sensitive	atac.ttt	7.65312	DLG3	ttt
ENST00000217909	XIST-sensitive	atac.ctl	6.40235	SLC25A43	ctl
ENST00000217909	XIST-sensitive	atac.ttt	7.2937	SLC25A43	ttt
ENST00000217961	XIST-resistant	atac.ctl	3.46444	STS	ctl
ENST00000217961	XIST-resistant	atac.ttt	4.30431	STS	ttt
ENST00000218104	XIST-resistant	atac.ctl	16.9798	ABCD1	ctl
ENST00000218104	XIST-resistant	atac.ttt	15.4911	ABCD1	ttt
ENST00000218200	XIST-sensitive	atac.ctl	11.863	FMR1	ctl
ENST00000218200	XIST-sensitive	atac.ttt	9.14536	FMR1	ttt
ENST00000218328	XIST-resistant	atac.ctl	12.3749	HUWE1	ctl
ENST00000218328	XIST-resistant	atac.ttt	10.6201	HUWE1	ttt
ENST00000218364	XIST-sensitive	atac.ctl	8.09258	HTATSF1	ctl
ENST00000218364	XIST-sensitive	atac.ttt	7.04669	HTATSF1	ttt
ENST00000218432	XIST-sensitive	atac.ctl	9.77506	PIN4	ctl
ENST00000218432	XIST-sensitive	atac.ttt	7.95362	PIN4	ttt
ENST00000251943	XIST-sensitive	atac.ctl	10.1549	ALG13	ctl
ENST00000251943	XIST-sensitive	atac.ttt	9.92533	ALG13	ttt
ENST00000253392	XIST-sensitive	atac.ctl	3.14481	EDA2R	ctl
ENST00000253392	XIST-sensitive	atac.ttt	3.77203	EDA2R	ttt
ENST00000254029	XIST-sensitive	atac.ctl	13.4371	WDR44	ctl
ENST00000254029	XIST-sensitive	atac.ttt	12.2241	WDR44	ttt
ENST00000262854	XIST-resistant	atac.ctl	12.3747	HUWE1	ctl
ENST00000262854	XIST-resistant	atac.ttt	10.6193	HUWE1	ttt
ENST00000276072	XIST-sensitive	atac.ctl	9.86863	TAF1	ctl
ENST00000276072	XIST-sensitive	atac.ttt	8.76916	TAF1	ttt
ENST00000276201	XIST-sensitive	atac.ctl	8.57238	XIST-sensitiveF3B	ctl
ENST00000276201	XIST-sensitive	atac.ttt	8.37474	XIST-sensitiveF3B	ttt
ENST00000288447	XIST-sensitive	atac.ctl	3.98502	DMD	ctl
ENST00000288447	XIST-sensitive	atac.ttt	4.23508	DMD	ttt
ENST00000304543	XIST-resistant	atac.ctl	8.62373	ZFX	ctl
ENST00000304543	XIST-resistant	atac.ttt	8.06977	ZFX	ttt
ENST00000312196	XIST-sensitive	atac.ctl	12.2901	MSL3	ctl
ENST00000312196	XIST-sensitive	atac.ttt	10.8457	MSL3	ttt
ENST00000316084	XIST-resistant	atac.ctl	8.09663	RPS4X	ctl
ENST00000316084	XIST-resistant	atac.ttt	8.14128	RPS4X	ttt
ENST00000322213	XIST-resistant	atac.ctl	11.834	SMC1A	ctl
ENST00000322213	XIST-resistant	atac.ttt	10.2884	SMC1A	ttt
ENST00000324138	XIST-sensitive	atac.ctl	13.2141	FANCB	ctl
ENST00000324138	XIST-sensitive	atac.ttt	13.5489	FANCB	ttt
ENST00000326624	XIST-sensitive	atac.ctl	7.90675	ZBTB33	ctl
ENST00000326624	XIST-sensitive	atac.ttt	7.34424	ZBTB33	ttt
ENST00000327877	XIST-sensitive	atac.ctl	7.01626	CXorf38	ctl
ENST00000327877	XIST-sensitive	atac.ttt	7.43144	CXorf38	ttt
ENST00000328046	XIST-sensitive	atac.ctl	7.65096	KLHL15	ctl
ENST00000328046	XIST-sensitive	atac.ttt	8.60364	KLHL15	ttt
ENST00000328235	XIST-resistant	atac.ctl	7.83759	FAM120C	ctl
ENST00000328235	XIST-resistant	atac.ttt	7.66926	FAM120C	ttt
ENST00000330374	XIST-sensitive	atac.ctl	7.05893	VMA21	ctl
ENST00000330374	XIST-sensitive	atac.ttt	6.81183	VMA21	ttt
ENST00000333119	XIST-sensitive	atac.ctl	10.3219	UXT	ctl
ENST00000333119	XIST-sensitive	atac.ttt	8.41624	UXT	ttt
ENST00000333590	XIST-resistant	atac.ctl	10.4795	PIGA	ctl
ENST00000333590	XIST-resistant	atac.ttt	9.76869	PIGA	ttt
ENST00000334463	XIST-sensitive	atac.ctl	9.50098	ERCC6L	ctl
ENST00000334463	XIST-sensitive	atac.ttt	9.63024	ERCC6L	ttt
ENST00000334557	XIST-sensitive	atac.ctl	11.8757	FMR1	ctl
ENST00000334557	XIST-sensitive	atac.ttt	9.17972	FMR1	ttt
ENST00000335890	XIST-sensitive	atac.ctl	10.332	UXT	ctl
ENST00000335890	XIST-sensitive	atac.ttt	8.41215	UXT	ttt
ENST00000336949	XIST-sensitive	atac.ctl	17.9751	MID1IP1	ctl
ENST00000336949	XIST-sensitive	atac.ttt	14.8017	MID1IP1	ttt
ENST00000337339	XIST-sensitive	atac.ctl	12.2975	MSL3	ctl
ENST00000337339	XIST-sensitive	atac.ttt	10.827	MSL3	ttt
ENST00000338565	XIST-resistant	atac.ctl	4.13804	ZFX	ctl
ENST00000338565	XIST-resistant	atac.ttt	4.09492	ZFX	ttt
ENST00000340438	XIST-sensitive	atac.ctl	4.16366	GSPT2	ctl
ENST00000340438	XIST-sensitive	atac.ttt	4.64132	GSPT2	ttt
ENST00000342160	XIST-resistant	atac.ctl	12.8845	HUWE1	ctl
ENST00000342160	XIST-resistant	atac.ttt	10.9751	HUWE1	ttt
ENST00000342274	XIST-sensitive	atac.ctl	9.42936	BCOR	ctl
ENST00000342274	XIST-sensitive	atac.ttt	8.89161	BCOR	ttt
ENST00000343523	XIST-sensitive	atac.ctl	3.63102	DMD	ctl
ENST00000343523	XIST-sensitive	atac.ttt	3.5788	DMD	ttt
ENST00000345865	XIST-sensitive	atac.ctl	8.57238	XIST-sensitiveF3B	ctl
ENST00000345865	XIST-sensitive	atac.ttt	8.37474	XIST-sensitiveF3B	ttt
ENST00000354480	XIST-resistant	atac.ctl	11.3525	RBM3	ctl
ENST00000354480	XIST-resistant	atac.ttt	9.63768	RBM3	ttt
ENST00000355808	XIST-resistant	atac.ctl	8.46022	PDHA1	ctl
ENST00000355808	XIST-resistant	atac.ttt	7.66266	PDHA1	ttt
ENST00000357033	XIST-sensitive	atac.ctl	3.22802	DMD	ctl
ENST00000357033	XIST-sensitive	atac.ttt	4.15015	DMD	ttt
ENST00000357166	XIST-sensitive	atac.ctl	9.44902	ZDHHC9	ctl
ENST00000357166	XIST-sensitive	atac.ttt	8.4587	ZDHHC9	ttt
ENST00000357749	XIST-sensitive	atac.ctl	7.68853	CHM	ctl
ENST00000357749	XIST-sensitive	atac.ttt	7.1045	CHM	ttt
ENST00000358062	XIST-sensitive	atac.ctl	2.75209	DMD	ctl
ENST00000358062	XIST-sensitive	atac.ttt	3.2479	DMD	ttt
ENST00000359836	XIST-sensitive	atac.ctl	3.42273	DMD	ctl
ENST00000359836	XIST-sensitive	atac.ttt	3.9153	DMD	ttt
ENST00000361420	XIST-sensitive	atac.ctl	6.5443	IGSF1	ctl
ENST00000361420	XIST-sensitive	atac.ttt	7.08326	IGSF1	ttt
ENST00000361471	XIST-sensitive	atac.ctl	6.1186	DMD	ctl
ENST00000361471	XIST-sensitive	atac.ttt	7.05078	DMD	ttt
ENST00000361575	XIST-sensitive	atac.ctl	9.82359	RPL39	ctl
ENST00000361575	XIST-sensitive	atac.ttt	9.30292	RPL39	ttt
ENST00000361672	XIST-sensitive	atac.ctl	12.2901	MSL3	ctl
ENST00000361672	XIST-sensitive	atac.ttt	10.8457	MSL3	ttt
ENST00000370129	XIST-resistant	atac.ctl	17.1963	ABCD1	ctl
ENST00000370129	XIST-resistant	atac.ttt	15.3049	ABCD1	ttt
ENST00000370274	XIST-sensitive	atac.ctl	10.9903	NSDHL	ctl
ENST00000370274	XIST-sensitive	atac.ttt	10.8137	NSDHL	ttt
ENST00000370361	XIST-sensitive	atac.ctl	7.46817	VMA21	ctl
ENST00000370361	XIST-sensitive	atac.ttt	7.11234	VMA21	ttt
ENST00000370387	XIST-sensitive	atac.ctl	4.43919	MTMR1	ctl
ENST00000370387	XIST-sensitive	atac.ttt	5.0609	MTMR1	ttt
ENST00000370390	XIST-sensitive	atac.ctl	7.73602	MTMR1	ctl
ENST00000370390	XIST-sensitive	atac.ttt	6.69944	MTMR1	ttt
ENST00000370470	XIST-sensitive	atac.ctl	11.9	FMR1	ctl
ENST00000370470	XIST-sensitive	atac.ttt	9.26503	FMR1	ttt
ENST00000370471	XIST-sensitive	atac.ctl	11.863	FMR1	ctl
ENST00000370471	XIST-sensitive	atac.ttt	9.14536	FMR1	ttt
ENST00000370475	XIST-sensitive	atac.ctl	11.8757	FMR1	ctl
ENST00000370475	XIST-sensitive	atac.ttt	9.17972	FMR1	ttt
ENST00000370477	XIST-sensitive	atac.ctl	11.8642	FMR1	ctl
ENST00000370477	XIST-sensitive	atac.ttt	9.14645	FMR1	ttt
ENST00000370752	XIST-sensitive	atac.ctl	9.67875	INTS6L	ctl
ENST00000370752	XIST-sensitive	atac.ttt	9.80591	INTS6L	ttt
ENST00000370764	XIST-resistant	atac.ctl	4.22831	ZNF75D	ctl
ENST00000370764	XIST-resistant	atac.ttt	3.86559	ZNF75D	ttt
ENST00000370766	XIST-resistant	atac.ctl	13.7079	ZNF75D	ctl
ENST00000370766	XIST-resistant	atac.ttt	11.5797	ZNF75D	ttt
ENST00000370775	XIST-sensitive	atac.ctl	7.44757	RTL8A	ctl
ENST00000370775	XIST-sensitive	atac.ttt	7.98582	RTL8A	ttt
ENST00000370900	XIST-sensitive	atac.ctl	6.59809	IGSF1	ctl
ENST00000370900	XIST-sensitive	atac.ttt	7.03375	IGSF1	ttt
ENST00000370901	XIST-sensitive	atac.ctl	6.5392	IGSF1	ctl
ENST00000370901	XIST-sensitive	atac.ttt	7.09127	IGSF1	ttt
ENST00000370903	XIST-sensitive	atac.ctl	6.53145	IGSF1	ctl
ENST00000370903	XIST-sensitive	atac.ttt	7.09021	IGSF1	ttt
ENST00000370904	XIST-sensitive	atac.ctl	5.5537	IGSF1	ctl
ENST00000370904	XIST-sensitive	atac.ttt	6.05264	IGSF1	ttt
ENST00000370910	XIST-sensitive	atac.ctl	6.53935	IGSF1	ctl
ENST00000370910	XIST-sensitive	atac.ttt	7.09213	IGSF1	ttt
ENST00000370978	XIST-sensitive	atac.ctl	6.40494	ZNF280C	ctl
ENST00000370978	XIST-sensitive	atac.ttt	6.59475	ZNF280C	ttt
ENST00000371064	XIST-sensitive	atac.ctl	9.37893	ZDHHC9	ctl
ENST00000371064	XIST-sensitive	atac.ttt	8.48611	ZDHHC9	ttt
ENST00000371410	XIST-sensitive	atac.ctl	8.2111	NKAP	ctl
ENST00000371410	XIST-sensitive	atac.ttt	7.38208	NKAP	ttt
ENST00000371822	XIST-sensitive	atac.ctl	13.439	WDR44	ctl
ENST00000371822	XIST-sensitive	atac.ttt	12.2153	WDR44	ttt
ENST00000371825	XIST-sensitive	atac.ctl	13.432	WDR44	ctl
ENST00000371825	XIST-sensitive	atac.ttt	12.219	WDR44	ttt
ENST00000371848	XIST-sensitive	atac.ctl	3.93603	WDR44	ctl
ENST00000371848	XIST-sensitive	atac.ttt	4.24211	WDR44	ttt
ENST00000371979	XIST-sensitive	atac.ctl	10.1415	ALG13	ctl
ENST00000371979	XIST-sensitive	atac.ttt	9.93157	ALG13	ttt
ENST00000372629	XIST-sensitive	atac.ctl	3.19043	TCEAL4	ctl
ENST00000372629	XIST-sensitive	atac.ttt	3.98619	TCEAL4	ttt
ENST00000373020	XIST-sensitive	atac.ctl	7.69779	TSPAN6	ctl
ENST00000373020	XIST-sensitive	atac.ttt	7.19276	TSPAN6	ttt
ENST00000373212	XIST-sensitive	atac.ctl	5.81559	SH3BGRL	ctl
ENST00000373212	XIST-sensitive	atac.ttt	5.99114	SH3BGRL	ttt
ENST00000373554	XIST-sensitive	atac.ctl	8.99759	HDAC8	ctl
ENST00000373554	XIST-sensitive	atac.ttt	9.50298	HDAC8	ttt
ENST00000373556	XIST-sensitive	atac.ctl	9.00585	HDAC8	ctl
ENST00000373556	XIST-sensitive	atac.ttt	9.51917	HDAC8	ttt
ENST00000373559	XIST-sensitive	atac.ctl	9.00622	HDAC8	ctl
ENST00000373559	XIST-sensitive	atac.ttt	9.51967	HDAC8	ttt
ENST00000373560	XIST-sensitive	atac.ctl	9.00213	HDAC8	ctl
ENST00000373560	XIST-sensitive	atac.ttt	9.51371	HDAC8	ttt
ENST00000373568	XIST-sensitive	atac.ctl	8.95523	HDAC8	ctl
ENST00000373568	XIST-sensitive	atac.ttt	9.37558	HDAC8	ttt
ENST00000373571	XIST-sensitive	atac.ctl	8.99881	HDAC8	ctl
ENST00000373571	XIST-sensitive	atac.ttt	9.50668	HDAC8	ttt
ENST00000373573	XIST-sensitive	atac.ctl	8.95871	HDAC8	ctl
ENST00000373573	XIST-sensitive	atac.ttt	9.35352	HDAC8	ttt
ENST00000373583	XIST-sensitive	atac.ctl	8.99972	HDAC8	ctl
ENST00000373583	XIST-sensitive	atac.ttt	9.5089	HDAC8	ttt
ENST00000373589	XIST-sensitive	atac.ctl	8.95871	HDAC8	ctl
ENST00000373589	XIST-sensitive	atac.ttt	9.35352	HDAC8	ttt
ENST00000373626	XIST-resistant	atac.ctl	8.0993	RPS4X	ctl
ENST00000373626	XIST-resistant	atac.ttt	8.14822	RPS4X	ttt
ENST00000373657	XIST-sensitive	atac.ctl	9.50717	ERCC6L	ctl
ENST00000373657	XIST-sensitive	atac.ttt	9.62227	ERCC6L	ttt
ENST00000373662	XIST-sensitive	atac.ctl	9.68904	PIN4	ctl
ENST00000373662	XIST-sensitive	atac.ttt	7.91383	PIN4	ttt
ENST00000373669	XIST-sensitive	atac.ctl	9.7754	PIN4	ctl
ENST00000373669	XIST-sensitive	atac.ttt	7.95413	PIN4	ttt
ENST00000373775	XIST-sensitive	atac.ctl	4.41941	TAF1	ctl
ENST00000373775	XIST-sensitive	atac.ttt	3.86293	TAF1	ttt
ENST00000373790	XIST-sensitive	atac.ctl	9.85808	TAF1	ctl
ENST00000373790	XIST-sensitive	atac.ttt	8.75393	TAF1	ttt
ENST00000374355	XIST-sensitive	atac.ctl	14.4585	DLG3	ctl
ENST00000374355	XIST-sensitive	atac.ttt	13.463	DLG3	ttt
ENST00000374360	XIST-sensitive	atac.ctl	7.64392	DLG3	ctl
ENST00000374360	XIST-sensitive	atac.ttt	7.72041	DLG3	ttt
ENST00000374719	XIST-sensitive	atac.ctl	8.23446	EDA2R	ctl
ENST00000374719	XIST-sensitive	atac.ttt	7.62989	EDA2R	ttt
ENST00000374919	XIST-sensitive	atac.ctl	5.7766	SPIN3	ctl
ENST00000374919	XIST-sensitive	atac.ttt	5.32038	SPIN3	ttt
ENST00000374922	XIST-sensitive	atac.ctl	3.50036	NBDY	ctl
ENST00000374922	XIST-sensitive	atac.ttt	4.82347	NBDY	ttt
ENST00000375180	XIST-resistant	atac.ctl	7.83759	FAM120C	ctl
ENST00000375180	XIST-resistant	atac.ttt	7.66926	FAM120C	ttt
ENST00000375340	XIST-resistant	atac.ctl	11.834	SMC1A	ctl
ENST00000375340	XIST-resistant	atac.ttt	10.2884	SMC1A	ttt
ENST00000376423	XIST-sensitive	atac.ctl	7.16117	GRIPAP1	ctl
ENST00000376423	XIST-sensitive	atac.ttt	6.99182	GRIPAP1	ttt
ENST00000376755	XIST-resistant	atac.ctl	11.5193	RBM3	ctl
ENST00000376755	XIST-resistant	atac.ttt	9.6785	RBM3	ttt
ENST00000376759	XIST-resistant	atac.ctl	11.399	RBM3	ctl
ENST00000376759	XIST-resistant	atac.ttt	9.45559	RBM3	ttt
ENST00000376964	XIST-sensitive	atac.ctl	10.3237	UXT	ctl
ENST00000376964	XIST-sensitive	atac.ttt	8.41444	UXT	ttt
ENST00000378421	XIST-sensitive	atac.ctl	7.02421	CXorf38	ctl
ENST00000378421	XIST-sensitive	atac.ttt	7.45061	CXorf38	ttt
ENST00000378426	XIST-sensitive	atac.ctl	7.01309	CXorf38	ctl
ENST00000378426	XIST-sensitive	atac.ttt	7.42659	CXorf38	ttt
ENST00000378444	XIST-sensitive	atac.ctl	13.8881	BCOR	ctl
ENST00000378444	XIST-sensitive	atac.ttt	13.6894	BCOR	ttt
ENST00000378455	XIST-sensitive	atac.ctl	9.42936	BCOR	ctl
ENST00000378455	XIST-sensitive	atac.ttt	8.89161	BCOR	ttt
ENST00000378463	XIST-sensitive	atac.ctl	5.50366	BCOR	ctl
ENST00000378463	XIST-sensitive	atac.ttt	4.9583	BCOR	ttt
ENST00000378474	XIST-sensitive	atac.ctl	17.2331	MID1IP1	ctl
ENST00000378474	XIST-sensitive	atac.ttt	14.3788	MID1IP1	ttt
ENST00000378677	XIST-sensitive	atac.ctl	3.93819	DMD	ctl
ENST00000378677	XIST-sensitive	atac.ttt	4.35857	DMD	ttt
ENST00000378680	XIST-sensitive	atac.ctl	6.12304	DMD	ctl
ENST00000378680	XIST-sensitive	atac.ttt	7.02152	DMD	ttt
ENST00000378702	XIST-sensitive	atac.ctl	6.10308	DMD	ctl
ENST00000378702	XIST-sensitive	atac.ttt	7.07755	DMD	ttt
ENST00000378705	XIST-sensitive	atac.ctl	4.06917	DMD	ctl
ENST00000378705	XIST-sensitive	atac.ttt	3.56207	DMD	ttt
ENST00000378707	XIST-sensitive	atac.ctl	3.42273	DMD	ctl
ENST00000378707	XIST-sensitive	atac.ttt	3.9153	DMD	ttt
ENST00000378723	XIST-sensitive	atac.ctl	6.12282	DMD	ctl
ENST00000378723	XIST-sensitive	atac.ttt	7.01921	DMD	ttt
ENST00000379059	XIST-sensitive	atac.ctl	10.1344	POLA1	ctl
ENST00000379059	XIST-sensitive	atac.ttt	10.3706	POLA1	ttt
ENST00000379068	XIST-sensitive	atac.ctl	10.1325	POLA1	ctl
ENST00000379068	XIST-sensitive	atac.ttt	10.3538	POLA1	ttt
ENST00000379177	XIST-resistant	atac.ctl	8.60701	ZFX	ctl
ENST00000379177	XIST-resistant	atac.ttt	8.08139	ZFX	ttt
ENST00000379188	XIST-resistant	atac.ctl	8.59928	ZFX	ctl
ENST00000379188	XIST-resistant	atac.ttt	8.0898	ZFX	ttt
ENST00000379804	XIST-resistant	atac.ctl	5.09972	PDHA1	ctl
ENST00000379804	XIST-resistant	atac.ttt	4.66506	PDHA1	ttt
ENST00000379805	XIST-resistant	atac.ctl	8.46317	PDHA1	ctl
ENST00000379805	XIST-resistant	atac.ttt	7.66459	PDHA1	ttt
ENST00000379806	XIST-resistant	atac.ctl	8.45919	PDHA1	ctl
ENST00000379806	XIST-resistant	atac.ttt	7.65238	PDHA1	ttt
ENST00000379989	XIST-sensitive	atac.ctl	4.08172	CDKL5	ctl
ENST00000379989	XIST-sensitive	atac.ttt	4.5885	CDKL5	ttt
ENST00000379996	XIST-sensitive	atac.ctl	9.55135	CDKL5	ctl
ENST00000379996	XIST-sensitive	atac.ttt	8.24883	CDKL5	ttt
ENST00000380122	XIST-resistant	atac.ctl	13.2489	TXLNG	ctl
ENST00000380122	XIST-resistant	atac.ttt	11.1201	TXLNG	ttt
ENST00000380691	XIST-sensitive	atac.ctl	9.2878	MSL3	ctl
ENST00000380691	XIST-sensitive	atac.ttt	8.3508	MSL3	ttt
ENST00000380692	XIST-sensitive	atac.ctl	12.3273	MSL3	ctl
ENST00000380692	XIST-sensitive	atac.ttt	10.8839	MSL3	ttt
ENST00000380693	XIST-sensitive	atac.ctl	12.3457	MSL3	ctl
ENST00000380693	XIST-sensitive	atac.ttt	10.8859	MSL3	ttt
ENST00000391440	XIST-sensitive	atac.ctl	6.37964	RTL8B	ctl
ENST00000391440	XIST-sensitive	atac.ttt	6.39345	RTL8B	ttt
ENST00000394780	XIST-sensitive	atac.ctl	10.1518	ALG13	ctl
ENST00000394780	XIST-sensitive	atac.ttt	9.92344	ALG13	ttt
ENST00000396050	XIST-sensitive	atac.ctl	3.14272	EDA2R	ctl
ENST00000396050	XIST-sensitive	atac.ttt	3.76956	EDA2R	ttt
ENST00000397354	XIST-sensitive	atac.ctl	13.8881	BCOR	ctl
ENST00000397354	XIST-sensitive	atac.ttt	13.6894	BCOR	ttt
ENST00000398155	XIST-resistant	atac.ctl	13.2453	TXLNG	ctl
ENST00000398155	XIST-resistant	atac.ttt	11.1184	TXLNG	ttt
ENST00000398334	XIST-sensitive	atac.ctl	13.2116	FANCB	ctl
ENST00000398334	XIST-sensitive	atac.ttt	13.5498	FANCB	ttt
ENST00000398527	XIST-sensitive	atac.ctl	12.3734	MSL3	ctl
ENST00000398527	XIST-sensitive	atac.ttt	10.7327	MSL3	ttt
ENST00000399959	XIST-resistant	atac.ctl	16.9793	DDX3X	ctl
ENST00000399959	XIST-resistant	atac.ttt	15.6452	DDX3X	ttt
ENST00000406200	XIST-sensitive	atac.ctl	9.43155	BCOR	ctl
ENST00000406200	XIST-sensitive	atac.ttt	8.8959	BCOR	ttt
ENST00000406492	XIST-sensitive	atac.ctl	9.4459	ZDHHC9	ctl
ENST00000406492	XIST-sensitive	atac.ttt	8.45457	ZDHHC9	ttt
ENST00000412342	XIST-sensitive	atac.ctl	9.02522	HDAC8	ctl
ENST00000412342	XIST-sensitive	atac.ttt	9.55583	HDAC8	ttt
ENST00000412952	XIST-sensitive	atac.ctl	9.7532	BCOR	ctl
ENST00000412952	XIST-sensitive	atac.ttt	9.76346	BCOR	ttt
ENST00000413905	XIST-sensitive	atac.ctl	5.40637	BCOR	ctl
ENST00000413905	XIST-sensitive	atac.ttt	5.19599	BCOR	ttt
ENST00000415394	XIST-sensitive	atac.ctl	1.74565	DANT1	ctl
ENST00000415394	XIST-sensitive	atac.ttt	0.945221	DANT1	ttt
ENST00000415409	XIST-sensitive	atac.ctl	9.02151	HDAC8	ctl
ENST00000415409	XIST-sensitive	atac.ttt	9.55174	HDAC8	ttt
ENST00000415568	XIST-sensitive	atac.ctl	5.22981	TCEAL4	ctl
ENST00000415568	XIST-sensitive	atac.ttt	5.58982	TCEAL4	ttt
ENST00000417443	XIST-sensitive	atac.ctl	10.1304	SMIM10L2A	ctl
ENST00000417443	XIST-sensitive	atac.ttt	8.45779	SMIM10L2A	ttt
ENST00000417819	XIST-resistant	atac.ctl	8.45833	PDHA1	ctl
ENST00000417819	XIST-resistant	atac.ttt	7.65961	PDHA1	ttt
ENST00000419690	XIST-resistant	atac.ctl	8.60052	ZFX	ctl
ENST00000419690	XIST-resistant	atac.ttt	8.08723	ZFX	ttt
ENST00000420596	XIST-sensitive	atac.ctl	3.20518	DMD	ctl
ENST00000420596	XIST-sensitive	atac.ttt	4.11791	DMD	ttt
ENST00000421368	XIST-sensitive	atac.ctl	12.3759	MSL3	ctl
ENST00000421368	XIST-sensitive	atac.ttt	10.7322	MSL3	ttt
ENST00000421523	XIST-sensitive	atac.ctl	9.11955	HDAC8	ctl
ENST00000421523	XIST-sensitive	atac.ttt	9.62347	HDAC8	ttt
ENST00000422285	XIST-resistant	atac.ctl	8.45836	PDHA1	ctl
ENST00000422285	XIST-resistant	atac.ttt	7.66032	PDHA1	ttt
ENST00000423432	XIST-sensitive	atac.ctl	9.77506	PIN4	ctl
ENST00000423432	XIST-sensitive	atac.ttt	7.95362	PIN4	ttt
ENST00000423505	XIST-resistant	atac.ctl	8.45825	PDHA1	ctl
ENST00000423505	XIST-resistant	atac.ttt	7.65772	PDHA1	ttt
ENST00000423617	XIST-sensitive	atac.ctl	3.48884	NBDY	ctl
ENST00000423617	XIST-sensitive	atac.ttt	4.87051	NBDY	ttt
ENST00000423759	XIST-sensitive	atac.ctl	9.85289	TAF1	ctl
ENST00000423759	XIST-sensitive	atac.ttt	8.74591	TAF1	ttt
ENST00000425011	XIST-sensitive	atac.ctl	5.22977	TCEAL4	ctl
ENST00000425011	XIST-sensitive	atac.ttt	5.55909	TCEAL4	ttt
ENST00000425695	XIST-sensitive	atac.ctl	8.22151	HTATSF1	ctl
ENST00000425695	XIST-sensitive	atac.ttt	7.09237	HTATSF1	ttt
ENST00000426907	XIST-resistant	atac.ctl	6.51654	HUWE1	ctl
ENST00000426907	XIST-resistant	atac.ttt	6.43447	HUWE1	ttt
ENST00000427012	XIST-sensitive	atac.ctl	5.63218	BCOR	ctl
ENST00000427012	XIST-sensitive	atac.ttt	5.27463	BCOR	ttt
ENST00000428014	XIST-resistant	atac.ctl	11.6504	SMC1A	ctl
ENST00000428014	XIST-resistant	atac.ttt	10.2901	SMC1A	ttt
ENST00000428571	XIST-resistant	atac.ctl	8.57589	ZFX	ctl
ENST00000428571	XIST-resistant	atac.ttt	8.12192	ZFX	ttt
ENST00000429965	XIST-sensitive	atac.ctl	7.79856	MTMR1	ctl
ENST00000429965	XIST-sensitive	atac.ttt	6.66129	MTMR1	ttt
ENST00000430756	XIST-sensitive	atac.ctl	11.1871	DANT2	ctl
ENST00000430756	XIST-sensitive	atac.ttt	10.3076	DANT2	ttt
ENST00000432467	XIST-sensitive	atac.ctl	10.9807	NSDHL	ctl
ENST00000432467	XIST-sensitive	atac.ttt	10.8173	NSDHL	ttt
ENST00000433917	XIST-sensitive	atac.ctl	9.29412	ZDHHC9	ctl
ENST00000433917	XIST-sensitive	atac.ttt	8.24671	ZDHHC9	ttt
ENST00000434216	XIST-sensitive	atac.ctl	5.22942	TCEAL4	ctl
ENST00000434216	XIST-sensitive	atac.ttt	5.56913	TCEAL4	ttt
ENST00000434699	XIST-sensitive	atac.ctl	7.79888	MTMR1	ctl
ENST00000434699	XIST-sensitive	atac.ttt	6.6699	MTMR1	ttt
ENST00000436609	XIST-sensitive	atac.ctl	10.0806	ALG13	ctl
ENST00000436609	XIST-sensitive	atac.ttt	9.92337	ALG13	ttt
ENST00000436675	XIST-sensitive	atac.ctl	8.99658	HDAC8	ctl
ENST00000436675	XIST-sensitive	atac.ttt	9.50061	HDAC8	ttt
ENST00000436701	XIST-sensitive	atac.ctl	5.02594	MTMR1	ctl
ENST00000436701	XIST-sensitive	atac.ttt	5.71945	MTMR1	ttt
ENST00000436893	XIST-sensitive	atac.ctl	17.9587	MID1IP1-AS1	ctl
ENST00000436893	XIST-sensitive	atac.ttt	14.7751	MID1IP1-AS1	ttt
ENST00000437147	XIST-sensitive	atac.ctl	4.41941	TAF1	ctl
ENST00000437147	XIST-sensitive	atac.ttt	3.86293	TAF1	ttt
ENST00000438018	XIST-sensitive	atac.ctl	5.02594	MTMR1	ctl
ENST00000438018	XIST-sensitive	atac.ttt	5.71945	MTMR1	ttt
ENST00000439122	XIST-sensitive	atac.ctl	8.9551	HDAC8	ctl
ENST00000439122	XIST-sensitive	atac.ttt	9.37811	HDAC8	ttt
ENST00000439526	XIST-sensitive	atac.ctl	11.8757	FMR1	ctl
ENST00000439526	XIST-sensitive	atac.ttt	9.17972	FMR1	ttt
ENST00000439546	XIST-sensitive	atac.ctl	7.79652	MTMR1	ctl
ENST00000439546	XIST-sensitive	atac.ttt	6.65998	MTMR1	ttt
ENST00000439980	XIST-sensitive	atac.ctl	9.76917	PIN4	ctl
ENST00000439980	XIST-sensitive	atac.ttt	7.95697	PIN4	ttt
ENST00000440023	XIST-sensitive	atac.ctl	10.9903	NSDHL	ctl
ENST00000440023	XIST-sensitive	atac.ttt	10.8137	NSDHL	ttt
ENST00000440235	XIST-sensitive	atac.ctl	11.863	FMR1	ctl
ENST00000440235	XIST-sensitive	atac.ttt	9.14536	FMR1	ttt
ENST00000441189	XIST-resistant	atac.ctl	16.0334	DDX3X	ctl
ENST00000441189	XIST-resistant	atac.ttt	15.0655	DDX3X	ttt
ENST00000442018	XIST-sensitive	atac.ctl	5.65673	BCOR	ctl
ENST00000442018	XIST-sensitive	atac.ttt	5.26606	BCOR	ttt
ENST00000443684	XIST-resistant	atac.ctl	8.01255	ABCD1	ctl
ENST00000443684	XIST-resistant	atac.ttt	8.45982	ABCD1	ttt
ENST00000444609	XIST-sensitive	atac.ctl	8.95807	HDAC8	ctl
ENST00000444609	XIST-sensitive	atac.ttt	9.36426	HDAC8	ttt
ENST00000445312	XIST-sensitive	atac.ctl	3.64202	DMD	ctl
ENST00000445312	XIST-sensitive	atac.ttt	3.61023	DMD	ttt
ENST00000445323	XIST-sensitive	atac.ctl	7.73575	MTMR1	ctl
ENST00000445323	XIST-sensitive	atac.ttt	6.72001	MTMR1	ttt
ENST00000446576	XIST-sensitive	atac.ctl	9.76151	PIN4	ctl
ENST00000446576	XIST-sensitive	atac.ttt	7.94726	PIN4	ttt
ENST00000446750	XIST-resistant	atac.ctl	12.8845	HUWE1	ctl
ENST00000446750	XIST-resistant	atac.ttt	10.9751	HUWE1	ttt
ENST00000447523	XIST-sensitive	atac.ctl	4.35943	DMD	ctl
ENST00000447523	XIST-sensitive	atac.ttt	3.66893	DMD	ttt
ENST00000447817	XIST-sensitive	atac.ctl	6.40843	ZNF280C	ctl
ENST00000447817	XIST-sensitive	atac.ttt	6.59693	ZNF280C	ttt
ENST00000448370	XIST-sensitive	atac.ctl	3.20518	DMD	ctl
ENST00000448370	XIST-sensitive	atac.ttt	4.11791	DMD	ttt
ENST00000448450	XIST-sensitive	atac.ctl	8.24193	HTATSF1	ctl
ENST00000448450	XIST-sensitive	atac.ttt	7.09069	HTATSF1	ttt
ENST00000451436	XIST-sensitive	atac.ctl	8.18857	EDA2R	ctl
ENST00000451436	XIST-sensitive	atac.ttt	7.53455	EDA2R	ttt
ENST00000451583	XIST-sensitive	atac.ctl	3.48682	NBDY	ctl
ENST00000451583	XIST-sensitive	atac.ttt	4.87523	NBDY	ttt
ENST00000451869	XIST-sensitive	atac.ctl	1.74565	DANT1	ctl
ENST00000451869	XIST-sensitive	atac.ttt	0.945221	DANT1	ttt
ENST00000452869	XIST-sensitive	atac.ctl	13.208	FANCB	ctl
ENST00000452869	XIST-sensitive	atac.ttt	13.551	FANCB	ttt
ENST00000455986	XIST-sensitive	atac.ctl	4.19181	NKAP	ctl
ENST00000455986	XIST-sensitive	atac.ttt	4.09887	NKAP	ttt
ENST00000457138	XIST-resistant	atac.ctl	16.9793	DDX3X	ctl
ENST00000457138	XIST-resistant	atac.ttt	15.6452	DDX3X	ttt
ENST00000457894	XIST-sensitive	atac.ctl	17.2301	MID1IP1	ctl
ENST00000457894	XIST-sensitive	atac.ttt	14.3738	MID1IP1	ttt
ENST00000459722	XIST-sensitive	atac.ctl	5.23038	TCEAL4	ctl
ENST00000459722	XIST-sensitive	atac.ttt	5.58581	TCEAL4	ttt
ENST00000459724	XIST-resistant	atac.ctl	8.64141	ZFX	ctl
ENST00000459724	XIST-resistant	atac.ttt	8.05827	ZFX	ttt
ENST00000460092	XIST-sensitive	atac.ctl	4.44305	ALG13	ctl
ENST00000460092	XIST-sensitive	atac.ttt	4.04797	ALG13	ttt
ENST00000460840	XIST-sensitive	atac.ctl	10.6919	UXT	ctl
ENST00000460840	XIST-sensitive	atac.ttt	8.53491	UXT	ttt
ENST00000461157	XIST-sensitive	atac.ctl	4.56711	TAF1	ctl
ENST00000461157	XIST-sensitive	atac.ttt	4.88199	TAF1	ttt
ENST00000461646	XIST-sensitive	atac.ctl	6.2021	DLG3	ctl
ENST00000461646	XIST-sensitive	atac.ttt	6.35423	DLG3	ttt
ENST00000461669	XIST-sensitive	atac.ctl	3.78864	ALG13	ctl
ENST00000461669	XIST-sensitive	atac.ttt	3.59256	ALG13	ttt
ENST00000461764	XIST-sensitive	atac.ctl	4.64207	TAF1	ctl
ENST00000461764	XIST-sensitive	atac.ttt	5.1041	TAF1	ttt
ENST00000462588	XIST-sensitive	atac.ctl	4.64207	TAF1	ctl
ENST00000462588	XIST-sensitive	atac.ttt	5.1041	TAF1	ttt
ENST00000463120	XIST-sensitive	atac.ctl	3.82615	FMR1	ctl
ENST00000463120	XIST-sensitive	atac.ttt	3.5411	FMR1	ttt
ENST00000463163	XIST-sensitive	atac.ctl	4.42457	TAF1	ctl
ENST00000463163	XIST-sensitive	atac.ttt	3.86233	TAF1	ttt
ENST00000463173	XIST-resistant	atac.ctl	3.40828	PIGA	ctl
ENST00000463173	XIST-resistant	atac.ttt	3.92127	PIGA	ttt
ENST00000463252	XIST-sensitive	atac.ctl	7.75945	DLG3	ctl
ENST00000463252	XIST-sensitive	atac.ttt	7.73452	DLG3	ttt
ENST00000463546	XIST-sensitive	atac.ctl	5.82881	SH3BGRL	ctl
ENST00000463546	XIST-sensitive	atac.ttt	5.96475	SH3BGRL	ttt
ENST00000463609	XIST-sensitive	atac.ctl	3.22816	DMD	ctl
ENST00000463609	XIST-sensitive	atac.ttt	4.13386	DMD	ttt
ENST00000463684	XIST-resistant	atac.ctl	11.8045	SMC1A	ctl
ENST00000463684	XIST-resistant	atac.ttt	10.2986	SMC1A	ttt
ENST00000463852	XIST-resistant	atac.ctl	6.19463	HUWE1	ctl
ENST00000463852	XIST-resistant	atac.ttt	5.83763	HUWE1	ttt
ENST00000463994	XIST-sensitive	atac.ctl	4.07376	CDKL5	ctl
ENST00000463994	XIST-sensitive	atac.ttt	4.59526	CDKL5	ttt
ENST00000466140	XIST-sensitive	atac.ctl	9.54608	DLG3	ctl
ENST00000466140	XIST-sensitive	atac.ttt	8.98717	DLG3	ttt
ENST00000466764	XIST-resistant	atac.ctl	11.3885	RBM3	ctl
ENST00000466764	XIST-resistant	atac.ttt	9.43619	RBM3	ttt
ENST00000467141	XIST-sensitive	atac.ctl	4.81769	MSL3	ctl
ENST00000467141	XIST-sensitive	atac.ttt	4.29269	MSL3	ttt
ENST00000467244	XIST-sensitive	atac.ctl	6.14409	IGSF1	ctl
ENST00000467244	XIST-sensitive	atac.ttt	7.07604	IGSF1	ttt
ENST00000467309	XIST-sensitive	atac.ctl	4.60429	TAF1	ctl
ENST00000467309	XIST-sensitive	atac.ttt	4.88277	TAF1	ttt
ENST00000467744	XIST-sensitive	atac.ctl	7.78538	CHM	ctl
ENST00000467744	XIST-sensitive	atac.ttt	7.21447	CHM	ttt
ENST00000468024	XIST-sensitive	atac.ctl	5.22659	TCEAL4	ctl
ENST00000468024	XIST-sensitive	atac.ttt	5.59592	TCEAL4	ttt
ENST00000468149	XIST-sensitive	atac.ctl	12.2992	MSL3	ctl
ENST00000468149	XIST-sensitive	atac.ttt	10.8249	MSL3	ttt
ENST00000468167	XIST-sensitive	atac.ctl	4.64207	TAF1	ctl
ENST00000468167	XIST-sensitive	atac.ttt	5.1041	TAF1	ttt
ENST00000468322	XIST-resistant	atac.ctl	6.38806	HUWE1	ctl
ENST00000468322	XIST-resistant	atac.ttt	6.46428	HUWE1	ttt
ENST00000468657	XIST-sensitive	atac.ctl	10.157	ALG13	ctl
ENST00000468657	XIST-sensitive	atac.ttt	9.92704	ALG13	ttt
ENST00000468844	XIST-sensitive	atac.ctl	9.80036	RPL39	ctl
ENST00000468844	XIST-sensitive	atac.ttt	9.30721	RPL39	ttt
ENST00000469129	XIST-resistant	atac.ctl	5.46757	SMC1A	ctl
ENST00000469129	XIST-resistant	atac.ttt	5.16955	SMC1A	ttt
ENST00000469142	XIST-sensitive	atac.ctl	5.18554	DMD	ctl
ENST00000469142	XIST-sensitive	atac.ttt	5.67221	DMD	ttt
ENST00000469456	XIST-resistant	atac.ctl	4.1258	ZNF75D	ctl
ENST00000469456	XIST-resistant	atac.ttt	4.13589	ZNF75D	ttt
ENST00000469586	XIST-sensitive	atac.ctl	5.32545	TCEAL4	ctl
ENST00000469586	XIST-sensitive	atac.ttt	5.5178	TCEAL4	ttt
ENST00000469836	XIST-sensitive	atac.ctl	6.03507	IGSF1	ctl
ENST00000469836	XIST-sensitive	atac.ttt	6.17691	IGSF1	ttt
ENST00000470241	XIST-resistant	atac.ctl	5.34655	SMC1A	ctl
ENST00000470241	XIST-resistant	atac.ttt	4.58214	SMC1A	ttt
ENST00000470671	XIST-resistant	atac.ctl	8.83618	RPS4X	ctl
ENST00000470671	XIST-resistant	atac.ttt	8.71781	RPS4X	ttt
ENST00000470704	XIST-sensitive	atac.ctl	3.29406	ALG13	ctl
ENST00000470704	XIST-sensitive	atac.ttt	3.21	ALG13	ttt
ENST00000470971	XIST-sensitive	atac.ctl	10.1579	ALG13	ctl
ENST00000470971	XIST-sensitive	atac.ttt	9.93576	ALG13	ttt
ENST00000470998	XIST-sensitive	atac.ctl	3.93072	HDAC8	ctl
ENST00000470998	XIST-sensitive	atac.ttt	4.39907	HDAC8	ttt
ENST00000471676	XIST-resistant	atac.ctl	4.30009	HUWE1	ctl
ENST00000471676	XIST-resistant	atac.ttt	4.34986	HUWE1	ttt
ENST00000471779	XIST-sensitive	atac.ctl	3.2429	DMD	ctl
ENST00000471779	XIST-sensitive	atac.ttt	3.76316	DMD	ttt
ENST00000471924	XIST-sensitive	atac.ctl	10.1572	ALG13	ctl
ENST00000471924	XIST-sensitive	atac.ttt	9.95352	ALG13	ttt
ENST00000472266	XIST-sensitive	atac.ctl	3.92371	DMD	ctl
ENST00000472266	XIST-sensitive	atac.ttt	4.35808	DMD	ttt
ENST00000472484	XIST-sensitive	atac.ctl	5.22951	TCEAL4	ctl
ENST00000472484	XIST-sensitive	atac.ttt	5.5906	TCEAL4	ttt
ENST00000472567	XIST-sensitive	atac.ctl	3.86357	TAF1	ctl
ENST00000472567	XIST-sensitive	atac.ttt	4.34298	TAF1	ttt
ENST00000472681	XIST-sensitive	atac.ctl	3.81704	DMD	ctl
ENST00000472681	XIST-sensitive	atac.ttt	4.40126	DMD	ttt
ENST00000472745	XIST-sensitive	atac.ctl	5.23101	TCEAL4	ctl
ENST00000472745	XIST-sensitive	atac.ttt	5.5849	TCEAL4	ttt
ENST00000472897	XIST-resistant	atac.ctl	11.3701	RBM3	ctl
ENST00000472897	XIST-resistant	atac.ttt	9.41477	RBM3	ttt
ENST00000473380	XIST-sensitive	atac.ctl	4.9124	MSL3	ctl
ENST00000473380	XIST-sensitive	atac.ttt	4.33695	MSL3	ttt
ENST00000473389	XIST-sensitive	atac.ctl	10.1581	ALG13	ctl
ENST00000473389	XIST-sensitive	atac.ttt	9.92995	ALG13	ttt
ENST00000473581	XIST-sensitive	atac.ctl	5.09725	GRIPAP1	ctl
ENST00000473581	XIST-sensitive	atac.ttt	5.89321	GRIPAP1	ttt
ENST00000473806	XIST-sensitive	atac.ctl	11.9739	MSL3	ctl
ENST00000473806	XIST-sensitive	atac.ttt	10.7673	MSL3	ttt
ENST00000474113	XIST-sensitive	atac.ctl	3.70916	SH3BGRL	ctl
ENST00000474113	XIST-sensitive	atac.ttt	4.30962	SH3BGRL	ttt
ENST00000474121	XIST-sensitive	atac.ctl	3.02697	ALG13	ctl
ENST00000474121	XIST-sensitive	atac.ttt	3.57641	ALG13	ttt
ENST00000474231	XIST-sensitive	atac.ctl	3.42273	DMD	ctl
ENST00000474231	XIST-sensitive	atac.ttt	3.9153	DMD	ttt
ENST00000474288	XIST-resistant	atac.ctl	6.48327	HUWE1	ctl
ENST00000474288	XIST-resistant	atac.ttt	6.52152	HUWE1	ttt
ENST00000474385	XIST-resistant	atac.ctl	4.15263	ZFX	ctl
ENST00000474385	XIST-resistant	atac.ttt	4.10738	ZFX	ttt
ENST00000474512	XIST-sensitive	atac.ctl	5.21277	GRIPAP1	ctl
ENST00000474512	XIST-sensitive	atac.ttt	6.13016	GRIPAP1	ttt
ENST00000474662	XIST-resistant	atac.ctl	10.4804	PIGA	ctl
ENST00000474662	XIST-resistant	atac.ttt	9.75279	PIGA	ttt
ENST00000474917	XIST-sensitive	atac.ctl	3.91623	TAF1	ctl
ENST00000474917	XIST-sensitive	atac.ttt	4.61806	TAF1	ttt
ENST00000474971	XIST-resistant	atac.ctl	6.73613	HUWE1	ctl
ENST00000474971	XIST-resistant	atac.ttt	5.71577	HUWE1	ttt
ENST00000475038	XIST-sensitive	atac.ctl	3.30992	FMR1	ctl
ENST00000475038	XIST-sensitive	atac.ttt	3.74253	FMR1	ttt
ENST00000475732	XIST-sensitive	atac.ctl	3.06959	DMD	ctl
ENST00000475732	XIST-sensitive	atac.ttt	3.56445	DMD	ttt
ENST00000475746	XIST-resistant	atac.ctl	3.33746	PIGA	ctl
ENST00000475746	XIST-resistant	atac.ttt	3.89483	PIGA	ttt
ENST00000475785	XIST-sensitive	atac.ctl	5.82045	SPIN3	ctl
ENST00000475785	XIST-sensitive	atac.ttt	5.37749	SPIN3	ttt
ENST00000476743	XIST-sensitive	atac.ctl	12.3734	MSL3	ctl
ENST00000476743	XIST-sensitive	atac.ttt	10.7327	MSL3	ttt
ENST00000477084	XIST-resistant	atac.ctl	7.83108	FAM120C	ctl
ENST00000477084	XIST-resistant	atac.ttt	7.67019	FAM120C	ttt
ENST00000477403	XIST-sensitive	atac.ctl	9.71401	RPL39	ctl
ENST00000477403	XIST-sensitive	atac.ttt	9.66155	RPL39	ttt
ENST00000477649	XIST-sensitive	atac.ctl	7.49382	VMA21	ctl
ENST00000477649	XIST-sensitive	atac.ttt	7.13043	VMA21	ttt
ENST00000477789	XIST-sensitive	atac.ctl	4.29376	NKAP	ctl
ENST00000477789	XIST-sensitive	atac.ttt	4.11142	NKAP	ttt
ENST00000478305	XIST-sensitive	atac.ctl	3.84323	TAF1	ctl
ENST00000478305	XIST-sensitive	atac.ttt	4.25489	TAF1	ttt
ENST00000478405	XIST-sensitive	atac.ctl	5.82092	SPIN3	ctl
ENST00000478405	XIST-sensitive	atac.ttt	5.37823	SPIN3	ttt
ENST00000478462	XIST-sensitive	atac.ctl	12.3237	MSL3	ctl
ENST00000478462	XIST-sensitive	atac.ttt	10.887	MSL3	ttt
ENST00000478743	XIST-sensitive	atac.ctl	8.99881	HDAC8	ctl
ENST00000478743	XIST-sensitive	atac.ttt	9.50668	HDAC8	ttt
ENST00000478795	XIST-resistant	atac.ctl	5.42858	PDHA1	ctl
ENST00000478795	XIST-resistant	atac.ttt	4.6733	PDHA1	ttt
ENST00000478840	XIST-sensitive	atac.ctl	2.92613	XIST-sensitiveF3B	ctl
ENST00000478840	XIST-sensitive	atac.ttt	3.54375	XIST-sensitiveF3B	ttt
ENST00000478848	XIST-sensitive	atac.ctl	3.38582	FMR1	ctl
ENST00000478848	XIST-sensitive	atac.ttt	3.59202	FMR1	ttt
ENST00000478993	XIST-resistant	atac.ctl	16.9793	DDX3X	ctl
ENST00000478993	XIST-resistant	atac.ttt	15.6452	DDX3X	ttt
ENST00000479146	XIST-resistant	atac.ctl	4.86322	PDHA1	ctl
ENST00000479146	XIST-resistant	atac.ttt	4.90458	PDHA1	ttt
ENST00000480041	XIST-sensitive	atac.ctl	7.57857	GRIPAP1	ctl
ENST00000480041	XIST-sensitive	atac.ttt	7.3458	GRIPAP1	ttt
ENST00000480125	XIST-sensitive	atac.ctl	3.60328	POLA1	ctl
ENST00000480125	XIST-sensitive	atac.ttt	4.12418	POLA1	ttt
ENST00000480195	XIST-resistant	atac.ctl	8.7439	ZFX	ctl
ENST00000480195	XIST-resistant	atac.ttt	7.98522	ZFX	ttt
ENST00000480438	XIST-resistant	atac.ctl	6.54665	HUWE1	ctl
ENST00000480438	XIST-resistant	atac.ttt	5.62339	HUWE1	ttt
ENST00000480592	XIST-resistant	atac.ctl	16.0103	DDX3X	ctl
ENST00000480592	XIST-resistant	atac.ttt	15.0582	DDX3X	ttt
ENST00000480751	XIST-sensitive	atac.ctl	3.03285	DMD	ctl
ENST00000480751	XIST-sensitive	atac.ttt	4.0433	DMD	ttt
ENST00000481106	XIST-sensitive	atac.ctl	5.80185	SH3BGRL	ctl
ENST00000481106	XIST-sensitive	atac.ttt	5.98746	SH3BGRL	ttt
ENST00000481143	XIST-sensitive	atac.ctl	3.64791	DMD	ctl
ENST00000481143	XIST-sensitive	atac.ttt	3.84612	DMD	ttt
ENST00000481429	XIST-sensitive	atac.ctl	3.65125	INTS6L	ctl
ENST00000481429	XIST-sensitive	atac.ttt	3.93577	INTS6L	ttt
ENST00000481555	XIST-sensitive	atac.ctl	5.22835	TCEAL4	ctl
ENST00000481555	XIST-sensitive	atac.ttt	5.59344	TCEAL4	ttt
ENST00000481733	XIST-resistant	atac.ctl	5.12817	PDHA1	ctl
ENST00000481733	XIST-resistant	atac.ttt	4.68393	PDHA1	ttt
ENST00000481908	XIST-sensitive	atac.ctl	9.67875	INTS6L	ctl
ENST00000481908	XIST-sensitive	atac.ttt	9.80591	INTS6L	ttt
ENST00000482148	XIST-resistant	atac.ctl	10.477	PIGA	ctl
ENST00000482148	XIST-resistant	atac.ttt	9.74701	PIGA	ttt
ENST00000482374	XIST-sensitive	atac.ctl	10.1581	ALG13	ctl
ENST00000482374	XIST-sensitive	atac.ttt	9.93066	ALG13	ttt
ENST00000482407	XIST-sensitive	atac.ctl	3.29104	NKAP	ctl
ENST00000482407	XIST-sensitive	atac.ttt	3.89009	NKAP	ttt
ENST00000482544	XIST-sensitive	atac.ctl	4.30146	TAF1	ctl
ENST00000482544	XIST-sensitive	atac.ttt	4.84149	TAF1	ttt
ENST00000482742	XIST-sensitive	atac.ctl	10.0784	ALG13	ctl
ENST00000482742	XIST-sensitive	atac.ttt	9.92147	ALG13	ttt
ENST00000482871	XIST-sensitive	atac.ctl	12.1372	MSL3	ctl
ENST00000482871	XIST-sensitive	atac.ttt	10.842	MSL3	ttt
ENST00000483365	XIST-sensitive	atac.ctl	4.61506	TAF1	ctl
ENST00000483365	XIST-sensitive	atac.ttt	5.30842	TAF1	ttt
ENST00000483645	XIST-sensitive	atac.ctl	11.887	MSL3	ctl
ENST00000483645	XIST-sensitive	atac.ttt	10.6977	MSL3	ttt
ENST00000483950	XIST-sensitive	atac.ctl	7.68878	CHM	ctl
ENST00000483950	XIST-sensitive	atac.ttt	7.10464	CHM	ttt
ENST00000483985	XIST-sensitive	atac.ctl	4.19694	TAF1	ctl
ENST00000483985	XIST-sensitive	atac.ttt	5.02691	TAF1	ttt
ENST00000484058	XIST-sensitive	atac.ctl	8.23082	SLC25A43	ctl
ENST00000484058	XIST-sensitive	atac.ttt	7.93901	SLC25A43	ttt
ENST00000485087	XIST-sensitive	atac.ctl	4.64207	TAF1	ctl
ENST00000485087	XIST-sensitive	atac.ttt	5.1041	TAF1	ttt
ENST00000485153	XIST-resistant	atac.ctl	6.5634	TXLNG	ctl
ENST00000485153	XIST-resistant	atac.ttt	6.3014	TXLNG	ttt
ENST00000485213	XIST-resistant	atac.ctl	11.4006	RBM3	ctl
ENST00000485213	XIST-resistant	atac.ttt	9.46504	RBM3	ttt
ENST00000485371	XIST-sensitive	atac.ctl	3.42365	ALG13	ctl
ENST00000485371	XIST-sensitive	atac.ttt	3.15528	ALG13	ttt
ENST00000485376	XIST-sensitive	atac.ctl	7.73606	MTMR1	ctl
ENST00000485376	XIST-sensitive	atac.ttt	6.69495	MTMR1	ttt
ENST00000485641	XIST-sensitive	atac.ctl	10.335	UXT	ctl
ENST00000485641	XIST-sensitive	atac.ttt	8.41241	UXT	ttt
ENST00000486353	XIST-sensitive	atac.ctl	10.1579	ALG13	ctl
ENST00000486353	XIST-sensitive	atac.ttt	9.93246	ALG13	ttt
ENST00000486578	XIST-sensitive	atac.ctl	4.35723	ALG13	ctl
ENST00000486578	XIST-sensitive	atac.ttt	4.05588	ALG13	ttt
ENST00000486704	XIST-sensitive	atac.ctl	9.00471	HDAC8	ctl
ENST00000486704	XIST-sensitive	atac.ttt	9.51768	HDAC8	ttt
ENST00000486733	XIST-resistant	atac.ctl	8.39033	RPS4X	ctl
ENST00000486733	XIST-resistant	atac.ttt	8.42819	RPS4X	ttt
ENST00000487141	XIST-sensitive	atac.ctl	3.28106	ALG13	ctl
ENST00000487141	XIST-sensitive	atac.ttt	3.6668	ALG13	ttt
ENST00000487243	XIST-sensitive	atac.ctl	3.72481	ALG13	ctl
ENST00000487243	XIST-sensitive	atac.ttt	3.39971	ALG13	ttt
ENST00000487515	XIST-sensitive	atac.ctl	3.45709	CHM	ctl
ENST00000487515	XIST-sensitive	atac.ttt	3.42478	CHM	ttt
ENST00000488158	XIST-sensitive	atac.ctl	6.35861	SLC25A43	ctl
ENST00000488158	XIST-sensitive	atac.ttt	7.27523	SLC25A43	ttt
ENST00000488216	XIST-resistant	atac.ctl	11.3851	RBM3	ctl
ENST00000488216	XIST-resistant	atac.ttt	9.43226	RBM3	ttt
ENST00000488357	XIST-sensitive	atac.ctl	4.21282	MTMR1	ctl
ENST00000488357	XIST-sensitive	atac.ttt	4.1661	MTMR1	ttt
ENST00000488361	XIST-sensitive	atac.ctl	5.35401	GRIPAP1	ctl
ENST00000488361	XIST-sensitive	atac.ttt	5.57919	GRIPAP1	ttt
ENST00000488459	XIST-resistant	atac.ctl	6.52585	HUWE1	ctl
ENST00000488459	XIST-resistant	atac.ttt	5.81839	HUWE1	ttt
ENST00000488902	XIST-sensitive	atac.ctl	3.23099	DMD	ctl
ENST00000488902	XIST-sensitive	atac.ttt	4.15932	DMD	ttt
ENST00000489033	XIST-sensitive	atac.ctl	10.1579	ALG13	ctl
ENST00000489033	XIST-sensitive	atac.ttt	9.93905	ALG13	ttt
ENST00000489126	XIST-sensitive	atac.ctl	12.5675	FANCB	ctl
ENST00000489126	XIST-sensitive	atac.ttt	12.8234	FANCB	ttt
ENST00000489344	XIST-resistant	atac.ctl	11.399	RBM3	ctl
ENST00000489344	XIST-resistant	atac.ttt	9.45559	RBM3	ttt
ENST00000489733	XIST-sensitive	atac.ctl	13.6534	DLG3	ctl
ENST00000489733	XIST-sensitive	atac.ttt	13.2628	DLG3	ttt
ENST00000489876	XIST-resistant	atac.ctl	3.6396	HUWE1	ctl
ENST00000489876	XIST-resistant	atac.ttt	4.26729	HUWE1	ttt
ENST00000490127	XIST-resistant	atac.ctl	11.3962	RBM3	ctl
ENST00000490127	XIST-resistant	atac.ttt	9.44807	RBM3	ttt
ENST00000490316	XIST-sensitive	atac.ctl	7.73599	MTMR1	ctl
ENST00000490316	XIST-sensitive	atac.ttt	6.70192	MTMR1	ttt
ENST00000490644	XIST-sensitive	atac.ctl	5.2302	TCEAL4	ctl
ENST00000490644	XIST-sensitive	atac.ttt	5.5871	TCEAL4	ttt
ENST00000490774	XIST-sensitive	atac.ctl	3.18166	ALG13	ctl
ENST00000490774	XIST-sensitive	atac.ttt	3.24372	ALG13	ttt
ENST00000490976	XIST-sensitive	atac.ctl	6.43593	BCOR	ctl
ENST00000490976	XIST-sensitive	atac.ttt	6.37405	BCOR	ttt
ENST00000491039	XIST-sensitive	atac.ctl	4.57919	ZDHHC9	ctl
ENST00000491039	XIST-sensitive	atac.ttt	3.73298	ZDHHC9	ttt
ENST00000491236	XIST-resistant	atac.ctl	11.5289	RBM3	ctl
ENST00000491236	XIST-resistant	atac.ttt	9.6663	RBM3	ttt
ENST00000491240	XIST-resistant	atac.ctl	11.399	RBM3	ctl
ENST00000491240	XIST-resistant	atac.ttt	9.45559	RBM3	ttt
ENST00000492038	XIST-sensitive	atac.ctl	10.1581	ALG13	ctl
ENST00000492038	XIST-sensitive	atac.ttt	9.93113	ALG13	ttt
ENST00000492364	XIST-resistant	atac.ctl	8.45839	PDHA1	ctl
ENST00000492364	XIST-resistant	atac.ttt	7.66103	PDHA1	ttt
ENST00000492404	XIST-sensitive	atac.ctl	4.80718	TAF1	ctl
ENST00000492404	XIST-sensitive	atac.ttt	5.18831	TAF1	ttt
ENST00000492695	XIST-resistant	atac.ctl	9.00018	RPS4X	ctl
ENST00000492695	XIST-resistant	atac.ttt	8.80411	RPS4X	ttt
ENST00000492846	XIST-sensitive	atac.ctl	3.88649	FMR1	ctl
ENST00000492846	XIST-sensitive	atac.ttt	3.51855	FMR1	ttt
ENST00000493093	XIST-sensitive	atac.ctl	6.37382	SLC25A43	ctl
ENST00000493093	XIST-sensitive	atac.ttt	7.2922	SLC25A43	ttt
ENST00000493342	XIST-sensitive	atac.ctl	3.44586	POLA1	ctl
ENST00000493342	XIST-sensitive	atac.ttt	3.76967	POLA1	ttt
ENST00000493412	XIST-sensitive	atac.ctl	3.52798	DMD	ctl
ENST00000493412	XIST-sensitive	atac.ttt	3.09473	DMD	ttt
ENST00000493448	XIST-sensitive	atac.ctl	13.4107	WDR44	ctl
ENST00000493448	XIST-sensitive	atac.ttt	12.2165	WDR44	ttt
ENST00000493480	XIST-sensitive	atac.ctl	3.9589	MTMR1	ctl
ENST00000493480	XIST-sensitive	atac.ttt	4.65862	MTMR1	ttt
ENST00000493637	XIST-sensitive	atac.ctl	9.67998	INTS6L	ctl
ENST00000493637	XIST-sensitive	atac.ttt	9.75347	INTS6L	ttt
ENST00000493995	XIST-sensitive	atac.ctl	7.79363	MTMR1	ctl
ENST00000493995	XIST-sensitive	atac.ttt	6.65767	MTMR1	ttt
ENST00000494204	XIST-sensitive	atac.ctl	3.92965	POLA1	ctl
ENST00000494204	XIST-sensitive	atac.ttt	3.92744	POLA1	ttt
ENST00000494268	XIST-sensitive	atac.ctl	11.8278	MSL3	ctl
ENST00000494268	XIST-sensitive	atac.ttt	10.6346	MSL3	ttt
ENST00000494295	XIST-resistant	atac.ctl	13.7079	ZNF75D	ctl
ENST00000494295	XIST-resistant	atac.ttt	11.5797	ZNF75D	ttt
ENST00000494424	XIST-sensitive	atac.ctl	9.40046	TSPAN6	ctl
ENST00000494424	XIST-sensitive	atac.ttt	8.92391	TSPAN6	ttt
ENST00000494493	XIST-sensitive	atac.ctl	13.6506	DLG3	ctl
ENST00000494493	XIST-sensitive	atac.ttt	13.2631	DLG3	ttt
ENST00000494801	XIST-sensitive	atac.ctl	5.23097	TCEAL4	ctl
ENST00000494801	XIST-sensitive	atac.ttt	5.57428	TCEAL4	ttt
ENST00000494957	XIST-sensitive	atac.ctl	3.67865	INTS6L	ctl
ENST00000494957	XIST-sensitive	atac.ttt	3.91157	INTS6L	ttt
ENST00000495258	XIST-sensitive	atac.ctl	7.56381	GRIPAP1	ctl
ENST00000495258	XIST-sensitive	atac.ttt	7.34539	GRIPAP1	ttt
ENST00000495283	XIST-sensitive	atac.ctl	10.1579	ALG13	ctl
ENST00000495283	XIST-sensitive	atac.ttt	9.93246	ALG13	ttt
ENST00000495717	XIST-sensitive	atac.ctl	11.8999	FMR1	ctl
ENST00000495717	XIST-sensitive	atac.ttt	9.25123	FMR1	ttt
ENST00000496771	XIST-sensitive	atac.ctl	7.74907	TSPAN6	ctl
ENST00000496771	XIST-sensitive	atac.ttt	7.15926	TSPAN6	ttt
ENST00000496835	XIST-sensitive	atac.ctl	9.76917	PIN4	ctl
ENST00000496835	XIST-sensitive	atac.ttt	7.95697	PIN4	ttt
ENST00000496931	XIST-sensitive	atac.ctl	5.63534	DLG3	ctl
ENST00000496931	XIST-sensitive	atac.ttt	6.46606	DLG3	ttt
ENST00000497222	XIST-sensitive	atac.ctl	6.91205	TAF1	ctl
ENST00000497222	XIST-sensitive	atac.ttt	5.6881	TAF1	ttt
ENST00000497680	XIST-resistant	atac.ctl	7.76205	FAM120C	ctl
ENST00000497680	XIST-resistant	atac.ttt	7.62973	FAM120C	ttt
ENST00000497813	XIST-resistant	atac.ctl	8.70429	ZFX	ctl
ENST00000497813	XIST-resistant	atac.ttt	8.20097	ZFX	ttt
ENST00000518153	XIST-sensitive	atac.ctl	7.48792	RTL8A	ctl
ENST00000518153	XIST-sensitive	atac.ttt	8.05654	RTL8A	ttt
ENST00000520964	XIST-sensitive	atac.ctl	7.4431	RTL8A	ctl
ENST00000520964	XIST-sensitive	atac.ttt	7.97641	RTL8A	ttt
ENST00000522309	XIST-sensitive	atac.ctl	7.46082	RTL8A	ctl
ENST00000522309	XIST-sensitive	atac.ttt	8.00453	RTL8A	ttt
ENST00000535601	XIST-sensitive	atac.ctl	8.38446	HTATSF1	ctl
ENST00000535601	XIST-sensitive	atac.ttt	7.11206	HTATSF1	ttt
ENST00000539115	XIST-resistant	atac.ctl	8.57816	ZFX	ctl
ENST00000539115	XIST-resistant	atac.ttt	8.11678	ZFX	ttt
ENST00000540249	XIST-resistant	atac.ctl	8.45919	PDHA1	ctl
ENST00000540249	XIST-resistant	atac.ttt	7.65238	PDHA1	ttt
ENST00000541735	XIST-sensitive	atac.ctl	3.42273	DMD	ctl
ENST00000541735	XIST-sensitive	atac.ttt	3.9153	DMD	ttt
ENST00000542156	XIST-sensitive	atac.ctl	7.73594	MTMR1	ctl
ENST00000542156	XIST-sensitive	atac.ttt	6.71075	MTMR1	ttt
ENST00000542215	XIST-resistant	atac.ctl	15.2691	DDX3X	ctl
ENST00000542215	XIST-resistant	atac.ttt	14.5235	DDX3X	ttt
ENST00000542278	XIST-resistant	atac.ctl	10.4795	PIGA	ctl
ENST00000542278	XIST-resistant	atac.ttt	9.71862	PIGA	ttt
ENST00000542398	XIST-sensitive	atac.ctl	13.6582	DLG3	ctl
ENST00000542398	XIST-sensitive	atac.ttt	13.2616	DLG3	ttt
ENST00000545074	XIST-resistant	atac.ctl	8.45919	PDHA1	ctl
ENST00000545074	XIST-resistant	atac.ttt	7.65238	PDHA1	ttt
ENST00000557385	XIST-sensitive	atac.ctl	7.90596	ZBTB33	ctl
ENST00000557385	XIST-sensitive	atac.ttt	7.34386	ZBTB33	ttt
ENST00000593475	XIST-sensitive	atac.ctl	7.18295	GRIPAP1	ctl
ENST00000593475	XIST-sensitive	atac.ttt	7.00488	GRIPAP1	ttt
ENST00000598523	XIST-sensitive	atac.ctl	14.4482	GABRQ	ctl
ENST00000598523	XIST-sensitive	atac.ttt	14.6079	GABRQ	ttt
ENST00000610559	XIST-resistant	atac.ctl	16.9923	DDX3X	ctl
ENST00000610559	XIST-resistant	atac.ttt	15.6179	DDX3X	ttt
ENST00000610588	XIST-sensitive	atac.ctl	10.1549	ALG13	ctl
ENST00000610588	XIST-sensitive	atac.ttt	9.92533	ALG13	ttt
ENST00000611273	XIST-sensitive	atac.ctl	3.88062	FMR1	ctl
ENST00000611273	XIST-sensitive	atac.ttt	3.61384	FMR1	ttt
ENST00000611546	XIST-resistant	atac.ctl	15.1727	DDX3X	ctl
ENST00000611546	XIST-resistant	atac.ttt	14.4312	DDX3X	ttt
ENST00000611705	XIST-sensitive	atac.ctl	7.16185	GRIPAP1	ctl
ENST00000611705	XIST-sensitive	atac.ttt	6.99297	GRIPAP1	ttt
ENST00000611757	XIST-sensitive	atac.ctl	7.16185	GRIPAP1	ctl
ENST00000611757	XIST-sensitive	atac.ttt	6.99297	GRIPAP1	ttt
ENST00000611764	XIST-sensitive	atac.ctl	10.1344	POLA1	ctl
ENST00000611764	XIST-sensitive	atac.ttt	10.3706	POLA1	ttt
ENST00000611968	XIST-resistant	atac.ctl	5.43811	DDX3X	ctl
ENST00000611968	XIST-resistant	atac.ttt	6.51601	DDX3X	ttt
ENST00000612152	XIST-sensitive	atac.ctl	7.77947	TSPAN6	ctl
ENST00000612152	XIST-sensitive	atac.ttt	7.41033	TSPAN6	ttt
ENST00000612484	XIST-resistant	atac.ctl	4.13879	HUWE1	ctl
ENST00000612484	XIST-resistant	atac.ttt	4.20711	HUWE1	ttt
ENST00000613326	XIST-sensitive	atac.ctl	5.22999	TCEAL4	ctl
ENST00000613326	XIST-sensitive	atac.ttt	5.58904	TCEAL4	ttt
ENST00000614008	XIST-sensitive	atac.ctl	7.77947	TSPAN6	ctl
ENST00000614008	XIST-sensitive	atac.ttt	7.41033	TSPAN6	ttt
ENST00000614558	XIST-sensitive	atac.ctl	17.2301	MID1IP1	ctl
ENST00000614558	XIST-sensitive	atac.ttt	14.3738	MID1IP1	ttt
ENST00000615313	XIST-resistant	atac.ctl	15.2445	DDX3X	ctl
ENST00000615313	XIST-resistant	atac.ttt	14.506	DDX3X	ttt
ENST00000615339	XIST-sensitive	atac.ctl	6.43554	BCOR	ctl
ENST00000615339	XIST-sensitive	atac.ttt	6.3689	BCOR	ttt
ENST00000615443	XIST-sensitive	atac.ctl	7.69197	CHM	ctl
ENST00000615443	XIST-sensitive	atac.ttt	7.10764	CHM	ttt
ENST00000615742	XIST-resistant	atac.ctl	16.0334	DDX3X	ctl
ENST00000615742	XIST-resistant	atac.ttt	15.0655	DDX3X	ttt
ENST00000616050	XIST-resistant	atac.ctl	5.3168	DDX3X	ctl
ENST00000616050	XIST-resistant	atac.ttt	6.38831	DDX3X	ttt
ENST00000616382	XIST-sensitive	atac.ctl	11.8995	FMR1	ctl
ENST00000616382	XIST-sensitive	atac.ttt	9.21851	FMR1	ttt
ENST00000616614	XIST-sensitive	atac.ctl	11.8636	FMR1	ctl
ENST00000616614	XIST-sensitive	atac.ttt	9.14561	FMR1	ttt
ENST00000617369	XIST-sensitive	atac.ctl	7.19439	GRIPAP1	ctl
ENST00000617369	XIST-sensitive	atac.ttt	7.00583	GRIPAP1	ttt
ENST00000619107	XIST-sensitive	atac.ctl	5.32585	GRIPAP1	ctl
ENST00000619107	XIST-sensitive	atac.ttt	6.05403	GRIPAP1	ttt
ENST00000619149	XIST-sensitive	atac.ctl	5.46716	GRIPAP1	ctl
ENST00000619149	XIST-sensitive	atac.ttt	6.17307	GRIPAP1	ttt
ENST00000619445	XIST-sensitive	atac.ctl	8.55976	XIST-sensitiveF3B	ctl
ENST00000619445	XIST-sensitive	atac.ttt	8.37845	XIST-sensitiveF3B	ttt
ENST00000619831	XIST-sensitive	atac.ctl	3.95561	DMD	ctl
ENST00000619831	XIST-sensitive	atac.ttt	4.42449	DMD	ttt
ENST00000620040	XIST-sensitive	atac.ctl	3.20518	DMD	ctl
ENST00000620040	XIST-sensitive	atac.ttt	4.11791	DMD	ttt
ENST00000620828	XIST-sensitive	atac.ctl	3.05514	FMR1	ctl
ENST00000620828	XIST-sensitive	atac.ttt	3.55164	FMR1	ttt
ENST00000621367	XIST-sensitive	atac.ctl	10.1549	ALG13	ctl
ENST00000621367	XIST-sensitive	atac.ttt	9.92533	ALG13	ttt
ENST00000621447	XIST-sensitive	atac.ctl	11.901	FMR1	ctl
ENST00000621447	XIST-sensitive	atac.ttt	9.2217	FMR1	ttt
ENST00000621453	XIST-sensitive	atac.ctl	11.863	FMR1	ctl
ENST00000621453	XIST-sensitive	atac.ttt	9.14536	FMR1	ttt
ENST00000621664	XIST-sensitive	atac.ctl	5.90849	GRIPAP1	ctl
ENST00000621664	XIST-sensitive	atac.ttt	5.99324	GRIPAP1	ttt
ENST00000621987	XIST-sensitive	atac.ctl	11.8642	FMR1	ctl
ENST00000621987	XIST-sensitive	atac.ttt	9.14657	FMR1	ttt
ENST00000622198	XIST-resistant	atac.ctl	15.1727	DDX3X	ctl
ENST00000622198	XIST-resistant	atac.ttt	14.4312	DDX3X	ttt
ENST00000622231	XIST-sensitive	atac.ctl	7.2176	GRIPAP1	ctl
ENST00000622231	XIST-sensitive	atac.ttt	7.01266	GRIPAP1	ttt
ENST00000622373	XIST-resistant	atac.ctl	15.2468	DDX3X	ctl
ENST00000622373	XIST-resistant	atac.ttt	14.508	DDX3X	ttt
ENST00000622599	XIST-sensitive	atac.ctl	7.16931	GRIPAP1	ctl
ENST00000622599	XIST-sensitive	atac.ttt	6.99918	GRIPAP1	ttt
ENST00000622887	XIST-resistant	atac.ctl	3.58463	HUWE1	ctl
ENST00000622887	XIST-resistant	atac.ttt	3.95584	HUWE1	ttt
ENST00000622986	XIST-sensitive	atac.ctl	10.1581	ALG13	ctl
ENST00000622986	XIST-sensitive	atac.ttt	9.93137	ALG13	ttt
ENST00000622997	XIST-sensitive	atac.ctl	10.1549	ALG13	ctl
ENST00000622997	XIST-sensitive	atac.ttt	9.92533	ALG13	ttt
ENST00000623144	XIST-sensitive	atac.ctl	10.1579	ALG13	ctl
ENST00000623144	XIST-sensitive	atac.ttt	9.93466	ALG13	ttt
ENST00000623148	XIST-sensitive	atac.ctl	10.1572	ALG13	ctl
ENST00000623148	XIST-sensitive	atac.ttt	9.95352	ALG13	ttt
ENST00000623189	XIST-sensitive	atac.ctl	10.0347	ALG13	ctl
ENST00000623189	XIST-sensitive	atac.ttt	9.86544	ALG13	ttt
ENST00000623255	XIST-sensitive	atac.ctl	10.1579	ALG13	ctl
ENST00000623255	XIST-sensitive	atac.ttt	9.94562	ALG13	ttt
ENST00000623310	XIST-sensitive	atac.ctl	3.83539	ALG13	ctl
ENST00000623310	XIST-sensitive	atac.ttt	3.83804	ALG13	ttt
ENST00000623364	XIST-sensitive	atac.ctl	4.07607	CDKL5	ctl
ENST00000623364	XIST-sensitive	atac.ttt	4.58979	CDKL5	ttt
ENST00000623535	XIST-sensitive	atac.ctl	3.4461	CDKL5	ctl
ENST00000623535	XIST-sensitive	atac.ttt	3.42612	CDKL5	ttt
ENST00000623610	XIST-sensitive	atac.ctl	3.05114	CDKL5	ctl
ENST00000623610	XIST-sensitive	atac.ttt	3.91793	CDKL5	ttt
ENST00000623622	XIST-sensitive	atac.ctl	3.22595	ALG13	ctl
ENST00000623622	XIST-sensitive	atac.ttt	3.21972	ALG13	ttt
ENST00000624161	XIST-sensitive	atac.ctl	10.1563	ALG13	ctl
ENST00000624161	XIST-sensitive	atac.ttt	9.92631	ALG13	ttt
ENST00000624700	XIST-sensitive	atac.ctl	4.07562	CDKL5	ctl
ENST00000624700	XIST-sensitive	atac.ttt	4.59027	CDKL5	ttt
ENST00000624881	XIST-sensitive	atac.ctl	10.157	ALG13	ctl
ENST00000624881	XIST-sensitive	atac.ttt	9.92704	ALG13	ttt
ENST00000624953	XIST-sensitive	atac.ctl	4.07868	CDKL5	ctl
ENST00000624953	XIST-sensitive	atac.ttt	4.58844	CDKL5	ttt
ENST00000625837	XIST-resistant	atac.ctl	16.9923	DDX3X	ctl
ENST00000625837	XIST-resistant	atac.ttt	15.6179	DDX3X	ttt
ENST00000626301	XIST-resistant	atac.ctl	16.9923	DDX3X	ctl
ENST00000626301	XIST-resistant	atac.ttt	15.6179	DDX3X	ttt
ENST00000629496	XIST-resistant	atac.ctl	16.9923	DDX3X	ctl
ENST00000629496	XIST-resistant	atac.ttt	15.6179	DDX3X	ttt
ENST00000629785	XIST-resistant	atac.ctl	16.9923	DDX3X	ctl
ENST00000629785	XIST-resistant	atac.ttt	15.6179	DDX3X	ttt
ENST00000630255	XIST-resistant	atac.ctl	16.9923	DDX3X	ctl
ENST00000630255	XIST-resistant	atac.ttt	15.6179	DDX3X	ttt
ENST00000630370	XIST-resistant	atac.ctl	16.9923	DDX3X	ctl
ENST00000630370	XIST-resistant	atac.ttt	15.6179	DDX3X	ttt
ENST00000630858	XIST-resistant	atac.ctl	16.9923	DDX3X	ctl
ENST00000630858	XIST-resistant	atac.ttt	15.6179	DDX3X	ttt
ENST00000631641	XIST-resistant	atac.ctl	16.0334	DDX3X	ctl
ENST00000631641	XIST-resistant	atac.ttt	15.0655	DDX3X	ttt
ENST00000634285	XIST-sensitive	atac.ctl	4.79375	DMD	ctl
ENST00000634285	XIST-sensitive	atac.ttt	5.36912	DMD	ttt
ENST00000634286	XIST-resistant	atac.ctl	10.2611	PIGA	ctl
ENST00000634286	XIST-resistant	atac.ttt	10.0894	PIGA	ttt
ENST00000634315	XIST-sensitive	atac.ctl	3.05322	DMD	ctl
ENST00000634315	XIST-sensitive	atac.ttt	3.82189	DMD	ttt
ENST00000634484	XIST-resistant	atac.ctl	3.4798	PIGA	ctl
ENST00000634484	XIST-resistant	atac.ttt	3.92335	PIGA	ttt
ENST00000634582	XIST-resistant	atac.ctl	10.4817	PIGA	ctl
ENST00000634582	XIST-resistant	atac.ttt	9.75882	PIGA	ttt
ENST00000634640	XIST-resistant	atac.ctl	10.4819	PIGA	ctl
ENST00000634640	XIST-resistant	atac.ttt	9.76193	PIGA	ttt
ENST00000635045	XIST-resistant	atac.ctl	10.4804	PIGA	ctl
ENST00000635045	XIST-resistant	atac.ttt	9.75279	PIGA	ttt
ENST00000635480	XIST-resistant	atac.ctl	3.38893	PIGA	ctl
ENST00000635480	XIST-resistant	atac.ttt	4.13683	PIGA	ttt
ENST00000635543	XIST-resistant	atac.ctl	10.4873	PIGA	ctl
ENST00000635543	XIST-resistant	atac.ttt	9.71428	PIGA	ttt
ENST00000635598	XIST-resistant	atac.ctl	10.4819	PIGA	ctl
ENST00000635598	XIST-resistant	atac.ttt	9.76193	PIGA	ttt
ENST00000635631	XIST-resistant	atac.ctl	9.56351	PIGA	ctl
ENST00000635631	XIST-resistant	atac.ttt	9.72845	PIGA	ttt
ENST00000635768	XIST-sensitive	atac.ctl	2.9911	ALG13	ctl
ENST00000635768	XIST-sensitive	atac.ttt	3.1807	ALG13	ttt
ENST00000635824	XIST-sensitive	atac.ctl	3.95166	ALG13	ctl
ENST00000635824	XIST-sensitive	atac.ttt	3.8074	ALG13	ttt
ENST00000635828	XIST-sensitive	atac.ctl	9.53267	CDKL5	ctl
ENST00000635828	XIST-sensitive	atac.ttt	8.33817	CDKL5	ttt
ENST00000635931	XIST-sensitive	atac.ctl	3.74722	ALG13	ctl
ENST00000635931	XIST-sensitive	atac.ttt	3.54383	ALG13	ttt
ENST00000636046	XIST-sensitive	atac.ctl	3.4228	CDKL5	ctl
ENST00000636046	XIST-sensitive	atac.ttt	3.61203	CDKL5	ttt
ENST00000636363	XIST-sensitive	atac.ctl	10.157	ALG13	ctl
ENST00000636363	XIST-sensitive	atac.ttt	9.92704	ALG13	ttt
ENST00000636792	XIST-sensitive	atac.ctl	3.88309	XIST-sensitiveF3B	ctl
ENST00000636792	XIST-sensitive	atac.ttt	4.50513	XIST-sensitiveF3B	ttt
ENST00000637022	XIST-sensitive	atac.ctl	3.69649	ALG13	ctl
ENST00000637022	XIST-sensitive	atac.ttt	3.43934	ALG13	ttt
ENST00000637096	XIST-sensitive	atac.ctl	3.49999	NBDY	ctl
ENST00000637096	XIST-sensitive	atac.ttt	4.80827	NBDY	ttt
ENST00000637213	XIST-sensitive	atac.ctl	3.74776	ALG13	ctl
ENST00000637213	XIST-sensitive	atac.ttt	3.54832	ALG13	ttt
ENST00000637296	XIST-resistant	atac.ctl	10.4804	PIGA	ctl
ENST00000637296	XIST-resistant	atac.ttt	9.75279	PIGA	ttt
ENST00000637626	XIST-resistant	atac.ctl	10.4804	PIGA	ctl
ENST00000637626	XIST-resistant	atac.ttt	9.75279	PIGA	ttt
ENST00000637799	XIST-resistant	atac.ctl	3.36957	PIGA	ctl
ENST00000637799	XIST-resistant	atac.ttt	3.87525	PIGA	ttt
ENST00000637881	XIST-sensitive	atac.ctl	9.57591	CDKL5	ctl
ENST00000637881	XIST-sensitive	atac.ttt	8.36836	CDKL5	ttt
ENST00000638131	XIST-resistant	atac.ctl	10.4817	PIGA	ctl
ENST00000638131	XIST-resistant	atac.ttt	9.75882	PIGA	ttt
ENST00000638257	XIST-sensitive	atac.ctl	5.77368	SPIN3	ctl
ENST00000638257	XIST-sensitive	atac.ttt	5.30783	SPIN3	ttt
ENST00000638289	XIST-sensitive	atac.ctl	5.81475	SPIN3	ctl
ENST00000638289	XIST-sensitive	atac.ttt	5.36803	SPIN3	ttt
ENST00000638341	XIST-sensitive	atac.ctl	3.1197	SPIN3	ctl
ENST00000638341	XIST-sensitive	atac.ttt	3.45934	SPIN3	ttt
ENST00000638386	XIST-sensitive	atac.ctl	5.79429	SPIN3	ctl
ENST00000638386	XIST-sensitive	atac.ttt	5.33576	SPIN3	ttt
ENST00000638481	XIST-sensitive	atac.ctl	5.83097	SPIN3	ctl
ENST00000638481	XIST-sensitive	atac.ttt	5.38676	SPIN3	ttt
ENST00000638619	XIST-sensitive	atac.ctl	5.83122	SPIN3	ctl
ENST00000638619	XIST-sensitive	atac.ttt	5.38701	SPIN3	ttt
ENST00000638664	XIST-sensitive	atac.ctl	5.81975	SPIN3	ctl
ENST00000638664	XIST-sensitive	atac.ttt	5.37638	SPIN3	ttt
ENST00000638712	XIST-sensitive	atac.ctl	5.77336	SPIN3	ctl
ENST00000638712	XIST-sensitive	atac.ttt	5.3015	SPIN3	ttt
ENST00000638819	XIST-sensitive	atac.ctl	5.81498	SPIN3	ctl
ENST00000638819	XIST-sensitive	atac.ttt	5.36877	SPIN3	ttt
ENST00000638834	XIST-sensitive	atac.ctl	5.8721	SPIN3	ctl
ENST00000638834	XIST-sensitive	atac.ttt	5.38015	SPIN3	ttt
ENST00000638845	XIST-sensitive	atac.ctl	5.89525	SPIN3	ctl
ENST00000638845	XIST-sensitive	atac.ttt	5.38721	SPIN3	ttt
ENST00000638873	XIST-sensitive	atac.ctl	5.77773	SPIN3	ctl
ENST00000638873	XIST-sensitive	atac.ttt	5.3213	SPIN3	ttt
ENST00000638940	XIST-sensitive	atac.ctl	5.83146	SPIN3	ctl
ENST00000638940	XIST-sensitive	atac.ttt	5.38738	SPIN3	ttt
ENST00000639000	XIST-sensitive	atac.ctl	5.81475	SPIN3	ctl
ENST00000639000	XIST-sensitive	atac.ttt	5.36803	SPIN3	ttt
ENST00000639007	XIST-sensitive	atac.ctl	5.81498	SPIN3	ctl
ENST00000639007	XIST-sensitive	atac.ttt	5.36877	SPIN3	ttt
ENST00000639053	XIST-sensitive	atac.ctl	5.81475	SPIN3	ctl
ENST00000639053	XIST-sensitive	atac.ttt	5.36803	SPIN3	ttt
ENST00000639257	XIST-sensitive	atac.ctl	5.83171	SPIN3	ctl
ENST00000639257	XIST-sensitive	atac.ttt	5.38776	SPIN3	ttt
ENST00000639418	XIST-sensitive	atac.ctl	5.81475	SPIN3	ctl
ENST00000639418	XIST-sensitive	atac.ttt	5.36803	SPIN3	ttt
ENST00000639482	XIST-sensitive	atac.ctl	5.81975	SPIN3	ctl
ENST00000639482	XIST-sensitive	atac.ttt	5.37638	SPIN3	ttt
ENST00000639525	XIST-sensitive	atac.ctl	5.81475	SPIN3	ctl
ENST00000639525	XIST-sensitive	atac.ttt	5.36803	SPIN3	ttt
ENST00000639583	XIST-sensitive	atac.ctl	5.81475	SPIN3	ctl
ENST00000639583	XIST-sensitive	atac.ttt	5.36803	SPIN3	ttt
ENST00000639605	XIST-sensitive	atac.ctl	5.87683	SPIN3	ctl
ENST00000639605	XIST-sensitive	atac.ttt	5.37257	SPIN3	ttt
ENST00000639607	XIST-sensitive	atac.ctl	5.82402	SPIN3	ctl
ENST00000639607	XIST-sensitive	atac.ttt	5.38156	SPIN3	ttt
ENST00000639791	XIST-sensitive	atac.ctl	3.98782	SPIN3	ctl
ENST00000639791	XIST-sensitive	atac.ttt	3.73756	SPIN3	ttt
ENST00000639794	XIST-sensitive	atac.ctl	5.81905	SPIN3	ctl
ENST00000639794	XIST-sensitive	atac.ttt	5.37527	SPIN3	ttt
ENST00000639809	XIST-sensitive	atac.ctl	5.88032	SPIN3	ctl
ENST00000639809	XIST-sensitive	atac.ttt	5.36886	SPIN3	ttt
ENST00000639888	XIST-sensitive	atac.ctl	5.81475	SPIN3	ctl
ENST00000639888	XIST-sensitive	atac.ttt	5.36803	SPIN3	ttt
ENST00000639893	XIST-sensitive	atac.ctl	9.68678	INTS6L	ctl
ENST00000639893	XIST-sensitive	atac.ttt	9.8049	INTS6L	ttt
ENST00000639895	XIST-sensitive	atac.ctl	5.81475	SPIN3	ctl
ENST00000639895	XIST-sensitive	atac.ttt	5.36803	SPIN3	ttt
ENST00000639956	XIST-sensitive	atac.ctl	5.81905	SPIN3	ctl
ENST00000639956	XIST-sensitive	atac.ttt	5.37527	SPIN3	ttt
ENST00000640039	XIST-sensitive	atac.ctl	5.81719	SPIN3	ctl
ENST00000640039	XIST-sensitive	atac.ttt	5.3723	SPIN3	ttt
ENST00000640101	XIST-sensitive	atac.ctl	5.81521	SPIN3	ctl
ENST00000640101	XIST-sensitive	atac.ttt	5.36951	SPIN3	ttt
ENST00000640104	XIST-sensitive	atac.ctl	5.81859	SPIN3	ctl
ENST00000640104	XIST-sensitive	atac.ttt	5.37453	SPIN3	ttt
ENST00000640131	XIST-sensitive	atac.ctl	5.81475	SPIN3	ctl
ENST00000640131	XIST-sensitive	atac.ttt	5.36803	SPIN3	ttt
ENST00000640187	XIST-sensitive	atac.ctl	5.82726	SPIN3	ctl
ENST00000640187	XIST-sensitive	atac.ttt	5.38404	SPIN3	ttt
ENST00000640421	XIST-sensitive	atac.ctl	5.81626	SPIN3	ctl
ENST00000640421	XIST-sensitive	atac.ttt	5.37134	SPIN3	ttt
ENST00000640463	XIST-sensitive	atac.ctl	5.81475	SPIN3	ctl
ENST00000640463	XIST-sensitive	atac.ttt	5.36803	SPIN3	ttt
ENST00000640507	XIST-sensitive	atac.ctl	5.82366	SPIN3	ctl
ENST00000640507	XIST-sensitive	atac.ttt	5.38119	SPIN3	ttt
ENST00000640511	XIST-sensitive	atac.ctl	5.81475	SPIN3	ctl
ENST00000640511	XIST-sensitive	atac.ttt	5.36803	SPIN3	ttt
ENST00000640577	XIST-sensitive	atac.ctl	5.81696	SPIN3	ctl
ENST00000640577	XIST-sensitive	atac.ttt	5.37207	SPIN3	ttt
ENST00000640717	XIST-sensitive	atac.ctl	5.82438	SPIN3	ctl
ENST00000640717	XIST-sensitive	atac.ttt	5.38192	SPIN3	ttt
ENST00000640728	XIST-sensitive	atac.ctl	5.81766	SPIN3	ctl
ENST00000640728	XIST-sensitive	atac.ttt	5.37304	SPIN3	ttt
ENST00000640768	XIST-sensitive	atac.ctl	5.86058	SPIN3	ctl
ENST00000640768	XIST-sensitive	atac.ttt	5.39953	SPIN3	ttt
