# Supplementary material for: XIST dampens X chromosome activity in a SPEN-dependent manner during early human development
Source: Nat Struct Mol Biol. 2024 Jun 4;31(10):1589–600. doi: 10.1038/s41594-024-01325-3 (PMC11479943; doi:10.1038/s41594-024-01325-3)
Supplement: Supplementary file 9 — Raw data for graphs. [file 41594_2024_1325_MOESM9_ESM.xlsx]

## Sheet: Fig 6a
	PXGL			NaiveCult			Primed
SPEN	301.238	294.358	290.503	72.785	66.6457	77.6334	96.427	131.248	131.829

## Sheet: Fig 6b
	R1	R2	R3
XIST	149.261	125.908	143.476
B actin	0.591206	0.521084	0.627272
MALAT	10.9621	12.8728	10.7254

## Sheet: Fig 6c,d
XIST	Scr	SPEN1	SPEN2
R1	0.004288	0.004205	0.002729
R2	0.003117	0.003423	0.002761
R3	0.00464	0.003615	0.003799
SPEN	Scr	SPEN1	SPEN2
R1	0.013269	0.008144	0.010031
R2	0.00932	0.005332	0.004926
R3	0.015473	0.005498	0.005177

## Sheet: Fig 6f,g
gene_snp	xi_mean_fraction_pxgl_siScr	xi_mean_fraction_pxgl_siSPEN_1	fc	category		gene_snp	xi_mean_fraction_pxgl_siScr	xi_mean_fraction_pxgl_siSPEN_2	fc	category
ALG13	0.209064	0.310117	1.48336	XIST-sensitive		ALG13	0.209064	0.300418	1.43696	XIST-sensitive
BCOR	0.277677	0.317608	1.1438	XIST-sensitive		BCOR	0.277677	0.350393	1.26187	XIST-sensitive
CDKL5	0.467207	0.426597	0.913079	XIST-sensitive		CDKL5	0.467207	0.437349	0.936093	XIST-sensitive
CHM	0.35027	0.449306	1.28274	XIST-sensitive		CHM	0.35027	0.477351	1.36281	XIST-sensitive
DDX3X	0.417904	0.493303	1.18042	XIST-resistant		DDX3X	0.417904	0.490002	1.17252	XIST-resistant
DLG3	0.302091	0.386691	1.28005	XIST-sensitive		DLG3	0.302091	0.466579	1.5445	XIST-sensitive
DMD	0.090127	0.0890188	0.987704	XIST-sensitive		DMD	0.090127	0.0898362	0.996773	XIST-sensitive
EDA2R	0.352574	0.416881	1.18239	XIST-sensitive		EDA2R	0.352574	0.33515	0.950579	XIST-sensitive
ERCC6L	0.279619	0.385185	1.37753	XIST-sensitive		ERCC6L	0.279619	0.36687	1.31203	XIST-sensitive
FAM120C	0.524785	0.493197	0.939809	XIST-resistant		FAM120C	0.524785	0.534309	1.01815	XIST-resistant
FANCB	0.377096	0.42152	1.11781	XIST-sensitive		FANCB	0.377096	0.481706	1.27741	XIST-sensitive
FMR1	0.295677	0.402216	1.36032	XIST-sensitive		FMR1	0.295677	0.410011	1.38668	XIST-sensitive
GABRQ	0.13513	0.275479	2.03862	XIST-sensitive		GABRQ	0.13513	0.262798	1.94478	XIST-sensitive
GRIPAP1	0.261847	0.372811	1.42378	XIST-sensitive		GRIPAP1	0.261847	0.348522	1.33102	XIST-sensitive
HDAC8	0.188076	0.353979	1.8821	XIST-sensitive		GSPT2	0.0151515	0.0717593	4.73611	XIST-sensitive
HTATSF1	0.319246	0.396853	1.24309	XIST-sensitive		HDAC8	0.188076	0.41645	2.21426	XIST-sensitive
HUWE1	0.549599	0.616146	1.12108	XIST-resistant		HTATSF1	0.319246	0.445014	1.39395	XIST-sensitive
IGSF1	0.025392	0.0346032	1.36276	XIST-sensitive		HUWE1	0.549599	0.580388	1.05602	XIST-resistant
INTS6L	0.107294	0.125015	1.16517	XIST-sensitive		IGSF1	0.025392	0.0363757	1.43256	XIST-sensitive
KLHL15	0.276788	0.410157	1.48185	XIST-sensitive		INTS6L	0.107294	0.0809398	0.754375	XIST-sensitive
MID1IP1	0.295184	0.400165	1.35565	XIST-sensitive		KLHL15	0.276788	0.425603	1.53765	XIST-sensitive
MID1IP1-AS1	0.295184	0.400165	1.35565	XIST-sensitive		MID1IP1	0.295184	0.402072	1.36211	XIST-sensitive
MSL3	0.325858	0.334661	1.02702	XIST-sensitive		MID1IP1-AS1	0.295184	0.402072	1.36211	XIST-sensitive
MTMR1	0.391055	0.530584	1.3568	XIST-sensitive		MSL3	0.296832	0.360847	1.21566	XIST-sensitive
NBDY	0.0843513	0.0209138	0.247937	XIST-sensitive		MTMR1	0.391055	0.495635	1.26743	XIST-sensitive
NKAP	0.398717	0.489262	1.22709	XIST-sensitive		NBDY	0.0843513	0.0778759	0.923234	XIST-sensitive
NSDHL	0.319125	0.378384	1.18569	XIST-sensitive		NKAP	0.398717	0.456951	1.14605	XIST-sensitive
PDHA1	0.52479	0.45	0.857485	XIST-resistant		NSDHL	0.319125	0.394568	1.2364	XIST-sensitive
PIGA	0.426831	0.406091	0.951409	XIST-resistant		PDHA1	0.52479	0.627778	1.19625	XIST-resistant
PIN4	0.279619	0.385185	1.37753	XIST-sensitive		PIGA	0.426831	0.477379	1.11843	XIST-resistant
POLA1	0.271855	0.342984	1.26164	XIST-sensitive		PIN4	0.279619	0.36687	1.31203	XIST-sensitive
RBM3	0.392176	0.465038	1.18579	XIST-resistant		POLA1	0.271855	0.350024	1.28754	XIST-sensitive
RPL39	0.328133	0.427314	1.30226	XIST-sensitive		RBM3	0.392176	0.441409	1.12554	XIST-resistant
RPS4X	0.479799	0.51226	1.06766	XIST-resistant		RPL39	0.324465	0.443012	1.36536	XIST-sensitive
RTL8A	0.0667574	0.165007	2.47174	XIST-sensitive		RPS4X	0.479799	0.49996	1.04202	XIST-resistant
RTL8B	0.01	0.0984848	9.84848	XIST-sensitive		RTL8A	0.0667574	0.104217	1.56113	XIST-sensitive
SH3BGRL	0.0392814	0.0344828	0.87784	XIST-sensitive		SH3BGRL	0.0392814	0.0493043	1.25516	XIST-sensitive
SLC25A43	0.208761	0.415638	1.99098	XIST-sensitive		SLC25A43	0.208761	0.349919	1.67617	XIST-sensitive
SMC1A	0.507316	0.519297	1.02362	XIST-resistant		SMC1A	0.507316	0.522496	1.02992	XIST-resistant
SMIM10L2A	0.331744	0.343713	1.03608	XIST-sensitive		SMIM10L2A	0.331744	0.322711	0.972772	XIST-sensitive
STS	0.489572	0.508771	1.03922	XIST-resistant		STS	0.489572	0.441312	0.901423	XIST-resistant
TAF1	0.202282	0.262988	1.3001	XIST-sensitive		TAF1	0.202282	0.247314	1.22262	XIST-sensitive
TCEAL4	0.0812813	0.19596	2.41088	XIST-sensitive		TCEAL4	0.0812813	0.155926	1.91836	XIST-sensitive
TSPAN6	0.24652	0.377606	1.53175	XIST-sensitive		TSPAN6	0.24652	0.334018	1.35493	XIST-sensitive
TXLNG	0.45587	0.499963	1.09672	XIST-resistant		TXLNG	0.45587	0.510073	1.1189	XIST-resistant
XIST-sensitiveF3B	0.358184	0.429121	1.19805	XIST-sensitive		XIST-sensitiveF3B	0.358184	0.448864	1.25317	XIST-sensitive
UXT	0.422542	0.47383	1.12138	XIST-sensitive		UXT	0.422542	0.457354	1.08239	XIST-sensitive
VMA21	0.203801	0.253705	1.24487	XIST-sensitive		VMA21	0.203801	0.261818	1.28467	XIST-sensitive
WDR44	0.225801	0.400557	1.77394	XIST-sensitive		WDR44	0.225801	0.383016	1.69625	XIST-sensitive
ZBTB33	0.147925	0.371048	2.50836	XIST-sensitive		ZBTB33	0.147925	0.316759	2.14136	XIST-sensitive
ZDHHC9	0.312642	0.397091	1.27011	XIST-sensitive		ZDHHC9	0.312642	0.39352	1.25869	XIST-sensitive
ZFX	0.462564	0.448413	0.969407	XIST-resistant		ZFX	0.462564	0.508377	1.09904	XIST-resistant
ZNF280C	0.150307	0.308957	2.0555	XIST-sensitive		ZNF280C	0.150307	0.319781	2.12751	XIST-sensitive
ZNF75D	0.526573	0.521543	0.990448	XIST-resistant		ZNF75D	0.526573	0.536101	1.0181	XIST-resistant
