# Supplementary material for: XIST dampens X chromosome activity in a SPEN-dependent manner during early human development
Source: Nat Struct Mol Biol. 2024 Jun 4;31(10):1589–600. doi: 10.1038/s41594-024-01325-3 (PMC11479943; doi:10.1038/s41594-024-01325-3)
Supplement: Supplementary file 10 — Raw data for graphs. [file 41594_2024_1325_MOESM10_ESM.xlsx]

## Sheet: Extended Fig 1c
	HUWE1	POLA1
Biallelic XIST/Biallelic X-linked gene	15	35
Monoallelic XIST/Biallelic X-linked gene	329	250
Monoallelic XIST/Monoallelic X-linked gene	27	49
No XIST/monoallelic X-linked gene	16	20
No XIST/Biallelic X-linked gene	38	38
Total	425	392

## Sheet: Extended Fig 1d
	Number of reads from Allele 1 (C)	Number of reads from Allele 2 (T)
PXGL1	6	94
PXGL2	7	93
PXGL3	7	93
NC1	24	76
NC2	37	63
NC3	34	66
primed1	0	100
primed2	0	100
primed3	0	100

## Sheet: Extended Fig 1f
	dCas9Krab	sgRNA
A11	0.91	0.95
B3	0.93	0.91
B4	0.95	0.89
