# Supplementary material for: XIST dampens X chromosome activity in a SPEN-dependent manner during early human development
Source: Nat Struct Mol Biol. 2024 Jun 4;31(10):1589–600. doi: 10.1038/s41594-024-01325-3 (PMC11479943; doi:10.1038/s41594-024-01325-3)
Supplement: Supplementary file 11 — Raw data for graphs. [file 41594_2024_1325_MOESM11_ESM.xlsx]

## Sheet: Extended Fig 2c
Raw counts
	H9_XACT_naive_WT R1	H9_XACT_naive_WT R2	H9_XACT_naive_WT R3	H9_XACT_naive_KO R1	H9_XACT_naive_KO R2	H9_XACT_naive_KO R3
A1BG	193	219	196	176	190	201
A1BG-AS1	86	51	94	86	95	87
A1CF	0	2	2	0	0	1
A2M	0	1	0	0	1	2
A2M-AS1	7	9	8	8	12	6
A2ML1	276	323	323	318	350	282
A2MP1	0	0	0	0	0	0
A3GALT2	0	0	0	0	0	0
A4GALT	13225	13884	14975	11840	14255	13798
A4GNT	0	0	0	0	0	0
AA06	0	0	0	0	0	0
AAAS	2009	2001	2099	1671	1953	1997
AACS	2489	2539	2690	2258	2508	2462
AACSP1	0	0	2	1	0	2
AADAC	0	0	0	0	0	0
AADACL2	0	0	0	0	0	0
AADACL2-AS1	57	53	71	46	50	72
AADACL3	133	65	109	128	161	119
AADACL4	0	0	0	0	0	0
AADACP1	0	0	0	3	0	0
AADAT	317	246	344	358	388	319
AAGAB	4286	4869	4642	4662	4560	3740
AAK1	1254	1205	1691	1312	1270	1454
AAMDC	153	167	168	122	155	128
AAMP	5769	6149	5773	5266	5765	5658
AANAT	10	2	8	3	4	10
AAR2	3793	3578	3854	3582	4130	3776
AARD	0	0	0	2	8	0
AARS1	14377	16098	15143	12395	13304	12146
AARS2	15889	16600	17009	13325	15990	15374
AARSD1	7	9	7	9	9	8
AASDH	2046	2252	2153	2130	2036	1659
AASDHPPT	5563	6402	6245	5595	5781	4674
AASS	7815	6659	8060	8026	8401	7205
AATBC	14	5	9	8	7	11
AATF	0	0	0	0	0	0
AATK	10	16	5	6	11	5
ABALON	33	19	24	24	26	38
ABAT	219	265	264	185	209	234
ABCA1	18168	17168	19722	19302	19281	16158
ABCA10	0	0	1	2	0	0
ABCA11P	432	496	569	453	498	462
ABCA12	6	6	10	16	12	7
ABCA13	467	345	405	516	570	479
ABCA17P	71	47	71	51	46	52
ABCA2	1074	1236	1115	712	955	882
ABCA3	132	121	135	103	123	136
ABCA4	24	9	22	27	20	16
ABCA5	65	51	53	56	60	64
ABCA6	0	0	0	0	0	0
ABCA7	1042	1215	1183	834	986	934
ABCA8	0	0	0	0	0	0
ABCA9	1	0	0	1	0	0
ABCA9-AS1	2	4	0	2	1	2
ABCB1	0	0	1	0	0	0
ABCB10	3140	3136	3414	3621	3164	2888
ABCB11	0	0	0	0	0	0
ABCB4	0	0	0	0	0	1
ABCB5	2	11	7	4	5	1
ABCB6	1113	1227	1355	1046	1087	1151
ABCB7	1959	2058	2028	2031	1938	1796
ABCB8	2804	2579	2854	2450	3106	3106
ABCB9	235	268	307	189	267	303
ABCC1	260	264	277	226	188	191
ABCC10	1921	2270	2055	1538	1902	1690
ABCC11	2	3	2	3	1	0
ABCC12	1	6	13	5	1	12
ABCC13	636	578	683	612	596	480
ABCC2	423	243	406	489	458	376
ABCC3	0	2	0	0	0	0
ABCC4	813	848	912	783	814	707
ABCC5	1840	1658	2143	1880	1963	1985
ABCC5-AS1	0	0	0	0	0	0
ABCC6	0	0	1	0	1	1
ABCC6P1	0	2	1	2	2	1
ABCC6P2	0	0	0	0	0	0
ABCC8	3	0	2	0	2	4
ABCC9	0	0	0	0	1	0
ABCD1	1033	927	1042	842	1037	1193
ABCD2	1	0	0	0	1	0
ABCD3	2146	2465	2382	2376	2273	1975
ABCD4	800	849	999	791	880	823
ABCE1	8514	9685	9752	9455	9567	7262
ABCF1	0	0	0	0	0	0
ABCF2	2766	2646	2854	2595	3094	2837
ABCF2-H2BE1	4	2	4	5	5	6
ABCF3	1804	1716	1888	1655	1959	1804
ABCG1	77	51	46	65	50	70
ABCG2	1202	1457	1401	1808	1389	1710
ABCG4	1	5	1	0	3	0
ABCG5	1	1	2	2	0	1
ABCG8	1	0	3	1	5	2
ABHD1	0	0	0	2	0	0
ABHD10	2252	2312	2268	2134	2255	1857
ABHD11	1514	1864	1675	1407	1401	1547
ABHD11-AS1	0	3	4	1	0	3
ABHD12	1667	1877	1813	1565	1769	1810
ABHD12B	1827	1684	2005	1876	2381	2018
ABHD13	1749	1693	1983	1991	2059	1729
ABHD14A	34	29	38	31	20	28
ABHD14A-ACY1	0	0	0	0	0	0
ABHD14B	1467	1655	1640	1231	1505	1167
ABHD15	1195	1122	1370	1194	1274	1208
ABHD16A	0	0	0	0	0	0
ABHD16B	0	0	0	0	0	0
ABHD17A	3224	3216	3341	2948	2954	3399
ABHD17B	3419	3009	3769	3555	3609	3634
ABHD17C	958	1122	1133	1187	998	975
ABHD18	1749	2005	2085	1579	1704	1542
ABHD2	2145	2069	2429	2126	2228	1851
ABHD3	1014	1119	1033	937	908	805
ABHD4	590	715	630	519	439	474
ABHD5	1781	1778	1838	1905	1778	1702
ABHD6	707	843	871	768	791	775
ABHD8	59	60	62	51	52	82
ABI1	2215	2287	2531	2419	2375	1869
ABI2	2124	2717	2488	1847	1969	1631
ABI3	6	11	6	6	3	2
ABI3BP	0	0	0	0	0	0
ABITRAM	844	931	823	830	860	753
ABL1	4299	4732	4827	3675	4308	4119
ABL2	3003	3276	3388	2781	2931	2666
ABLIM1	3111	3375	3589	2859	2941	2706
ABLIM2	42	72	65	36	42	45
ABLIM3	5	5	3	12	9	13
ABO	26	26	26	15	9	7
ABR	1833	1566	1737	2154	1893	2463
ABRA	0	0	0	0	0	0
ABRACL	3290	3267	3226	3589	3662	2903
ABRAXAS1	2759	3374	3067	2516	2565	2073
ABRAXAS2	1967	2166	2267	1897	2020	1607
ABT1	6528	6752	6659	5887	6603	6334
ABTB1	59	69	45	50	46	43
ABTB2	565	453	557	542	594	692
ACAA1	2177	2200	2015	1890	2196	2056
ACAA2	4285	4238	4648	4617	4997	4660
ACACA	78	78	95	57	73	55
ACACB	236	359	301	234	245	246
ACAD10	1494	1732	1622	1216	1469	1289
ACAD11	208	220	216	121	140	133
ACAD8	1100	1075	1175	1162	1126	1023
ACAD9	1456	1286	1514	1251	1465	1472
ACADL	3	1	5	2	2	1
ACADM	2199	2225	2363	2339	2331	1800
ACADS	1620	1735	1693	1395	1500	1594
ACADSB	322	311	384	400	364	316
ACADVL	2712	3687	2984	2272	2407	2346
ACAN	112	100	144	90	118	138
ACAP1	2	12	18	8	8	8
ACAP2	6832	8665	7837	6898	6799	5629
ACAP3	506	501	580	513	552	651
ACAT1	887	1004	1019	888	859	839
ACAT2	7248	6905	7308	7745	7739	7241
ACBD3	8390	10181	9376	8627	8751	7649
ACBD3-AS1	0	0	0	0	0	0
ACBD4	89	116	104	50	93	68
ACBD5	1623	2052	1915	1684	1658	1470
ACBD6	1640	1600	1889	1628	1669	1915
ACBD7	420	468	455	422	479	472
ACBD7-DCLRE1CP1	0	0	1	0	0	0
ACCS	32	26	49	23	51	21
ACCSL	0	0	2	0	0	0
ACD	1229	1451	1465	990	1256	1249
ACE	16	23	36	14	23	27
ACE2	30	30	28	48	49	46
ACER1	1	3	0	0	0	1
ACER2	2336	2073	2378	2375	2471	2120
ACER3	1322	1627	1731	1791	1288	1586
ACHE	316	396	440	377	404	435
ACIN1	9130	8940	9660	9062	9666	9088
ACKR1	0	0	0	0	0	0
ACKR2	264	356	427	371	345	394
ACKR3	1712	1553	1790	1510	1750	1619
ACKR4	0	0	0	0	0	2
ACLY	10934	12097	12440	11028	11922	10760
ACMSD	0	0	0	0	0	0
ACO1	1129	1304	1247	1252	1261	1095
ACO2	6010	5936	6721	5767	6719	6138
ACOD1	0	0	0	0	0	0
ACOT1	234	254	279	239	247	240
ACOT11	511	430	519	447	648	589
ACOT12	0	1	1	0	0	1
ACOT13	1847	2056	2022	1667	1757	1718
ACOT2	526	489	568	583	601	667
ACOT4	784	732	756	719	876	871
ACOT6	1	10	2	1	7	1
ACOT7	1632	1706	1846	1554	1729	1628
ACOT8	1319	1570	1362	989	1311	1149
ACOT9	379	401	451	401	387	374
ACOX1	10810	12430	13339	11998	11460	10977
ACOX2	1	5	1	1	1	0
ACOX3	357	406	409	359	345	434
ACOXL	719	659	768	588	715	655
ACOXL-AS1	0	0	0	2	0	0
ACP1	4579	4907	4880	4631	4781	4339
ACP2	550	444	524	487	593	523
ACP3	144	147	186	142	166	172
ACP4	2	0	0	0	2	0
ACP5	2496	2858	2674	2082	2369	2464
ACP6	271	348	387	274	277	294
ACP7	0	0	0	0	0	1
ACR	0	0	0	1	0	0
ACRBP	27	37	37	16	17	14
ACRV1	0	0	0	2	0	2
ACSBG1	35	29	35	48	55	42
ACSBG2	40	20	11	16	34	17
ACSF2	811	919	931	677	752	666
ACSF3	1163	978	1141	897	1085	1071
ACSL1	167	132	186	170	187	133
ACSL3	26803	28647	28963	26580	27338	22266
ACSL4	2736	2976	3362	2884	2750	2435
ACSL5	1	0	0	0	0	0
ACSL6	16	14	13	19	6	7
ACSM1	4	5	1	2	3	6
ACSM2A	0	0	0	0	0	0
ACSM2B	0	0	0	0	0	0
ACSM3	22	16	3	9	4	6
ACSM4	0	0	0	0	0	0
ACSM5	0	0	0	0	0	0
ACSM6	1	2	3	0	1	1
ACSS1	0	0	4	1	5	0
ACSS2	4664	6529	5294	3650	3858	3341
ACSS3	107	116	118	83	98	78
ACTA1	560	664	719	687	646	767
ACTA2	2	6	2	1	4	2
ACTA2-AS1	0	0	0	0	0	0
ACTB	68665	73320	75350	68189	72172	74430
ACTBL2	3	3	3	4	5	5
ACTC1	52	28	41	42	39	18
ACTE1P	0	0	1	0	0	0
ACTG1	82591	88135	91149	79460	86870	85500
ACTG1P17	11	23	11	5	7	4
ACTG1P20	657	691	729	654	703	747
ACTG1P25	85	65	71	69	94	68
ACTG1P4	17	14	18	14	16	11
ACTG2	72	62	65	72	62	104
ACTL10	28	41	33	36	35	20
ACTL6A	1679	1734	1616	1757	1663	1470
ACTL6B	3	0	2	0	1	0
ACTL7A	0	0	0	0	0	0
ACTL7B	1	1	0	0	0	0
ACTL8	18	41	27	24	19	18
ACTL9	0	0	0	0	0	0
ACTN1	2117	2239	2510	2485	2281	2642
ACTN1-AS1	5	6	2	6	2	2
ACTN2	34	31	30	34	21	10
ACTN3	8	18	12	9	14	10
ACTN4	11079	11786	12347	10721	12317	12061
ACTR10	1134	1157	1221	1188	1191	1032
ACTR1A	8158	8508	8192	7301	8598	7881
ACTR1B	2360	2489	2614	1982	2144	2123
ACTR2	13204	15210	14697	14529	14064	10882
ACTR3	7972	8303	8586	8628	8575	7866
ACTR3-AS1	4	7	3	4	7	7
ACTR3B	247	264	281	256	211	261
ACTR3BP2	0	0	0	0	0	0
ACTR3BP5	0	0	0	0	0	1
ACTR3C	5	1	6	11	9	10
ACTR5	1420	1534	1551	1387	1370	1346
ACTR6	2193	2592	2461	2403	2326	1950
ACTR8	1771	1687	1753	1659	1777	1556
ACTRT1	0	0	0	1	0	0
ACTRT2	0	0	0	0	0	0
ACTRT3	59	40	58	63	65	83
ACVR1	1161	1136	1158	1195	1060	968
ACVR1B	2141	2727	2371	1821	2103	1915
ACVR1C	316	308	390	310	290	219
ACVR2A	522	538	572	503	543	379
ACVR2B	10650	11600	12076	9602	10409	8672
ACVR2B-AS1	23	24	44	25	22	23
ACVRL1	646	553	589	633	674	655
ACY1	107	130	118	87	102	83
ACY3	0	0	0	0	1	0
ACYP1	369	395	438	375	324	319
ACYP2	152	191	192	115	156	161
ADA	912	958	1044	863	840	946
ADA2	1885	2298	2330	1638	1903	1481
ADAD1	17	7	18	22	16	12
ADAD2	49	103	120	61	82	72
ADAL	356	418	382	396	340	366
ADAM10	6570	7728	7849	7244	7271	5990
ADAM11	63	86	66	45	43	53
ADAM12	2	6	16	3	11	2
ADAM15	1177	1669	1347	1024	1062	1215
ADAM17	5513	6064	6053	5545	5297	4907
ADAM18	33	25	31	27	41	41
ADAM19	3079	2105	3126	3051	3641	3447
ADAM2	0	0	0	0	0	0
ADAM20	13	20	39	28	11	11
ADAM20P1	18	18	25	5	30	8
ADAM21	6	3	4	4	1	2
ADAM21P1	1	1	1	0	0	0
ADAM22	30	19	24	34	18	32
ADAM23	208	144	229	239	235	243
ADAM28	1	4	4	9	2	6
ADAM29	0	0	0	0	1	0
ADAM30	0	0	0	0	0	0
ADAM32	2	1	1	0	1	0
ADAM33	100	103	111	104	78	81
ADAM3A	0	0	0	0	0	0
ADAM3B	0	1	1	0	1	1
ADAM5	0	0	0	0	0	0
ADAM6	0	0	0	0	0	0
ADAM7	0	0	0	0	0	0
ADAM8	490	581	637	612	597	750
ADAM9	1457	1932	1958	1806	1573	1600
ADAMDEC1	0	0	0	0	0	0
ADAMTS1	2016	2256	2889	2984	2246	3233
ADAMTS10	25	20	27	6	25	13
ADAMTS12	861	689	857	792	908	733
ADAMTS13	53	56	65	28	27	51
ADAMTS14	103	181	141	83	102	109
ADAMTS15	252	373	287	193	195	248
ADAMTS16	1	7	11	12	16	13
ADAMTS17	9	10	14	10	9	7
ADAMTS18	3	6	3	8	4	2
ADAMTS19	0	0	1	0	1	2
ADAMTS19-AS1	0	1	1	1	0	0
ADAMTS2	45	62	58	19	32	46
ADAMTS20	3459	2815	5119	4976	3867	5347
ADAMTS3	319	310	372	282	228	195
ADAMTS4	33	47	34	26	34	35
ADAMTS5	4	1	2	4	4	2
ADAMTS6	23	48	27	29	19	55
ADAMTS7	71	113	104	64	77	69
ADAMTS7P1	0	0	0	1	2	0
ADAMTS8	23	33	47	36	26	48
ADAMTS9	14	10	18	10	10	12
ADAMTS9-AS1	0	1	0	1	0	1
ADAMTS9-AS2	0	1	0	0	0	0
ADAMTSL1	0	0	0	0	0	0
ADAMTSL2	786	809	848	572	778	816
ADAMTSL3	37	37	37	33	51	38
ADAMTSL4	276	408	348	287	283	286
ADAMTSL4-AS1	305	306	361	266	258	234
ADAMTSL5	287	205	287	232	307	258
ADAP1	276	409	337	268	283	322
ADAP2	390	410	423	464	370	517
ADAR	19047	20966	20681	17823	20043	17492
ADARB1	565	507	516	525	533	595
ADARB2	0	2	0	0	1	0
ADARB2-AS1	0	0	0	0	0	0
ADAT1	1907	2122	2053	1769	2018	1784
ADAT2	494	683	577	435	577	449
ADAT3	770	520	788	726	803	920
ADCK1	488	407	457	387	441	434
ADCK2	1954	1709	2076	1700	1865	1905
ADCK5	543	544	593	434	433	550
ADCY1	151	104	178	120	175	132
ADCY10	28	58	43	47	64	39
ADCY10P1	113	96	106	113	108	95
ADCY2	9	4	2	2	1	4
ADCY3	816	952	957	768	855	843
ADCY4	1	9	1	2	0	6
ADCY5	23	21	40	25	10	42
ADCY6	178	197	210	215	208	259
ADCY6-DT	0	0	0	0	0	0
ADCY7	158	234	179	100	112	112
ADCY8	0	0	1	1	0	1
ADCY9	461	596	615	494	417	503
ADCYAP1	0	0	0	0	0	0
ADCYAP1R1	40	26	47	47	34	30
ADD1	4624	4255	4965	4624	4902	4982
ADD2	1313	1261	1445	1211	1362	1219
ADD3	3862	4100	4405	3937	3973	3182
ADD3-AS1	4	1	2	1	2	2
ADGB	0	0	0	0	0	1
ADGRA1	14	41	22	15	16	12
ADGRA1-AS1	3	0	0	1	0	1
ADGRA2	326	489	395	230	256	234
ADGRA3	2645	2102	2659	2533	2552	2590
ADGRB1	17	7	21	9	8	11
ADGRB2	13	14	15	7	7	8
ADGRB3	5	3	6	8	2	4
ADGRD1	2288	2235	2321	1922	2108	1923
ADGRD1-AS1	49	25	30	47	57	42
ADGRE1	31	42	39	34	42	24
ADGRE2	104	139	155	109	138	118
ADGRE3	0	0	0	1	0	0
ADGRE4P	0	0	0	0	1	0
ADGRE5	977	924	991	861	1108	1028
ADGRF1	0	0	0	0	1	1
ADGRF2	5	5	6	3	8	9
ADGRF3	26	40	26	42	31	35
ADGRF4	4	9	7	15	3	12
ADGRF5	2	0	6	4	1	4
ADGRF5-AS1	0	0	0	0	0	0
ADGRG1	287	365	348	348	373	427
ADGRG2	962	1031	1093	1052	1157	850
ADGRG3	4	8	3	1	6	2
ADGRG4	0	1	0	0	0	0
ADGRG5	259	176	201	204	259	256
ADGRG6	149	107	150	146	152	149
ADGRG7	1	1	1	1	6	1
ADGRL1	2510	2460	2695	1920	2336	2410
ADGRL2	1902	1781	2062	2008	2025	1790
ADGRL3	1516	1890	2410	2470	1828	2429
ADGRL3-AS1	0	0	0	0	0	0
ADGRL4	0	0	0	0	0	0
ADGRV1	173	129	146	157	208	129
ADH1A	0	0	0	0	0	0
ADH1B	0	0	0	0	0	0
ADH1C	0	0	0	0	0	0
ADH4	0	0	1	0	0	0
ADH5	7549	8655	8416	7692	8275	7110
ADH6	0	0	0	0	0	0
ADH7	0	0	0	0	0	0
ADHFE1	24	19	37	18	21	31
ADI1	538	507	670	704	637	782
ADIG	0	1	1	1	0	0
ADIPOQ	0	1	1	0	1	1
ADIPOQ-AS1	1	0	1	0	0	0
ADIPOR1	4412	5002	4769	4300	4528	4125
ADIPOR2	5280	4965	5552	5089	5212	4945
ADIRF	0	0	1	0	0	0
ADK	614	729	663	765	613	644
ADM	1372	2128	1888	1672	1512	1746
ADM2	428	475	469	378	406	412
ADM5	207	153	220	179	176	179
ADNP	6480	6103	7102	6381	6624	6140
ADNP-AS1	0	6	2	3	6	4
ADNP2	8113	8082	8970	8280	9361	8137
ADO	3987	4125	4354	4018	4210	4006
ADORA1	46	56	66	32	54	63
ADORA2A	11	15	9	10	7	7
ADORA2A-AS1	1	1	5	0	1	8
ADORA2B	459	428	503	425	495	411
ADORA3	1	1	0	1	2	1
ADPGK	6935	7103	6965	6439	6924	6047
ADPGK-AS1	24	28	18	14	20	24
ADPRH	177	187	234	202	215	227
ADPRHL1	111	99	110	103	104	94
ADPRM	282	359	274	277	269	225
ADPRS	2013	2210	2268	1702	2109	1816
ADRA1A	0	0	2	0	0	1
ADRA1B	1	0	0	1	1	0
ADRA1D	13	13	13	12	12	14
ADRA2A	1	0	1	2	0	0
ADRA2B	40	50	56	54	49	66
ADRA2C	3994	3253	3855	4210	4448	5343
ADRB1	0	1	2	0	0	0
ADRB2	20	6	24	21	18	26
ADRB3	0	0	0	5	1	0
ADRM1	4135	3937	4338	3829	4571	4827
ADSL	2943	2783	2759	2854	2920	2733
ADSS1	15	26	30	16	19	9
ADSS2	2815	3330	3154	2864	2811	2639
ADTRP	1631	1681	1581	1882	1867	1475
AEBP1	65	76	53	35	43	51
AEBP2	5335	5364	6302	5323	5749	4431
AEN	27056	25872	27884	24164	27669	26632
AFAP1	3704	3624	4161	3215	3946	3636
AFAP1-AS1	8	19	14	14	12	4
AFAP1L1	1470	1512	1691	1589	1542	1494
AFAP1L2	65	102	50	92	60	79
AFDN	7816	7730	8823	8238	8412	7763
AFDN-DT	31	32	43	31	25	23
AFF1	4193	4065	4972	4031	4181	3875
AFF1-AS1	83	67	89	62	75	64
AFF2	237	259	312	224	288	253
AFF3	78	40	81	71	88	95
AFF4	8884	9833	10422	9527	8907	8511
AFG1L	819	872	878	822	785	718
AFG3L1P	987	854	1049	884	972	917
AFG3L2	12354	11560	12344	12594	13516	12947
AFM	0	0	0	0	0	0
AFMID	1772	2440	2007	1412	1454	1413
AFP	108	234	85	222	146	64
AFTPH	2409	2745	2522	2459	2371	2027
AGA	298	316	343	295	324	288
AGAP1	2352	2450	2621	2332	2424	2544
AGAP1-IT1	76	60	71	49	58	76
AGAP10P	0	4	4	1	2	3
AGAP11	11	10	21	20	12	14
AGAP12P	7	5	7	5	4	12
AGAP13P	42	44	39	34	49	38
AGAP14P	2	3	3	4	1	0
AGAP2	21	19	7	10	14	12
AGAP2-AS1	0	13	1	2	3	2
AGAP3	1212	1331	1186	1082	1141	1291
AGAP4	48	34	40	31	37	40
AGAP5	181	178	159	99	127	131
AGAP6	57	34	65	61	67	51
AGAP7P	170	155	154	116	138	119
AGAP9	16	19	10	5	13	3
AGBL1	6	0	0	2	0	0
AGBL1-AS1	0	0	0	0	0	0
AGBL2	3	8	5	4	4	1
AGBL3	110	151	138	84	119	96
AGBL4	39	41	56	56	54	52
AGBL4-AS1	1	8	2	2	2	6
AGBL4-IT1	0	0	0	0	0	0
AGBL5	561	658	659	462	521	477
AGBL5-AS1	9	7	4	1	7	0
AGER	3	1	14	4	6	4
AGFG1	5912	5924	6542	6355	6393	5525
AGFG2	395	473	448	335	335	409
AGGF1	5044	4818	5288	5014	5110	4369
AGK	59	55	57	60	78	59
AGL	26637	22238	27406	30966	30881	25706
AGMAT	85	107	130	61	98	95
AGMO	8	4	1	1	2	1
AGO1	23008	25425	25614	21890	23594	20453
AGO2	5177	5595	5848	4569	5107	4725
AGO3	515	645	617	479	536	561
AGO4	2201	2702	2503	2028	2210	1943
AGPAT1	67	91	82	56	73	71
AGPAT2	2586	2491	2969	2068	2360	2409
AGPAT3	693	810	838	784	742	852
AGPAT4	1565	1405	1590	1445	1500	1433
AGPAT4-IT1	135	106	126	83	69	87
AGPAT5	2351	2519	2492	2323	2136	1909
AGPS	3872	4290	4166	3961	3914	3397
AGR2	0	0	0	0	0	0
AGR3	0	0	0	0	0	0
AGRN	2298	2461	2535	1768	2103	2190
AGRP	0	0	1	0	0	0
AGT	0	9	0	0	5	0
AGTPBP1	2913	3292	3082	3094	2818	2517
AGTR1	12	6	5	19	12	10
AGTR2	0	0	0	0	0	0
AGTRAP	2623	2927	2825	2045	2457	2064
AGXT	0	0	0	0	0	0
AGXT2	0	0	0	0	0	0
AHCTF1	5834	6236	6432	5766	5734	4943
AHCTF1P1	8843	9996	9792	8304	8868	7523
AHCY	15664	16500	16951	14072	15890	13927
AHCYL1	8924	10856	9982	8914	8572	7808
AHCYL2	2254	2527	2333	2191	2242	2025
AHDC1	257	378	260	245	230	276
AHI1	156	172	164	167	144	144
AHNAK	61213	89057	75255	58001	56867	52937
AHNAK2	847	1432	1202	653	652	652
AHR	317	328	380	331	291	283
AHRR	0	0	1	0	0	0
AHSA1	4460	4321	4638	4156	4407	4398
AHSA2P	1283	1577	1412	1180	1112	1121
AHSG	1	4	0	0	0	1
AHSP	0	0	0	1	0	0
AICDA	44	61	51	72	76	76
AIDA	1517	1746	1815	1481	1559	1289
AIF1	0	0	0	0	0	0
AIF1L	11795	14070	12927	11210	12137	11125
AIFM1	1861	1867	1883	1696	1956	1701
AIFM2	381	276	393	274	386	350
AIFM3	46	79	64	39	51	73
AIG1	440	499	500	540	496	432
AIM2	31	51	40	60	38	55
AIMP1	4000	4257	4160	4258	4223	3556
AIMP2	1923	2075	2114	1898	2023	1890
AIP	1729	2046	1888	1326	1770	1674
AIPL1	1	12	11	5	6	6
AIRE	441	390	461	379	341	463
AIRN	1	0	0	1	1	0
AJAP1	145	167	134	137	159	139
AJM1	14	10	13	7	8	22
AJUBA	2440	3198	2626	2149	2122	2094
AK1	221	248	276	190	287	209
AK2	8661	10139	9255	7940	8746	7525
AK3	1624	2063	1993	1831	1593	1330
AK4	15245	11512	16232	17851	19549	17522
AK5	171	153	186	122	183	137
AK6	0	0	0	0	0	0
AK7	78	61	51	60	57	45
AK8	5	3	16	9	5	4
AK9	24	7	19	21	12	20
AKAIN1	1	0	0	1	0	1
AKAP1	11215	10014	12139	10703	12511	11734
AKAP10	2627	2888	2794	2343	2514	2097
AKAP11	2426	2524	2877	2469	2559	2091
AKAP12	53091	54295	57865	51540	55534	52482
AKAP13	3354	3695	4101	3214	3496	3282
AKAP14	0	1	3	6	0	1
AKAP17A	0	0	0	0	0	0
AKAP3	807	688	850	756	876	774
AKAP4	1	1	0	0	1	0
AKAP5	342	386	405	322	382	343
AKAP6	38	31	39	49	44	46
AKAP7	412	466	408	356	405	310
AKAP8	3318	2965	3479	3258	3704	3762
AKAP8L	2306	2479	2451	2209	2263	2510
AKAP9	3315	3892	4077	3691	3681	3121
AKIP1	964	1406	1087	838	942	888
AKIRIN1	15999	17347	17361	16385	16139	15559
AKIRIN2	2118	2225	2086	1862	1929	1985
AKNA	3367	3917	3818	2470	3154	2948
AKNAD1	2	5	4	11	3	10
AKR1A1	8011	9022	7795	6674	7548	6975
AKR1B1	1157	1169	1128	1238	1131	1219
AKR1B10	1	0	1	0	0	2
AKR1B15	1	0	1	0	0	0
AKR1C1	5	6	3	9	1	11
AKR1C2	0	0	0	0	0	0
AKR1C3	0	1	0	0	0	0
AKR1C4	0	0	0	0	0	0
AKR1C6P	0	0	0	0	0	0
AKR1C8P	0	0	0	0	0	0
AKR1D1	1	0	1	7	1	5
AKR1E2	53	57	54	27	39	24
AKR7A2	1410	1687	1594	1384	1444	1518
AKR7A2P1	8	20	11	7	14	7
AKR7A3	22	24	13	15	7	20
AKR7L	4	6	6	2	4	5
AKT1	2981	3151	3310	2735	3067	3131
AKT1S1	1613	1372	1754	1600	1717	1759
AKT2	4087	4175	4276	3464	4101	4168
AKT3	0	1	1	0	0	0
AKTIP	621	635	738	786	712	681
ALAD	2302	2318	2280	1989	2276	2313
ALAS1	2045	2022	2252	2396	2273	2340
ALAS2	0	0	0	0	3	0
ALB	1	1	9	1	2	1
ALCAM	38	30	41	24	30	27
ALDH16A1	2599	2663	2832	2271	2728	2559
ALDH18A1	3855	4778	4304	3680	4114	3574
ALDH1A1	17	30	16	36	12	6
ALDH1A2	4	2	7	8	5	5
ALDH1A3	863	751	1078	873	735	639
ALDH1B1	2936	2815	3024	2506	3041	2816
ALDH1L1	63	62	76	48	47	41
ALDH1L1-AS1	0	0	0	0	0	0
ALDH1L1-AS2	0	0	0	0	2	0
ALDH1L2	1951	2428	2203	1629	1723	1431
ALDH2	5215	5727	5375	5049	5364	4797
ALDH3A1	5	3	1	1	4	1
ALDH3A2	6294	6903	6553	5639	6038	5701
ALDH3B1	18	21	26	28	8	35
ALDH3B2	28	27	50	58	49	71
ALDH4A1	2628	2650	2722	2356	2519	2590
ALDH5A1	213	203	243	244	205	215
ALDH6A1	1356	1617	1438	1382	1322	1039
ALDH7A1	978	1074	1177	957	1036	935
ALDH8A1	3	3	8	3	1	4
ALDH9A1	1279	1432	1427	1496	1399	1279
ALDOA	2882	3036	2924	2232	2624	2520
ALDOB	0	0	0	0	0	0
ALDOC	5060	7883	5655	3468	3627	3273
ALG1	769	807	877	751	872	780
ALG10	911	1019	1077	968	925	760
ALG10B	783	930	884	856	739	604
ALG11	829	823	938	871	921	799
ALG12	1528	1664	1876	1477	1629	1674
ALG13	2085	1866	2239	1789	1643	1434
ALG14	331	278	313	352	361	341
ALG14-AS1	0	0	0	0	0	0
ALG1L	51	39	59	61	66	55
ALG1L2	31	41	42	16	44	48
ALG1L9P	106	120	116	66	111	68
ALG2	4898	4858	5346	4778	5132	4730
ALG3	743	805	757	639	769	756
ALG5	536	478	484	565	533	464
ALG6	907	868	960	916	980	860
ALG8	721	697	741	836	761	761
ALG9	965	1081	1126	1070	1044	1014
ALK	3	1	1	0	2	1
ALKAL1	1	6	1	2	1	1
ALKAL2	4	5	0	0	5	1
ALKBH1	1885	1823	1868	1781	1893	1648
ALKBH2	2435	2491	2358	2105	2282	2271
ALKBH3	459	589	458	447	508	423
ALKBH3-AS1	0	1	0	0	0	0
ALKBH4	1416	1618	1591	1194	1409	1471
ALKBH5	9943	10725	10678	9427	10146	10287
ALKBH6	190	234	175	198	181	207
ALKBH7	5355	5876	5630	4407	5159	5254
ALKBH8	990	925	1038	1009	1060	904
ALLC	1	1	2	0	1	2
ALMS1	6244	6788	6957	5762	6355	5308
ALMS1-IT1	426	623	493	402	366	265
ALMS1P1	2	0	0	1	0	0
ALOX12	55	103	77	71	90	84
ALOX12-AS1	57	44	47	45	53	40
ALOX12B	0	4	4	0	2	0
ALOX12P2	4	2	6	6	6	19
ALOX15	8	9	2	11	3	4
ALOX15B	2	10	9	6	3	4
ALOX15P1	5	5	1	3	1	1
ALOX5	0	0	0	0	0	0
ALOX5AP	0	0	0	0	0	0
ALOXE3	2	3	9	16	4	7
ALPG	66171	77712	73091	55406	62292	60496
ALPI	25	50	38	36	35	29
ALPK1	39	38	25	34	18	20
ALPK2	63	98	110	95	63	56
ALPK3	121	137	153	117	104	151
ALPL	2367	2294	2788	2087	2247	2139
ALPP	5706	6628	7216	4687	5324	5365
ALS2	2752	2870	2955	2639	2754	2393
ALS2CL	400	443	394	351	338	309
ALX1	177	176	155	178	132	135
ALX3	0	0	0	0	0	0
ALX4	6	1	1	1	1	0
ALYREF	6286	6028	6845	6753	6900	6900
AMACR	81	101	96	71	107	77
AMBN	10	31	20	33	14	24
AMBP	0	1	0	0	0	0
AMBRA1	5838	5807	6229	5217	6160	5527
AMD1	17309	16417	18015	18826	19140	16896
AMDHD1	4	7	2	3	1	4
AMDHD2	1991	1736	1945	1582	1874	2115
AMELX	0	0	0	0	0	0
AMELY	0	0	0	0	0	0
AMER1	1876	2012	2131	1734	1903	1594
AMER2	24	34	41	24	14	24
AMER3	7	8	25	24	15	21
AMFR	3279	3537	3411	3223	3276	3138
AMH	36	23	40	28	42	67
AMHR2	14	10	27	25	11	28
AMIGO1	250	231	266	273	296	276
AMIGO2	60	36	72	71	73	78
AMIGO3	435	422	438	346	464	430
AMMECR1	2655	2538	2924	2457	2615	2163
AMMECR1L	2702	2772	2970	2515	2582	2424
AMN	522	660	487	350	399	397
AMN1	296	415	394	294	301	201
AMOT	1911	2208	2334	2491	2314	2221
AMOTL1	1087	1344	1455	1410	1359	1497
AMOTL2	3059	3724	3350	3299	3388	3461
AMPD1	1	1	0	0	0	3
AMPD2	765	801	749	595	676	682
AMPD3	349	294	354	358	315	305
AMPH	25	7	12	19	25	6
AMT	1678	1897	1646	1342	1667	1393
AMTN	0	0	0	0	0	0
AMY1A	0	0	0	0	0	0
AMY1B	0	0	0	0	0	0
AMY1C	0	0	0	0	0	0
AMY2A	0	1	0	0	0	1
AMY2B	170	170	154	104	117	125
AMZ1	222	237	229	150	232	182
AMZ2	2998	3443	3244	2950	2994	2502
AMZ2P1	385	450	462	363	386	389
ANAPC1	4711	4857	5163	4595	4599	4260
ANAPC10	707	723	708	745	648	558
ANAPC11	2891	2953	3224	2639	2972	3130
ANAPC13	2031	2049	2291	2507	2485	2289
ANAPC15	1413	1180	1382	1227	1534	1395
ANAPC16	3587	4176	4083	3342	3559	3122
ANAPC1P1	1	0	2	1	0	1
ANAPC1P2	299	383	319	345	282	482
ANAPC1P4	10	8	14	7	11	11
ANAPC1P6	0	0	0	0	0	0
ANAPC2	671	606	681	598	739	735
ANAPC4	1420	1459	1569	1434	1483	1306
ANAPC5	4752	4929	4983	4361	4580	4525
ANAPC7	4137	4159	4261	3926	4063	3746
ANG	13	12	14	11	16	21
ANGEL1	1794	2120	2124	1530	1681	1496
ANGEL2	2254	2135	2468	2179	2375	2027
ANGPT1	485	420	470	471	508	401
ANGPT2	0	0	3	3	0	0
ANGPT4	210	170	345	320	256	457
ANGPTL1	2	0	0	0	0	0
ANGPTL2	0	6	3	3	3	4
ANGPTL3	0	0	2	0	0	0
ANGPTL4	37	56	43	12	21	21
ANGPTL5	0	0	0	1	1	0
ANGPTL6	7	12	5	4	8	6
ANGPTL7	6	5	6	7	2	6
ANGPTL8	0	0	0	0	0	0
ANHX	7	3	8	3	2	5
ANK1	488	363	505	379	494	458
ANK2	1188	854	1323	1073	1319	1080
ANK3	2720	2235	2783	2812	2881	2480
ANKAR	60	43	61	64	70	45
ANKDD1A	26	38	38	26	27	25
ANKDD1B	324	312	340	364	396	364
ANKEF1	518	480	500	569	560	508
ANKFN1	1	4	1	1	2	3
ANKFY1	3588	3319	3941	3654	3848	3628
ANKH	281	222	237	229	292	254
ANKHD1	384	453	493	399	402	398
ANKHD1-EIF4EBP3	4	1	3	2	8	1
ANKIB1	3773	3775	4257	4010	3994	3561
ANKK1	1	1	0	0	3	2
ANKLE1	268	303	307	243	257	187
ANKLE2	5574	5390	6091	5640	6006	5802
ANKMY1	253	259	252	221	234	289
ANKMY2	1114	1497	1226	1125	1070	989
ANKRA2	932	1019	1010	856	925	765
ANKRD1	82	99	113	122	127	142
ANKRD10	4106	3664	4448	4142	4600	4351
ANKRD11	3980	3754	4514	3409	3865	4026
ANKRD12	2606	3263	3280	2872	2782	2209
ANKRD13A	4695	5618	5019	4489	4589	4295
ANKRD13B	83	131	74	80	66	77
ANKRD13C	3108	3433	3535	3188	3267	2882
ANKRD13D	414	478	392	358	398	375
ANKRD16	364	421	429	365	394	445
ANKRD17	7049	7030	7561	7159	7361	6273
ANKRD18A	18	14	7	12	4	5
ANKRD18B	139	136	146	111	123	115
ANKRD18CP	1393	1238	1603	1202	1242	976
ANKRD18DP	0	0	0	0	0	0
ANKRD19P	157	181	169	142	118	78
ANKRD2	42	47	28	37	40	40
ANKRD20A1	3	1	5	1	0	1
ANKRD20A11P	1	0	1	1	5	0
ANKRD20A12P	15	15	4	14	17	10
ANKRD20A19P	1	1	0	0	1	0
ANKRD20A4-ANKRD20A20P	1	1	2	1	3	0
ANKRD20A5P	5	1	3	5	6	11
ANKRD20A8P	0	0	0	0	0	0
ANKRD20A9P	0	0	0	0	0	0
ANKRD22	0	0	1	0	0	0
ANKRD23	98	109	114	120	108	111
ANKRD24	297	374	307	244	303	273
ANKRD26	1501	1416	1747	1413	1457	1175
ANKRD26P1	491	309	409	460	495	384
ANKRD26P3	1	0	6	2	2	1
ANKRD27	1521	1971	1655	1465	1393	1215
ANKRD28	3995	4010	5084	4094	3968	3587
ANKRD29	0	0	4	1	0	0
ANKRD30A	2	0	1	0	0	1
ANKRD30B	0	0	0	0	0	0
ANKRD30BL	3	1	4	0	1	1
ANKRD30BP2	0	0	0	0	0	0
ANKRD30BP3	0	0	0	0	0	0
ANKRD31	12	16	15	11	5	19
ANKRD33	90	84	88	70	45	56
ANKRD33B	960	1196	1181	1023	948	999
ANKRD34A	59	43	59	49	53	63
ANKRD34B	4	3	3	6	5	2
ANKRD34C	0	0	0	0	0	0
ANKRD34C-AS1	0	0	0	0	0	0
ANKRD35	9	18	12	10	13	8
ANKRD36	359	327	424	277	325	284
ANKRD36B	681	695	675	583	617	523
ANKRD36BP1	0	0	0	0	0	0
ANKRD36BP2	14	2	3	5	7	4
ANKRD36C	128	125	139	62	86	86
ANKRD37	365	791	378	304	314	303
ANKRD39	449	453	468	420	472	465
ANKRD40	5002	5030	5616	5056	5410	4995
ANKRD40CL	0	0	1	0	0	2
ANKRD42	956	1154	1048	927	965	843
ANKRD44	5	11	5	10	5	12
ANKRD44-AS1	0	1	0	0	0	0
ANKRD44-IT1	0	0	0	0	0	2
ANKRD45	263	197	245	326	437	377
ANKRD46	1524	1932	1784	1682	1648	1316
ANKRD49	1419	1545	1375	1492	1368	1190
ANKRD50	4917	5410	5421	4982	5123	4511
ANKRD52	584	605	708	490	585	559
ANKRD53	1	3	1	0	3	1
ANKRD54	1375	1492	1605	1332	1524	1404
ANKRD55	483	438	533	459	458	458
ANKRD6	395	368	480	519	477	506
ANKRD60	0	0	0	0	0	0
ANKRD61	3	4	6	2	4	0
ANKRD62	28	34	28	29	21	30
ANKRD62P1-PARP4P3	1	5	1	1	0	5
ANKRD63	2	9	4	6	2	3
ANKRD65	41	38	67	50	38	56
ANKRD66	0	0	0	0	0	0
ANKRD7	1	0	0	0	1	0
ANKRD9	4092	4257	3822	3838	3871	4624
ANKS1A	1814	1870	1976	1599	1880	1808
ANKS1B	3	1	0	1	0	0
ANKS3	540	701	619	489	482	489
ANKS4B	4	3	7	10	12	1
ANKS6	1017	1027	1093	861	892	998
ANKUB1	0	0	1	0	0	1
ANKZF1	2163	2754	2435	1828	1987	1923
ANLN	8781	8928	9755	9327	9697	8249
ANO1	26	33	34	45	52	65
ANO10	2117	2893	2459	2205	2210	2062
ANO2	176	136	156	135	196	177
ANO3	0	0	0	1	0	1
ANO3-AS1	0	0	0	0	0	0
ANO4	4	1	1	3	2	1
ANO5	230	235	316	209	268	218
ANO6	5437	6369	6472	6035	6039	5378
ANO7	70	66	67	57	50	68
ANO8	445	515	505	510	422	503
ANO9	74	130	87	58	77	70
ANOS1	280	370	342	349	335	323
ANP32A	4208	4947	4709	4099	4375	3664
ANP32A-IT1	52	47	54	25	32	48
ANP32AP1	1215	1361	1280	1127	1192	919
ANP32B	1579	1541	1525	1543	1337	1156
ANP32C	1005	1167	1130	1029	1040	870
ANP32D	30	26	42	35	27	36
ANP32E	16761	19178	18054	16555	16860	13257
ANPEP	161	184	195	213	194	178
ANTKMT	1817	1805	1866	1657	1871	2136
ANTXR1	13	6	12	2	6	4
ANTXR2	905	665	853	911	1034	919
ANTXRL	0	0	2	0	0	0
ANTXRLP1	0	0	0	0	0	0
ANXA1	886	1213	1295	1450	924	1130
ANXA10	0	0	0	0	0	0
ANXA11	2765	3230	3060	2674	3027	2986
ANXA13	0	0	0	0	0	0
ANXA2	12551	13305	13169	13015	13242	12955
ANXA2P1	883	1094	1049	840	912	938
ANXA2P2	45336	50020	46590	42849	46460	43124
ANXA2P3	317	379	315	334	298	335
ANXA2R	67	94	105	79	93	72
ANXA3	2644	2834	2698	2954	2888	2701
ANXA4	1394	1369	1404	1482	1418	1108
ANXA5	4120	4843	4725	4579	4650	4280
ANXA6	2268	2447	2284	2043	2343	2131
ANXA7	4970	5637	5389	5039	5366	4557
ANXA8	39	54	50	52	32	68
ANXA8L1	63	78	63	77	55	88
ANXA9	25	15	25	16	16	20
AOAH	1	1	1	1	0	1
AOAH-IT1	0	0	1	0	0	0
AOC1	0	0	1	0	1	0
AOC2	323	305	289	190	270	266
AOC3	136	184	184	128	164	128
AOC4P	9	5	3	1	7	6
AOPEP	1951	1841	2045	1592	1921	1663
AOX1	23	11	13	5	10	14
AOX3P-AOX2P	0	2	0	1	0	0
AP1AR	2413	2667	2710	2506	2635	2007
AP1B1	4874	4913	4999	4297	5164	5014
AP1B1P1	0	0	0	0	0	0
AP1G1	5656	5557	6368	5976	6409	5539
AP1G2	1268	1278	1328	1067	1298	1118
AP1M1	417	425	513	416	519	522
AP1M2	4806	5224	5119	4251	4779	4911
AP1S1	6103	6891	6271	5166	6174	5413
AP1S2	902	1128	1022	943	1043	733
AP1S3	136	120	134	187	129	143
AP2A1	1990	2090	2251	1695	2038	1877
AP2A2	439	416	391	356	344	382
AP2B1	19305	21279	20337	19194	20200	17454
AP2M1	12770	12370	12908	11297	13037	12017
AP2S1	3850	3884	3806	3489	3995	3914
AP3B1	4048	3901	4356	4280	4115	3746
AP3B2	128	183	140	117	115	113
AP3D1	4485	4139	4559	4267	4972	5178
AP3M1	2492	2654	2689	2668	2605	2449
AP3M2	2421	2956	2538	2053	2096	1758
AP3S1	2801	3211	2984	2835	2823	2568
AP3S2	44	40	46	29	41	31
AP4B1	805	770	856	794	880	847
AP4B1-AS1	12	13	8	4	8	7
AP4E1	2978	2965	3391	3353	3277	2753
AP4M1	578	588	620	544	615	619
AP4S1	594	505	722	635	652	645
AP5B1	2356	2126	2682	2216	2546	2768
AP5M1	6654	5135	6780	6938	7354	6068
AP5S1	727	611	739	730	822	804
AP5Z1	1357	1191	1539	1233	1377	1435
APAF1	1752	2170	1929	1741	1626	1576
APBA1	5	3	0	0	2	1
APBA2	69	73	69	39	78	63
APBA3	1231	1287	1204	1069	1294	1236
APBB1	178	194	201	160	225	207
APBB1IP	1	2	7	15	4	5
APBB2	776	883	991	810	808	803
APBB3	254	244	228	185	166	169
APC	2053	2155	2544	2134	2323	2106
APC2	135	120	94	100	69	122
APCDD1	61	21	60	54	61	79
APCDD1L	0	0	0	0	0	0
APCDD1L-DT	2	1	0	2	3	1
APCS	0	0	0	0	0	0
APEH	3167	3615	3285	2611	2900	2631
APELA	6467	5560	6854	7129	7298	6569
APEX1	12845	13397	13266	12447	14023	12727
APEX2	2488	2991	2661	2261	2651	2486
APH1A	5675	6234	5872	5245	5573	4961
APH1B	13	26	24	9	22	19
API5	9127	10166	10091	9669	9974	8585
APIP	761	795	835	744	793	722
APLF	147	110	120	102	114	110
APLN	0	3	0	0	2	0
APLNR	137	162	106	144	198	144
APLP1	584	711	714	441	559	495
APLP2	19814	21279	21744	21478	20980	20309
APMAP	3368	3424	3695	3355	3665	3494
APOA1	235	675	338	459	249	576
APOA1-AS	0	0	0	0	0	0
APOA2	40	87	41	79	59	50
APOA4	0	8	1	2	1	6
APOA5	0	2	1	1	1	0
APOB	32	37	26	102	60	27
APOBEC1	0	0	0	2	1	0
APOBEC2	152	176	195	276	208	259
APOBEC3A	4	0	0	0	1	0
APOBEC3A_B	0	0	0	0	0	0
APOBEC3B	92	112	99	75	106	79
APOBEC3B-AS1	8	6	3	7	10	7
APOBEC3C	1719	1816	1858	1567	1668	1470
APOBEC3D	1449	1455	1437	1234	1512	1315
APOBEC3F	1171	1374	1381	1176	1236	1163
APOBEC3G	1861	2013	2024	1357	1633	1382
APOBEC3H	85	88	77	65	53	67
APOBEC4	0	0	0	0	0	0
APOBR	93	67	102	89	101	134
APOC1	2233	2275	2228	2117	2451	2234
APOC1P1	70	47	68	76	87	49
APOC2	0	0	0	0	0	0
APOC3	4	4	3	1	0	1
APOC4	0	0	0	0	0	0
APOC4-APOC2	1	0	0	1	1	0
APOD	1	2	0	1	1	5
APOE	28600	27477	29236	30324	30251	37067
APOF	0	2	0	2	2	1
APOH	0	0	0	0	0	0
APOL1	60	93	92	81	69	112
APOL2	126	149	170	156	185	224
APOL3	1	1	1	1	2	1
APOL4	4	1	2	4	2	8
APOL5	0	0	0	0	0	0
APOL6	1264	1857	2260	2134	1665	2138
APOLD1	40	49	47	42	39	34
APOM	0	0	0	0	0	0
APOO	539	574	592	618	576	505
APOOL	1232	1479	1468	1098	1340	1014
APOOP5	134	170	117	124	144	136
APP	4997	6347	6144	5319	4722	4617
APPBP2	579	698	779	617	618	610
APPL1	6339	7681	7573	6670	6516	5448
APPL2	298	269	393	357	328	313
APRT	4903	5249	5255	4165	4969	4649
APTR	289	270	336	236	264	207
APTX	2412	2726	2763	2324	2510	2227
AQP1	39	40	73	13	13	20
AQP10	0	4	1	0	0	2
AQP11	197	201	218	182	212	192
AQP12A	0	0	0	0	0	0
AQP12B	0	0	0	0	0	0
AQP2	0	0	1	0	1	0
AQP3	2523	2500	2573	2427	2425	2254
AQP4	6	13	7	3	1	1
AQP4-AS1	2	1	1	1	8	3
AQP5	37	58	46	17	56	37
AQP6	0	0	0	0	0	1
AQP7	2	5	14	3	5	2
AQP7P1	0	0	1	0	0	0
AQP7P3	1	0	0	0	1	0
AQP8	1	0	0	0	0	1
AQP9	0	0	0	0	0	1
AQR	7362	7765	7639	7447	7444	6713
AR	4	3	15	7	1	6
ARAF	1528	1594	1665	1429	1627	1456
ARAP1	1338	1203	1483	975	1498	1322
ARAP1-AS2	2	0	0	0	0	0
ARAP2	15	12	13	33	15	18
ARAP3	140	155	161	101	123	107
ARC	79	53	119	100	70	85
ARCN1	8894	9999	9624	9320	9097	8043
AREG	1	0	3	1	1	2
AREL1	2923	2589	3208	3099	3159	3055
ARF1	21631	24055	23601	21513	23011	23441
ARF3	22924	23922	24133	21661	23953	21265
ARF4	6877	7966	7445	7360	7261	6586
ARF4-AS1	55	79	85	48	54	66
ARF5	2677	3141	2820	2435	2675	2516
ARF6	14273	15575	15649	15444	15218	14773
ARFGAP1	5585	5668	5734	4794	5420	5481
ARFGAP2	5504	5898	5857	4997	5696	5241
ARFGAP3	2052	2474	2314	1907	1889	1426
ARFGEF1	11182	11021	12204	11817	11735	10336
ARFGEF2	7096	6868	7778	7356	7515	6522
ARFGEF3	990	1125	1278	824	1044	795
ARFIP1	4963	5467	5636	5294	5361	4387
ARFIP2	1778	1930	1785	1682	1827	1772
ARFRP1	1786	1865	1925	1468	1668	1719
ARG1	6	4	0	5	7	6
ARG2	751	675	833	815	829	679
ARGFX	154	126	165	167	181	177
ARGFXP2	0	0	0	0	0	0
ARGLU1	5480	5163	6101	5487	5418	5441
ARHGAP1	3892	4325	4266	3460	4297	3860
ARHGAP10	564	565	601	596	671	759
ARHGAP11A	213	222	218	168	231	217
ARHGAP11A-SCG5	0	0	0	0	0	0
ARHGAP11B	31	28	39	25	28	28
ARHGAP12	4052	4065	4647	4173	4469	3770
ARHGAP15	0	0	0	0	0	0
ARHGAP17	559	535	619	551	508	631
ARHGAP18	1652	1818	1761	1811	1759	1488
ARHGAP19	8188	10277	8550	7202	7581	6265
ARHGAP19-SLIT1	0	0	1	0	0	0
ARHGAP20	3	3	2	1	2	5
ARHGAP21	5692	5503	6004	5498	5967	5411
ARHGAP22	40	33	27	20	39	61
ARHGAP22-IT1	1	0	0	0	0	1
ARHGAP23	15	12	6	0	11	1
ARHGAP24	36	39	84	64	44	85
ARHGAP25	10	7	12	12	9	3
ARHGAP26	178	146	218	200	167	196
ARHGAP26-AS1	0	0	0	0	0	0
ARHGAP26-IT1	0	0	1	0	0	0
ARHGAP27	26	31	32	32	31	32
ARHGAP27P1	154	198	226	180	149	225
ARHGAP27P1-BPTFP1-KPNA2P3	80	103	141	132	88	123
ARHGAP27P2	2	4	5	4	7	6
ARHGAP28	445	445	528	555	500	506
ARHGAP29	1448	2488	1836	1811	1652	1452
ARHGAP30	81	53	101	91	54	78
ARHGAP31	1054	674	909	1046	1225	1196
ARHGAP31-AS1	33	32	36	10	38	32
ARHGAP32	951	1209	1187	996	1062	981
ARHGAP33	106	144	128	60	66	82
ARHGAP35	2067	2149	2083	1812	2039	1863
ARHGAP36	1	0	2	0	5	0
ARHGAP39	430	370	435	336	419	419
ARHGAP4	136	162	122	93	111	120
ARHGAP40	4	14	7	7	3	3
ARHGAP42	10439	11395	10870	10944	10978	9866
ARHGAP42-AS1	5	6	7	2	7	7
ARHGAP44	343	301	438	319	335	345
ARHGAP45	2768	3217	3119	2260	2359	2719
ARHGAP5	14566	16954	16654	14637	15036	12738
ARHGAP5-AS1	47	64	41	43	50	35
ARHGAP6	19	5	33	32	34	17
ARHGAP8	7	7	14	2	4	5
ARHGAP9	17	13	12	8	25	15
ARHGDIA	2817	2889	3257	2634	3190	3091
ARHGDIB	214	257	205	246	216	308
ARHGDIG	156	203	171	115	144	135
ARHGEF1	645	687	691	555	592	671
ARHGEF10	0	0	0	0	0	0
ARHGEF10L	171	112	132	108	120	120
ARHGEF11	3323	2930	3602	3404	3727	3591
ARHGEF12	6686	7275	7140	6952	7237	6389
ARHGEF15	84	105	74	59	65	70
ARHGEF16	3450	3528	3586	2891	3406	3667
ARHGEF17	960	1244	1037	786	799	833
ARHGEF18	6205	7085	6756	5419	5867	5967
ARHGEF19	159	156	186	154	158	169
ARHGEF2	2447	3445	2737	1957	2186	2018
ARHGEF25	441	522	458	270	291	263
ARHGEF26	0	0	0	0	0	0
ARHGEF26-AS1	0	1	0	0	1	0
ARHGEF28	6	4	3	4	8	7
ARHGEF3	374	437	498	445	429	363
ARHGEF3-AS1	0	0	0	0	0	0
ARHGEF33	20	19	40	42	19	54
ARHGEF34P	147	145	139	121	114	144
ARHGEF35	598	653	740	616	665	651
ARHGEF35-AS1	0	0	0	0	0	0
ARHGEF37	9	10	17	6	13	24
ARHGEF38	120	110	83	109	103	84
ARHGEF38-IT1	4	12	5	4	6	5
ARHGEF39	841	781	877	782	916	745
ARHGEF4	191	197	223	144	139	118
ARHGEF40	82	146	98	80	90	93
ARHGEF5	358	351	371	289	367	329
ARHGEF6	3	3	4	1	4	3
ARHGEF7	2341	2274	2394	2153	2273	2113
ARHGEF7-AS1	0	0	0	0	0	0
ARHGEF7-AS2	1	0	0	1	0	0
ARHGEF9	265	326	319	309	267	281
ARHGEF9-IT1	2	2	2	0	0	2
ARID1A	1755	1568	1949	1699	1709	1987
ARID1B	1397	1288	1651	1465	1535	1573
ARID2	3427	3554	3853	3377	3737	3080
ARID3A	12164	13054	14009	12108	12565	12774
ARID3B	3408	3389	3662	3086	3475	3349
ARID3C	1	2	3	1	2	5
ARID4A	832	950	1049	872	909	679
ARID4B	2223	2518	2735	2320	2339	2041
ARID5A	289	296	308	209	264	288
ARID5B	109	126	194	204	244	213
ARIH1	6836	7474	7421	6978	7170	6413
ARIH2	10269	10306	10198	9615	10525	9434
ARIH2OS	105	114	121	95	121	109
ARL1	5638	6668	5949	6017	5750	4910
ARL10	146	188	216	115	141	117
ARL11	497	465	457	367	445	424
ARL13A	0	0	0	0	0	0
ARL13B	465	481	476	471	475	358
ARL14	0	0	5	0	2	1
ARL14EP	1006	1109	1155	1041	994	927
ARL14EPL	0	0	4	1	1	0
ARL15	487	497	458	525	519	540
ARL16	1366	1632	1621	1255	1553	1399
ARL17A	10	7	5	2	8	4
ARL17B	2	2	1	7	3	2
ARL2	2080	2545	2281	1742	2270	2169
ARL2-SNX15	17	18	11	15	20	12
ARL2BP	1691	1775	1818	1674	1814	1577
ARL3	262	267	259	256	261	284
ARL4A	608	622	666	621	644	519
ARL4C	984	1176	1254	1479	1256	1461
ARL4D	1302	1599	1570	1161	1370	1261
ARL5A	7291	7679	8014	7615	7800	6209
ARL5B	6287	6963	7194	6606	7134	5463
ARL5C	1	2	7	0	1	7
ARL6	164	136	122	151	144	114
ARL6IP1	22514	22193	24317	24323	24970	21240
ARL6IP4	6377	6550	6400	5402	6068	6314
ARL6IP5	1107	1512	1376	1341	1267	1147
ARL6IP6	3110	3070	3523	3369	3212	3101
ARL8A	1453	1614	1554	1214	1511	1141
ARL8B	10773	10901	13443	11567	11579	10279
ARL9	0	7	11	5	14	5
ARLNC1	15	14	16	18	8	9
ARMC1	9598	11038	10129	9688	9855	8042
ARMC10	697	666	533	744	656	836
ARMC12	6	10	3	4	2	5
ARMC2	111	105	93	120	128	95
ARMC2-AS1	0	0	0	0	0	1
ARMC3	10	7	10	7	4	3
ARMC4	0	0	2	0	0	0
ARMC4P1	0	0	0	0	1	0
ARMC5	598	549	607	513	655	588
ARMC6	4128	3611	4232	3586	4810	4513
ARMC7	606	537	610	497	578	555
ARMC8	2727	2983	3190	2892	2925	2503
ARMC9	972	880	1021	882	1064	1058
ARMCX1	630	798	703	627	699	605
ARMCX2	745	791	797	624	832	717
ARMCX3	1304	1671	1599	1379	1203	1311
ARMCX4	139	161	138	90	120	111
ARMCX5	1503	1643	1502	1092	1313	1110
ARMCX5-GPRASP2	139	144	143	135	120	120
ARMCX6	87	132	118	93	82	77
ARMH1	10	16	8	16	12	10
ARMH2	0	0	0	0	2	0
ARMH3	1783	1815	1710	1492	1835	1506
ARMH4	172	261	235	169	176	144
ARMS2	0	0	0	0	0	0
ARMT1	33220	30686	33895	34956	37118	30285
ARNT	1958	2149	2201	2039	2126	1909
ARNT2	3	2	5	3	3	3
ARNTL	55	58	69	60	74	35
ARNTL2	982	1120	1132	1316	1228	1188
ARNTL2-AS1	0	0	0	0	0	0
ARPC1A	3576	3589	3832	3748	3597	3353
ARPC1B	8564	8707	9225	7740	8911	8581
ARPC2	3821	4181	4159	4489	4119	3827
ARPC3	2639	2919	2817	2875	2769	2629
ARPC4	6245	6341	7666	6351	7350	7236
ARPC4-TTLL3	0	0	0	0	0	0
ARPC5	10611	12621	12261	11542	11898	10685
ARPC5L	2823	2819	3072	3020	3106	3311
ARPIN	513	493	522	481	607	537
ARPIN-AP3S2	0	0	0	0	0	0
ARPP19	18421	18354	20483	20131	20220	17386
ARPP21	0	0	0	0	0	0
ARR3	0	0	0	0	0	2
ARRB1	3006	2299	3411	3385	3423	3687
ARRB2	326	464	449	290	278	285
ARRDC1	1013	1367	1225	861	953	993
ARRDC1-AS1	800	864	821	672	768	839
ARRDC2	3351	3584	3474	2800	3329	3216
ARRDC3	7404	11362	8904	7056	7186	5466
ARRDC3-AS1	60	46	80	75	79	51
ARRDC4	2127	3180	2541	1917	1859	1394
ARRDC5	1	7	4	0	1	1
ARSA	197	239	230	181	194	188
ARSB	330	268	404	385	376	425
ARSD	384	424	488	379	421	404
ARSD-AS1	0	4	0	0	2	1
ARSF	4	10	5	11	13	13
ARSG	286	329	325	203	277	229
ARSH	0	1	3	2	2	0
ARSI	3402	3131	3341	2830	3564	3773
ARSJ	5	0	0	1	3	1
ARSK	150	193	193	126	162	144
ARSL	28	32	32	47	72	41
ART1	62	57	38	20	63	35
ART3	2	0	0	0	4	2
ART4	43	65	62	78	51	84
ART5	1170	1044	1151	942	1203	1172
ARTN	90	141	109	79	94	93
ARV1	274	291	346	370	370	302
ARVCF	405	420	442	345	359	353
ARX	43	21	46	99	123	128
AS-PTPRE	0	0	0	0	0	0
AS3MT	37	32	35	30	29	25
ASAH1	1870	2083	2121	1975	1912	1679
ASAH2	147	219	195	246	162	146
ASAH2B	574	604	681	528	681	424
ASAP1	982	833	1065	971	1026	908
ASAP1-IT1	42	23	67	33	37	38
ASAP1-IT2	16	17	30	17	16	15
ASAP2	1510	1938	1629	1563	1493	1352
ASAP3	2140	2608	2406	1887	1922	1829
ASB1	2168	2267	2356	1943	2195	2059
ASB10	0	0	0	0	0	0
ASB11	2	0	1	1	0	1
ASB12	11	3	8	3	7	10
ASB13	329	451	310	235	296	288
ASB14	1	1	0	0	0	0
ASB15	0	0	0	0	1	0
ASB15-AS1	0	0	0	1	0	0
ASB16	1	0	4	5	0	2
ASB16-AS1	295	282	348	242	273	307
ASB17	0	0	0	0	0	0
ASB18	6	6	5	1	3	9
ASB2	0	0	0	0	0	0
ASB3	342	438	420	340	403	280
ASB4	0	1	1	0	1	0
ASB5	3	4	1	1	0	2
ASB6	2549	2627	2724	2308	2742	2600
ASB7	1275	1356	1428	1272	1297	1108
ASB8	591	576	595	536	608	522
ASB9	4	3	13	7	7	7
ASB9P1	0	1	0	4	2	2
ASCC1	1906	2499	2129	1954	1860	1749
ASCC2	1467	1290	1567	1322	1497	1480
ASCC3	11839	10876	12894	12195	11877	10281
ASCL1	9	10	18	12	11	15
ASCL2	83	110	56	118	96	164
ASCL3	0	0	0	0	1	0
ASCL4	0	1	0	0	0	0
ASCL5	0	3	0	1	2	1
ASDURF	0	0	0	0	0	0
ASF1A	2770	2690	2894	2868	2885	2481
ASF1B	1884	1799	1867	1572	1772	1756
ASGR1	17	27	28	34	23	17
ASGR2	4	7	2	2	1	0
ASH1L	4908	5108	5833	4640	5000	4461
ASH1L-AS1	514	587	621	498	508	523
ASH2L	7274	7157	7512	6999	7300	6878
ASIC1	24	26	41	33	23	33
ASIC2	19	12	20	29	29	21
ASIC3	38	43	69	31	54	43
ASIC4	3	16	6	7	16	6
ASIC5	0	0	0	0	0	0
ASIP	2	0	0	2	0	2
ASL	713	844	858	605	698	766
ASMT	0	0	0	0	0	0
ASMTL	0	0	0	0	0	0
ASMTL-AS1	0	0	0	0	0	0
ASNS	293	379	299	199	240	218
ASNSD1	3695	3775	4026	3805	4122	3416
ASNSP1	126	130	151	96	93	75
ASPA	7	4	11	11	23	25
ASPDH	2	0	0	0	1	0
ASPG	1	4	7	9	6	7
ASPH	3521	3909	3986	3545	3655	3071
ASPHD1	63	138	68	45	63	61
ASPHD2	349	355	401	369	407	389
ASPM	8195	6503	8775	8868	9800	7988
ASPN	0	0	0	0	0	0
ASPRV1	21	22	23	24	24	30
ASPSCR1	490	563	634	421	490	546
ASRGL1	15395	14774	16070	14416	16415	15537
ASS1	1726	1898	1845	1293	1593	1335
ASTE1	671	794	732	657	802	592
ASTL	1	0	1	1	1	0
ASTN1	2	2	1	0	6	3
ASTN2	1203	1202	1424	1131	1226	1058
ASTN2-AS1	0	0	0	0	0	0
ASXL1	512	514	568	546	572	630
ASXL2	4948	5046	5623	4920	5119	4338
ASXL3	34	22	36	42	46	43
ASZ1	0	0	1	0	1	1
ATAD1	4386	5062	5069	4392	4337	3452
ATAD2	2257	2621	2317	2413	2397	2058
ATAD2B	2180	2187	2391	2089	2142	1832
ATAD3A	3128	3262	3355	2974	3277	3459
ATAD3B	23128	20667	23627	20916	23973	25877
ATAD3C	47	39	48	45	58	49
ATAD5	4170	4455	4894	4218	4507	3628
ATAT1	0	0	0	0	0	0
ATCAY	1255	1580	1459	974	1195	1152
ATE1	3026	2795	3232	3167	3139	2691
ATE1-AS1	29	20	36	34	38	34
ATF1	2070	2185	2397	2399	2478	1919
ATF2	1963	1864	2116	1861	1977	1511
ATF3	2628	3198	2970	2534	2655	2550
ATF4	30555	32380	31505	27256	30085	28027
ATF5	1287	1234	1452	978	1111	1045
ATF6	4252	5348	4597	4378	4327	3859
ATF6B	46	59	72	53	55	51
ATF7	445	508	516	349	421	388
ATF7-NPFF	1	0	2	1	2	0
ATF7IP	11559	10920	12893	11880	12894	10725
ATF7IP2	1249	1457	1322	1293	1158	1063
ATG10	404	419	425	396	401	377
ATG101	3654	3777	3733	3454	3816	3600
ATG12	4921	5779	5315	5174	4988	4509
ATG13	4521	4358	4632	4121	5015	4480
ATG14	3470	4035	3837	3208	3660	3140
ATG16L1	5159	5486	5633	4791	5375	4851
ATG16L2	91	120	126	81	83	103
ATG2A	796	657	817	612	789	840
ATG2B	2281	2094	2515	2126	2281	2051
ATG3	13682	12597	13548	13891	14508	14058
ATG4A	604	661	689	579	607	629
ATG4B	1428	1240	1587	1133	1500	1457
ATG4C	929	1026	893	964	890	756
ATG4D	1391	1475	1560	1235	1384	1490
ATG5	8377	8409	8897	8615	8953	7870
ATG7	1544	1476	1662	1519	1511	1398
ATG9A	1969	1999	2177	1805	2091	2013
ATG9B	2331	2006	2495	1818	2179	2210
ATIC	2251	2347	2366	2188	2216	2067
ATL1	8	11	6	5	4	10
ATL2	9113	10332	10141	9069	9326	7758
ATL3	5494	5223	5977	5633	5980	5088
ATM	3602	3822	4191	3706	3585	3103
ATMIN	7127	7396	7663	7889	7888	7051
ATN1	408	400	474	311	352	414
ATOH1	10	10	14	13	6	16
ATOH7	5	4	2	1	4	1
ATOH8	18	16	20	29	43	41
ATOX1	572	588	607	621	622	625
ATP10A	273	156	264	306	286	355
ATP10B	27	30	60	57	51	69
ATP10D	398	416	534	514	375	569
ATP11A	2461	2016	2705	2260	2583	2516
ATP11A-AS1	2	0	0	0	3	0
ATP11AUN	0	0	0	0	0	0
ATP11B	926	1226	1032	992	923	847
ATP11C	10485	11389	11266	10039	10129	8861
ATP12A	2288	1847	2267	2259	2492	2352
ATP13A1	1197	1079	1311	1100	1229	1315
ATP13A2	2394	2718	2629	2145	2468	2572
ATP13A3	8290	8556	9552	10153	8926	8054
ATP13A4	1	0	2	2	1	0
ATP13A4-AS1	0	0	0	0	0	0
ATP13A5	0	0	0	1	0	0
ATP13A5-AS1	0	0	0	0	0	0
ATP1A1	8742	8248	9132	9405	8862	9029
ATP1A1-AS1	115	92	125	87	119	80
ATP1A2	4	2	0	0	1	0
ATP1A3	911	951	1027	611	779	704
ATP1A4	75	44	64	95	52	87
ATP1B1	6511	7085	6698	6494	6410	5673
ATP1B2	9	4	4	3	2	3
ATP1B3	5990	6019	6116	6351	6364	5955
ATP1B4	0	0	0	0	0	0
ATP23	0	0	0	0	0	0
ATP2A1	95	56	58	59	55	38
ATP2A1-AS1	194	257	274	173	205	210
ATP2A2	8451	8328	9620	8731	9138	8815
ATP2A3	354	422	363	234	273	259
ATP2B1	5997	6168	6541	6814	6352	5528
ATP2B1-AS1	69	77	61	61	81	83
ATP2B2	0	0	0	0	0	0
ATP2B2-IT2	0	0	0	0	0	0
ATP2B3	2	1	2	1	2	1
ATP2B4	8045	9746	9471	8388	8170	7758
ATP2C1	3022	3146	3252	3173	3419	2752
ATP2C2	46	46	48	36	57	70
ATP2C2-AS1	21	19	32	18	18	17
ATP4A	6	6	5	5	3	3
ATP4B	0	0	0	0	0	0
ATP5F1A	18666	18203	19267	19495	19459	18215
ATP5F1B	29268	28819	29324	28475	29187	27741
ATP5F1C	3934	3759	3822	4324	3951	3641
ATP5F1D	2579	2347	2486	2295	2598	2756
ATP5F1E	588	578	623	601	661	528
ATP5IF1	3651	3810	3862	3626	3538	3582
ATP5MC1	2304	2335	2385	1941	2218	2103
ATP5MC2	4073	4168	4138	3795	4018	3755
ATP5MC3	6960	6771	7234	7793	7710	6856
ATP5MD	1443	1422	1437	1445	1444	1330
ATP5ME	711	600	669	608	597	559
ATP5MF	1717	1584	1664	1555	1710	1435
ATP5MF-PTCD1	0	0	0	0	0	0
ATP5MG	3606	3431	3612	3803	3871	3554
ATP5MGL	193	171	232	161	207	182
ATP5MPL	5680	5235	5499	5618	5943	5713
ATP5PB	10147	10197	10499	10499	10972	9873
ATP5PD	2094	2125	2293	2413	2293	2030
ATP5PF	2024	1982	2159	2295	2099	2065
ATP5PO	3572	3621	3651	3790	3542	3181
ATP6AP1	5898	6752	6373	5257	5699	5682
ATP6AP1L	233	287	234	196	210	198
ATP6AP2	7148	8170	8339	8067	8023	6580
ATP6V0A1	1261	1168	1364	1125	1233	1108
ATP6V0A2	1896	1785	2074	1884	2024	1926
ATP6V0A4	281	299	277	288	217	233
ATP6V0B	3313	3222	3223	2831	3325	3368
ATP6V0C	1643	1792	1904	1569	1727	1730
ATP6V0CP3	0	0	0	0	0	0
ATP6V0D1	2594	2362	2679	2373	2969	2820
ATP6V0D2	463	980	630	461	387	380
ATP6V0E1	5661	5650	6024	6063	6258	5588
ATP6V0E2	500	485	685	447	528	495
ATP6V0E2-AS1	39	46	20	16	24	33
ATP6V1A	16346	21491	18680	17040	15768	13850
ATP6V1B1	1721	2240	1992	1602	1807	1758
ATP6V1B1-AS1	0	4	2	4	2	0
ATP6V1B2	4958	5101	5152	5094	5425	5010
ATP6V1C1	2851	2639	3140	3370	3431	2734
ATP6V1C2	374	441	558	601	525	527
ATP6V1D	2225	2381	2391	2565	2600	2296
ATP6V1E1	5473	5847	5766	5438	5667	5804
ATP6V1E2	132	132	153	82	96	120
ATP6V1F	3224	3746	3468	2807	3249	3213
ATP6V1FNB	37	39	28	17	45	17
ATP6V1G1	10643	11384	11347	11131	11792	9616
ATP6V1G2	1	2	1	1	0	1
ATP6V1G2-DDX39B	35	25	38	38	42	33
ATP6V1G3	0	0	0	0	0	0
ATP6V1H	1807	1880	1944	1652	1776	1577
ATP7A	317	262	335	351	370	348
ATP7B	1991	2188	2211	2194	1974	2256
ATP8A1	45	47	37	34	39	19
ATP8A2	93	89	102	107	112	109
ATP8B1	1603	2046	1795	1628	1587	1428
ATP8B2	11037	9555	11675	11242	12994	13014
ATP8B3	572	667	663	321	510	451
ATP8B4	10	4	7	8	18	7
ATP8B5P	1306	1476	1337	1135	1231	1053
ATP9A	4466	4715	4736	4303	4695	4118
ATP9B	901	661	936	798	974	941
ATPAF1	3602	3673	3682	3678	3843	3566
ATPAF2	697	767	771	621	794	782
ATPSCKMT	583	408	605	629	659	591
ATR	1385	1508	1536	1371	1204	1062
ATRAID	2219	2448	2271	2102	2064	2091
ATRIP	126	175	155	117	141	165
ATRIP-TREX1	33	51	43	35	39	44
ATRN	2710	2868	2836	2745	2774	2676
ATRNL1	5	5	9	10	5	8
ATRX	7466	7359	8430	7716	7996	6910
ATXN1	943	934	1190	667	975	796
ATXN1-AS1	169	225	192	148	140	128
ATXN10	2656	2790	2940	3013	2903	2648
ATXN1L	5394	5076	5563	4970	5471	4941
ATXN2	699	627	727	619	648	633
ATXN2-AS	24	16	37	23	14	15
ATXN2L	1427	1352	1557	1111	1226	1442
ATXN3	1626	1564	1833	1516	1481	1225
ATXN3L	0	0	0	0	0	1
ATXN7	2140	2329	2472	2270	2175	2105
ATXN7L1	744	720	832	701	765	610
ATXN7L2	211	213	204	162	191	196
ATXN7L3	4430	4315	4746	3852	4588	4590
ATXN7L3B	5823	5477	6099	6167	6242	5810
ATXN8OS	0	0	0	0	0	0
AUH	1192	1207	1409	1205	1292	1179
AUNIP	4523	4572	4430	4206	4655	3902
AUP1	2533	2454	2675	2369	2533	2567
AURKA	7179	6777	7083	6812	7524	6823
AURKAIP1	10996	11511	11981	10084	11178	12014
AURKAP1	1673	1717	1760	1367	1852	1379
AURKB	2938	3123	3162	2566	2966	3001
AURKC	68	99	62	63	78	47
AUTS2	136	124	210	97	112	130
AVEN	719	650	715	752	707	747
AVIL	16	13	17	11	24	28
AVL9	8556	8745	9093	8651	8768	7779
AVP	17	15	11	21	17	16
AVPI1	961	948	929	1017	1021	1040
AVPR1A	12	3	6	10	13	14
AVPR1B	0	0	0	0	0	0
AVPR2	3	3	0	4	2	0
AWAT1	0	0	0	0	0	0
AWAT2	1	0	0	0	0	0
AXDND1	35	41	56	46	60	49
AXIN1	3082	3549	3212	2466	2969	3002
AXIN2	3480	3003	3722	3593	4024	4038
AXL	3	8	3	2	7	3
AZGP1	0	0	0	0	0	1
AZGP1P1	0	0	0	0	0	0
AZI2	1805	2051	2161	1760	1901	1484
AZIN1	16268	18574	18009	17162	17135	13926
AZIN2	31	49	15	18	27	24
AZU1	0	0	0	0	0	0
B2M	1249	1920	1726	1723	1476	1596
B3GALNT1	189	202	244	275	221	239
B3GALNT2	3672	3392	3968	3816	3896	3505
B3GALT1	2	0	1	2	3	2
B3GALT1-AS1	2	1	1	0	3	4
B3GALT2	4	2	7	3	6	6
B3GALT4	0	1	0	1	0	0
B3GALT5	36	22	36	36	57	40
B3GALT5-AS1	5	3	5	8	7	22
B3GALT6	1274	874	1302	1399	1497	1652
B3GAT1	1	0	2	0	1	0
B3GAT1-DT	0	0	0	0	0	0
B3GAT2	0	0	0	0	0	0
B3GAT3	1264	1462	1399	971	1190	1227
B3GLCT	552	453	563	548	603	513
B3GNT10	376	383	456	448	470	400
B3GNT2	5793	6921	6441	6269	5890	5250
B3GNT3	14	20	26	10	10	16
B3GNT4	108	205	155	87	130	122
B3GNT5	689	868	996	1016	725	876
B3GNT6	0	0	0	0	0	0
B3GNT7	2466	2171	2497	2341	2830	2942
B3GNT8	44	80	59	36	33	40
B3GNT9	558	559	612	497	559	629
B3GNTL1	44	47	33	25	27	15
B4GALNT1	25	11	12	43	20	28
B4GALNT2	287	404	390	241	349	349
B4GALNT3	1743	1799	2063	1593	1794	1897
B4GALNT4	166	133	180	144	137	201
B4GALT1	3147	3635	3936	3440	3495	3180
B4GALT1-AS1	35	37	19	32	31	44
B4GALT2	2077	2451	2360	1635	2025	1768
B4GALT3	2557	2748	2697	2366	2510	2302
B4GALT4	5275	5659	5324	5672	5616	5308
B4GALT4-AS1	0	0	0	0	0	0
B4GALT5	6966	7492	7404	6593	7030	6425
B4GALT6	372	349	422	366	349	280
B4GALT7	1430	1515	1412	1157	1635	1398
B4GAT1	1768	2195	2095	1501	1785	1742
B9D1	497	670	541	347	432	392
B9D2	192	189	188	174	215	216
BAALC	1	0	1	0	1	0
BAALC-AS1	2	1	2	4	1	7
BAALC-AS2	0	0	0	0	0	0
BAAT	21	23	25	18	18	11
BABAM1	3524	3945	4087	3111	3640	3490
BABAM2	494	509	528	529	523	443
BABAM2-AS1	20	24	19	16	13	22
BACE1	1061	1098	1130	917	1183	1015
BACE1-AS	54	75	75	64	56	57
BACE2	810	707	954	718	869	892
BACH1	5551	6449	6470	5819	6094	4987
BACH1-IT2	15	4	18	7	10	7
BACH1-IT3	2	0	2	0	2	0
BACH2	95	80	127	100	86	80
BAD	1044	940	1121	940	1090	1366
BAG1	1748	1401	1733	1904	1899	2122
BAG2	1275	1211	1420	1368	1321	1119
BAG3	901	945	1124	972	970	1000
BAG4	5947	7631	6868	5808	6097	4554
BAG5	7617	7600	8215	7963	8185	7219
BAG6	13	12	6	21	12	17
BAGE	0	0	0	0	0	0
BAGE2	0	0	0	0	0	1
BAGE3	0	0	0	0	0	0
BAGE4	1	0	0	0	0	0
BAGE5	0	0	0	0	0	0
BAHCC1	11	18	10	15	10	16
BAHD1	1658	1793	1753	1428	1662	1549
BAIAP2	598	650	701	593	659	795
BAIAP2-DT	210	159	244	151	186	197
BAIAP2L1	2270	2247	2385	2124	2171	2382
BAIAP2L2	52	58	45	40	57	68
BAIAP3	129	144	124	91	104	108
BAK1	8130	8467	8139	6742	8188	7410
BAMBI	3079	2510	3147	3704	3768	4026
BANCR	3	4	7	6	2	2
BANF1	4181	4178	4357	3932	4327	3768
BANF2	0	0	0	0	0	1
BANK1	0	1	2	2	2	3
BANP	674	735	817	680	729	773
BAP1	3438	3447	3629	2903	3569	3558
BARD1	15754	16586	17031	15310	15949	13474
BARHL1	1	0	0	0	0	0
BARHL2	10	31	19	7	28	14
BARX1	349	523	382	264	259	327
BARX1-DT	4	14	2	3	5	2
BARX2	1	1	3	8	2	11
BASP1	10922	10473	10997	12618	12035	12651
BASP1-AS1	0	0	3	0	2	2
BASP1P1	10	0	4	3	4	6
BATF	21	10	28	22	19	49
BATF2	6	19	14	22	22	18
BATF3	166	173	162	175	179	184
BAX	3791	3771	4054	3401	3806	3536
BAZ1A	2605	2785	2832	2524	2374	2168
BAZ1B	12818	12987	13674	12237	13097	11816
BAZ2A	3079	3325	3534	2759	2983	2876
BAZ2B	239	224	295	304	282	280
BBC3	3852	3600	3937	3126	3618	3798
BBIP1	370	322	359	389	338	319
BBOF1	21	38	40	34	28	23
BBOX1	2	2	3	3	4	7
BBOX1-AS1	125	111	98	79	113	107
BBS1	310	295	306	329	377	311
BBS10	428	513	457	454	444	393
BBS12	355	380	391	378	325	282
BBS2	1162	1333	1341	1041	1102	991
BBS4	1001	1200	1029	822	868	833
BBS5	105	94	107	93	103	88
BBS7	640	682	661	600	593	475
BBS9	842	712	833	830	845	782
BBX	5087	6772	6171	4835	4719	3990
BCAM	167	167	190	126	159	129
BCAN	10	11	11	7	8	6
BCAP29	77	88	119	94	84	104
BCAP31	6844	6475	6855	6233	6842	6685
BCAR1	1378	1586	1619	1268	1490	1700
BCAR3	499	532	536	553	558	540
BCAR3-AS1	0	1	1	3	0	5
BCAR4	181	159	201	310	212	340
BCAS1	1	0	1	2	1	1
BCAS2	2309	2525	2633	2714	2667	2228
BCAS3	551	517	596	617	563	653
BCAS4	1070	1378	1226	731	953	766
BCAT1	23655	27467	28043	27003	25247	22445
BCAT2	260	343	322	204	312	346
BCCIP	4558	4846	4935	4537	5045	4383
BCDIN3D	293	293	300	349	321	358
BCDIN3D-AS1	10	16	24	8	14	9
BCHE	0	0	0	1	0	0
BCKDHA	869	974	870	578	754	700
BCKDHB	215	332	262	234	187	206
BCKDK	1175	1584	1253	897	1047	974
BCL10	2776	3130	3140	2906	2954	2758
BCL11A	621	632	626	525	549	515
BCL11B	837	1035	981	846	850	701
BCL2	15	9	21	10	14	19
BCL2A1	0	0	0	1	0	0
BCL2L1	5618	6493	6254	5337	6132	5465
BCL2L10	10	14	21	29	25	30
BCL2L11	1937	2249	2262	1701	2027	1601
BCL2L12	1173	1136	1234	1041	1205	1207
BCL2L13	4077	4558	4661	3770	4077	3442
BCL2L14	12	13	14	5	8	23
BCL2L15	13	9	23	15	17	11
BCL2L2	735	892	733	589	643	626
BCL2L2-PABPN1	0	0	0	0	0	0
BCL3	131	169	155	127	131	131
BCL6	181	204	189	178	178	173
BCL6B	103	143	137	83	124	111
BCL7A	1799	1870	1911	1760	1922	1793
BCL7B	1498	1304	1409	1496	1708	1489
BCL7C	720	798	662	669	676	828
BCL9	1079	970	1189	974	1128	1088
BCL9L	906	925	1054	764	842	1030
BCLAF1	16816	16948	18522	17711	18597	15261
BCLAF3	692	784	749	676	698	614
BCO1	0	0	0	0	0	0
BCO2	13	8	20	8	5	10
BCOR	2754	2253	3044	2710	3338	3178
BCORL1	57	53	53	40	53	61
BCORP1	0	0	0	0	0	0
BCR	2816	2906	3127	3018	3205	3369
BCRP2	0	0	0	0	0	0
BCRP3	740	546	788	625	748	811
BCS1L	1894	1996	1895	1785	2016	1941
BCYRN1	341	319	305	295	323	315
BDH1	0	0	0	1	0	1
BDH2	273	276	274	272	244	191
BDKRB1	0	0	6	1	0	2
BDKRB2	17	20	27	36	32	43
BDNF	240	294	230	152	193	193
BDNF-AS	56	66	46	61	51	54
BDP1	262	241	263	224	221	268
BEAN1	18	17	19	18	8	10
BEAN1-AS1	1	2	4	2	2	1
BECN1	2732	2787	2951	2892	3004	2515
BECN2	63	32	81	59	65	64
BEGAIN	5	3	3	2	1	5
BEND2	0	0	1	0	0	1
BEND3	5041	4041	5341	4599	5696	5426
BEND3P3	0	0	1	0	0	1
BEND4	2958	3243	3449	2631	2781	2493
BEND5	16	16	10	17	19	15
BEND6	32	13	36	33	34	29
BEND7	219	193	215	287	257	317
BEST1	37	29	27	22	22	28
BEST2	1	0	0	0	0	0
BEST3	2	0	0	1	0	0
BEST4	27	45	19	25	16	8
BET1	1135	1177	1279	1176	1233	915
BET1L	3678	4300	4040	3094	3762	3351
BEX1	50	62	77	54	60	40
BEX2	376	417	373	357	342	345
BEX3	937	1273	1167	1061	926	1004
BEX4	2269	2689	2700	2391	2456	2366
BEX5	37	49	40	48	48	46
BFAR	0	0	0	0	0	0
BFSP1	49	55	35	45	64	45
BFSP2	4	1	3	3	9	10
BFSP2-AS1	9	7	2	3	1	3
BGLAP	1	0	1	0	0	0
BGLT3	0	0	0	0	0	0
BGN	1	3	6	7	2	3
BHLHA15	71	78	129	139	124	167
BHLHA9	86	94	122	103	129	147
BHLHB9	10	8	9	5	1	0
BHLHE22	3	0	3	3	3	3
BHLHE23	251	293	251	249	239	369
BHLHE40	4424	4992	5799	4612	4854	4894
BHLHE40-AS1	47	34	37	30	32	18
BHLHE41	6	18	19	15	15	27
BHMT	470	399	533	537	542	485
BHMT2	129	95	83	100	116	122
BICC1	2	1	4	2	3	4
BICD1	4071	3424	4263	3548	4038	3864
BICD2	6961	6603	7502	6910	7284	7430
BICDL1	601	433	619	634	744	746
BICDL2	259	292	304	257	259	310
BICRA	120	102	160	113	93	114
BICRAL	812	957	960	827	828	768
BID	192	214	222	175	159	223
BIK	373	228	387	377	311	332
BIN1	2042	2399	2217	2209	2141	2527
BIN2	1332	1704	1510	1457	1415	1407
BIN3	1004	897	1018	852	1066	988
BIN3-IT1	53	59	68	38	46	45
BIRC2	3848	4212	4380	4245	4052	3667
BIRC3	74	91	87	91	55	58
BIRC5	11831	11496	13253	11177	12846	12092
BIRC6	24194	22904	25567	24578	25785	22460
BIRC6-AS2	0	0	0	0	0	0
BIRC7	78	105	101	51	58	103
BIRC8	0	0	0	1	1	0
BISPR	26	28	11	21	30	14
BIVM	614	759	718	586	582	444
BIVM-ERCC5	0	0	0	0	0	0
BLACAT1	305	252	316	234	261	219
BLACE	13	7	14	12	31	18
BLCAP	4123	4458	4606	3961	4230	4011
BLID	0	0	0	0	0	0
BLK	0	0	0	0	0	0
BLM	2633	2882	2928	2820	2761	2325
BLMH	4559	4621	4782	4285	4652	4042
BLNK	227	201	241	273	226	252
BLOC1S1	1004	1006	1013	826	1036	994
BLOC1S1-RDH5	0	0	0	0	0	0
BLOC1S2	4346	4407	4972	4590	4435	3614
BLOC1S3	849	1014	1057	857	967	935
BLOC1S4	2718	2810	2724	2852	2866	3308
BLOC1S5	2	0	1	2	2	4
BLOC1S5-TXNDC5	7	9	7	11	9	4
BLOC1S6	1981	2197	2452	2139	2068	1833
BLVRA	13	4	30	16	17	13
BLVRB	1499	1966	1614	1235	1312	1384
BLZF1	830	824	916	994	921	802
BMERB1	1	0	0	2	2	0
BMF	247	333	320	299	282	361
BMI1	319	270	311	349	322	471
BMP1	227	234	283	185	250	257
BMP10	0	0	2	0	0	0
BMP15	1	0	2	0	0	0
BMP2	626	464	673	738	744	692
BMP2K	2856	2803	3006	2839	3013	2737
BMP3	0	0	0	0	0	0
BMP4	458	531	472	385	455	446
BMP5	3	2	3	7	4	5
BMP6	84	204	98	136	97	127
BMP7	215	208	212	230	188	191
BMP7-AS1	0	0	0	0	0	0
BMP8A	17	14	20	18	26	12
BMP8B	4	7	7	8	6	11
BMPER	6	2	8	21	8	16
BMPR1A	2846	2828	3370	3422	3476	2935
BMPR1B	1	2	2	3	1	1
BMPR1B-DT	0	0	0	0	0	1
BMPR2	2667	2626	3171	2993	2890	2801
BMS1	5771	6008	6268	5956	6488	5703
BMS1P1	256	263	284	258	250	210
BMS1P14	116	141	94	128	134	100
BMS1P17	0	0	0	0	0	0
BMS1P18	0	0	0	0	0	0
BMS1P2	145	133	149	77	126	80
BMS1P2-AGAP9	42	42	33	38	49	31
BMS1P20	613	668	730	610	677	658
BMS1P21	38	20	33	29	35	25
BMS1P22	0	0	0	0	0	1
BMS1P4	1	4	0	0	0	0
BMS1P4-AGAP5	113	118	153	109	130	97
BMT2	305	563	467	441	423	371
BMX	0	0	0	1	0	1
BNC1	81	85	109	118	80	114
BNC2	1477	1577	1713	1239	1434	1152
BNC2-AS1	17	22	25	26	37	25
BNIP1	682	811	659	591	585	619
BNIP2	7008	7204	7675	7563	7470	6262
BNIP3	8216	10336	9583	7749	7485	6185
BNIP3L	2096	3145	2924	2281	2103	1775
BNIP5	11	30	17	5	8	12
BNIPL	39	45	41	26	30	28
BOC	17	57	44	24	42	29
BOD1	6640	7987	6896	6016	6210	5538
BOD1L1	14754	13158	16309	14191	16383	13686
BOD1L2	36	27	43	37	66	56
BOK	519	579	584	435	531	537
BOK-AS1	0	0	4	0	4	2
BOLA1	945	1203	1074	815	937	824
BOLA2	0	1	0	1	0	0
BOLA2-SMG1P6	11	15	21	16	14	14
BOLA2B	0	0	0	0	0	0
BOLA3	738	798	802	810	753	644
BOLA3-AS1	96	90	88	52	43	71
BOLL	2	5	1	6	3	4
BOP1	6277	6184	6225	5061	5902	6219
BORA	1722	1669	1716	1837	1774	1468
BORCS5	682	763	721	554	638	587
BORCS6	1596	1817	1688	1322	1414	1550
BORCS7	784	596	921	913	988	864
BORCS7-ASMT	6	9	8	2	7	5
BORCS8	496	571	504	540	619	580
BORCS8-MEF2B	0	0	0	0	0	0
BPESC1	0	0	2	1	1	2
BPGM	967	1085	1068	1069	1074	949
BPHL	702	848	736	696	745	646
BPI	0	0	0	0	0	0
BPIFA1	0	0	0	0	0	0
BPIFA2	4	0	1	1	2	3
BPIFA3	0	0	0	0	0	0
BPIFA4P	0	0	0	0	0	0
BPIFB1	0	0	0	0	0	0
BPIFB2	0	0	0	0	0	0
BPIFB3	0	0	0	0	0	0
BPIFB4	1	0	1	2	1	0
BPIFB6	0	0	0	0	0	0
BPIFC	0	0	0	0	0	0
BPNT1	861	1043	1036	954	882	876
BPNT2	10116	11817	11389	10985	10840	9763
BPTF	5484	5256	6228	5376	5853	5141
BPY2	0	0	0	0	0	0
BPY2B	0	0	0	0	0	0
BPY2C	0	0	0	0	0	0
BRAF	1476	1240	1547	1493	1407	1219
BRAP	2883	3007	3121	2889	3111	2869
BRAT1	3024	2779	3038	2548	3178	3199
BRCA1	7860	8703	8796	7748	8055	6857
BRCA2	2897	3091	3514	3183	3296	2635
BRCC3	1691	1431	1857	1695	1772	1563
BRD1	2232	2118	2371	2107	2231	2416
BRD2	513	433	572	493	520	562
BRD3	2509	2844	2839	2356	2491	2596
BRD3OS	415	387	508	462	477	522
BRD4	1333	1222	1423	1196	1299	1367
BRD7	1982	2054	2104	2089	2188	1912
BRD7P3	0	0	0	1	0	0
BRD8	1596	1445	1654	1611	1628	1492
BRD9	3037	3203	3159	2804	2985	3029
BRDT	6639	8284	7425	6662	6315	5498
BRDTP1	126	166	138	120	123	108
BRF1	816	852	812	704	773	854
BRF2	1669	1784	1757	1667	1744	1698
BRI3	2611	2602	2767	3062	2655	3103
BRI3BP	2796	2828	3057	2585	2771	2517
BRICD5	104	56	106	75	105	99
BRINP1	90	67	105	88	100	105
BRINP2	0	0	0	0	0	0
BRINP3	0	0	0	0	0	0
BRIP1	1702	1552	1909	1819	1809	1605
BRIX1	3730	4049	3844	3802	3611	3371
BRK1	5584	6123	7155	5599	6203	5444
BRMS1	3115	2761	2899	2812	3386	3158
BRMS1L	946	858	1066	985	890	770
BROX	3063	3398	3569	3457	3408	2852
BRPF1	2006	1860	2491	1735	2118	2108
BRPF3	1362	1289	1585	1315	1402	1472
BRS3	0	0	0	0	0	0
BRSK1	65	74	77	53	47	29
BRSK2	46	58	44	22	33	32
BRWD1	14268	16636	16629	13254	13170	10949
BRWD1-AS1	13	6	10	4	6	7
BRWD1-AS2	66	75	89	60	65	64
BRWD3	15597	16347	17643	15480	15488	12626
BSCL2	136	151	170	117	150	185
BSDC1	3293	3281	3422	3070	3471	3170
BSG	27081	31343	30439	25145	27434	28746
BSN	176	148	184	103	148	156
BSN-DT	18	39	39	20	17	19
BSND	7	11	1	2	3	3
BSPH1	0	0	0	0	0	0
BSPRY	977	1009	1026	920	938	910
BST1	93	103	139	111	121	127
BST2	102	250	190	67	103	57
BSX	0	0	0	0	0	0
BTAF1	4540	4835	5085	4402	4306	3892
BTBD1	4926	5698	5592	5450	5016	4393
BTBD10	1520	1605	1557	1833	1586	1620
BTBD11	13	15	39	24	21	16
BTBD16	1	2	2	1	0	1
BTBD17	0	0	0	0	0	0
BTBD18	220	214	166	150	208	168
BTBD19	40	39	40	36	35	33
BTBD2	1825	2685	2051	1411	1589	1622
BTBD3	2210	2376	2380	2196	2440	2008
BTBD6	711	570	719	741	889	909
BTBD7	0	0	0	0	0	0
BTBD8	1345	2040	1693	1235	1264	982
BTBD9	636	584	644	670	751	696
BTBD9-AS1	0	0	0	0	0	0
BTC	0	0	0	0	0	0
BTD	661	637	728	549	544	526
BTF3	6959	7598	7731	7461	7259	6823
BTF3L4	5263	5612	5870	5761	5788	4577
BTF3P11	0	0	0	0	0	0
BTG1	2228	3349	3014	3310	2654	3046
BTG2	2743	2443	3046	2933	2726	2623
BTG3	2701	2506	3061	3035	2788	2523
BTG3-AS1	0	0	0	0	0	0
BTG4	2	5	2	2	2	2
BTK	320	236	282	234	254	222
BTLA	1631	1184	1546	1895	2109	1645
BTN1A1	14	9	7	9	3	5
BTN2A1	1712	1751	1661	1503	1577	1455
BTN2A2	196	184	207	164	150	154
BTN2A3P	123	111	99	74	78	77
BTN3A1	10	8	5	2	5	6
BTN3A2	2	5	10	11	5	9
BTN3A3	14	15	22	7	11	20
BTNL10	0	0	0	0	0	0
BTNL2	0	0	0	0	0	0
BTNL3	0	0	0	0	0	0
BTNL8	0	3	0	1	5	0
BTNL9	129	94	118	114	147	111
BTRC	2686	2079	2649	2622	2885	2366
BUB1	7140	7625	7381	7126	7215	6268
BUB1B	4562	4624	4672	4690	4596	3870
BUB1B-PAK6	38	51	49	46	53	48
BUB3	8651	9071	9283	8780	9324	7520
BUD13	1655	1713	1685	1600	1817	1516
BUD23	1136	1350	1375	1259	1228	1297
BUD31	2130	2157	2330	1872	2038	2144
BVES	12	27	27	32	15	29
BVES-AS1	0	0	1	0	0	1
[truncated: 26,309 more rows]
