# Supplementary material for: XIST dampens X chromosome activity in a SPEN-dependent manner during early human development
Source: Nat Struct Mol Biol. 2024 Jun 4;31(10):1589–600. doi: 10.1038/s41594-024-01325-3 (PMC11479943; doi:10.1038/s41594-024-01325-3)
Supplement: Supplementary file 12 — Raw data for graphs. [file 41594_2024_1325_MOESM12_ESM.xlsx]

## Sheet: Extended Fig 3e
	PXGL			NaiveCult			Primed
XIST	901.171	899.834	898.067	500.717	439.806	557.164	556.292	723.011	794.936
