# Supplementary material for: XIST dampens X chromosome activity in a SPEN-dependent manner during early human development
Source: Nat Struct Mol Biol. 2024 Jun 4;31(10):1589–600. doi: 10.1038/s41594-024-01325-3 (PMC11479943; doi:10.1038/s41594-024-01325-3)
Supplement: Supplementary file 13 — Raw data for graphs. [file 41594_2024_1325_MOESM13_ESM.xlsx]

## Sheet: Extended Fig 4g
WT	comp_1	comp_3	comp_4	comp_5
H3K27me3	2	3	6	7
H2AK119Ub	2	1	0	2
Both	15	18	12	35
No Foci	14	11	12	12
KO	comp_1	comp_3	comp_4	comp_5
H3K27me3	0	0	0
H2AK119Ub	0	0	0
Both	0	0	0
No Foci	55	40	35
A11 UT	comp_1	comp_3	comp_4	comp_5
H3K27me3	4	4
H2AK119Ub	0	1
Both	66	24
No Foci	20	10
A11 DOX	comp_1	comp_3	comp_4	comp_5
H3K27me3
H2AK119Ub		0
Both	2	3
No Foci	100	89
B3 UT	comp_1	comp_3	comp_4	comp_5
H3K27me3	2	3	14
H2AK119Ub	0	1	2
Both	25	31	34
No Foci	5	18	12
B3 DOX	comp_1	comp_3	comp_4	comp_5
H3K27me3	1	2
H2AK119Ub	0	0
Both	4	9
No Foci	55	73
B4 UT	comp_1	comp_3	comp_4	comp_5
H3K27me3	7	2
H2AK119Ub	1	0
Both	32	36
No Foci	26	35
B4 DOX	comp_1	comp_3	comp_4	comp_5
H3K27me3	1
H2AK119Ub	0
Both	11
No Foci	107

## Sheet: Extended Fig 4i
	>3 foci	2 foci	1 focus	no foci
Embryo 1	11	33	20	32
Embryo 2	5	39	45	60
Embryo 3	11	22	18	31
Embryo 4	0	0	6	62
