# Supplementary material for: XIST dampens X chromosome activity in a SPEN-dependent manner during early human development
Source: Nat Struct Mol Biol. 2024 Jun 4;31(10):1589–600. doi: 10.1038/s41594-024-01325-3 (PMC11479943; doi:10.1038/s41594-024-01325-3)
Supplement: Supplementary file 14 — Raw data for graphs. [file 41594_2024_1325_MOESM14_ESM.xlsx]

## Sheet: Extended Fig 5a
gene	tss	absolute_distance2xist	distance2xist	category
DMD	31097677	42722974	-42722974	XIST-sensitive
GSPT2	51743431	22077220	-22077220	XIST-sensitive
NBDY	56729241	17091410	-17091410	XIST-sensitive
SPIN3	56818298	17002353	-17002353	XIST-sensitive
TAF1	71366239	2454412	-2454412	XIST-sensitive
HDAC8	72329516	1491135	-1491135	XIST-sensitive
SH3BGRL	81201943	7381292	7381292	XIST-sensitive
TCEAL4	103576231	29755580	29755580	XIST-sensitive
DANT1	115840964	42020313	42020313	XIST-sensitive
DANT2	115917271	42096620	42096620	XIST-sensitive
ZBTB33	120250752	46430101	46430101	XIST-sensitive
ZNF280C	130202711	56382060	56382060	XIST-sensitive
IGSF1	131273506	57452855	57452855	XIST-sensitive
RTL8B	135020504	61199853	61199853	XIST-sensitive
RTL8A	135050932	61230281	61230281	XIST-sensitive
INTS6L	135520643	61699992	61699992	XIST-sensitive
GABRQ	152638183	78817532	78817532	XIST-sensitive
MSL3	11758159	62062492	-62062492	XIST-sensitive
FANCB	14843407	58977244	-58977244	XIST-sensitive
CDKL5	18425583	55395068	-55395068	XIST-sensitive
KLHL15	23983720	49836931	-49836931	XIST-sensitive
POLA1	24693919	49126732	-49126732	XIST-sensitive
MID1IP1	38801432	35019219	-35019219	XIST-sensitive
MID1IP1-AS1	38801568	35019083	-35019083	XIST-sensitive
BCOR	40049815	33770836	-33770836	XIST-sensitive
CXorf38	40626921	33193730	-33193730	XIST-sensitive
UXT	47651798	26168853	-26168853	XIST-sensitive
GRIPAP1	48973720	24846931	-24846931	XIST-sensitive
EDA2R	66595637	7225014	-7225014	XIST-sensitive
DLG3	70444861	3375790	-3375790	XIST-sensitive
PIN4	72181353	1639298	-1639298	XIST-sensitive
ERCC6L	72204657	1615994	-1615994	XIST-sensitive
CHM	85861180	12040529	12040529	XIST-sensitive
TSPAN6	100627109	26806458	26806458	XIST-sensitive
ALG13	111665811	37845160	37845160	XIST-sensitive
WDR44	118346073	44525422	44525422	XIST-sensitive
SLC25A43	119399060	45578409	45578409	XIST-sensitive
RPL39	119786504	45965853	45965853	XIST-sensitive
XIST-sensitiveF3B	119805311	45984660	45984660	XIST-sensitive
NKAP	119920672	46100021	46100021	XIST-sensitive
ZDHHC9	129803288	55982637	55982637	XIST-sensitive
SMIM10L2A	135421943	61601292	61601292	XIST-sensitive
HTATSF1	136497079	62676428	62676428	XIST-sensitive
FMR1	147911951	74091300	74091300	XIST-sensitive
MTMR1	150692971	76872320	76872320	XIST-sensitive
VMA21	151396515	77575864	77575864	XIST-sensitive
NSDHL	152830967	79010316	79010316	XIST-sensitive
STS	7219456	66601195	-66601195	XIST-resistant
PIGA	15319451	58501200	-58501200	XIST-resistant
TXLNG	16786427	57034224	-57034224	XIST-resistant
PDHA1	19343893	54476758	-54476758	XIST-resistant
ZFX	24149173	49671478	-49671478	XIST-resistant
DDX3X	41333348	32487303	-32487303	XIST-resistant
RBM3	48574449	25246202	-25246202	XIST-resistant
SMC1A	53374149	20446502	-20446502	XIST-resistant
HUWE1	53532096	20288555	-20288555	XIST-resistant
FAM120C	54068324	19752327	-19752327	XIST-resistant
RPS4X	72255679	1564972	-1564972	XIST-resistant
ZNF75D	135248920	61428269	61428269	XIST-resistant
ABCD1	153724868	79904217	79904217	XIST-resistant

## Sheet: Extended Fig 5c
gene	category	sample	norm_score	condition	feature
DMD	XIST-sensitive	naive-dox-clone1	0	dox	tss
DMD	XIST-sensitive	naive-dox-clone2	0	dox	tss
DMD	XIST-sensitive	naive-dox-clone3	0	dox	tss
DMD	XIST-sensitive	naive-untreated-clone1	0	untreated	tss
DMD	XIST-sensitive	naive-untreated-clone2	0	untreated	tss
DMD	XIST-sensitive	naive-untreated-clone3	0	untreated	tss
DMD	XIST-sensitive	Primed-WT-rep1	0	primed	tss
DMD	XIST-sensitive	Primed-WT-rep2	0	primed	tss
GSPT2	XIST-sensitive	naive-dox-clone1	8.87457	dox	tss
GSPT2	XIST-sensitive	naive-dox-clone2	9.41701	dox	tss
GSPT2	XIST-sensitive	naive-dox-clone3	12.6185	dox	tss
GSPT2	XIST-sensitive	naive-untreated-clone1	0	untreated	tss
GSPT2	XIST-sensitive	naive-untreated-clone2	2.34388	untreated	tss
GSPT2	XIST-sensitive	naive-untreated-clone3	2.40903	untreated	tss
GSPT2	XIST-sensitive	Primed-WT-rep1	15.3239	primed	tss
GSPT2	XIST-sensitive	Primed-WT-rep2	11.0634	primed	tss
SPIN3	XIST-sensitive	naive-dox-clone1	4.78176	dox	tss
SPIN3	XIST-sensitive	naive-dox-clone2	4.43922	dox	tss
SPIN3	XIST-sensitive	naive-dox-clone3	10.1733	dox	tss
SPIN3	XIST-sensitive	naive-untreated-clone1	0	untreated	tss
SPIN3	XIST-sensitive	naive-untreated-clone2	0	untreated	tss
SPIN3	XIST-sensitive	naive-untreated-clone3	2.78171	untreated	tss
SPIN3	XIST-sensitive	Primed-WT-rep1	7.62065	primed	tss
SPIN3	XIST-sensitive	Primed-WT-rep2	5.91364	primed	tss
TAF1	XIST-sensitive	naive-dox-clone1	10.2061	dox	tss
TAF1	XIST-sensitive	naive-dox-clone2	8.30503	dox	tss
TAF1	XIST-sensitive	naive-dox-clone3	8.92261	dox	tss
TAF1	XIST-sensitive	naive-untreated-clone1	3.02435	untreated	tss
TAF1	XIST-sensitive	naive-untreated-clone2	1.4824	untreated	tss
TAF1	XIST-sensitive	naive-untreated-clone3	3.11004	untreated	tss
TAF1	XIST-sensitive	Primed-WT-rep1	9.26548	primed	tss
TAF1	XIST-sensitive	Primed-WT-rep2	10.661	primed	tss
HDAC8	XIST-sensitive	naive-dox-clone1	6.17322	dox	tss
HDAC8	XIST-sensitive	naive-dox-clone2	5.73101	dox	tss
HDAC8	XIST-sensitive	naive-dox-clone3	7.10081	dox	tss
HDAC8	XIST-sensitive	naive-untreated-clone1	0	untreated	tss
HDAC8	XIST-sensitive	naive-untreated-clone2	0	untreated	tss
HDAC8	XIST-sensitive	naive-untreated-clone3	0	untreated	tss
HDAC8	XIST-sensitive	Primed-WT-rep1	6.35606	primed	tss
HDAC8	XIST-sensitive	Primed-WT-rep2	3.41424	primed	tss
SH3BGRL	XIST-sensitive	naive-dox-clone1	3.18784	dox	tss
SH3BGRL	XIST-sensitive	naive-dox-clone2	4.43922	dox	tss
SH3BGRL	XIST-sensitive	naive-dox-clone3	0	dox	tss
SH3BGRL	XIST-sensitive	naive-untreated-clone1	0	untreated	tss
SH3BGRL	XIST-sensitive	naive-untreated-clone2	1.04821	untreated	tss
SH3BGRL	XIST-sensitive	naive-untreated-clone3	0	untreated	tss
SH3BGRL	XIST-sensitive	Primed-WT-rep1	4.20414	primed	tss
SH3BGRL	XIST-sensitive	Primed-WT-rep2	3.81724	primed	tss
TCEAL4	XIST-sensitive	naive-dox-clone1	1.59392	dox	tss
TCEAL4	XIST-sensitive	naive-dox-clone2	2.56299	dox	tss
TCEAL4	XIST-sensitive	naive-dox-clone3	1.62904	dox	tss
TCEAL4	XIST-sensitive	naive-untreated-clone1	1.91276	untreated	tss
TCEAL4	XIST-sensitive	naive-untreated-clone2	1.04821	untreated	tss
TCEAL4	XIST-sensitive	naive-untreated-clone3	1.96696	untreated	tss
TCEAL4	XIST-sensitive	Primed-WT-rep1	3.89228	primed	tss
TCEAL4	XIST-sensitive	Primed-WT-rep2	2.41423	primed	tss
ZBTB33	XIST-sensitive	naive-dox-clone1	9.95402	dox	tss
ZBTB33	XIST-sensitive	naive-dox-clone2	7.01903	dox	tss
ZBTB33	XIST-sensitive	naive-dox-clone3	14.7516	dox	tss
ZBTB33	XIST-sensitive	naive-untreated-clone1	1.91276	untreated	tss
ZBTB33	XIST-sensitive	naive-untreated-clone2	1.04821	untreated	tss
ZBTB33	XIST-sensitive	naive-untreated-clone3	0	untreated	tss
ZBTB33	XIST-sensitive	Primed-WT-rep1	10.4199	primed	tss
ZBTB33	XIST-sensitive	Primed-WT-rep2	10.0995	primed	tss
ZNF280C	XIST-sensitive	naive-dox-clone1	9.82558	dox	tss
ZNF280C	XIST-sensitive	naive-dox-clone2	9.9264	dox	tss
ZNF280C	XIST-sensitive	naive-dox-clone3	14.2016	dox	tss
ZNF280C	XIST-sensitive	naive-untreated-clone1	3.02435	untreated	tss
ZNF280C	XIST-sensitive	naive-untreated-clone2	1.04821	untreated	tss
ZNF280C	XIST-sensitive	naive-untreated-clone3	3.40688	untreated	tss
ZNF280C	XIST-sensitive	Primed-WT-rep1	13.2947	primed	tss
ZNF280C	XIST-sensitive	Primed-WT-rep2	12.428	primed	tss
IGSF1	XIST-sensitive	naive-dox-clone1	0	dox	tss
IGSF1	XIST-sensitive	naive-dox-clone2	2.56299	dox	tss
IGSF1	XIST-sensitive	naive-dox-clone3	0	dox	tss
IGSF1	XIST-sensitive	naive-untreated-clone1	1.91276	untreated	tss
IGSF1	XIST-sensitive	naive-untreated-clone2	0	untreated	tss
IGSF1	XIST-sensitive	naive-untreated-clone3	0	untreated	tss
IGSF1	XIST-sensitive	Primed-WT-rep1	0	primed	tss
IGSF1	XIST-sensitive	Primed-WT-rep2	0	primed	tss
GABRQ	XIST-sensitive	naive-dox-clone1	10.9274	dox	tss
GABRQ	XIST-sensitive	naive-dox-clone2	12.1573	dox	tss
GABRQ	XIST-sensitive	naive-dox-clone3	12.1906	dox	tss
GABRQ	XIST-sensitive	naive-untreated-clone1	2.34265	untreated	tss
GABRQ	XIST-sensitive	naive-untreated-clone2	2.9648	untreated	tss
GABRQ	XIST-sensitive	naive-untreated-clone3	1.39085	untreated	tss
GABRQ	XIST-sensitive	Primed-WT-rep1	10.5403	primed	tss
GABRQ	XIST-sensitive	Primed-WT-rep2	9.65694	primed	tss
MSL3	XIST-sensitive	naive-dox-clone1	11.1574	dox	tss
MSL3	XIST-sensitive	naive-dox-clone2	12.4245	dox	tss
MSL3	XIST-sensitive	naive-dox-clone3	16.1267	dox	tss
MSL3	XIST-sensitive	naive-untreated-clone1	1.91276	untreated	tss
MSL3	XIST-sensitive	naive-untreated-clone2	2.34388	untreated	tss
MSL3	XIST-sensitive	naive-untreated-clone3	2.78171	untreated	tss
MSL3	XIST-sensitive	Primed-WT-rep1	14.9907	primed	tss
MSL3	XIST-sensitive	Primed-WT-rep2	11.1943	primed	tss
FANCB	XIST-sensitive	naive-dox-clone1	7.80858	dox	tss
FANCB	XIST-sensitive	naive-dox-clone2	9.41701	dox	tss
FANCB	XIST-sensitive	naive-dox-clone3	11.7472	dox	tss
FANCB	XIST-sensitive	naive-untreated-clone1	0	untreated	tss
FANCB	XIST-sensitive	naive-untreated-clone2	1.4824	untreated	tss
FANCB	XIST-sensitive	naive-untreated-clone3	1.96696	untreated	tss
FANCB	XIST-sensitive	Primed-WT-rep1	8.40828	primed	tss
FANCB	XIST-sensitive	Primed-WT-rep2	7.2427	primed	tss
CDKL5	XIST-sensitive	naive-dox-clone1	10.3298	dox	tss
CDKL5	XIST-sensitive	naive-dox-clone2	8.30503	dox	tss
CDKL5	XIST-sensitive	naive-dox-clone3	12.4064	dox	tss
CDKL5	XIST-sensitive	naive-untreated-clone1	2.34265	untreated	tss
CDKL5	XIST-sensitive	naive-untreated-clone2	0	untreated	tss
CDKL5	XIST-sensitive	naive-untreated-clone3	3.11004	untreated	tss
CDKL5	XIST-sensitive	Primed-WT-rep1	12.4106	primed	tss
CDKL5	XIST-sensitive	Primed-WT-rep2	11.4517	primed	tss
KLHL15	XIST-sensitive	naive-dox-clone1	4.50829	dox	tss
KLHL15	XIST-sensitive	naive-dox-clone2	4.05244	dox	tss
KLHL15	XIST-sensitive	naive-dox-clone3	4.88711	dox	tss
KLHL15	XIST-sensitive	naive-untreated-clone1	3.31301	untreated	tss
KLHL15	XIST-sensitive	naive-untreated-clone2	1.4824	untreated	tss
KLHL15	XIST-sensitive	naive-untreated-clone3	3.11004	untreated	tss
KLHL15	XIST-sensitive	Primed-WT-rep1	5.50451	primed	tss
KLHL15	XIST-sensitive	Primed-WT-rep2	4.82847	primed	tss
POLA1	XIST-sensitive	naive-dox-clone1	3.90429	dox	tss
POLA1	XIST-sensitive	naive-dox-clone2	5.12597	dox	tss
POLA1	XIST-sensitive	naive-dox-clone3	8.3065	dox	tss
POLA1	XIST-sensitive	naive-untreated-clone1	3.31301	untreated	tss
POLA1	XIST-sensitive	naive-untreated-clone2	1.04821	untreated	tss
POLA1	XIST-sensitive	naive-untreated-clone3	1.96696	untreated	tss
POLA1	XIST-sensitive	Primed-WT-rep1	7.28179	primed	tss
POLA1	XIST-sensitive	Primed-WT-rep2	6.38746	primed	tss
MID1IP1	XIST-sensitive	naive-dox-clone1	5.74696	dox	tss
MID1IP1	XIST-sensitive	naive-dox-clone2	4.05244	dox	tss
MID1IP1	XIST-sensitive	naive-dox-clone3	5.15147	dox	tss
MID1IP1	XIST-sensitive	naive-untreated-clone1	2.34265	untreated	tss
MID1IP1	XIST-sensitive	naive-untreated-clone2	0	untreated	tss
MID1IP1	XIST-sensitive	naive-untreated-clone3	1.39085	untreated	tss
MID1IP1	XIST-sensitive	Primed-WT-rep1	4.20414	primed	tss
MID1IP1	XIST-sensitive	Primed-WT-rep2	4.51662	primed	tss
MID1IP1-AS1	XIST-sensitive	naive-dox-clone1	12.0338	dox	tss
MID1IP1-AS1	XIST-sensitive	naive-dox-clone2	13.9206	dox	tss
MID1IP1-AS1	XIST-sensitive	naive-dox-clone3	18.9977	dox	tss
MID1IP1-AS1	XIST-sensitive	naive-untreated-clone1	3.31301	untreated	tss
MID1IP1-AS1	XIST-sensitive	naive-untreated-clone2	4.80352	untreated	tss
MID1IP1-AS1	XIST-sensitive	naive-untreated-clone3	3.67985	untreated	tss
MID1IP1-AS1	XIST-sensitive	Primed-WT-rep1	16.5135	primed	tss
MID1IP1-AS1	XIST-sensitive	Primed-WT-rep2	14.1804	primed	tss
BCOR	XIST-sensitive	naive-dox-clone1	11.4939	dox	tss
BCOR	XIST-sensitive	naive-dox-clone2	10.2519	dox	tss
BCOR	XIST-sensitive	naive-dox-clone3	12.8271	dox	tss
BCOR	XIST-sensitive	naive-untreated-clone1	1.35253	untreated	tss
BCOR	XIST-sensitive	naive-untreated-clone2	2.09643	untreated	tss
BCOR	XIST-sensitive	naive-untreated-clone3	3.40688	untreated	tss
BCOR	XIST-sensitive	Primed-WT-rep1	14.0338	primed	tss
BCOR	XIST-sensitive	Primed-WT-rep2	11.0634	primed	tss
CXorf38	XIST-sensitive	naive-dox-clone1	2.76075	dox	tss
CXorf38	XIST-sensitive	naive-dox-clone2	4.05244	dox	tss
CXorf38	XIST-sensitive	naive-dox-clone3	3.99031	dox	tss
CXorf38	XIST-sensitive	naive-untreated-clone1	3.57845	untreated	tss
CXorf38	XIST-sensitive	naive-untreated-clone2	0	untreated	tss
CXorf38	XIST-sensitive	naive-untreated-clone3	3.93393	untreated	tss
CXorf38	XIST-sensitive	Primed-WT-rep1	5.27017	primed	tss
CXorf38	XIST-sensitive	Primed-WT-rep2	2.41423	primed	tss
UXT	XIST-sensitive	naive-dox-clone1	6.5719	dox	tss
UXT	XIST-sensitive	naive-dox-clone2	4.79491	dox	tss
UXT	XIST-sensitive	naive-dox-clone3	9.63752	dox	tss
UXT	XIST-sensitive	naive-untreated-clone1	2.34265	untreated	tss
UXT	XIST-sensitive	naive-untreated-clone2	1.4824	untreated	tss
UXT	XIST-sensitive	naive-untreated-clone3	1.96696	untreated	tss
UXT	XIST-sensitive	Primed-WT-rep1	10.6594	primed	tss
UXT	XIST-sensitive	Primed-WT-rep2	8.87046	primed	tss
GRIPAP1	XIST-sensitive	naive-dox-clone1	5.28643	dox	tss
GRIPAP1	XIST-sensitive	naive-dox-clone2	4.79491	dox	tss
GRIPAP1	XIST-sensitive	naive-dox-clone3	6.30924	dox	tss
GRIPAP1	XIST-sensitive	naive-untreated-clone1	2.70506	untreated	tss
GRIPAP1	XIST-sensitive	naive-untreated-clone2	1.81556	untreated	tss
GRIPAP1	XIST-sensitive	naive-untreated-clone3	2.40903	untreated	tss
GRIPAP1	XIST-sensitive	Primed-WT-rep1	6.92636	primed	tss
GRIPAP1	XIST-sensitive	Primed-WT-rep2	7.03864	primed	tss
EDA2R	XIST-sensitive	naive-dox-clone1	1.59392	dox	tss
EDA2R	XIST-sensitive	naive-dox-clone2	1.81231	dox	tss
EDA2R	XIST-sensitive	naive-dox-clone3	2.30381	dox	tss
EDA2R	XIST-sensitive	naive-untreated-clone1	1.91276	untreated	tss
EDA2R	XIST-sensitive	naive-untreated-clone2	1.04821	untreated	tss
EDA2R	XIST-sensitive	naive-untreated-clone3	1.39085	untreated	tss
EDA2R	XIST-sensitive	Primed-WT-rep1	1.58902	primed	tss
EDA2R	XIST-sensitive	Primed-WT-rep2	5.39839	primed	tss
DLG3	XIST-sensitive	naive-dox-clone1	12.0338	dox	tss
DLG3	XIST-sensitive	naive-dox-clone2	12.556	dox	tss
DLG3	XIST-sensitive	naive-dox-clone3	16.2087	dox	tss
DLG3	XIST-sensitive	naive-untreated-clone1	6.19807	untreated	tss
DLG3	XIST-sensitive	naive-untreated-clone2	7.10933	untreated	tss
DLG3	XIST-sensitive	naive-untreated-clone3	7.22709	untreated	tss
DLG3	XIST-sensitive	Primed-WT-rep1	15.8105	primed	tss
DLG3	XIST-sensitive	Primed-WT-rep2	15.0769	primed	tss
PIN4	XIST-sensitive	naive-dox-clone1	6.5719	dox	tss
PIN4	XIST-sensitive	naive-dox-clone2	6.01074	dox	tss
PIN4	XIST-sensitive	naive-dox-clone3	5.15147	dox	tss
PIN4	XIST-sensitive	naive-untreated-clone1	0	untreated	tss
PIN4	XIST-sensitive	naive-untreated-clone2	1.04821	untreated	tss
PIN4	XIST-sensitive	naive-untreated-clone3	2.40903	untreated	tss
PIN4	XIST-sensitive	Primed-WT-rep1	8.84727	primed	tss
PIN4	XIST-sensitive	Primed-WT-rep2	7.2427	primed	tss
ERCC6L	XIST-sensitive	naive-dox-clone1	7.47615	dox	tss
ERCC6L	XIST-sensitive	naive-dox-clone2	4.79491	dox	tss
ERCC6L	XIST-sensitive	naive-dox-clone3	5.15147	dox	tss
ERCC6L	XIST-sensitive	naive-untreated-clone1	3.57845	untreated	tss
ERCC6L	XIST-sensitive	naive-untreated-clone2	2.09643	untreated	tss
ERCC6L	XIST-sensitive	naive-untreated-clone3	3.67985	untreated	tss
ERCC6L	XIST-sensitive	Primed-WT-rep1	6.55168	primed	tss
ERCC6L	XIST-sensitive	Primed-WT-rep2	7.2427	primed	tss
CHM	XIST-sensitive	naive-dox-clone1	2.76075	dox	tss
CHM	XIST-sensitive	naive-dox-clone2	0	dox	tss
CHM	XIST-sensitive	naive-dox-clone3	1.62904	dox	tss
CHM	XIST-sensitive	naive-untreated-clone1	0	untreated	tss
CHM	XIST-sensitive	naive-untreated-clone2	2.56759	untreated	tss
CHM	XIST-sensitive	naive-untreated-clone3	0	untreated	tss
CHM	XIST-sensitive	Primed-WT-rep1	1.58902	primed	tss
CHM	XIST-sensitive	Primed-WT-rep2	0	primed	tss
TSPAN6	XIST-sensitive	naive-dox-clone1	2.76075	dox	tss
TSPAN6	XIST-sensitive	naive-dox-clone2	3.62461	dox	tss
TSPAN6	XIST-sensitive	naive-dox-clone3	3.25808	dox	tss
TSPAN6	XIST-sensitive	naive-untreated-clone1	0	untreated	tss
TSPAN6	XIST-sensitive	naive-untreated-clone2	1.81556	untreated	tss
TSPAN6	XIST-sensitive	naive-untreated-clone3	1.39085	untreated	tss
TSPAN6	XIST-sensitive	Primed-WT-rep1	2.75226	primed	tss
TSPAN6	XIST-sensitive	Primed-WT-rep2	1.70712	primed	tss
ALG13	XIST-sensitive	naive-dox-clone1	1.59392	dox	tss
ALG13	XIST-sensitive	naive-dox-clone2	1.81231	dox	tss
ALG13	XIST-sensitive	naive-dox-clone3	0	dox	tss
ALG13	XIST-sensitive	naive-untreated-clone1	0	untreated	tss
ALG13	XIST-sensitive	naive-untreated-clone2	0	untreated	tss
ALG13	XIST-sensitive	naive-untreated-clone3	0	untreated	tss
ALG13	XIST-sensitive	Primed-WT-rep1	0	primed	tss
ALG13	XIST-sensitive	Primed-WT-rep2	0	primed	tss
WDR44	XIST-sensitive	naive-dox-clone1	10.0808	dox	tss
WDR44	XIST-sensitive	naive-dox-clone2	9.75956	dox	tss
WDR44	XIST-sensitive	naive-dox-clone3	10.9279	dox	tss
WDR44	XIST-sensitive	naive-untreated-clone1	1.35253	untreated	tss
WDR44	XIST-sensitive	naive-untreated-clone2	0	untreated	tss
WDR44	XIST-sensitive	naive-untreated-clone3	1.39085	untreated	tss
WDR44	XIST-sensitive	Primed-WT-rep1	11.6768	primed	tss
WDR44	XIST-sensitive	Primed-WT-rep2	12.1913	primed	tss
SLC25A43	XIST-sensitive	naive-dox-clone1	5.04042	dox	tss
SLC25A43	XIST-sensitive	naive-dox-clone2	7.47233	dox	tss
SLC25A43	XIST-sensitive	naive-dox-clone3	6.30924	dox	tss
SLC25A43	XIST-sensitive	naive-untreated-clone1	2.34265	untreated	tss
SLC25A43	XIST-sensitive	naive-untreated-clone2	1.4824	untreated	tss
SLC25A43	XIST-sensitive	naive-untreated-clone3	3.40688	untreated	tss
SLC25A43	XIST-sensitive	Primed-WT-rep1	8.25677	primed	tss
SLC25A43	XIST-sensitive	Primed-WT-rep2	7.82301	primed	tss
RPL39	XIST-sensitive	naive-dox-clone1	5.9639	dox	tss
RPL39	XIST-sensitive	naive-dox-clone2	5.12597	dox	tss
RPL39	XIST-sensitive	naive-dox-clone3	3.64264	dox	tss
RPL39	XIST-sensitive	naive-untreated-clone1	2.34265	untreated	tss
RPL39	XIST-sensitive	naive-untreated-clone2	2.09643	untreated	tss
RPL39	XIST-sensitive	naive-untreated-clone3	1.96696	untreated	tss
RPL39	XIST-sensitive	Primed-WT-rep1	4.20414	primed	tss
RPL39	XIST-sensitive	Primed-WT-rep2	5.66188	primed	tss
XIST-sensitiveF3B	XIST-sensitive	naive-dox-clone1	6.76243	dox	tss
XIST-sensitiveF3B	XIST-sensitive	naive-dox-clone2	6.53436	dox	tss
XIST-sensitiveF3B	XIST-sensitive	naive-dox-clone3	8.77264	dox	tss
XIST-sensitiveF3B	XIST-sensitive	naive-untreated-clone1	1.91276	untreated	tss
XIST-sensitiveF3B	XIST-sensitive	naive-untreated-clone2	0	untreated	tss
XIST-sensitiveF3B	XIST-sensitive	naive-untreated-clone3	0	untreated	tss
XIST-sensitiveF3B	XIST-sensitive	Primed-WT-rep1	13.2947	primed	tss
XIST-sensitiveF3B	XIST-sensitive	Primed-WT-rep2	8.36315	primed	tss
NKAP	XIST-sensitive	naive-dox-clone1	7.47615	dox	tss
NKAP	XIST-sensitive	naive-dox-clone2	6.53436	dox	tss
NKAP	XIST-sensitive	naive-dox-clone3	10.1733	dox	tss
NKAP	XIST-sensitive	naive-untreated-clone1	1.91276	untreated	tss
NKAP	XIST-sensitive	naive-untreated-clone2	1.4824	untreated	tss
NKAP	XIST-sensitive	naive-untreated-clone3	4.17256	untreated	tss
NKAP	XIST-sensitive	Primed-WT-rep1	8.25677	primed	tss
NKAP	XIST-sensitive	Primed-WT-rep2	7.82301	primed	tss
ZDHHC9	XIST-sensitive	naive-dox-clone1	9.01657	dox	tss
ZDHHC9	XIST-sensitive	naive-dox-clone2	7.47233	dox	tss
ZDHHC9	XIST-sensitive	naive-dox-clone3	11.6337	dox	tss
ZDHHC9	XIST-sensitive	naive-untreated-clone1	1.91276	untreated	tss
ZDHHC9	XIST-sensitive	naive-untreated-clone2	2.77331	untreated	tss
ZDHHC9	XIST-sensitive	naive-untreated-clone3	3.67985	untreated	tss
ZDHHC9	XIST-sensitive	Primed-WT-rep1	10.0498	primed	tss
ZDHHC9	XIST-sensitive	Primed-WT-rep2	9.65694	primed	tss
HTATSF1	XIST-sensitive	naive-dox-clone1	6.94773	dox	tss
HTATSF1	XIST-sensitive	naive-dox-clone2	6.53436	dox	tss
HTATSF1	XIST-sensitive	naive-dox-clone3	9.90905	dox	tss
HTATSF1	XIST-sensitive	naive-untreated-clone1	2.34265	untreated	tss
HTATSF1	XIST-sensitive	naive-untreated-clone2	0	untreated	tss
HTATSF1	XIST-sensitive	naive-untreated-clone3	3.40688	untreated	tss
HTATSF1	XIST-sensitive	Primed-WT-rep1	10.4199	primed	tss
HTATSF1	XIST-sensitive	Primed-WT-rep2	8.00711	primed	tss
FMR1	XIST-sensitive	naive-dox-clone1	9.95402	dox	tss
FMR1	XIST-sensitive	naive-dox-clone2	9.58982	dox	tss
FMR1	XIST-sensitive	naive-dox-clone3	12.9301	dox	tss
FMR1	XIST-sensitive	naive-untreated-clone1	0	untreated	tss
FMR1	XIST-sensitive	naive-untreated-clone2	1.4824	untreated	tss
FMR1	XIST-sensitive	naive-untreated-clone3	3.11004	untreated	tss
FMR1	XIST-sensitive	Primed-WT-rep1	12.3085	primed	tss
FMR1	XIST-sensitive	Primed-WT-rep2	10.384	primed	tss
MTMR1	XIST-sensitive	naive-dox-clone1	7.64417	dox	tss
MTMR1	XIST-sensitive	naive-dox-clone2	7.24922	dox	tss
MTMR1	XIST-sensitive	naive-dox-clone3	11.8596	dox	tss
MTMR1	XIST-sensitive	naive-untreated-clone1	3.57845	untreated	tss
MTMR1	XIST-sensitive	naive-untreated-clone2	0	untreated	tss
MTMR1	XIST-sensitive	naive-untreated-clone3	2.40903	untreated	tss
MTMR1	XIST-sensitive	Primed-WT-rep1	13.1034	primed	tss
MTMR1	XIST-sensitive	Primed-WT-rep2	7.82301	primed	tss
VMA21	XIST-sensitive	naive-dox-clone1	6.94773	dox	tss
VMA21	XIST-sensitive	naive-dox-clone2	7.47233	dox	tss
VMA21	XIST-sensitive	naive-dox-clone3	9.0701	dox	tss
VMA21	XIST-sensitive	naive-untreated-clone1	2.34265	untreated	tss
VMA21	XIST-sensitive	naive-untreated-clone2	2.34388	untreated	tss
VMA21	XIST-sensitive	naive-untreated-clone3	3.11004	untreated	tss
VMA21	XIST-sensitive	Primed-WT-rep1	9.5341	primed	tss
VMA21	XIST-sensitive	Primed-WT-rep2	8.70464	primed	tss
NSDHL	XIST-sensitive	naive-dox-clone1	5.04042	dox	tss
NSDHL	XIST-sensitive	naive-dox-clone2	6.01074	dox	tss
NSDHL	XIST-sensitive	naive-dox-clone3	6.0953	dox	tss
NSDHL	XIST-sensitive	naive-untreated-clone1	0	untreated	tss
NSDHL	XIST-sensitive	naive-untreated-clone2	0	untreated	tss
NSDHL	XIST-sensitive	naive-untreated-clone3	0	untreated	tss
NSDHL	XIST-sensitive	Primed-WT-rep1	6.74162	primed	tss
NSDHL	XIST-sensitive	Primed-WT-rep2	6.82848	primed	tss
STS	XIST-resistant	naive-dox-clone1	0	dox	tss
STS	XIST-resistant	naive-dox-clone2	0	dox	tss
STS	XIST-resistant	naive-dox-clone3	0	dox	tss
STS	XIST-resistant	naive-untreated-clone1	2.34265	untreated	tss
STS	XIST-resistant	naive-untreated-clone2	1.4824	untreated	tss
STS	XIST-resistant	naive-untreated-clone3	2.40903	untreated	tss
STS	XIST-resistant	Primed-WT-rep1	0	primed	tss
STS	XIST-resistant	Primed-WT-rep2	0	primed	tss
PIGA	XIST-resistant	naive-dox-clone1	6.76243	dox	tss
PIGA	XIST-resistant	naive-dox-clone2	6.78102	dox	tss
PIGA	XIST-resistant	naive-dox-clone3	6.7167	dox	tss
PIGA	XIST-resistant	naive-untreated-clone1	0	untreated	tss
PIGA	XIST-resistant	naive-untreated-clone2	1.04821	untreated	tss
PIGA	XIST-resistant	naive-untreated-clone3	0	untreated	tss
PIGA	XIST-resistant	Primed-WT-rep1	7.78456	primed	tss
PIGA	XIST-resistant	Primed-WT-rep2	6.61165	primed	tss
TXLNG	XIST-resistant	naive-dox-clone1	2.76075	dox	tss
TXLNG	XIST-resistant	naive-dox-clone2	6.27801	dox	tss
TXLNG	XIST-resistant	naive-dox-clone3	5.15147	dox	tss
TXLNG	XIST-resistant	naive-untreated-clone1	1.35253	untreated	tss
TXLNG	XIST-resistant	naive-untreated-clone2	1.04821	untreated	tss
TXLNG	XIST-resistant	naive-untreated-clone3	1.39085	untreated	tss
TXLNG	XIST-resistant	Primed-WT-rep1	3.17803	primed	tss
TXLNG	XIST-resistant	Primed-WT-rep2	3.81724	primed	tss
PDHA1	XIST-resistant	naive-dox-clone1	6.5719	dox	tss
PDHA1	XIST-resistant	naive-dox-clone2	3.139	dox	tss
PDHA1	XIST-resistant	naive-dox-clone3	3.99031	dox	tss
PDHA1	XIST-resistant	naive-untreated-clone1	3.31301	untreated	tss
PDHA1	XIST-resistant	naive-untreated-clone2	0	untreated	tss
PDHA1	XIST-resistant	naive-untreated-clone3	2.40903	untreated	tss
PDHA1	XIST-resistant	Primed-WT-rep1	6.35606	primed	tss
PDHA1	XIST-resistant	Primed-WT-rep2	5.91364	primed	tss
ZFX	XIST-resistant	naive-dox-clone1	0	dox	tss
ZFX	XIST-resistant	naive-dox-clone2	2.56299	dox	tss
ZFX	XIST-resistant	naive-dox-clone3	0	dox	tss
ZFX	XIST-resistant	naive-untreated-clone1	3.02435	untreated	tss
ZFX	XIST-resistant	naive-untreated-clone2	2.77331	untreated	tss
ZFX	XIST-resistant	naive-untreated-clone3	2.78171	untreated	tss
ZFX	XIST-resistant	Primed-WT-rep1	3.89228	primed	tss
ZFX	XIST-resistant	Primed-WT-rep2	2.41423	primed	tss
DDX3X	XIST-resistant	naive-dox-clone1	1.59392	dox	tss
DDX3X	XIST-resistant	naive-dox-clone2	0	dox	tss
DDX3X	XIST-resistant	naive-dox-clone3	0	dox	tss
DDX3X	XIST-resistant	naive-untreated-clone1	2.34265	untreated	tss
DDX3X	XIST-resistant	naive-untreated-clone2	1.04821	untreated	tss
DDX3X	XIST-resistant	naive-untreated-clone3	1.39085	untreated	tss
DDX3X	XIST-resistant	Primed-WT-rep1	0	primed	tss
DDX3X	XIST-resistant	Primed-WT-rep2	0	primed	tss
RBM3	XIST-resistant	naive-dox-clone1	6.37568	dox	tss
RBM3	XIST-resistant	naive-dox-clone2	5.43692	dox	tss
RBM3	XIST-resistant	naive-dox-clone3	6.51615	dox	tss
RBM3	XIST-resistant	naive-untreated-clone1	0	untreated	tss
RBM3	XIST-resistant	naive-untreated-clone2	2.09643	untreated	tss
RBM3	XIST-resistant	naive-untreated-clone3	3.67985	untreated	tss
RBM3	XIST-resistant	Primed-WT-rep1	6.55168	primed	tss
RBM3	XIST-resistant	Primed-WT-rep2	8.36315	primed	tss
SMC1A	XIST-resistant	naive-dox-clone1	9.29407	dox	tss
SMC1A	XIST-resistant	naive-dox-clone2	9.24098	dox	tss
SMC1A	XIST-resistant	naive-dox-clone3	10.5574	dox	tss
SMC1A	XIST-resistant	naive-untreated-clone1	1.91276	untreated	tss
SMC1A	XIST-resistant	naive-untreated-clone2	0	untreated	tss
SMC1A	XIST-resistant	naive-untreated-clone3	1.39085	untreated	tss
SMC1A	XIST-resistant	Primed-WT-rep1	11.3478	primed	tss
SMC1A	XIST-resistant	Primed-WT-rep2	10.0995	primed	tss
HUWE1	XIST-resistant	naive-dox-clone1	10.8105	dox	tss
HUWE1	XIST-resistant	naive-dox-clone2	8.10487	dox	tss
HUWE1	XIST-resistant	naive-dox-clone3	13.9185	dox	tss
HUWE1	XIST-resistant	naive-untreated-clone1	2.34265	untreated	tss
HUWE1	XIST-resistant	naive-untreated-clone2	0	untreated	tss
HUWE1	XIST-resistant	naive-untreated-clone3	3.11004	untreated	tss
HUWE1	XIST-resistant	Primed-WT-rep1	12.7121	primed	tss
HUWE1	XIST-resistant	Primed-WT-rep2	10.384	primed	tss
FAM120C	XIST-resistant	naive-dox-clone1	13.5249	dox	tss
FAM120C	XIST-resistant	naive-dox-clone2	10.2519	dox	tss
FAM120C	XIST-resistant	naive-dox-clone3	15.4544	dox	tss
FAM120C	XIST-resistant	naive-untreated-clone1	3.02435	untreated	tss
FAM120C	XIST-resistant	naive-untreated-clone2	3.92206	untreated	tss
FAM120C	XIST-resistant	naive-untreated-clone3	3.40688	untreated	tss
FAM120C	XIST-resistant	Primed-WT-rep1	14.65	primed	tss
FAM120C	XIST-resistant	Primed-WT-rep2	15.3641	primed	tss
RPS4X	XIST-resistant	naive-dox-clone1	5.74696	dox	tss
RPS4X	XIST-resistant	naive-dox-clone2	7.47233	dox	tss
RPS4X	XIST-resistant	naive-dox-clone3	7.28528	dox	tss
RPS4X	XIST-resistant	naive-untreated-clone1	3.02435	untreated	tss
RPS4X	XIST-resistant	naive-untreated-clone2	3.63112	untreated	tss
RPS4X	XIST-resistant	naive-untreated-clone3	2.78171	untreated	tss
RPS4X	XIST-resistant	Primed-WT-rep1	5.72928	primed	tss
RPS4X	XIST-resistant	Primed-WT-rep2	5.39839	primed	tss
ZNF75D	XIST-resistant	naive-dox-clone1	7.9696	dox	tss
ZNF75D	XIST-resistant	naive-dox-clone2	8.30503	dox	tss
ZNF75D	XIST-resistant	naive-dox-clone3	8.77264	dox	tss
ZNF75D	XIST-resistant	naive-untreated-clone1	2.34265	untreated	tss
ZNF75D	XIST-resistant	naive-untreated-clone2	0	untreated	tss
ZNF75D	XIST-resistant	naive-untreated-clone3	3.93393	untreated	tss
ZNF75D	XIST-resistant	Primed-WT-rep1	10.4199	primed	tss
ZNF75D	XIST-resistant	Primed-WT-rep2	10.661	primed	tss
ABCD1	XIST-resistant	naive-dox-clone1	14.6952	dox	tss
ABCD1	XIST-resistant	naive-dox-clone2	13.6826	dox	tss
ABCD1	XIST-resistant	naive-dox-clone3	20.018	dox	tss
ABCD1	XIST-resistant	naive-untreated-clone1	6.04869	untreated	tss
ABCD1	XIST-resistant	naive-untreated-clone2	5.02706	untreated	tss
ABCD1	XIST-resistant	naive-untreated-clone3	4.81806	untreated	tss
ABCD1	XIST-resistant	Primed-WT-rep1	20.1624	primed	tss
ABCD1	XIST-resistant	Primed-WT-rep2	18.3068	primed	tss
DMD	XIST-sensitive	naive-dox-clone1	28.2814	dox	gene_body
DMD	XIST-sensitive	naive-dox-clone2	29.6862	dox	gene_body
DMD	XIST-sensitive	naive-dox-clone3	28.4315	dox	gene_body
DMD	XIST-sensitive	naive-untreated-clone1	18.4062	untreated	gene_body
DMD	XIST-sensitive	naive-untreated-clone2	13.9242	untreated	gene_body
DMD	XIST-sensitive	naive-untreated-clone3	16.6587	untreated	gene_body
DMD	XIST-sensitive	Primed-WT-rep1	27.3433	primed	gene_body
DMD	XIST-sensitive	Primed-WT-rep2	28.095	primed	gene_body
GSPT2	XIST-sensitive	naive-dox-clone1	0	dox	gene_body
GSPT2	XIST-sensitive	naive-dox-clone2	0	dox	gene_body
GSPT2	XIST-sensitive	naive-dox-clone3	0	dox	gene_body
GSPT2	XIST-sensitive	naive-untreated-clone1	0.680547	untreated	gene_body
GSPT2	XIST-sensitive	naive-untreated-clone2	0.384858	untreated	gene_body
GSPT2	XIST-sensitive	naive-untreated-clone3	0	untreated	gene_body
GSPT2	XIST-sensitive	Primed-WT-rep1	0	primed	gene_body
GSPT2	XIST-sensitive	Primed-WT-rep2	1.11273	primed	gene_body
SPIN3	XIST-sensitive	naive-dox-clone1	1.056	dox	gene_body
SPIN3	XIST-sensitive	naive-dox-clone2	0.574619	dox	gene_body
SPIN3	XIST-sensitive	naive-dox-clone3	0.790375	dox	gene_body
SPIN3	XIST-sensitive	naive-untreated-clone1	0.680547	untreated	gene_body
SPIN3	XIST-sensitive	naive-untreated-clone2	1.27643	untreated	gene_body
SPIN3	XIST-sensitive	naive-untreated-clone3	0.515821	untreated	gene_body
SPIN3	XIST-sensitive	Primed-WT-rep1	1.08295	primed	gene_body
SPIN3	XIST-sensitive	Primed-WT-rep2	0.556365	primed	gene_body
TAF1	XIST-sensitive	naive-dox-clone1	13.5646	dox	gene_body
TAF1	XIST-sensitive	naive-dox-clone2	13.8744	dox	gene_body
TAF1	XIST-sensitive	naive-dox-clone3	13.2019	dox	gene_body
TAF1	XIST-sensitive	naive-untreated-clone1	11.7382	untreated	gene_body
TAF1	XIST-sensitive	naive-untreated-clone2	11.7177	untreated	gene_body
TAF1	XIST-sensitive	naive-untreated-clone3	12.053	untreated	gene_body
TAF1	XIST-sensitive	Primed-WT-rep1	13.2191	primed	gene_body
TAF1	XIST-sensitive	Primed-WT-rep2	13.7299	primed	gene_body
HDAC8	XIST-sensitive	naive-dox-clone1	7.86705	dox	gene_body
HDAC8	XIST-sensitive	naive-dox-clone2	7.24567	dox	gene_body
HDAC8	XIST-sensitive	naive-dox-clone3	7.86413	dox	gene_body
HDAC8	XIST-sensitive	naive-untreated-clone1	7.60874	untreated	gene_body
HDAC8	XIST-sensitive	naive-untreated-clone2	6.33557	untreated	gene_body
HDAC8	XIST-sensitive	naive-untreated-clone3	7.51047	untreated	gene_body
HDAC8	XIST-sensitive	Primed-WT-rep1	8.08598	primed	gene_body
HDAC8	XIST-sensitive	Primed-WT-rep2	7.01549	primed	gene_body
SH3BGRL	XIST-sensitive	naive-dox-clone1	3.9512	dox	gene_body
SH3BGRL	XIST-sensitive	naive-dox-clone2	4.18329	dox	gene_body
SH3BGRL	XIST-sensitive	naive-dox-clone3	4.18227	dox	gene_body
SH3BGRL	XIST-sensitive	naive-untreated-clone1	3.19205	untreated	gene_body
SH3BGRL	XIST-sensitive	naive-untreated-clone2	2.30915	untreated	gene_body
SH3BGRL	XIST-sensitive	naive-untreated-clone3	3.09493	untreated	gene_body
SH3BGRL	XIST-sensitive	Primed-WT-rep1	4.36553	primed	gene_body
SH3BGRL	XIST-sensitive	Primed-WT-rep2	4.65488	primed	gene_body
TCEAL4	XIST-sensitive	naive-dox-clone1	2.47655	dox	gene_body
TCEAL4	XIST-sensitive	naive-dox-clone2	2.75578	dox	gene_body
TCEAL4	XIST-sensitive	naive-dox-clone3	3.11171	dox	gene_body
TCEAL4	XIST-sensitive	naive-untreated-clone1	1.36109	untreated	gene_body
TCEAL4	XIST-sensitive	naive-untreated-clone2	0.544272	untreated	gene_body
TCEAL4	XIST-sensitive	naive-untreated-clone3	0.893428	untreated	gene_body
TCEAL4	XIST-sensitive	Primed-WT-rep1	2.70739	primed	gene_body
TCEAL4	XIST-sensitive	Primed-WT-rep2	2.99612	primed	gene_body
ZBTB33	XIST-sensitive	naive-dox-clone1	1.18065	dox	gene_body
ZBTB33	XIST-sensitive	naive-dox-clone2	0.99527	dox	gene_body
ZBTB33	XIST-sensitive	naive-dox-clone3	0.790375	dox	gene_body
ZBTB33	XIST-sensitive	naive-untreated-clone1	0.680547	untreated	gene_body
ZBTB33	XIST-sensitive	naive-untreated-clone2	0.544272	untreated	gene_body
ZBTB33	XIST-sensitive	naive-untreated-clone3	0.893428	untreated	gene_body
ZBTB33	XIST-sensitive	Primed-WT-rep1	0.765765	primed	gene_body
ZBTB33	XIST-sensitive	Primed-WT-rep2	0.786818	primed	gene_body
ZNF280C	XIST-sensitive	naive-dox-clone1	5.78397	dox	gene_body
ZNF280C	XIST-sensitive	naive-dox-clone2	5.26647	dox	gene_body
ZNF280C	XIST-sensitive	naive-dox-clone3	5.44729	dox	gene_body
ZNF280C	XIST-sensitive	naive-untreated-clone1	5.06996	untreated	gene_body
ZNF280C	XIST-sensitive	naive-untreated-clone2	4.10916	untreated	gene_body
ZNF280C	XIST-sensitive	naive-untreated-clone3	4.34639	untreated	gene_body
ZNF280C	XIST-sensitive	Primed-WT-rep1	5.22182	primed	gene_body
ZNF280C	XIST-sensitive	Primed-WT-rep2	5.18942	primed	gene_body
IGSF1	XIST-sensitive	naive-dox-clone1	4.05566	dox	gene_body
IGSF1	XIST-sensitive	naive-dox-clone2	4.37617	dox	gene_body
IGSF1	XIST-sensitive	naive-dox-clone3	4.36499	dox	gene_body
IGSF1	XIST-sensitive	naive-untreated-clone1	4.16748	untreated	gene_body
IGSF1	XIST-sensitive	naive-untreated-clone2	4.33713	untreated	gene_body
IGSF1	XIST-sensitive	naive-untreated-clone3	3.99553	untreated	gene_body
IGSF1	XIST-sensitive	Primed-WT-rep1	3.4246	primed	gene_body
IGSF1	XIST-sensitive	Primed-WT-rep2	3.04733	primed	gene_body
GABRQ	XIST-sensitive	naive-dox-clone1	2.79392	dox	gene_body
GABRQ	XIST-sensitive	naive-dox-clone2	2.50471	dox	gene_body
GABRQ	XIST-sensitive	naive-dox-clone3	3.79051	dox	gene_body
GABRQ	XIST-sensitive	naive-untreated-clone1	3.22812	untreated	gene_body
GABRQ	XIST-sensitive	naive-untreated-clone2	3.05472	untreated	gene_body
GABRQ	XIST-sensitive	naive-untreated-clone3	3.09493	untreated	gene_body
GABRQ	XIST-sensitive	Primed-WT-rep1	2.8136	primed	gene_body
GABRQ	XIST-sensitive	Primed-WT-rep2	3.4745	primed	gene_body
MSL3	XIST-sensitive	naive-dox-clone1	1.75118	dox	gene_body
MSL3	XIST-sensitive	naive-dox-clone2	2.50471	dox	gene_body
MSL3	XIST-sensitive	naive-dox-clone3	0.968008	dox	gene_body
MSL3	XIST-sensitive	naive-untreated-clone1	2.59144	untreated	gene_body
MSL3	XIST-sensitive	naive-untreated-clone2	1.15458	untreated	gene_body
MSL3	XIST-sensitive	naive-untreated-clone3	1.93003	untreated	gene_body
MSL3	XIST-sensitive	Primed-WT-rep1	1.21078	primed	gene_body
MSL3	XIST-sensitive	Primed-WT-rep2	1.84525	primed	gene_body
FANCB	XIST-sensitive	naive-dox-clone1	5.75982	dox	gene_body
FANCB	XIST-sensitive	naive-dox-clone2	5.91607	dox	gene_body
FANCB	XIST-sensitive	naive-dox-clone3	6.22342	dox	gene_body
FANCB	XIST-sensitive	naive-untreated-clone1	2.20522	untreated	gene_body
FANCB	XIST-sensitive	naive-untreated-clone2	1.67756	untreated	gene_body
FANCB	XIST-sensitive	naive-untreated-clone3	2.57911	untreated	gene_body
FANCB	XIST-sensitive	Primed-WT-rep1	5.19367	primed	gene_body
FANCB	XIST-sensitive	Primed-WT-rep2	5.18942	primed	gene_body
CDKL5	XIST-sensitive	naive-dox-clone1	11.1757	dox	gene_body
CDKL5	XIST-sensitive	naive-dox-clone2	12.3108	dox	gene_body
CDKL5	XIST-sensitive	naive-dox-clone3	10.7212	dox	gene_body
CDKL5	XIST-sensitive	naive-untreated-clone1	10.1855	untreated	gene_body
CDKL5	XIST-sensitive	naive-untreated-clone2	8.43182	untreated	gene_body
CDKL5	XIST-sensitive	naive-untreated-clone3	10.3164	untreated	gene_body
CDKL5	XIST-sensitive	Primed-WT-rep1	11.0838	primed	gene_body
CDKL5	XIST-sensitive	Primed-WT-rep2	11.6172	primed	gene_body
KLHL15	XIST-sensitive	naive-dox-clone1	7.65147	dox	gene_body
KLHL15	XIST-sensitive	naive-dox-clone2	7.17699	dox	gene_body
KLHL15	XIST-sensitive	naive-dox-clone3	8.58567	dox	gene_body
KLHL15	XIST-sensitive	naive-untreated-clone1	5.48674	untreated	gene_body
KLHL15	XIST-sensitive	naive-untreated-clone2	3.54822	untreated	gene_body
KLHL15	XIST-sensitive	naive-untreated-clone3	5.40998	untreated	gene_body
KLHL15	XIST-sensitive	Primed-WT-rep1	8.19404	primed	gene_body
KLHL15	XIST-sensitive	Primed-WT-rep2	7.40195	primed	gene_body
POLA1	XIST-sensitive	naive-dox-clone1	11.5679	dox	gene_body
POLA1	XIST-sensitive	naive-dox-clone2	11.6776	dox	gene_body
POLA1	XIST-sensitive	naive-dox-clone3	10.9089	dox	gene_body
POLA1	XIST-sensitive	naive-untreated-clone1	10.554	untreated	gene_body
POLA1	XIST-sensitive	naive-untreated-clone2	9.812	untreated	gene_body
POLA1	XIST-sensitive	naive-untreated-clone3	9.85475	untreated	gene_body
POLA1	XIST-sensitive	Primed-WT-rep1	11.6134	primed	gene_body
POLA1	XIST-sensitive	Primed-WT-rep2	11.3477	primed	gene_body
MID1IP1	XIST-sensitive	naive-dox-clone1	5.73557	dox	gene_body
MID1IP1	XIST-sensitive	naive-dox-clone2	5.57114	dox	gene_body
MID1IP1	XIST-sensitive	naive-dox-clone3	7.82432	dox	gene_body
MID1IP1	XIST-sensitive	naive-untreated-clone1	1.36109	untreated	gene_body
MID1IP1	XIST-sensitive	naive-untreated-clone2	1.99978	untreated	gene_body
MID1IP1	XIST-sensitive	naive-untreated-clone3	1.45896	untreated	gene_body
MID1IP1	XIST-sensitive	Primed-WT-rep1	7.01835	primed	gene_body
MID1IP1	XIST-sensitive	Primed-WT-rep2	5.80862	primed	gene_body
MID1IP1-AS1	XIST-sensitive	naive-dox-clone1	0	dox	gene_body
MID1IP1-AS1	XIST-sensitive	naive-dox-clone2	0.574619	dox	gene_body
MID1IP1-AS1	XIST-sensitive	naive-dox-clone3	0	dox	gene_body
MID1IP1-AS1	XIST-sensitive	naive-untreated-clone1	0	untreated	gene_body
MID1IP1-AS1	XIST-sensitive	naive-untreated-clone2	0.544272	untreated	gene_body
MID1IP1-AS1	XIST-sensitive	naive-untreated-clone3	0.515821	untreated	gene_body
MID1IP1-AS1	XIST-sensitive	Primed-WT-rep1	0.765765	primed	gene_body
MID1IP1-AS1	XIST-sensitive	Primed-WT-rep2	0.556365	primed	gene_body
BCOR	XIST-sensitive	naive-dox-clone1	20.7405	dox	gene_body
BCOR	XIST-sensitive	naive-dox-clone2	19.7305	dox	gene_body
BCOR	XIST-sensitive	naive-dox-clone3	24.1032	dox	gene_body
BCOR	XIST-sensitive	naive-untreated-clone1	13.1435	untreated	gene_body
BCOR	XIST-sensitive	naive-untreated-clone2	11.081	untreated	gene_body
BCOR	XIST-sensitive	naive-untreated-clone3	13.1307	untreated	gene_body
BCOR	XIST-sensitive	Primed-WT-rep1	24.6119	primed	gene_body
BCOR	XIST-sensitive	Primed-WT-rep2	21.5192	primed	gene_body
CXorf38	XIST-sensitive	naive-dox-clone1	5.38458	dox	gene_body
CXorf38	XIST-sensitive	naive-dox-clone2	4.80761	dox	gene_body
CXorf38	XIST-sensitive	naive-dox-clone3	4.77507	dox	gene_body
CXorf38	XIST-sensitive	naive-untreated-clone1	3.08131	untreated	gene_body
CXorf38	XIST-sensitive	naive-untreated-clone2	2.58171	untreated	gene_body
CXorf38	XIST-sensitive	naive-untreated-clone3	3.42157	untreated	gene_body
CXorf38	XIST-sensitive	Primed-WT-rep1	4.8733	primed	gene_body
CXorf38	XIST-sensitive	Primed-WT-rep2	5.06872	primed	gene_body
UXT	XIST-sensitive	naive-dox-clone1	1.29334	dox	gene_body
UXT	XIST-sensitive	naive-dox-clone2	0.574619	dox	gene_body
UXT	XIST-sensitive	naive-dox-clone3	1.24969	dox	gene_body
UXT	XIST-sensitive	naive-untreated-clone1	1.44366	untreated	gene_body
UXT	XIST-sensitive	naive-untreated-clone2	0.860569	untreated	gene_body
UXT	XIST-sensitive	naive-untreated-clone3	1.45896	untreated	gene_body
UXT	XIST-sensitive	Primed-WT-rep1	0.765765	primed	gene_body
UXT	XIST-sensitive	Primed-WT-rep2	1.11273	primed	gene_body
GRIPAP1	XIST-sensitive	naive-dox-clone1	6.4882	dox	gene_body
GRIPAP1	XIST-sensitive	naive-dox-clone2	6.05399	dox	gene_body
GRIPAP1	XIST-sensitive	naive-dox-clone3	5.99332	dox	gene_body
GRIPAP1	XIST-sensitive	naive-untreated-clone1	6.85632	untreated	gene_body
GRIPAP1	XIST-sensitive	naive-untreated-clone2	5.62999	untreated	gene_body
GRIPAP1	XIST-sensitive	naive-untreated-clone3	6.14672	untreated	gene_body
GRIPAP1	XIST-sensitive	Primed-WT-rep1	6.49773	primed	gene_body
GRIPAP1	XIST-sensitive	Primed-WT-rep2	6.7913	primed	gene_body
EDA2R	XIST-sensitive	naive-dox-clone1	1.18065	dox	gene_body
EDA2R	XIST-sensitive	naive-dox-clone2	1.40752	dox	gene_body
EDA2R	XIST-sensitive	naive-dox-clone3	1.36897	dox	gene_body
EDA2R	XIST-sensitive	naive-untreated-clone1	2.25712	untreated	gene_body
EDA2R	XIST-sensitive	naive-untreated-clone2	1.80515	untreated	gene_body
EDA2R	XIST-sensitive	naive-untreated-clone3	1.71079	untreated	gene_body
EDA2R	XIST-sensitive	Primed-WT-rep1	1.43261	primed	gene_body
EDA2R	XIST-sensitive	Primed-WT-rep2	0.786818	primed	gene_body
DLG3	XIST-sensitive	naive-dox-clone1	7.50432	dox	gene_body
DLG3	XIST-sensitive	naive-dox-clone2	7.08438	dox	gene_body
DLG3	XIST-sensitive	naive-dox-clone3	7.43541	dox	gene_body
DLG3	XIST-sensitive	naive-untreated-clone1	6.23731	untreated	gene_body
DLG3	XIST-sensitive	naive-untreated-clone2	5.9622	untreated	gene_body
DLG3	XIST-sensitive	naive-untreated-clone3	6.14672	untreated	gene_body
DLG3	XIST-sensitive	Primed-WT-rep1	7.71487	primed	gene_body
DLG3	XIST-sensitive	Primed-WT-rep2	7.31783	primed	gene_body
PIN4	XIST-sensitive	naive-dox-clone1	12.639	dox	gene_body
PIN4	XIST-sensitive	naive-dox-clone2	12.3242	dox	gene_body
PIN4	XIST-sensitive	naive-dox-clone3	11.6831	dox	gene_body
PIN4	XIST-sensitive	naive-untreated-clone1	8.51364	untreated	gene_body
PIN4	XIST-sensitive	naive-untreated-clone2	7.4726	untreated	gene_body
PIN4	XIST-sensitive	naive-untreated-clone3	8.30136	untreated	gene_body
PIN4	XIST-sensitive	Primed-WT-rep1	11.2804	primed	gene_body
PIN4	XIST-sensitive	Primed-WT-rep2	11.8285	primed	gene_body
ERCC6L	XIST-sensitive	naive-dox-clone1	5.35863	dox	gene_body
ERCC6L	XIST-sensitive	naive-dox-clone2	4.30006	dox	gene_body
ERCC6L	XIST-sensitive	naive-dox-clone3	4.03014	dox	gene_body
ERCC6L	XIST-sensitive	naive-untreated-clone1	5.09275	untreated	gene_body
ERCC6L	XIST-sensitive	naive-untreated-clone2	3.96236	untreated	gene_body
ERCC6L	XIST-sensitive	naive-untreated-clone3	4.52631	untreated	gene_body
ERCC6L	XIST-sensitive	Primed-WT-rep1	4.46514	primed	gene_body
ERCC6L	XIST-sensitive	Primed-WT-rep2	4.20046	primed	gene_body
CHM	XIST-sensitive	naive-dox-clone1	5.71121	dox	gene_body
CHM	XIST-sensitive	naive-dox-clone2	6.18884	dox	gene_body
CHM	XIST-sensitive	naive-dox-clone3	5.75402	dox	gene_body
CHM	XIST-sensitive	naive-untreated-clone1	5.87403	untreated	gene_body
CHM	XIST-sensitive	naive-untreated-clone2	5.37425	untreated	gene_body
CHM	XIST-sensitive	naive-untreated-clone3	5.08025	untreated	gene_body
CHM	XIST-sensitive	Primed-WT-rep1	4.84312	primed	gene_body
CHM	XIST-sensitive	Primed-WT-rep2	5.00728	primed	gene_body
TSPAN6	XIST-sensitive	naive-dox-clone1	3.33938	dox	gene_body
TSPAN6	XIST-sensitive	naive-dox-clone2	4.26149	dox	gene_body
TSPAN6	XIST-sensitive	naive-dox-clone3	3.1615	dox	gene_body
TSPAN6	XIST-sensitive	naive-untreated-clone1	1.44366	untreated	gene_body
TSPAN6	XIST-sensitive	naive-untreated-clone2	0.860569	untreated	gene_body
TSPAN6	XIST-sensitive	naive-untreated-clone3	1.2635	untreated	gene_body
TSPAN6	XIST-sensitive	Primed-WT-rep1	2.96579	primed	gene_body
TSPAN6	XIST-sensitive	Primed-WT-rep2	3.14727	primed	gene_body
ALG13	XIST-sensitive	naive-dox-clone1	5.35863	dox	gene_body
ALG13	XIST-sensitive	naive-dox-clone2	5.8881	dox	gene_body
ALG13	XIST-sensitive	naive-dox-clone3	6.17303	dox	gene_body
ALG13	XIST-sensitive	naive-untreated-clone1	4.02617	untreated	gene_body
ALG13	XIST-sensitive	naive-untreated-clone2	3.63075	untreated	gene_body
ALG13	XIST-sensitive	naive-untreated-clone3	4.12657	untreated	gene_body
ALG13	XIST-sensitive	Primed-WT-rep1	5.88195	primed	gene_body
ALG13	XIST-sensitive	Primed-WT-rep2	5.36539	primed	gene_body
WDR44	XIST-sensitive	naive-dox-clone1	7.1816	dox	gene_body
WDR44	XIST-sensitive	naive-dox-clone2	8.12634	dox	gene_body
WDR44	XIST-sensitive	naive-dox-clone3	6.49359	dox	gene_body
WDR44	XIST-sensitive	naive-untreated-clone1	5.73439	untreated	gene_body
WDR44	XIST-sensitive	naive-untreated-clone2	4.42169	untreated	gene_body
WDR44	XIST-sensitive	naive-untreated-clone3	5.48325	untreated	gene_body
WDR44	XIST-sensitive	Primed-WT-rep1	7.8093	primed	gene_body
WDR44	XIST-sensitive	Primed-WT-rep2	6.81405	primed	gene_body
SLC25A43	XIST-sensitive	naive-dox-clone1	5.78397	dox	gene_body
SLC25A43	XIST-sensitive	naive-dox-clone2	6.62683	dox	gene_body
SLC25A43	XIST-sensitive	naive-dox-clone3	6.58909	dox	gene_body
SLC25A43	XIST-sensitive	naive-untreated-clone1	6.23731	untreated	gene_body
SLC25A43	XIST-sensitive	naive-untreated-clone2	5.12021	untreated	gene_body
SLC25A43	XIST-sensitive	naive-untreated-clone3	6.27523	untreated	gene_body
SLC25A43	XIST-sensitive	Primed-WT-rep1	5.85697	primed	gene_body
SLC25A43	XIST-sensitive	Primed-WT-rep2	5.72812	primed	gene_body
RPL39	XIST-sensitive	naive-dox-clone1	1.90374	dox	gene_body
RPL39	XIST-sensitive	naive-dox-clone2	2.29848	dox	gene_body
RPL39	XIST-sensitive	naive-dox-clone3	2.09114	dox	gene_body
RPL39	XIST-sensitive	naive-untreated-clone1	0.680547	untreated	gene_body
RPL39	XIST-sensitive	naive-untreated-clone2	0.769717	untreated	gene_body
RPL39	XIST-sensitive	naive-untreated-clone3	1.45896	untreated	gene_body
RPL39	XIST-sensitive	Primed-WT-rep1	1.87573	primed	gene_body
RPL39	XIST-sensitive	Primed-WT-rep2	1.75938	primed	gene_body
XIST-sensitiveF3B	XIST-sensitive	naive-dox-clone1	3.46234	dox	gene_body
XIST-sensitiveF3B	XIST-sensitive	naive-dox-clone2	3.85466	dox	gene_body
XIST-sensitiveF3B	XIST-sensitive	naive-dox-clone3	3.53467	dox	gene_body
XIST-sensitiveF3B	XIST-sensitive	naive-untreated-clone1	2.88732	untreated	gene_body
XIST-sensitiveF3B	XIST-sensitive	naive-untreated-clone2	2.37243	untreated	gene_body
XIST-sensitiveF3B	XIST-sensitive	naive-untreated-clone3	2.57911	untreated	gene_body
XIST-sensitiveF3B	XIST-sensitive	Primed-WT-rep1	3.46715	primed	gene_body
XIST-sensitiveF3B	XIST-sensitive	Primed-WT-rep2	3.81424	primed	gene_body
NKAP	XIST-sensitive	naive-dox-clone1	4.08988	dox	gene_body
NKAP	XIST-sensitive	naive-dox-clone2	4.70346	dox	gene_body
NKAP	XIST-sensitive	naive-dox-clone3	4.50583	dox	gene_body
NKAP	XIST-sensitive	naive-untreated-clone1	3.60112	untreated	gene_body
NKAP	XIST-sensitive	naive-untreated-clone2	3.35512	untreated	gene_body
NKAP	XIST-sensitive	naive-untreated-clone3	3.49847	untreated	gene_body
NKAP	XIST-sensitive	Primed-WT-rep1	3.59175	primed	gene_body
NKAP	XIST-sensitive	Primed-WT-rep2	4.81826	primed	gene_body
ZDHHC9	XIST-sensitive	naive-dox-clone1	5.99695	dox	gene_body
ZDHHC9	XIST-sensitive	naive-dox-clone2	6.05399	dox	gene_body
ZDHHC9	XIST-sensitive	naive-dox-clone3	5.94097	dox	gene_body
ZDHHC9	XIST-sensitive	naive-untreated-clone1	4.90749	untreated	gene_body
ZDHHC9	XIST-sensitive	naive-untreated-clone2	4.92859	untreated	gene_body
ZDHHC9	XIST-sensitive	naive-untreated-clone3	4.67096	untreated	gene_body
ZDHHC9	XIST-sensitive	Primed-WT-rep1	6.00527	primed	gene_body
ZDHHC9	XIST-sensitive	Primed-WT-rep2	5.78191	primed	gene_body
HTATSF1	XIST-sensitive	naive-dox-clone1	2.41961	dox	gene_body
HTATSF1	XIST-sensitive	naive-dox-clone2	2.07182	dox	gene_body
HTATSF1	XIST-sensitive	naive-dox-clone3	2.68029	dox	gene_body
HTATSF1	XIST-sensitive	naive-untreated-clone1	1.07604	untreated	gene_body
HTATSF1	XIST-sensitive	naive-untreated-clone2	0.942707	untreated	gene_body
HTATSF1	XIST-sensitive	naive-untreated-clone3	1.71079	untreated	gene_body
HTATSF1	XIST-sensitive	Primed-WT-rep1	2.8136	primed	gene_body
HTATSF1	XIST-sensitive	Primed-WT-rep2	2.99612	primed	gene_body
FMR1	XIST-sensitive	naive-dox-clone1	1.75118	dox	gene_body
FMR1	XIST-sensitive	naive-dox-clone2	2.6952	dox	gene_body
FMR1	XIST-sensitive	naive-dox-clone3	2.68029	dox	gene_body
FMR1	XIST-sensitive	naive-untreated-clone1	2.35748	untreated	gene_body
FMR1	XIST-sensitive	naive-untreated-clone2	1.63282	untreated	gene_body
FMR1	XIST-sensitive	naive-untreated-clone3	2.12679	untreated	gene_body
FMR1	XIST-sensitive	Primed-WT-rep1	1.79588	primed	gene_body
FMR1	XIST-sensitive	Primed-WT-rep2	2.08173	primed	gene_body
MTMR1	XIST-sensitive	naive-dox-clone1	4.12383	dox	gene_body
MTMR1	XIST-sensitive	naive-dox-clone2	5.23503	dox	gene_body
MTMR1	XIST-sensitive	naive-dox-clone3	3.66482	dox	gene_body
MTMR1	XIST-sensitive	naive-untreated-clone1	6.087	untreated	gene_body
MTMR1	XIST-sensitive	naive-untreated-clone2	5.38802	untreated	gene_body
MTMR1	XIST-sensitive	naive-untreated-clone3	6.18985	untreated	gene_body
MTMR1	XIST-sensitive	Primed-WT-rep1	4.8733	primed	gene_body
MTMR1	XIST-sensitive	Primed-WT-rep2	4.30958	primed	gene_body
VMA21	XIST-sensitive	naive-dox-clone1	2.53221	dox	gene_body
VMA21	XIST-sensitive	naive-dox-clone2	2.81505	dox	gene_body
VMA21	XIST-sensitive	naive-dox-clone3	2.16453	dox	gene_body
VMA21	XIST-sensitive	naive-untreated-clone1	2.76439	untreated	gene_body
VMA21	XIST-sensitive	naive-untreated-clone2	2.4643	untreated	gene_body
VMA21	XIST-sensitive	naive-untreated-clone3	2.06328	untreated	gene_body
VMA21	XIST-sensitive	Primed-WT-rep1	1.95232	primed	gene_body
VMA21	XIST-sensitive	Primed-WT-rep2	2.29395	primed	gene_body
NSDHL	XIST-sensitive	naive-dox-clone1	3.84391	dox	gene_body
NSDHL	XIST-sensitive	naive-dox-clone2	3.54219	dox	gene_body
NSDHL	XIST-sensitive	naive-dox-clone3	3.87203	dox	gene_body
NSDHL	XIST-sensitive	naive-untreated-clone1	5.31524	untreated	gene_body
NSDHL	XIST-sensitive	naive-untreated-clone2	5.01794	untreated	gene_body
NSDHL	XIST-sensitive	naive-untreated-clone3	5.40998	untreated	gene_body
NSDHL	XIST-sensitive	Primed-WT-rep1	3.5507	primed	gene_body
NSDHL	XIST-sensitive	Primed-WT-rep2	3.64833	primed	gene_body
STS	XIST-resistant	naive-dox-clone1	4.41758	dox	gene_body
STS	XIST-resistant	naive-dox-clone2	6.29464	dox	gene_body
STS	XIST-resistant	naive-dox-clone3	4.43597	dox	gene_body
STS	XIST-resistant	naive-untreated-clone1	5.91332	untreated	gene_body
STS	XIST-resistant	naive-untreated-clone2	4.32002	untreated	gene_body
STS	XIST-resistant	naive-untreated-clone3	5.72073	untreated	gene_body
STS	XIST-resistant	Primed-WT-rep1	5.30537	primed	gene_body
STS	XIST-resistant	Primed-WT-rep2	4.51993	primed	gene_body
PIGA	XIST-resistant	naive-dox-clone1	4.32188	dox	gene_body
PIGA	XIST-resistant	naive-dox-clone2	4.06317	dox	gene_body
PIGA	XIST-resistant	naive-dox-clone3	4.74225	dox	gene_body
PIGA	XIST-resistant	naive-untreated-clone1	2.20522	untreated	gene_body
PIGA	XIST-resistant	naive-untreated-clone2	2.24409	untreated	gene_body
PIGA	XIST-resistant	naive-untreated-clone3	2.82527	untreated	gene_body
PIGA	XIST-resistant	Primed-WT-rep1	4.29784	primed	gene_body
PIGA	XIST-resistant	Primed-WT-rep2	3.60566	primed	gene_body
TXLNG	XIST-resistant	naive-dox-clone1	9.05335	dox	gene_body
TXLNG	XIST-resistant	naive-dox-clone2	9.56357	dox	gene_body
TXLNG	XIST-resistant	naive-dox-clone3	8.53093	dox	gene_body
TXLNG	XIST-resistant	naive-untreated-clone1	6.73707	untreated	gene_body
TXLNG	XIST-resistant	naive-untreated-clone2	4.98833	untreated	gene_body
TXLNG	XIST-resistant	naive-untreated-clone3	6.2964	untreated	gene_body
TXLNG	XIST-resistant	Primed-WT-rep1	8.66364	primed	gene_body
TXLNG	XIST-resistant	Primed-WT-rep2	8.95384	primed	gene_body
PDHA1	XIST-resistant	naive-dox-clone1	3.98633	dox	gene_body
PDHA1	XIST-resistant	naive-dox-clone2	3.76803	dox	gene_body
PDHA1	XIST-resistant	naive-dox-clone3	3.91216	dox	gene_body
PDHA1	XIST-resistant	naive-untreated-clone1	3.53622	untreated	gene_body
PDHA1	XIST-resistant	naive-untreated-clone2	2.93099	untreated	gene_body
PDHA1	XIST-resistant	naive-untreated-clone3	3.17974	untreated	gene_body
PDHA1	XIST-resistant	Primed-WT-rep1	3.46715	primed	gene_body
PDHA1	XIST-resistant	Primed-WT-rep2	3.33819	primed	gene_body
ZFX	XIST-resistant	naive-dox-clone1	5.87958	dox	gene_body
ZFX	XIST-resistant	naive-dox-clone2	6.10829	dox	gene_body
ZFX	XIST-resistant	naive-dox-clone3	5.75402	dox	gene_body
ZFX	XIST-resistant	naive-untreated-clone1	5.11543	untreated	gene_body
ZFX	XIST-resistant	naive-untreated-clone2	4.53741	untreated	gene_body
ZFX	XIST-resistant	naive-untreated-clone3	5.05399	untreated	gene_body
ZFX	XIST-resistant	Primed-WT-rep1	5.52201	primed	gene_body
ZFX	XIST-resistant	Primed-WT-rep2	5.88801	primed	gene_body
DDX3X	XIST-resistant	naive-dox-clone1	4.75202	dox	gene_body
DDX3X	XIST-resistant	naive-dox-clone2	3.89726	dox	gene_body
DDX3X	XIST-resistant	naive-dox-clone3	4.77507	dox	gene_body
DDX3X	XIST-resistant	naive-untreated-clone1	4.11154	untreated	gene_body
DDX3X	XIST-resistant	naive-untreated-clone2	2.93099	untreated	gene_body
DDX3X	XIST-resistant	naive-untreated-clone3	4.55561	untreated	gene_body
DDX3X	XIST-resistant	Primed-WT-rep1	4.8733	primed	gene_body
DDX3X	XIST-resistant	Primed-WT-rep2	4.85027	primed	gene_body
RBM3	XIST-resistant	naive-dox-clone1	1.82905	dox	gene_body
RBM3	XIST-resistant	naive-dox-clone2	1.62527	dox	gene_body
RBM3	XIST-resistant	naive-dox-clone3	1.76733	dox	gene_body
RBM3	XIST-resistant	naive-untreated-clone1	0.962438	untreated	gene_body
RBM3	XIST-resistant	naive-untreated-clone2	0.544272	untreated	gene_body
RBM3	XIST-resistant	naive-untreated-clone3	1.15341	untreated	gene_body
RBM3	XIST-resistant	Primed-WT-rep1	1.87573	primed	gene_body
RBM3	XIST-resistant	Primed-WT-rep2	1.472	primed	gene_body
SMC1A	XIST-resistant	naive-dox-clone1	7.12313	dox	gene_body
SMC1A	XIST-resistant	naive-dox-clone2	7.8578	dox	gene_body
SMC1A	XIST-resistant	naive-dox-clone3	6.42104	dox	gene_body
SMC1A	XIST-resistant	naive-untreated-clone1	6.68531	untreated	gene_body
SMC1A	XIST-resistant	naive-untreated-clone2	5.48339	untreated	gene_body
SMC1A	XIST-resistant	naive-untreated-clone3	6.50426	untreated	gene_body
SMC1A	XIST-resistant	Primed-WT-rep1	6.2211	primed	gene_body
SMC1A	XIST-resistant	Primed-WT-rep2	6.46437	primed	gene_body
HUWE1	XIST-resistant	naive-dox-clone1	9.8072	dox	gene_body
HUWE1	XIST-resistant	naive-dox-clone2	10.5486	dox	gene_body
HUWE1	XIST-resistant	naive-dox-clone3	10.3204	dox	gene_body
HUWE1	XIST-resistant	naive-untreated-clone1	9.77953	untreated	gene_body
HUWE1	XIST-resistant	naive-untreated-clone2	10.2476	untreated	gene_body
HUWE1	XIST-resistant	naive-untreated-clone3	9.06731	untreated	gene_body
HUWE1	XIST-resistant	Primed-WT-rep1	10.2022	primed	gene_body
HUWE1	XIST-resistant	Primed-WT-rep2	10.4531	primed	gene_body
FAM120C	XIST-resistant	naive-dox-clone1	9.64959	dox	gene_body
FAM120C	XIST-resistant	naive-dox-clone2	9.38936	dox	gene_body
FAM120C	XIST-resistant	naive-dox-clone3	9.13217	dox	gene_body
FAM120C	XIST-resistant	naive-untreated-clone1	9.58823	untreated	gene_body
FAM120C	XIST-resistant	naive-untreated-clone2	8.47563	untreated	gene_body
FAM120C	XIST-resistant	naive-untreated-clone3	9.9086	untreated	gene_body
FAM120C	XIST-resistant	Primed-WT-rep1	9.37866	primed	gene_body
FAM120C	XIST-resistant	Primed-WT-rep2	9.12506	primed	gene_body
RPS4X	XIST-resistant	naive-dox-clone1	4.81033	dox	gene_body
RPS4X	XIST-resistant	naive-dox-clone2	5.48152	dox	gene_body
RPS4X	XIST-resistant	naive-dox-clone3	4.8722	dox	gene_body
RPS4X	XIST-resistant	naive-untreated-clone1	3.50333	untreated	gene_body
RPS4X	XIST-resistant	naive-untreated-clone2	3.35512	untreated	gene_body
RPS4X	XIST-resistant	naive-untreated-clone3	3.49847	untreated	gene_body
RPS4X	XIST-resistant	Primed-WT-rep1	4.65796	primed	gene_body
RPS4X	XIST-resistant	Primed-WT-rep2	4.68801	primed	gene_body
ZNF75D	XIST-resistant	naive-dox-clone1	3.21171	dox	gene_body
ZNF75D	XIST-resistant	naive-dox-clone2	3.5885	dox	gene_body
ZNF75D	XIST-resistant	naive-dox-clone3	3.62195	dox	gene_body
ZNF75D	XIST-resistant	naive-untreated-clone1	4.46264	untreated	gene_body
ZNF75D	XIST-resistant	naive-untreated-clone2	4.45506	untreated	gene_body
ZNF75D	XIST-resistant	naive-untreated-clone3	4.06158	untreated	gene_body
ZNF75D	XIST-resistant	Primed-WT-rep1	3.46715	primed	gene_body
ZNF75D	XIST-resistant	Primed-WT-rep2	3.09771	primed	gene_body
ABCD1	XIST-resistant	naive-dox-clone1	7.04442	dox	gene_body
ABCD1	XIST-resistant	naive-dox-clone2	5.68844	dox	gene_body
ABCD1	XIST-resistant	naive-dox-clone3	6.4695	dox	gene_body
ABCD1	XIST-resistant	naive-untreated-clone1	9.26894	untreated	gene_body
ABCD1	XIST-resistant	naive-untreated-clone2	10.1021	untreated	gene_body
ABCD1	XIST-resistant	naive-untreated-clone3	9.27044	untreated	gene_body
ABCD1	XIST-resistant	Primed-WT-rep1	6.9554	primed	gene_body
ABCD1	XIST-resistant	Primed-WT-rep2	6.53581	primed	gene_body

## Sheet: Extended Fig 5e
cell_type_day_dataset	gene	norm_gene_count	category	log_expr	median_cat	sd	median
B1_B2_4	ABCD1	6.25171	XIST-resistant	2.85832	91.2941	328.533	62.324
B1_B2_4	DDX3X	410.127	XIST-resistant	8.68344	91.2941	328.533	62.324
B1_B2_4	FAM120C	8.95515	XIST-resistant	3.31544	91.2941	328.533	62.324
B1_B2_4	HUWE1	485.895	XIST-resistant	8.92747	91.2941	328.533	62.324
B1_B2_4	PDHA1	508.79	XIST-resistant	8.99376	91.2941	328.533	62.324
B1_B2_4	PIGA	22.9793	XIST-resistant	4.58371	91.2941	328.533	62.324
B1_B2_4	RBM3	384.166	XIST-resistant	8.58934	91.2941	328.533	62.324
B1_B2_4	RPS4X	1113.91	XIST-resistant	10.1227	91.2941	328.533	62.324
B1_B2_4	SMC1A	150.053	XIST-resistant	7.23891	91.2941	328.533	62.324
B1_B2_4	STS	0.277586	XIST-resistant	0.35342	91.2941	328.533	62.324
B1_B2_4	TXLNG	62.324	XIST-resistant	5.98468	91.2941	328.533	62.324
B1_B2_4	ZFX	22.1827	XIST-resistant	4.53498	91.2941	328.533	62.324
B1_B2_4	ZNF75D	16.9327	XIST-resistant	4.16452	91.2941	328.533	62.324
B1_B2_5	ABCD1	6.37853	XIST-resistant	2.88333	91.2941	298.271	51.4521
B1_B2_5	DDX3X	515.104	XIST-resistant	9.01152	91.2941	298.271	51.4521
B1_B2_5	FAM120C	8.32896	XIST-resistant	3.22172	91.2941	298.271	51.4521
B1_B2_5	HUWE1	391.678	XIST-resistant	8.6172	91.2941	298.271	51.4521
B1_B2_5	PDHA1	794.746	XIST-resistant	9.63616	91.2941	298.271	51.4521
B1_B2_5	PIGA	29.8733	XIST-resistant	4.94829	91.2941	298.271	51.4521
B1_B2_5	RBM3	334.792	XIST-resistant	8.39142	91.2941	298.271	51.4521
B1_B2_5	RPS4X	797.365	XIST-resistant	9.6409	91.2941	298.271	51.4521
B1_B2_5	SMC1A	163.791	XIST-resistant	7.3645	91.2941	298.271	51.4521
B1_B2_5	STS	15.0866	XIST-resistant	4.00778	91.2941	298.271	51.4521
B1_B2_5	TXLNG	51.4521	XIST-resistant	5.71293	91.2941	298.271	51.4521
B1_B2_5	ZFX	27.5231	XIST-resistant	4.83406	91.2941	298.271	51.4521
B1_B2_5	ZNF75D	11.7922	XIST-resistant	3.67719	91.2941	298.271	51.4521
EPI_5	ABCD1	2.51599	XIST-resistant	1.81393	91.2941	404.845	75.3682
EPI_5	DDX3X	521.405	XIST-resistant	9.02902	91.2941	404.845	75.3682
EPI_5	FAM120C	10.1755	XIST-resistant	3.48227	91.2941	404.845	75.3682
EPI_5	HUWE1	638.913	XIST-resistant	9.32173	91.2941	404.845	75.3682
EPI_5	PDHA1	789.277	XIST-resistant	9.62621	91.2941	404.845	75.3682
EPI_5	PIGA	19.2541	XIST-resistant	4.34014	91.2941	404.845	75.3682
EPI_5	RBM3	504.425	XIST-resistant	8.98135	91.2941	404.845	75.3682
EPI_5	RPS4X	1301.04	XIST-resistant	10.3466	91.2941	404.845	75.3682
EPI_5	SMC1A	238.486	XIST-resistant	7.9038	91.2941	404.845	75.3682
EPI_5	STS	27.7007	XIST-resistant	4.84301	91.2941	404.845	75.3682
EPI_5	TXLNG	75.3682	XIST-resistant	6.2549	91.2941	404.845	75.3682
EPI_5	ZFX	25.2343	XIST-resistant	4.71338	91.2941	404.845	75.3682
EPI_5	ZNF75D	33.8853	XIST-resistant	5.12455	91.2941	404.845	75.3682
EPI_6	ABCD1	3.15752	XIST-resistant	2.05572	91.2941	401.962	115.504
EPI_6	DDX3X	414.959	XIST-resistant	8.7003	91.2941	401.962	115.504
EPI_6	FAM120C	14.3115	XIST-resistant	3.93655	91.2941	401.962	115.504
EPI_6	HUWE1	587.717	XIST-resistant	9.20143	91.2941	401.962	115.504
EPI_6	PDHA1	591.255	XIST-resistant	9.21007	91.2941	401.962	115.504
EPI_6	PIGA	16.2821	XIST-resistant	4.11121	91.2941	401.962	115.504
EPI_6	RBM3	502.197	XIST-resistant	8.97498	91.2941	401.962	115.504
EPI_6	RPS4X	1410.65	XIST-resistant	10.4632	91.2941	401.962	115.504
EPI_6	SMC1A	224.176	XIST-resistant	7.81491	91.2941	401.962	115.504
EPI_6	STS	115.504	XIST-resistant	6.86424	91.2941	401.962	115.504
EPI_6	TXLNG	82.6509	XIST-resistant	6.38631	91.2941	401.962	115.504
EPI_6	ZFX	37.175	XIST-resistant	5.25456	91.2941	401.962	115.504
EPI_6	ZNF75D	19.9951	XIST-resistant	4.39198	91.2941	401.962	115.504
EPI_7	ABCD1	2.06523	XIST-resistant	1.61599	91.2941	476.783	98.3287
EPI_7	DDX3X	347.686	XIST-resistant	8.44579	91.2941	476.783	98.3287
EPI_7	FAM120C	23.9804	XIST-resistant	4.64273	91.2941	476.783	98.3287
EPI_7	HUWE1	524.88	XIST-resistant	9.03859	91.2941	476.783	98.3287
EPI_7	PDHA1	461.17	XIST-resistant	8.85228	91.2941	476.783	98.3287
EPI_7	PIGA	21.7369	XIST-resistant	4.50696	91.2941	476.783	98.3287
EPI_7	RBM3	449.314	XIST-resistant	8.81479	91.2941	476.783	98.3287
EPI_7	RPS4X	1762.99	XIST-resistant	10.7846	91.2941	476.783	98.3287
EPI_7	SMC1A	268.123	XIST-resistant	8.07212	91.2941	476.783	98.3287
EPI_7	STS	67.8405	XIST-resistant	6.10519	91.2941	476.783	98.3287
EPI_7	TXLNG	98.3287	XIST-resistant	6.63414	91.2941	476.783	98.3287
EPI_7	ZFX	22.9107	XIST-resistant	4.57958	91.2941	476.783	98.3287
EPI_7	ZNF75D	27.7543	XIST-resistant	4.84571	91.2941	476.783	98.3287
EightCells_3	ABCD1	2.12081	XIST-resistant	1.64192	91.2941	364.902	69.2661
EightCells_3	DDX3X	1337.18	XIST-resistant	10.3861	91.2941	364.902	69.2661
EightCells_3	FAM120C	11.8319	XIST-resistant	3.68166	91.2941	364.902	69.2661
EightCells_3	HUWE1	78.2871	XIST-resistant	6.30902	91.2941	364.902	69.2661
EightCells_3	PDHA1	67.3888	XIST-resistant	6.09569	91.2941	364.902	69.2661
EightCells_3	PIGA	89.6015	XIST-resistant	6.50146	91.2941	364.902	69.2661
EightCells_3	RBM3	213.887	XIST-resistant	7.74743	91.2941	364.902	69.2661
EightCells_3	RPS4X	442.944	XIST-resistant	8.79423	91.2941	364.902	69.2661
EightCells_3	SMC1A	69.2661	XIST-resistant	6.13476	91.2941	364.902	69.2661
EightCells_3	STS	1.96859	XIST-resistant	1.56978	91.2941	364.902	69.2661
EightCells_3	TXLNG	95.8929	XIST-resistant	6.59832	91.2941	364.902	69.2661
EightCells_3	ZFX	30.3914	XIST-resistant	4.9723	91.2941	364.902	69.2661
EightCells_3	ZNF75D	21.5632	XIST-resistant	4.4959	91.2941	364.902	69.2661
Morula_4	ABCD1	0.207897	XIST-resistant	0.272497	91.2941	452.249	76.8387
Morula_4	DDX3X	520.692	XIST-resistant	9.02705	91.2941	452.249	76.8387
Morula_4	FAM120C	8.6581	XIST-resistant	3.27174	91.2941	452.249	76.8387
Morula_4	HUWE1	474.05	XIST-resistant	8.89193	91.2941	452.249	76.8387
Morula_4	PDHA1	522.624	XIST-resistant	9.03239	91.2941	452.249	76.8387
Morula_4	PIGA	46.6521	XIST-resistant	5.57447	91.2941	452.249	76.8387
Morula_4	RBM3	685.014	XIST-resistant	9.42209	91.2941	452.249	76.8387
Morula_4	RPS4X	1575.8	XIST-resistant	10.6228	91.2941	452.249	76.8387
Morula_4	SMC1A	147.568	XIST-resistant	7.21498	91.2941	452.249	76.8387
Morula_4	STS	0.92754	XIST-resistant	0.946761	91.2941	452.249	76.8387
Morula_4	TXLNG	76.8387	XIST-resistant	6.28242	91.2941	452.249	76.8387
Morula_4	ZFX	37.3191	XIST-resistant	5.25999	91.2941	452.249	76.8387
Morula_4	ZNF75D	12.2403	XIST-resistant	3.72687	91.2941	452.249	76.8387
PrE_6	ABCD1	0.173207	XIST-resistant	0.230457	91.2941	563.007	73.2086
PrE_6	DDX3X	422.22	XIST-resistant	8.72526	91.2941	563.007	73.2086
PrE_6	FAM120C	15.3576	XIST-resistant	4.03189	91.2941	563.007	73.2086
PrE_6	HUWE1	697.791	XIST-resistant	9.44872	91.2941	563.007	73.2086
PrE_6	PDHA1	1671.56	XIST-resistant	10.7078	91.2941	563.007	73.2086
PrE_6	PIGA	15.2422	XIST-resistant	4.02167	91.2941	563.007	73.2086
PrE_6	RBM3	538.845	XIST-resistant	9.0764	91.2941	563.007	73.2086
PrE_6	RPS4X	1427.74	XIST-resistant	10.4805	91.2941	563.007	73.2086
PrE_6	SMC1A	166.971	XIST-resistant	7.39207	91.2941	563.007	73.2086
PrE_6	STS	30.5998	XIST-resistant	4.98184	91.2941	563.007	73.2086
PrE_6	TXLNG	73.2086	XIST-resistant	6.21351	91.2941	563.007	73.2086
PrE_6	ZFX	67.6083	XIST-resistant	6.10031	91.2941	563.007	73.2086
PrE_6	ZNF75D	1.67433	XIST-resistant	1.41918	91.2941	563.007	73.2086
PrE_7	ABCD1	2.99486	XIST-resistant	1.99815	91.2941	470.753	115.516
PrE_7	DDX3X	306.874	XIST-resistant	8.2662	91.2941	470.753	115.516
PrE_7	FAM120C	22.761	XIST-resistant	4.57052	91.2941	470.753	115.516
PrE_7	HUWE1	556.76	XIST-resistant	9.1235	91.2941	470.753	115.516
PrE_7	PDHA1	823.987	XIST-resistant	9.68823	91.2941	470.753	115.516
PrE_7	PIGA	18.8249	XIST-resistant	4.30924	91.2941	470.753	115.516
PrE_7	RBM3	528.922	XIST-resistant	9.04964	91.2941	470.753	115.516
PrE_7	RPS4X	1638.05	XIST-resistant	10.6786	91.2941	470.753	115.516
PrE_7	SMC1A	184.398	XIST-resistant	7.53448	91.2941	470.753	115.516
PrE_7	STS	96.1779	XIST-resistant	6.60256	91.2941	470.753	115.516
PrE_7	TXLNG	115.516	XIST-resistant	6.86439	91.2941	470.753	115.516
PrE_7	ZFX	24.5579	XIST-resistant	4.6757	91.2941	470.753	115.516
PrE_7	ZNF75D	14.4324	XIST-resistant	3.94789	91.2941	470.753	115.516
TE_5	ABCD1	1.28777	XIST-resistant	1.19394	91.2941	409.475	150.726
TE_5	DDX3X	764.968	XIST-resistant	9.58114	91.2941	409.475	150.726
TE_5	FAM120C	3.29873	XIST-resistant	2.10391	91.2941	409.475	150.726
TE_5	HUWE1	500.125	XIST-resistant	8.96903	91.2941	409.475	150.726
TE_5	PDHA1	1050.05	XIST-resistant	10.0376	91.2941	409.475	150.726
TE_5	PIGA	38.963	XIST-resistant	5.32059	91.2941	409.475	150.726
TE_5	RBM3	751.945	XIST-resistant	9.5564	91.2941	409.475	150.726
TE_5	RPS4X	1048.7	XIST-resistant	10.0358	91.2941	409.475	150.726
TE_5	SMC1A	251.077	XIST-resistant	7.97772	91.2941	409.475	150.726
TE_5	STS	150.726	XIST-resistant	7.24533	91.2941	409.475	150.726
TE_5	TXLNG	71.3159	XIST-resistant	6.17624	91.2941	409.475	150.726
TE_5	ZFX	34.4971	XIST-resistant	5.14963	91.2941	409.475	150.726
TE_5	ZNF75D	13.0236	XIST-resistant	3.80979	91.2941	409.475	150.726
TE_6	ABCD1	4.59605	XIST-resistant	2.48441	91.2941	392.58	223.912
TE_6	DDX3X	508.501	XIST-resistant	8.99294	91.2941	392.58	223.912
TE_6	FAM120C	13.2608	XIST-resistant	3.83398	91.2941	392.58	223.912
TE_6	HUWE1	549.234	XIST-resistant	9.1039	91.2941	392.58	223.912
TE_6	PDHA1	780.391	XIST-resistant	9.6099	91.2941	392.58	223.912
TE_6	PIGA	28.6123	XIST-resistant	4.88812	91.2941	392.58	223.912
TE_6	RBM3	534.585	XIST-resistant	9.06497	91.2941	392.58	223.912
TE_6	RPS4X	1312.47	XIST-resistant	10.3592	91.2941	392.58	223.912
TE_6	SMC1A	245.023	XIST-resistant	7.94265	91.2941	392.58	223.912
TE_6	STS	223.912	XIST-resistant	7.81322	91.2941	392.58	223.912
TE_6	TXLNG	92.9867	XIST-resistant	6.55438	91.2941	392.58	223.912
TE_6	ZFX	40.2925	XIST-resistant	5.36781	91.2941	392.58	223.912
TE_6	ZNF75D	7.31738	XIST-resistant	3.05613	91.2941	392.58	223.912
TE_7	ABCD1	7.22594	XIST-resistant	3.04018	91.2941	461.796	181.27
TE_7	DDX3X	420.416	XIST-resistant	8.7191	91.2941	461.796	181.27
TE_7	FAM120C	16.4073	XIST-resistant	4.12162	91.2941	461.796	181.27
TE_7	HUWE1	347.669	XIST-resistant	8.44571	91.2941	461.796	181.27
TE_7	PDHA1	514.837	XIST-resistant	9.01077	91.2941	461.796	181.27
TE_7	PIGA	25.5684	XIST-resistant	4.73164	91.2941	461.796	181.27
TE_7	RBM3	524.122	XIST-resistant	9.03651	91.2941	461.796	181.27
TE_7	RPS4X	1710.83	XIST-resistant	10.7413	91.2941	461.796	181.27
TE_7	SMC1A	181.27	XIST-resistant	7.50993	91.2941	461.796	181.27
TE_7	STS	285.164	XIST-resistant	8.1607	91.2941	461.796	181.27
TE_7	TXLNG	84.9688	XIST-resistant	6.42574	91.2941	461.796	181.27
TE_7	ZFX	28.7542	XIST-resistant	4.89502	91.2941	461.796	181.27
TE_7	ZNF75D	8.59703	XIST-resistant	3.26259	91.2941	461.796	181.27
B1_B2_4	ALG13	49.6033	XIST-sensitive	5.66116	19.7363	109.792	25.1275
B1_B2_4	BCOR	23.5827	XIST-sensitive	4.61957	19.7363	109.792	25.1275
B1_B2_4	CDKL5	23.1965	XIST-sensitive	4.59673	19.7363	109.792	25.1275
B1_B2_4	CHM	8.59308	XIST-sensitive	3.26199	19.7363	109.792	25.1275
B1_B2_4	CXorf38	17.4517	XIST-sensitive	4.20568	19.7363	109.792	25.1275
B1_B2_4	DANT1	0.0120689	XIST-sensitive	0.0173076	19.7363	109.792	25.1275
B1_B2_4	DANT2	0.0603447	XIST-sensitive	0.0845333	19.7363	109.792	25.1275
B1_B2_4	DLG3	53.1878	XIST-sensitive	5.7599	19.7363	109.792	25.1275
B1_B2_4	DMD	30.462	XIST-sensitive	4.97554	19.7363	109.792	25.1275
B1_B2_4	EDA2R	9.5586	XIST-sensitive	3.40035	19.7363	109.792	25.1275
B1_B2_4	ERCC6L	38.0654	XIST-sensitive	5.28782	19.7363	109.792	25.1275
B1_B2_4	FANCB	10.15	XIST-sensitive	3.47897	19.7363	109.792	25.1275
B1_B2_4	FMR1	24.162	XIST-sensitive	4.65318	19.7363	109.792	25.1275
B1_B2_4	GABRQ	5.62412	XIST-sensitive	2.72773	19.7363	109.792	25.1275
B1_B2_4	GRIPAP1	32.5499	XIST-sensitive	5.06824	19.7363	109.792	25.1275
B1_B2_4	GSPT2	4.17585	XIST-sensitive	2.3718	19.7363	109.792	25.1275
B1_B2_4	HDAC8	63.205	XIST-sensitive	6.00461	19.7363	109.792	25.1275
B1_B2_4	HTATSF1	41.6378	XIST-sensitive	5.41406	19.7363	109.792	25.1275
B1_B2_4	IGSF1	1.27931	XIST-sensitive	1.1886	19.7363	109.792	25.1275
B1_B2_4	INTS6L	25.5741	XIST-sensitive	4.73195	19.7363	109.792	25.1275
B1_B2_4	KLHL15	44.2809	XIST-sensitive	5.50083	19.7363	109.792	25.1275
B1_B2_4	MID1IP1	1.7862	XIST-sensitive	1.4783	19.7363	109.792	25.1275
B1_B2_4	MID1IP1-AS1	0	XIST-sensitive	0	19.7363	109.792	25.1275
B1_B2_4	MSL3	50.7137	XIST-sensitive	5.69247	19.7363	109.792	25.1275
B1_B2_4	MTMR1	9.83618	XIST-sensitive	3.43778	19.7363	109.792	25.1275
B1_B2_4	NBDY	4.06723	XIST-sensitive	2.3412	19.7363	109.792	25.1275
B1_B2_4	NKAP	53.2119	XIST-sensitive	5.76054	19.7363	109.792	25.1275
B1_B2_4	NSDHL	97.1187	XIST-sensitive	6.61646	19.7363	109.792	25.1275
B1_B2_4	PIN4	194.25	XIST-sensitive	7.60918	19.7363	109.792	25.1275
B1_B2_4	POLA1	40.5999	XIST-sensitive	5.37851	19.7363	109.792	25.1275
B1_B2_4	RPL39	726.598	XIST-sensitive	9.507	19.7363	109.792	25.1275
B1_B2_4	RTL8A	42.4465	XIST-sensitive	5.44117	19.7363	109.792	25.1275
B1_B2_4	RTL8B	1.90689	XIST-sensitive	1.53948	19.7363	109.792	25.1275
B1_B2_4	SH3BGRL	0.422413	XIST-sensitive	0.50834	19.7363	109.792	25.1275
B1_B2_4	SLC25A43	25.6948	XIST-sensitive	4.73849	19.7363	109.792	25.1275
B1_B2_4	SMIM10L2A	13.2034	XIST-sensitive	3.82817	19.7363	109.792	25.1275
B1_B2_4	SPIN3	4.38102	XIST-sensitive	2.42788	19.7363	109.792	25.1275
B1_B2_4	TAF1	15.6534	XIST-sensitive	4.05775	19.7363	109.792	25.1275
B1_B2_4	TCEAL4	16.3172	XIST-sensitive	4.11413	19.7363	109.792	25.1275
B1_B2_4	TSPAN6	104.601	XIST-sensitive	6.72249	19.7363	109.792	25.1275
B1_B2_4	XIST-sensitiveF3B	53.7309	XIST-sensitive	5.77428	19.7363	109.792	25.1275
B1_B2_4	UXT	182.337	XIST-sensitive	7.51836	19.7363	109.792	25.1275
B1_B2_4	VMA21	127.424	XIST-sensitive	7.00477	19.7363	109.792	25.1275
B1_B2_4	WDR44	25.1275	XIST-sensitive	4.7075	19.7363	109.792	25.1275
B1_B2_4	ZBTB33	37.0758	XIST-sensitive	5.2508	19.7363	109.792	25.1275
B1_B2_4	ZDHHC9	113.846	XIST-sensitive	6.84356	19.7363	109.792	25.1275
B1_B2_4	ZNF280C	10.8258	XIST-sensitive	3.56387	19.7363	109.792	25.1275
B1_B2_5	ALG13	45.8489	XIST-sensitive	5.54994	19.7363	61.6486	19.4251
B1_B2_5	BCOR	39.7805	XIST-sensitive	5.34981	19.7363	61.6486	19.4251
B1_B2_5	CDKL5	8.31863	XIST-sensitive	3.22012	19.7363	61.6486	19.4251
B1_B2_5	CHM	7.27449	XIST-sensitive	3.04867	19.7363	61.6486	19.4251
B1_B2_5	CXorf38	24.7595	XIST-sensitive	4.68703	19.7363	61.6486	19.4251
B1_B2_5	DANT1	0.0241219	XIST-sensitive	0.0343875	19.7363	61.6486	19.4251
B1_B2_5	DANT2	0.158516	XIST-sensitive	0.212278	19.7363	61.6486	19.4251
B1_B2_5	DLG3	131.957	XIST-sensitive	7.05482	19.7363	61.6486	19.4251
B1_B2_5	DMD	18.5532	XIST-sensitive	4.28933	19.7363	61.6486	19.4251
B1_B2_5	EDA2R	13.1568	XIST-sensitive	3.82342	19.7363	61.6486	19.4251
B1_B2_5	ERCC6L	53.4921	XIST-sensitive	5.76798	19.7363	61.6486	19.4251
B1_B2_5	FANCB	13.3532	XIST-sensitive	3.8433	19.7363	61.6486	19.4251
B1_B2_5	FMR1	21.6374	XIST-sensitive	4.50064	19.7363	61.6486	19.4251
B1_B2_5	GABRQ	0.706428	XIST-sensitive	0.77098	19.7363	61.6486	19.4251
B1_B2_5	GRIPAP1	48.4507	XIST-sensitive	5.62792	19.7363	61.6486	19.4251
B1_B2_5	GSPT2	2.71889	XIST-sensitive	1.89487	19.7363	61.6486	19.4251
B1_B2_5	HDAC8	51.49	XIST-sensitive	5.71397	19.7363	61.6486	19.4251
B1_B2_5	HTATSF1	61.6729	XIST-sensitive	5.96977	19.7363	61.6486	19.4251
B1_B2_5	IGSF1	0.951094	XIST-sensitive	0.964283	19.7363	61.6486	19.4251
B1_B2_5	INTS6L	4.42121	XIST-sensitive	2.43861	19.7363	61.6486	19.4251
B1_B2_5	KLHL15	19.4251	XIST-sensitive	4.35227	19.7363	61.6486	19.4251
B1_B2_5	MID1IP1	2.38118	XIST-sensitive	1.75753	19.7363	61.6486	19.4251
B1_B2_5	MID1IP1-AS1	0	XIST-sensitive	0	19.7363	61.6486	19.4251
B1_B2_5	MSL3	28.7706	XIST-sensitive	4.89582	19.7363	61.6486	19.4251
B1_B2_5	MTMR1	13.9218	XIST-sensitive	3.89935	19.7363	61.6486	19.4251
B1_B2_5	NBDY	8.39444	XIST-sensitive	3.23181	19.7363	61.6486	19.4251
B1_B2_5	NKAP	47.7959	XIST-sensitive	5.60869	19.7363	61.6486	19.4251
B1_B2_5	NSDHL	177.755	XIST-sensitive	7.48184	19.7363	61.6486	19.4251
B1_B2_5	PIN4	200.054	XIST-sensitive	7.65144	19.7363	61.6486	19.4251
B1_B2_5	POLA1	43.23	XIST-sensitive	5.46695	19.7363	61.6486	19.4251
B1_B2_5	RPL39	296.521	XIST-sensitive	8.21685	19.7363	61.6486	19.4251
B1_B2_5	RTL8A	29.2461	XIST-sensitive	4.91868	19.7363	61.6486	19.4251
B1_B2_5	RTL8B	2.84639	XIST-sensitive	1.94351	19.7363	61.6486	19.4251
B1_B2_5	SH3BGRL	0	XIST-sensitive	0	19.7363	61.6486	19.4251
B1_B2_5	SLC25A43	7.71558	XIST-sensitive	3.1236	19.7363	61.6486	19.4251
B1_B2_5	SMIM10L2A	3.37707	XIST-sensitive	2.12997	19.7363	61.6486	19.4251
B1_B2_5	SPIN3	5.23446	XIST-sensitive	2.64027	19.7363	61.6486	19.4251
B1_B2_5	TAF1	20.8965	XIST-sensitive	4.45263	19.7363	61.6486	19.4251
B1_B2_5	TCEAL4	10.5344	XIST-sensitive	3.52787	19.7363	61.6486	19.4251
B1_B2_5	TSPAN6	133.16	XIST-sensitive	7.06781	19.7363	61.6486	19.4251
B1_B2_5	XIST-sensitiveF3B	46.6691	XIST-sensitive	5.57498	19.7363	61.6486	19.4251
B1_B2_5	UXT	121.823	XIST-sensitive	6.94043	19.7363	61.6486	19.4251
B1_B2_5	VMA21	116.43	XIST-sensitive	6.87565	19.7363	61.6486	19.4251
B1_B2_5	WDR44	9.93135	XIST-sensitive	3.4504	19.7363	61.6486	19.4251
B1_B2_5	ZBTB33	21.9096	XIST-sensitive	4.51788	19.7363	61.6486	19.4251
B1_B2_5	ZDHHC9	110.651	XIST-sensitive	6.80285	19.7363	61.6486	19.4251
B1_B2_5	ZNF280C	2.60172	XIST-sensitive	1.84869	19.7363	61.6486	19.4251
EPI_5	ALG13	37.9939	XIST-sensitive	5.28518	19.7363	92.513	16.7196
EPI_5	BCOR	139.6	XIST-sensitive	7.13546	19.7363	92.513	16.7196
EPI_5	CDKL5	14.91	XIST-sensitive	3.99186	19.7363	92.513	16.7196
EPI_5	CHM	8.15528	XIST-sensitive	3.1946	19.7363	92.513	16.7196
EPI_5	CXorf38	16.6948	XIST-sensitive	4.14525	19.7363	92.513	16.7196
EPI_5	DANT1	0	XIST-sensitive	0	19.7363	92.513	16.7196
EPI_5	DANT2	2.13177	XIST-sensitive	1.64698	19.7363	92.513	16.7196
EPI_5	DLG3	173.789	XIST-sensitive	7.44947	19.7363	92.513	16.7196
EPI_5	DMD	10.4606	XIST-sensitive	3.51861	19.7363	92.513	16.7196
EPI_5	EDA2R	10.8448	XIST-sensitive	3.56618	19.7363	92.513	16.7196
EPI_5	ERCC6L	53.9141	XIST-sensitive	5.7791	19.7363	92.513	16.7196
EPI_5	FANCB	14.3089	XIST-sensitive	3.9363	19.7363	92.513	16.7196
EPI_5	FMR1	17.6987	XIST-sensitive	4.22487	19.7363	92.513	16.7196
EPI_5	GABRQ	2.9188	XIST-sensitive	1.97041	19.7363	92.513	16.7196
EPI_5	GRIPAP1	36.7483	XIST-sensitive	5.23834	19.7363	92.513	16.7196
EPI_5	GSPT2	1.05349	XIST-sensitive	1.03808	19.7363	92.513	16.7196
EPI_5	HDAC8	50.5181	XIST-sensitive	5.68701	19.7363	92.513	16.7196
EPI_5	HTATSF1	58.5866	XIST-sensitive	5.89692	19.7363	92.513	16.7196
EPI_5	IGSF1	21.9251	XIST-sensitive	4.51885	19.7363	92.513	16.7196
EPI_5	INTS6L	8.62005	XIST-sensitive	3.26605	19.7363	92.513	16.7196
EPI_5	KLHL15	8.43414	XIST-sensitive	3.23789	19.7363	92.513	16.7196
EPI_5	MID1IP1	4.85846	XIST-sensitive	2.55052	19.7363	92.513	16.7196
EPI_5	MID1IP1-AS1	0.0247881	XIST-sensitive	0.0353256	19.7363	92.513	16.7196
EPI_5	MSL3	37.8514	XIST-sensitive	5.27989	19.7363	92.513	16.7196
EPI_5	MTMR1	8.00035	XIST-sensitive	3.16998	19.7363	92.513	16.7196
EPI_5	NBDY	4.23876	XIST-sensitive	2.38923	19.7363	92.513	16.7196
EPI_5	NKAP	42.9206	XIST-sensitive	5.45682	19.7363	92.513	16.7196
EPI_5	NSDHL	128.669	XIST-sensitive	7.01869	19.7363	92.513	16.7196
EPI_5	PIN4	128.836	XIST-sensitive	7.02055	19.7363	92.513	16.7196
EPI_5	POLA1	39.6919	XIST-sensitive	5.34667	19.7363	92.513	16.7196
EPI_5	RPL39	588.897	XIST-sensitive	9.20432	19.7363	92.513	16.7196
EPI_5	RTL8A	29.4358	XIST-sensitive	4.9277	19.7363	92.513	16.7196
EPI_5	RTL8B	6.37673	XIST-sensitive	2.88298	19.7363	92.513	16.7196
EPI_5	SH3BGRL	0.607308	XIST-sensitive	0.684646	19.7363	92.513	16.7196
EPI_5	SLC25A43	9.48144	XIST-sensitive	3.38977	19.7363	92.513	16.7196
EPI_5	SMIM10L2A	16.7196	XIST-sensitive	4.14727	19.7363	92.513	16.7196
EPI_5	SPIN3	1.84671	XIST-sensitive	1.5093	19.7363	92.513	16.7196
EPI_5	TAF1	25.1289	XIST-sensitive	4.70758	19.7363	92.513	16.7196
EPI_5	TCEAL4	6.12266	XIST-sensitive	2.83242	19.7363	92.513	16.7196
EPI_5	TSPAN6	90.1542	XIST-sensitive	6.51024	19.7363	92.513	16.7196
EPI_5	XIST-sensitiveF3B	53.1209	XIST-sensitive	5.75811	19.7363	92.513	16.7196
EPI_5	UXT	168.193	XIST-sensitive	7.40253	19.7363	92.513	16.7196
EPI_5	VMA21	64.9696	XIST-sensitive	6.04373	19.7363	92.513	16.7196
EPI_5	WDR44	17.3269	XIST-sensitive	4.19589	19.7363	92.513	16.7196
EPI_5	ZBTB33	8.36598	XIST-sensitive	3.22743	19.7363	92.513	16.7196
EPI_5	ZDHHC9	94.2133	XIST-sensitive	6.57309	19.7363	92.513	16.7196
EPI_5	ZNF280C	0.0743642	XIST-sensitive	0.103483	19.7363	92.513	16.7196
EPI_6	ALG13	54.9408	XIST-sensitive	5.80583	19.7363	120.289	20.5885
EPI_6	BCOR	160.257	XIST-sensitive	7.33322	19.7363	120.289	20.5885
EPI_6	CDKL5	6.48242	XIST-sensitive	2.90351	19.7363	120.289	20.5885
EPI_6	CHM	17.4462	XIST-sensitive	4.20525	19.7363	120.289	20.5885
EPI_6	CXorf38	20.5885	XIST-sensitive	4.43219	19.7363	120.289	20.5885
EPI_6	DANT1	0	XIST-sensitive	0	19.7363	120.289	20.5885
EPI_6	DANT2	1.613	XIST-sensitive	1.38571	19.7363	120.289	20.5885
EPI_6	DLG3	70.9719	XIST-sensitive	6.16936	19.7363	120.289	20.5885
EPI_6	DMD	14.7757	XIST-sensitive	3.97963	19.7363	120.289	20.5885
EPI_6	EDA2R	10.3627	XIST-sensitive	3.50624	19.7363	120.289	20.5885
EPI_6	ERCC6L	34.2686	XIST-sensitive	5.14031	19.7363	120.289	20.5885
EPI_6	FANCB	17.4462	XIST-sensitive	4.20525	19.7363	120.289	20.5885
EPI_6	FMR1	30.0915	XIST-sensitive	4.95845	19.7363	120.289	20.5885
EPI_6	GABRQ	5.88896	XIST-sensitive	2.78429	19.7363	120.289	20.5885
EPI_6	GRIPAP1	36.5587	XIST-sensitive	5.23108	19.7363	120.289	20.5885
EPI_6	GSPT2	2.65536	XIST-sensitive	1.87001	19.7363	120.289	20.5885
EPI_6	HDAC8	37.6848	XIST-sensitive	5.27369	19.7363	120.289	20.5885
EPI_6	HTATSF1	40.6521	XIST-sensitive	5.38032	19.7363	120.289	20.5885
EPI_6	IGSF1	37.5022	XIST-sensitive	5.26687	19.7363	120.289	20.5885
EPI_6	INTS6L	8.978	XIST-sensitive	3.31875	19.7363	120.289	20.5885
EPI_6	KLHL15	15.6887	XIST-sensitive	4.0608	19.7363	120.289	20.5885
EPI_6	MID1IP1	16.518	XIST-sensitive	4.13077	19.7363	120.289	20.5885
EPI_6	MID1IP1-AS1	0	XIST-sensitive	0	19.7363	120.289	20.5885
EPI_6	MSL3	41.9151	XIST-sensitive	5.42341	19.7363	120.289	20.5885
EPI_6	MTMR1	7.48674	XIST-sensitive	3.08521	19.7363	120.289	20.5885
EPI_6	NBDY	4.44335	XIST-sensitive	2.44449	19.7363	120.289	20.5885
EPI_6	NKAP	37.6163	XIST-sensitive	5.27114	19.7363	120.289	20.5885
EPI_6	NSDHL	134.67	XIST-sensitive	7.08396	19.7363	120.289	20.5885
EPI_6	PIN4	132.395	XIST-sensitive	7.05956	19.7363	120.289	20.5885
EPI_6	POLA1	23.4721	XIST-sensitive	4.61307	19.7363	120.289	20.5885
EPI_6	RPL39	809.861	XIST-sensitive	9.66331	19.7363	120.289	20.5885
EPI_6	RTL8A	25.5873	XIST-sensitive	4.73267	19.7363	120.289	20.5885
EPI_6	RTL8B	10.6671	XIST-sensitive	3.54437	19.7363	120.289	20.5885
EPI_6	SH3BGRL	2.81514	XIST-sensitive	1.93173	19.7363	120.289	20.5885
EPI_6	SLC25A43	19.7288	XIST-sensitive	4.37356	19.7363	120.289	20.5885
EPI_6	SMIM10L2A	10.6214	XIST-sensitive	3.53872	19.7363	120.289	20.5885
EPI_6	SPIN3	1.32387	XIST-sensitive	1.21653	19.7363	120.289	20.5885
EPI_6	TAF1	24.5678	XIST-sensitive	4.67625	19.7363	120.289	20.5885
EPI_6	TCEAL4	4.65639	XIST-sensitive	2.49988	19.7363	120.289	20.5885
EPI_6	TSPAN6	114.797	XIST-sensitive	6.85545	19.7363	120.289	20.5885
EPI_6	XIST-sensitiveF3B	70.0436	XIST-sensitive	6.15063	19.7363	120.289	20.5885
EPI_6	UXT	154.574	XIST-sensitive	7.28146	19.7363	120.289	20.5885
EPI_6	VMA21	61.2558	XIST-sensitive	5.96014	19.7363	120.289	20.5885
EPI_6	WDR44	22.1483	XIST-sensitive	4.53283	19.7363	120.289	20.5885
EPI_6	ZBTB33	15.1713	XIST-sensitive	4.01536	19.7363	120.289	20.5885
EPI_6	ZDHHC9	80.4824	XIST-sensitive	6.34842	19.7363	120.289	20.5885
EPI_6	ZNF280C	3.66728	XIST-sensitive	2.22258	19.7363	120.289	20.5885
EPI_7	ALG13	51.2593	XIST-sensitive	5.70762	19.7363	131.091	16.3881
EPI_7	BCOR	168.294	XIST-sensitive	7.40339	19.7363	131.091	16.3881
EPI_7	CDKL5	3.68472	XIST-sensitive	2.22796	19.7363	131.091	16.3881
EPI_7	CHM	16.3881	XIST-sensitive	4.12003	19.7363	131.091	16.3881
EPI_7	CXorf38	15.9424	XIST-sensitive	4.08256	19.7363	131.091	16.3881
EPI_7	DANT1	0	XIST-sensitive	0	19.7363	131.091	16.3881
EPI_7	DANT2	0.787461	XIST-sensitive	0.837912	19.7363	131.091	16.3881
EPI_7	DLG3	47.6191	XIST-sensitive	5.60345	19.7363	131.091	16.3881
EPI_7	DMD	12.4211	XIST-sensitive	3.74643	19.7363	131.091	16.3881
EPI_7	EDA2R	16.1207	XIST-sensitive	4.09767	19.7363	131.091	16.3881
EPI_7	ERCC6L	35.3615	XIST-sensitive	5.18434	19.7363	131.091	16.3881
EPI_7	FANCB	16.0612	XIST-sensitive	4.09265	19.7363	131.091	16.3881
EPI_7	FMR1	24.1141	XIST-sensitive	4.65043	19.7363	131.091	16.3881
EPI_7	GABRQ	12.9857	XIST-sensitive	3.80588	19.7363	131.091	16.3881
EPI_7	GRIPAP1	34.2174	XIST-sensitive	5.13822	19.7363	131.091	16.3881
EPI_7	GSPT2	0.906323	XIST-sensitive	0.930793	19.7363	131.091	16.3881
EPI_7	HDAC8	23.8616	XIST-sensitive	4.63585	19.7363	131.091	16.3881
EPI_7	HTATSF1	59.4756	XIST-sensitive	5.91828	19.7363	131.091	16.3881
EPI_7	IGSF1	56.6081	XIST-sensitive	5.8482	19.7363	131.091	16.3881
EPI_7	INTS6L	11.9308	XIST-sensitive	3.69274	19.7363	131.091	16.3881
EPI_7	KLHL15	8.45407	XIST-sensitive	3.24093	19.7363	131.091	16.3881
EPI_7	MID1IP1	13.7583	XIST-sensitive	3.88345	19.7363	131.091	16.3881
EPI_7	MID1IP1-AS1	0	XIST-sensitive	0	19.7363	131.091	16.3881
EPI_7	MSL3	43.2064	XIST-sensitive	5.46618	19.7363	131.091	16.3881
EPI_7	MTMR1	7.63689	XIST-sensitive	3.11051	19.7363	131.091	16.3881
EPI_7	NBDY	2.61497	XIST-sensitive	1.85398	19.7363	131.091	16.3881
EPI_7	NKAP	32.0482	XIST-sensitive	5.0465	19.7363	131.091	16.3881
EPI_7	NSDHL	101.583	XIST-sensitive	6.68064	19.7363	131.091	16.3881
EPI_7	PIN4	94.2725	XIST-sensitive	6.57399	19.7363	131.091	16.3881
EPI_7	POLA1	30.3247	XIST-sensitive	4.96923	19.7363	131.091	16.3881
EPI_7	RPL39	893.115	XIST-sensitive	9.80432	19.7363	131.091	16.3881
EPI_7	RTL8A	21.6478	XIST-sensitive	4.5013	19.7363	131.091	16.3881
EPI_7	RTL8B	2.36238	XIST-sensitive	1.74948	19.7363	131.091	16.3881
EPI_7	SH3BGRL	2.0058	XIST-sensitive	1.58775	19.7363	131.091	16.3881
EPI_7	SLC25A43	10.341	XIST-sensitive	3.50348	19.7363	131.091	16.3881
EPI_7	SMIM10L2A	3.99674	XIST-sensitive	2.32099	19.7363	131.091	16.3881
EPI_7	SPIN3	0.980612	XIST-sensitive	0.985946	19.7363	131.091	16.3881
EPI_7	TAF1	21.1277	XIST-sensitive	4.46778	19.7363	131.091	16.3881
EPI_7	TCEAL4	3.93731	XIST-sensitive	2.30372	19.7363	131.091	16.3881
EPI_7	TSPAN6	96.62	XIST-sensitive	6.60911	19.7363	131.091	16.3881
EPI_7	XIST-sensitiveF3B	65.1364	XIST-sensitive	6.04737	19.7363	131.091	16.3881
EPI_7	UXT	144.417	XIST-sensitive	7.18406	19.7363	131.091	16.3881
EPI_7	VMA21	53.4879	XIST-sensitive	5.76786	19.7363	131.091	16.3881
EPI_7	WDR44	31.2904	XIST-sensitive	5.01304	19.7363	131.091	16.3881
EPI_7	ZBTB33	10.029	XIST-sensitive	3.46323	19.7363	131.091	16.3881
EPI_7	ZDHHC9	69.5937	XIST-sensitive	6.14147	19.7363	131.091	16.3881
EPI_7	ZNF280C	1.18862	XIST-sensitive	1.13002	19.7363	131.091	16.3881
EightCells_3	ALG13	54.735	XIST-sensitive	5.80051	19.7363	56.5428	28.4229
EightCells_3	BCOR	79.9513	XIST-sensitive	6.33898	19.7363	56.5428	28.4229
EightCells_3	CDKL5	17.4637	XIST-sensitive	4.20662	19.7363	56.5428	28.4229
EightCells_3	CHM	6.76831	XIST-sensitive	2.9576	19.7363	56.5428	28.4229
EightCells_3	CXorf38	20.3049	XIST-sensitive	4.41312	19.7363	56.5428	28.4229
EightCells_3	DANT1	0.50737	XIST-sensitive	0.592033	19.7363	56.5428	28.4229
EightCells_3	DANT2	0.0405896	XIST-sensitive	0.0574012	19.7363	56.5428	28.4229
EightCells_3	DLG3	26.7688	XIST-sensitive	4.79539	19.7363	56.5428	28.4229
EightCells_3	DMD	49.5294	XIST-sensitive	5.65905	19.7363	56.5428	28.4229
EightCells_3	EDA2R	1.24813	XIST-sensitive	1.16873	19.7363	56.5428	28.4229
EightCells_3	ERCC6L	99.414	XIST-sensitive	6.64982	19.7363	56.5428	28.4229
EightCells_3	FANCB	38.1339	XIST-sensitive	5.29035	19.7363	56.5428	28.4229
EightCells_3	FMR1	38.7935	XIST-sensitive	5.31446	19.7363	56.5428	28.4229
EightCells_3	GABRQ	12.6639	XIST-sensitive	3.7723	19.7363	56.5428	28.4229
EightCells_3	GRIPAP1	20.4673	XIST-sensitive	4.42407	19.7363	56.5428	28.4229
EightCells_3	GSPT2	4.67795	XIST-sensitive	2.50537	19.7363	56.5428	28.4229
EightCells_3	HDAC8	15.3834	XIST-sensitive	4.03417	19.7363	56.5428	28.4229
EightCells_3	HTATSF1	98.6327	XIST-sensitive	6.63855	19.7363	56.5428	28.4229
EightCells_3	IGSF1	0.862529	XIST-sensitive	0.897263	19.7363	56.5428	28.4229
EightCells_3	INTS6L	93.4778	XIST-sensitive	6.5619	19.7363	56.5428	28.4229
EightCells_3	KLHL15	281.479	XIST-sensitive	8.142	19.7363	56.5428	28.4229
EightCells_3	MID1IP1	0.101474	XIST-sensitive	0.139435	19.7363	56.5428	28.4229
EightCells_3	MID1IP1-AS1	0	XIST-sensitive	0	19.7363	56.5428	28.4229
EightCells_3	MSL3	90.3524	XIST-sensitive	6.51337	19.7363	56.5428	28.4229
EightCells_3	MTMR1	27.0732	XIST-sensitive	4.81112	19.7363	56.5428	28.4229
EightCells_3	NBDY	1.04518	XIST-sensitive	1.03223	19.7363	56.5428	28.4229
EightCells_3	NKAP	18.7524	XIST-sensitive	4.30395	19.7363	56.5428	28.4229
EightCells_3	NSDHL	106.375	XIST-sensitive	6.74652	19.7363	56.5428	28.4229
EightCells_3	PIN4	30.5842	XIST-sensitive	4.98113	19.7363	56.5428	28.4229
EightCells_3	POLA1	61.0264	XIST-sensitive	5.95481	19.7363	56.5428	28.4229
EightCells_3	RPL39	201.111	XIST-sensitive	7.65901	19.7363	56.5428	28.4229
EightCells_3	RTL8A	51.082	XIST-sensitive	5.70271	19.7363	56.5428	28.4229
EightCells_3	RTL8B	8.76735	XIST-sensitive	3.28797	19.7363	56.5428	28.4229
EightCells_3	SH3BGRL	42.2335	XIST-sensitive	5.43408	19.7363	56.5428	28.4229
EightCells_3	SLC25A43	4.48515	XIST-sensitive	2.45553	19.7363	56.5428	28.4229
EightCells_3	SMIM10L2A	0.284127	XIST-sensitive	0.360788	19.7363	56.5428	28.4229
EightCells_3	SPIN3	29.5695	XIST-sensitive	4.93402	19.7363	56.5428	28.4229
EightCells_3	TAF1	30.706	XIST-sensitive	4.98668	19.7363	56.5428	28.4229
EightCells_3	TCEAL4	0.629138	XIST-sensitive	0.704109	19.7363	56.5428	28.4229
EightCells_3	TSPAN6	7.32642	XIST-sensitive	3.0577	19.7363	56.5428	28.4229
EightCells_3	XIST-sensitiveF3B	94.7665	XIST-sensitive	6.58145	19.7363	56.5428	28.4229
EightCells_3	UXT	169.116	XIST-sensitive	7.41038	19.7363	56.5428	28.4229
EightCells_3	VMA21	43.025	XIST-sensitive	5.46025	19.7363	56.5428	28.4229
EightCells_3	WDR44	28.4229	XIST-sensitive	4.87887	19.7363	56.5428	28.4229
EightCells_3	ZBTB33	70.3519	XIST-sensitive	6.15688	19.7363	56.5428	28.4229
EightCells_3	ZDHHC9	12.2378	XIST-sensitive	3.72659	19.7363	56.5428	28.4229
EightCells_3	ZNF280C	40.9447	XIST-sensitive	5.39042	19.7363	56.5428	28.4229
Morula_4	ALG13	80.6384	XIST-sensitive	6.35118	19.7363	127.799	31.6867
Morula_4	BCOR	69.5495	XIST-sensitive	6.14056	19.7363	127.799	31.6867
Morula_4	CDKL5	17.0635	XIST-sensitive	4.17501	19.7363	127.799	31.6867
Morula_4	CHM	39.2253	XIST-sensitive	5.33003	19.7363	127.799	31.6867
Morula_4	CXorf38	26.1918	XIST-sensitive	4.7651	19.7363	127.799	31.6867
Morula_4	DANT1	0.0127937	XIST-sensitive	0.0183403	19.7363	127.799	31.6867
Morula_4	DANT2	0.150325	XIST-sensitive	0.202042	19.7363	127.799	31.6867
Morula_4	DLG3	26.5564	XIST-sensitive	4.78432	19.7363	127.799	31.6867
Morula_4	DMD	63.4437	XIST-sensitive	6.00997	19.7363	127.799	31.6867
Morula_4	EDA2R	0.409397	XIST-sensitive	0.495078	19.7363	127.799	31.6867
Morula_4	ERCC6L	66.8308	XIST-sensitive	6.08387	19.7363	127.799	31.6867
Morula_4	FANCB	26.4829	XIST-sensitive	4.78046	19.7363	127.799	31.6867
Morula_4	FMR1	39.5868	XIST-sensitive	5.34294	19.7363	127.799	31.6867
Morula_4	GABRQ	1.47447	XIST-sensitive	1.30712	19.7363	127.799	31.6867
Morula_4	GRIPAP1	28.8625	XIST-sensitive	4.90026	19.7363	127.799	31.6867
Morula_4	GSPT2	3.63979	XIST-sensitive	2.21406	19.7363	127.799	31.6867
Morula_4	HDAC8	152.561	XIST-sensitive	7.26267	19.7363	127.799	31.6867
Morula_4	HTATSF1	57.9009	XIST-sensitive	5.88022	19.7363	127.799	31.6867
Morula_4	IGSF1	1.93184	XIST-sensitive	1.55181	19.7363	127.799	31.6867
Morula_4	INTS6L	58.5757	XIST-sensitive	5.89665	19.7363	127.799	31.6867
Morula_4	KLHL15	76.5668	XIST-sensitive	6.27737	19.7363	127.799	31.6867
Morula_4	MID1IP1	0.377413	XIST-sensitive	0.461961	19.7363	127.799	31.6867
Morula_4	MID1IP1-AS1	0	XIST-sensitive	0	19.7363	127.799	31.6867
Morula_4	MSL3	46.6712	XIST-sensitive	5.57505	19.7363	127.799	31.6867
Morula_4	MTMR1	7.58664	XIST-sensitive	3.10209	19.7363	127.799	31.6867
Morula_4	NBDY	14.9302	XIST-sensitive	3.99369	19.7363	127.799	31.6867
Morula_4	NKAP	82.2792	XIST-sensitive	6.37988	19.7363	127.799	31.6867
Morula_4	NSDHL	93.6207	XIST-sensitive	6.56408	19.7363	127.799	31.6867
Morula_4	PIN4	205.165	XIST-sensitive	7.68766	19.7363	127.799	31.6867
Morula_4	POLA1	33.932	XIST-sensitive	5.12648	19.7363	127.799	31.6867
Morula_4	RPL39	832.716	XIST-sensitive	9.70341	19.7363	127.799	31.6867
Morula_4	RTL8A	32.7997	XIST-sensitive	5.07894	19.7363	127.799	31.6867
Morula_4	RTL8B	5.68358	XIST-sensitive	2.74062	19.7363	127.799	31.6867
Morula_4	SH3BGRL	0.997905	XIST-sensitive	0.998488	19.7363	127.799	31.6867
Morula_4	SLC25A43	19.1457	XIST-sensitive	4.3324	19.7363	127.799	31.6867
Morula_4	SMIM10L2A	3.70056	XIST-sensitive	2.23283	19.7363	127.799	31.6867
Morula_4	SPIN3	5.99702	XIST-sensitive	2.80674	19.7363	127.799	31.6867
Morula_4	TAF1	31.6867	XIST-sensitive	5.03063	19.7363	127.799	31.6867
Morula_4	TCEAL4	19.7438	XIST-sensitive	4.37461	19.7363	127.799	31.6867
Morula_4	TSPAN6	100.999	XIST-sensitive	6.67242	19.7363	127.799	31.6867
Morula_4	XIST-sensitiveF3B	53.4295	XIST-sensitive	5.76632	19.7363	127.799	31.6867
Morula_4	UXT	276.72	XIST-sensitive	8.11749	19.7363	127.799	31.6867
Morula_4	VMA21	169.478	XIST-sensitive	7.41344	19.7363	127.799	31.6867
Morula_4	WDR44	31.1493	XIST-sensitive	5.00672	19.7363	127.799	31.6867
Morula_4	ZBTB33	37.7605	XIST-sensitive	5.27651	19.7363	127.799	31.6867
Morula_4	ZDHHC9	74.5166	XIST-sensitive	6.23872	19.7363	127.799	31.6867
Morula_4	ZNF280C	6.39043	XIST-sensitive	2.88566	19.7363	127.799	31.6867
PrE_6	ALG13	18.4176	XIST-sensitive	4.27929	19.7363	111.411	16.7433
PrE_6	BCOR	27.944	XIST-sensitive	4.85519	19.7363	111.411	16.7433
PrE_6	CDKL5	5.77355	XIST-sensitive	2.75991	19.7363	111.411	16.7433
PrE_6	CHM	21.7085	XIST-sensitive	4.50516	19.7363	111.411	16.7433
PrE_6	CXorf38	13.4524	XIST-sensitive	3.85323	19.7363	111.411	16.7433
PrE_6	DANT1	0	XIST-sensitive	0	19.7363	111.411	16.7433
PrE_6	DANT2	0.230942	XIST-sensitive	0.299763	19.7363	111.411	16.7433
PrE_6	DLG3	62.2389	XIST-sensitive	5.98274	19.7363	111.411	16.7433
PrE_6	DMD	20.3806	XIST-sensitive	4.41823	19.7363	111.411	16.7433
PrE_6	EDA2R	1.44339	XIST-sensitive	1.28888	19.7363	111.411	16.7433
PrE_6	ERCC6L	58.1974	XIST-sensitive	5.88746	19.7363	111.411	16.7433
PrE_6	FANCB	11.778	XIST-sensitive	3.67559	19.7363	111.411	16.7433
PrE_6	FMR1	25.1727	XIST-sensitive	4.70999	19.7363	111.411	16.7433
PrE_6	GABRQ	2.54036	XIST-sensitive	1.8239	19.7363	111.411	16.7433
PrE_6	GRIPAP1	41.5118	XIST-sensitive	5.40979	19.7363	111.411	16.7433
PrE_6	GSPT2	0.0577355	XIST-sensitive	0.0809789	19.7363	111.411	16.7433
PrE_6	HDAC8	31.4658	XIST-sensitive	5.02085	19.7363	111.411	16.7433
PrE_6	HTATSF1	92.2036	XIST-sensitive	6.54231	19.7363	111.411	16.7433
PrE_6	IGSF1	4.79205	XIST-sensitive	2.53407	19.7363	111.411	16.7433
PrE_6	INTS6L	1.03924	XIST-sensitive	1.02803	19.7363	111.411	16.7433
PrE_6	KLHL15	19.9765	XIST-sensitive	4.3907	19.7363	111.411	16.7433
PrE_6	MID1IP1	2.88678	XIST-sensitive	1.95857	19.7363	111.411	16.7433
PrE_6	MID1IP1-AS1	0	XIST-sensitive	0	19.7363	111.411	16.7433
PrE_6	MSL3	26.7893	XIST-sensitive	4.79646	19.7363	111.411	16.7433
PrE_6	MTMR1	5.83129	XIST-sensitive	2.77216	19.7363	111.411	16.7433
PrE_6	NBDY	4.21469	XIST-sensitive	2.38258	19.7363	111.411	16.7433
PrE_6	NKAP	47.5741	XIST-sensitive	5.60211	19.7363	111.411	16.7433
PrE_6	NSDHL	141.51	XIST-sensitive	7.15492	19.7363	111.411	16.7433
PrE_6	PIN4	122.977	XIST-sensitive	6.95392	19.7363	111.411	16.7433
PrE_6	POLA1	25.1149	XIST-sensitive	4.7068	19.7363	111.411	16.7433
PrE_6	RPL39	746.289	XIST-sensitive	9.54552	19.7363	111.411	16.7433
PrE_6	RTL8A	8.42938	XIST-sensitive	3.23716	19.7363	111.411	16.7433
PrE_6	RTL8B	0.115471	XIST-sensitive	0.157653	19.7363	111.411	16.7433
PrE_6	SH3BGRL	0	XIST-sensitive	0	19.7363	111.411	16.7433
PrE_6	SLC25A43	17.4939	XIST-sensitive	4.20897	19.7363	111.411	16.7433
PrE_6	SMIM10L2A	1.21245	XIST-sensitive	1.14564	19.7363	111.411	16.7433
PrE_6	SPIN3	0.0577355	XIST-sensitive	0.0809789	19.7363	111.411	16.7433
PrE_6	TAF1	16.3391	XIST-sensitive	4.11596	19.7363	111.411	16.7433
PrE_6	TCEAL4	0	XIST-sensitive	0	19.7363	111.411	16.7433
PrE_6	TSPAN6	75.0562	XIST-sensitive	6.24899	19.7363	111.411	16.7433
PrE_6	XIST-sensitiveF3B	110.102	XIST-sensitive	6.79574	19.7363	111.411	16.7433
PrE_6	UXT	148.958	XIST-sensitive	7.22841	19.7363	111.411	16.7433
PrE_6	VMA21	60.3913	XIST-sensitive	5.93996	19.7363	111.411	16.7433
PrE_6	WDR44	14.7226	XIST-sensitive	3.97476	19.7363	111.411	16.7433
PrE_6	ZBTB33	16.7433	XIST-sensitive	4.1492	19.7363	111.411	16.7433
PrE_6	ZDHHC9	61.1419	XIST-sensitive	5.95749	19.7363	111.411	16.7433
PrE_6	ZNF280C	0.692826	XIST-sensitive	0.759434	19.7363	111.411	16.7433
PrE_7	ALG13	45.0371	XIST-sensitive	5.52472	19.7363	129.068	16.3719
PrE_7	BCOR	64.0331	XIST-sensitive	6.0231	19.7363	129.068	16.3719
PrE_7	CDKL5	4.96292	XIST-sensitive	2.57602	19.7363	129.068	16.3719
PrE_7	CHM	13.0348	XIST-sensitive	3.81094	19.7363	129.068	16.3719
PrE_7	CXorf38	23.5026	XIST-sensitive	4.61486	19.7363	129.068	16.3719
PrE_7	DANT1	0	XIST-sensitive	0	19.7363	129.068	16.3719
PrE_7	DANT2	0.057045	XIST-sensitive	0.0800369	19.7363	129.068	16.3719
PrE_7	DLG3	26.9253	XIST-sensitive	4.8035	19.7363	129.068	16.3719
PrE_7	DMD	12.7781	XIST-sensitive	3.7843	19.7363	129.068	16.3719
PrE_7	EDA2R	5.96121	XIST-sensitive	2.79934	19.7363	129.068	16.3719
PrE_7	ERCC6L	32.4872	XIST-sensitive	5.06554	19.7363	129.068	16.3719
PrE_7	FANCB	29.1785	XIST-sensitive	4.91545	19.7363	129.068	16.3719
PrE_7	FMR1	16.3719	XIST-sensitive	4.11869	19.7363	129.068	16.3719
PrE_7	GABRQ	2.42441	XIST-sensitive	1.77586	19.7363	129.068	16.3719
PrE_7	GRIPAP1	39.4181	XIST-sensitive	5.33693	19.7363	129.068	16.3719
PrE_7	GSPT2	0.684541	XIST-sensitive	0.752355	19.7363	129.068	16.3719
PrE_7	HDAC8	22.3046	XIST-sensitive	4.54254	19.7363	129.068	16.3719
PrE_7	HTATSF1	75.4421	XIST-sensitive	6.25629	19.7363	129.068	16.3719
PrE_7	IGSF1	8.07187	XIST-sensitive	3.1814	19.7363	129.068	16.3719
PrE_7	INTS6L	1.99658	XIST-sensitive	1.58332	19.7363	129.068	16.3719
PrE_7	KLHL15	6.18939	XIST-sensitive	2.84587	19.7363	129.068	16.3719
PrE_7	MID1IP1	10.3537	XIST-sensitive	3.50509	19.7363	129.068	16.3719
PrE_7	MID1IP1-AS1	0	XIST-sensitive	0	19.7363	129.068	16.3719
PrE_7	MSL3	20.308	XIST-sensitive	4.41333	19.7363	129.068	16.3719
PrE_7	MTMR1	13.5767	XIST-sensitive	3.86559	19.7363	129.068	16.3719
PrE_7	NBDY	0.656018	XIST-sensitive	0.727718	19.7363	129.068	16.3719
PrE_7	NKAP	28.6366	XIST-sensitive	4.88931	19.7363	129.068	16.3719
PrE_7	NSDHL	122.162	XIST-sensitive	6.94441	19.7363	129.068	16.3719
PrE_7	PIN4	72.5043	XIST-sensitive	6.19976	19.7363	129.068	16.3719
PrE_7	POLA1	19.8232	XIST-sensitive	4.38012	19.7363	129.068	16.3719
PrE_7	RPL39	879.235	XIST-sensitive	9.78175	19.7363	129.068	16.3719
PrE_7	RTL8A	60.4392	XIST-sensitive	5.94109	19.7363	129.068	16.3719
PrE_7	RTL8B	3.08043	XIST-sensitive	2.02872	19.7363	129.068	16.3719
PrE_7	SH3BGRL	0	XIST-sensitive	0	19.7363	129.068	16.3719
PrE_7	SLC25A43	12.607	XIST-sensitive	3.76627	19.7363	129.068	16.3719
PrE_7	SMIM10L2A	0.57045	XIST-sensitive	0.651178	19.7363	129.068	16.3719
PrE_7	SPIN3	3.73645	XIST-sensitive	2.24381	19.7363	129.068	16.3719
PrE_7	TAF1	26.0981	XIST-sensitive	4.76012	19.7363	129.068	16.3719
PrE_7	TCEAL4	3.85054	XIST-sensitive	2.27815	19.7363	129.068	16.3719
PrE_7	TSPAN6	85.5676	XIST-sensitive	6.43575	19.7363	129.068	16.3719
PrE_7	XIST-sensitiveF3B	41.4147	XIST-sensitive	5.40649	19.7363	129.068	16.3719
PrE_7	UXT	174.643	XIST-sensitive	7.45651	19.7363	129.068	16.3719
PrE_7	VMA21	88.3343	XIST-sensitive	6.48114	19.7363	129.068	16.3719
PrE_7	WDR44	12.0935	XIST-sensitive	3.71078	19.7363	129.068	16.3719
PrE_7	ZBTB33	26.4689	XIST-sensitive	4.77973	19.7363	129.068	16.3719
PrE_7	ZDHHC9	47.3474	XIST-sensitive	5.59537	19.7363	129.068	16.3719
PrE_7	ZNF280C	1.42613	XIST-sensitive	1.27865	19.7363	129.068	16.3719
TE_5	ALG13	61.6671	XIST-sensitive	5.96964	19.7363	71.9432	20.0461
TE_5	BCOR	28.1153	XIST-sensitive	4.86371	19.7363	71.9432	20.0461
TE_5	CDKL5	8.90022	XIST-sensitive	3.30746	19.7363	71.9432	20.0461
TE_5	CHM	10.6574	XIST-sensitive	3.54318	19.7363	71.9432	20.0461
TE_5	CXorf38	13.2837	XIST-sensitive	3.8363	19.7363	71.9432	20.0461
TE_5	DANT1	0	XIST-sensitive	0	19.7363	71.9432	20.0461
TE_5	DANT2	0.272779	XIST-sensitive	0.347982	19.7363	71.9432	20.0461
TE_5	DLG3	135.578	XIST-sensitive	7.09358	19.7363	71.9432	20.0461
TE_5	DMD	28.2295	XIST-sensitive	4.86935	19.7363	71.9432	20.0461
TE_5	EDA2R	10.6067	XIST-sensitive	3.53688	19.7363	71.9432	20.0461
TE_5	ERCC6L	52.6971	XIST-sensitive	5.74677	19.7363	71.9432	20.0461
TE_5	FANCB	20.2364	XIST-sensitive	4.40847	19.7363	71.9432	20.0461
TE_5	FMR1	24.3662	XIST-sensitive	4.66483	19.7363	71.9432	20.0461
TE_5	GABRQ	1.14187	XIST-sensitive	1.09887	19.7363	71.9432	20.0461
TE_5	GRIPAP1	34.9538	XIST-sensitive	5.16807	19.7363	71.9432	20.0461
TE_5	GSPT2	0.704151	XIST-sensitive	0.769053	19.7363	71.9432	20.0461
TE_5	HDAC8	31.173	XIST-sensitive	5.00778	19.7363	71.9432	20.0461
TE_5	HTATSF1	44.3932	XIST-sensitive	5.50441	19.7363	71.9432	20.0461
TE_5	IGSF1	1.47174	XIST-sensitive	1.30553	19.7363	71.9432	20.0461
TE_5	INTS6L	0.799307	XIST-sensitive	0.847441	19.7363	71.9432	20.0461
TE_5	KLHL15	5.50633	XIST-sensitive	2.70185	19.7363	71.9432	20.0461
TE_5	MID1IP1	4.36447	XIST-sensitive	2.42344	19.7363	71.9432	20.0461
TE_5	MID1IP1-AS1	0.0951556	XIST-sensitive	0.131136	19.7363	71.9432	20.0461
TE_5	MSL3	34.8713	XIST-sensitive	5.16476	19.7363	71.9432	20.0461
TE_5	MTMR1	7.89791	XIST-sensitive	3.15347	19.7363	71.9432	20.0461
TE_5	NBDY	2.85467	XIST-sensitive	1.94661	19.7363	71.9432	20.0461
TE_5	NKAP	35.9117	XIST-sensitive	5.20601	19.7363	71.9432	20.0461
TE_5	NSDHL	199.579	XIST-sensitive	7.64803	19.7363	71.9432	20.0461
TE_5	PIN4	75.7184	XIST-sensitive	6.2615	19.7363	71.9432	20.0461
TE_5	POLA1	41.6845	XIST-sensitive	5.41564	19.7363	71.9432	20.0461
TE_5	RPL39	423.766	XIST-sensitive	8.73052	19.7363	71.9432	20.0461
TE_5	RTL8A	22.0253	XIST-sensitive	4.52515	19.7363	71.9432	20.0461
TE_5	RTL8B	3.15282	XIST-sensitive	2.05409	19.7363	71.9432	20.0461
TE_5	SH3BGRL	0	XIST-sensitive	0	19.7363	71.9432	20.0461
TE_5	SLC25A43	21.2578	XIST-sensitive	4.47624	19.7363	71.9432	20.0461
TE_5	SMIM10L2A	1.69377	XIST-sensitive	1.42963	19.7363	71.9432	20.0461
TE_5	SPIN3	1.52883	XIST-sensitive	1.33847	19.7363	71.9432	20.0461
TE_5	TAF1	20.0461	XIST-sensitive	4.39548	19.7363	71.9432	20.0461
TE_5	TCEAL4	5.09399	XIST-sensitive	2.60739	19.7363	71.9432	20.0461
TE_5	TSPAN6	131.251	XIST-sensitive	7.04714	19.7363	71.9432	20.0461
TE_5	XIST-sensitiveF3B	43.5495	XIST-sensitive	5.47734	19.7363	71.9432	20.0461
TE_5	UXT	150.593	XIST-sensitive	7.24406	19.7363	71.9432	20.0461
TE_5	VMA21	88.3361	XIST-sensitive	6.48117	19.7363	71.9432	20.0461
TE_5	WDR44	12.3893	XIST-sensitive	3.743	19.7363	71.9432	20.0461
TE_5	ZBTB33	19.2722	XIST-sensitive	4.34143	19.7363	71.9432	20.0461
TE_5	ZDHHC9	60.4047	XIST-sensitive	5.94028	19.7363	71.9432	20.0461
TE_5	ZNF280C	2.18223	XIST-sensitive	1.67004	19.7363	71.9432	20.0461
TE_6	ALG13	63.2133	XIST-sensitive	6.0048	19.7363	110.586	18.7911
TE_6	BCOR	30.3853	XIST-sensitive	4.97202	19.7363	110.586	18.7911
TE_6	CDKL5	4.16414	XIST-sensitive	2.36853	19.7363	110.586	18.7911
TE_6	CHM	18.8286	XIST-sensitive	4.30951	19.7363	110.586	18.7911
TE_6	CXorf38	17.8162	XIST-sensitive	4.2339	19.7363	110.586	18.7911
TE_6	DANT1	0	XIST-sensitive	0	19.7363	110.586	18.7911
TE_6	DANT2	0.0845035	XIST-sensitive	0.117035	19.7363	110.586	18.7911
TE_6	DLG3	43.1594	XIST-sensitive	5.46465	19.7363	110.586	18.7911
TE_6	DMD	19.2261	XIST-sensitive	4.33815	19.7363	110.586	18.7911
TE_6	EDA2R	8.15459	XIST-sensitive	3.19449	19.7363	110.586	18.7911
TE_6	ERCC6L	52.9273	XIST-sensitive	5.75295	19.7363	110.586	18.7911
TE_6	FANCB	19.2668	XIST-sensitive	4.34105	19.7363	110.586	18.7911
TE_6	FMR1	20.7112	XIST-sensitive	4.44037	19.7363	110.586	18.7911
TE_6	GABRQ	0.353663	XIST-sensitive	0.436868	19.7363	110.586	18.7911
TE_6	GRIPAP1	33.5823	XIST-sensitive	5.11196	19.7363	110.586	18.7911
TE_6	GSPT2	0.547708	XIST-sensitive	0.630133	19.7363	110.586	18.7911
TE_6	HDAC8	29.1819	XIST-sensitive	4.91561	19.7363	110.586	18.7911
TE_6	HTATSF1	46.0873	XIST-sensitive	5.55726	19.7363	110.586	18.7911
TE_6	IGSF1	1.77927	XIST-sensitive	1.4747	19.7363	110.586	18.7911
TE_6	INTS6L	2.22526	XIST-sensitive	1.68941	19.7363	110.586	18.7911
TE_6	KLHL15	16.137	XIST-sensitive	4.09905	19.7363	110.586	18.7911
TE_6	MID1IP1	15.1965	XIST-sensitive	4.01761	19.7363	110.586	18.7911
TE_6	MID1IP1-AS1	0.0422517	XIST-sensitive	0.0597038	19.7363	110.586	18.7911
TE_6	MSL3	27.0583	XIST-sensitive	4.81036	19.7363	110.586	18.7911
TE_6	MTMR1	12.3172	XIST-sensitive	3.73522	19.7363	110.586	18.7911
TE_6	NBDY	2.0406	XIST-sensitive	1.60436	19.7363	110.586	18.7911
TE_6	NKAP	26.1914	XIST-sensitive	4.76508	19.7363	110.586	18.7911
TE_6	NSDHL	148.191	XIST-sensitive	7.22102	19.7363	110.586	18.7911
TE_6	PIN4	99.9332	XIST-sensitive	6.65726	19.7363	110.586	18.7911
TE_6	POLA1	36.8091	XIST-sensitive	5.24066	19.7363	110.586	18.7911
TE_6	RPL39	744.878	XIST-sensitive	9.5428	19.7363	110.586	18.7911
TE_6	RTL8A	18.3435	XIST-sensitive	4.27378	19.7363	110.586	18.7911
TE_6	RTL8B	1.54141	XIST-sensitive	1.34563	19.7363	110.586	18.7911
TE_6	SH3BGRL	0.400609	XIST-sensitive	0.486054	19.7363	110.586	18.7911
TE_6	SLC25A43	21.0993	XIST-sensitive	4.46593	19.7363	110.586	18.7911
TE_6	SMIM10L2A	0.912325	XIST-sensitive	0.935327	19.7363	110.586	18.7911
TE_6	SPIN3	5.22826	XIST-sensitive	2.63883	19.7363	110.586	18.7911
TE_6	TAF1	15.2106	XIST-sensitive	4.01887	19.7363	110.586	18.7911
TE_6	TCEAL4	4.72594	XIST-sensitive	2.51751	19.7363	110.586	18.7911
TE_6	TSPAN6	125.071	XIST-sensitive	6.9781	19.7363	110.586	18.7911
TE_6	XIST-sensitiveF3B	49.0637	XIST-sensitive	5.64569	19.7363	110.586	18.7911
TE_6	UXT	141.992	XIST-sensitive	7.1598	19.7363	110.586	18.7911
TE_6	VMA21	90.364	XIST-sensitive	6.51355	19.7363	110.586	18.7911
TE_6	WDR44	12.6411	XIST-sensitive	3.76989	19.7363	110.586	18.7911
TE_6	ZBTB33	18.7911	XIST-sensitive	4.30678	19.7363	110.586	18.7911
TE_6	ZDHHC9	40.8371	XIST-sensitive	5.38671	19.7363	110.586	18.7911
TE_6	ZNF280C	3.10159	XIST-sensitive	2.03618	19.7363	110.586	18.7911
TE_7	ALG13	63.8032	XIST-sensitive	6.01799	19.7363	112.676	11.6243
TE_7	BCOR	10.8226	XIST-sensitive	3.56348	19.7363	112.676	11.6243
TE_7	CDKL5	4.55593	XIST-sensitive	2.47403	19.7363	112.676	11.6243
TE_7	CHM	17.9623	XIST-sensitive	4.24506	19.7363	112.676	11.6243
TE_7	CXorf38	10.6457	XIST-sensitive	3.54173	19.7363	112.676	11.6243
TE_7	DANT1	0.000880032	XIST-sensitive	0.00126906	19.7363	112.676	11.6243
TE_7	DANT2	0.0589621	XIST-sensitive	0.082651	19.7363	112.676	11.6243
TE_7	DLG3	17.3269	XIST-sensitive	4.19589	19.7363	112.676	11.6243
TE_7	DMD	20.2249	XIST-sensitive	4.40769	19.7363	112.676	11.6243
TE_7	EDA2R	11.6243	XIST-sensitive	3.65814	19.7363	112.676	11.6243
TE_7	ERCC6L	38.2611	XIST-sensitive	5.29503	19.7363	112.676	11.6243
TE_7	FANCB	21.5872	XIST-sensitive	4.49743	19.7363	112.676	11.6243
TE_7	FMR1	23.8823	XIST-sensitive	4.63705	19.7363	112.676	11.6243
TE_7	GABRQ	0.453216	XIST-sensitive	0.53925	19.7363	112.676	11.6243
TE_7	GRIPAP1	23.6306	XIST-sensitive	4.62238	19.7363	112.676	11.6243
TE_7	GSPT2	0.639783	XIST-sensitive	0.713505	19.7363	112.676	11.6243
TE_7	HDAC8	20.1122	XIST-sensitive	4.40001	19.7363	112.676	11.6243
TE_7	HTATSF1	54.7477	XIST-sensitive	5.80084	19.7363	112.676	11.6243
TE_7	IGSF1	0.784108	XIST-sensitive	0.835203	19.7363	112.676	11.6243
TE_7	INTS6L	0.785868	XIST-sensitive	0.836626	19.7363	112.676	11.6243
TE_7	KLHL15	9.04937	XIST-sensitive	3.32903	19.7363	112.676	11.6243
TE_7	MID1IP1	9.81852	XIST-sensitive	3.43543	19.7363	112.676	11.6243
TE_7	MID1IP1-AS1	0.0158406	XIST-sensitive	0.022674	19.7363	112.676	11.6243
TE_7	MSL3	30.9683	XIST-sensitive	4.99857	19.7363	112.676	11.6243
TE_7	MTMR1	7.28578	XIST-sensitive	3.05064	19.7363	112.676	11.6243
TE_7	NBDY	2.46673	XIST-sensitive	1.79358	19.7363	112.676	11.6243
TE_7	NKAP	14.0928	XIST-sensitive	3.91579	19.7363	112.676	11.6243
TE_7	NSDHL	110.822	XIST-sensitive	6.80507	19.7363	112.676	11.6243
TE_7	PIN4	71.8581	XIST-sensitive	6.18702	19.7363	112.676	11.6243
TE_7	POLA1	18.1207	XIST-sensitive	4.25707	19.7363	112.676	11.6243
TE_7	RPL39	763.615	XIST-sensitive	9.57859	19.7363	112.676	11.6243
TE_7	RTL8A	22.8439	XIST-sensitive	4.57555	19.7363	112.676	11.6243
TE_7	RTL8B	0.630983	XIST-sensitive	0.705742	19.7363	112.676	11.6243
TE_7	SH3BGRL	0.160166	XIST-sensitive	0.214331	19.7363	112.676	11.6243
TE_7	SLC25A43	7.23122	XIST-sensitive	3.04111	19.7363	112.676	11.6243
TE_7	SMIM10L2A	0.440016	XIST-sensitive	0.526085	19.7363	112.676	11.6243
TE_7	SPIN3	4.3984	XIST-sensitive	2.43253	19.7363	112.676	11.6243
TE_7	TAF1	8.50903	XIST-sensitive	3.2493	19.7363	112.676	11.6243
TE_7	TCEAL4	1.65534	XIST-sensitive	1.4089	19.7363	112.676	11.6243
TE_7	TSPAN6	98.0426	XIST-sensitive	6.62998	19.7363	112.676	11.6243
TE_7	XIST-sensitiveF3B	64.2485	XIST-sensitive	6.02787	19.7363	112.676	11.6243
TE_7	UXT	139.99	XIST-sensitive	7.13945	19.7363	112.676	11.6243
TE_7	VMA21	100.816	XIST-sensitive	6.66981	19.7363	112.676	11.6243
TE_7	WDR44	10.5877	XIST-sensitive	3.53452	19.7363	112.676	11.6243
TE_7	ZBTB33	14.7185	XIST-sensitive	3.97439	19.7363	112.676	11.6243
TE_7	ZDHHC9	25.0783	XIST-sensitive	4.70478	19.7363	112.676	11.6243
TE_7	ZNF280C	2.51513	XIST-sensitive	1.81358	19.7363	112.676	11.6243
