# Supplementary material for: XIST dampens X chromosome activity in a SPEN-dependent manner during early human development
Source: Nat Struct Mol Biol. 2024 Jun 4;31(10):1589–600. doi: 10.1038/s41594-024-01325-3 (PMC11479943; doi:10.1038/s41594-024-01325-3)
Supplement: Supplementary file 15 — Raw data for graphs. [file 41594_2024_1325_MOESM15_ESM.xlsx]

## Sheet: Extended Fig 6a
LFQ.intensity.Naive_1	LFQ.intensity.Naive_2	LFQ.intensity.Naive_3	LFQ.intensity.Primed_1	LFQ.intensity.Primed_2	LFQ.intensity.Primed_3	p-value	log2 FC (naïve/primed)	Gene names
29.3332	29.1518	29.3503	28.637	28.5553	28.4356	2.983	0.735824	SPEN

## Sheet: Extended Fig 6b,g
Normalized counts (CPM)
gene	siScr_Rep1	siScr_Rep2	siScr_Rep3	siSPEN1_Rep1	siSPEN1_Rep2	siSPEN1_Rep3	siSPEN2_Rep1	siSPEN2_Rep2	siSPEN2_Rep3
A1BG	1.64123	1.89398	1.43127	2.39673	2.75729	3.17604	1.95252	3.19658	2.41417
A1BG-AS1	2.52131	2.88215	2.69272	5.04428	4.03975	4.53721	4.1491	3.93277	4.80736
A1CF	0	0	0	0	0	0	0	0	0
A2M	0.0237859	0.0617604	0.0485175	0.195083	0.0320615	0.144366	0.0976258	0	0.0419856
A2M-AS1	0.190287	0.0411736	0.097035	0.25082	0.160308	0.103118	0.366097	0.116239	0.167943
A2ML1	8.34885	7.7818	7.61725	4.18034	4.36036	5.58901	7.22431	7.1681	6.48678
A2MP1	0	0	0	0	0	0.0206237	0	0	0
A3GALT2	0	0	0	0	0	0	0	0	0
A4GALT	421.32	434.875	417.687	446.098	419.3	417.732	425.331	405.424	414.335
A4GNT	0.0237859	0	0	0	0	0	0	0	0
AA06	0	0	0	0	0.0320615	0	0.0244064	0	0
AAAS	47.8572	47.0202	43.8598	39.4345	37.9288	45.2071	47.2753	44.8103	42.5944
AACS	85.4628	88.3173	92.3531	61.6182	57.4222	53.3534	80.7365	78.1129	73.6218
AACSP1	0.0237859	0	0	0.0278689	0	0.0412473	0	0	0
AADAC	0	0	0	0.0557379	0	0	0	0	0
AADACL2	0	0	0	0	0	0	0	0	0
AADACL2-AS1	0.451932	0.329389	0.315364	0.334427	0.288554	0.412473	0.292877	0.54245	0.398864
AADACL3	0.713577	0.905819	0.873315	0.52951	0.64123	1.01056	1.46439	2.51852	1.21758
AADACL4	0	0	0	0	0	0	0	0	0
AADACP1	0	0	0	0	0	0	0	0	0
AADAT	11.3221	9.6552	9.94609	12.3181	11.7345	12.3742	9.76258	10.849	10.3075
AAGAB	75.2586	75.2035	70.69	69.0035	68.3872	69.048	65.5313	73.2308	71.0817
AAK1	81.2527	72.4449	83.8382	78.3953	74.6712	76.2457	92.9397	93.9795	98.8762
AAMDC	3.85332	2.53217	2.42588	1.53279	2.11606	1.87675	2.34302	2.9641	1.72141
AAMP	82.2755	83.6853	82.7709	76.0543	83.1034	81.051	79.8579	82.1038	83.8873
AANAT	0.356789	0.308802	0.291105	0.222952	0.224431	0.185613	0.68338	0.232479	0.14695
AAR2	84.2973	86.0528	86.6765	87.4249	86.1172	82.9278	76.8071	77.7835	75.7631
AARD	0.0237859	0	0.0242588	0.0836068	0.0320615	0.515592	0.122032	0.251852	0.0839713
AARS1	244.805	244.942	231.938	207.317	211.83	220.962	224.124	205.608	211.923
AARS2	297.11	289.1	294.307	352.821	337.576	354.789	339.079	330.062	314.892
AARSD1	0.0951436	0.0823471	0.0485175	0.111476	0.0320615	0.144366	0.195252	0.0581197	0.0419856
AASDH	34.9177	34.2564	34.69	35.1149	31.6768	36.5039	32.3141	30.6485	33.2316
AASDHPPT	95.4053	105.775	105.986	141.463	146.329	135.621	57.3795	63.4473	66.4003
AASS	152.158	128.132	141.307	113.454	119.525	132.466	158.935	160.062	167.817
AATBC	0.642219	1.29697	0.58221	1.03115	0.929784	0.969312	1.68404	0.929915	0.860706
AATF	0	0	0	0	0	0	0	0	0
AATK	0.190287	0.205868	0.121294	0.222952	0.224431	0.329979	0.268471	0.368091	0.230921
ABALON	0.713577	0.679364	0.436658	0.975413	0.737415	0.783699	0.488129	0.619943	0.524821
ABAT	3.68682	4.52909	4.48787	3.92952	2.98172	3.09355	7.566	6.52878	7.38947
ABCA1	396.844	357.407	413.83	461.733	453.959	444.316	438.413	411.391	429.996
ABCA10	0	0.0205868	0	0.0278689	0	0	0	0.0387465	0.0419856
ABCA11P	5.70862	4.89965	5.50674	5.12788	5.1619	5.30028	5.24738	6.50941	6.06693
ABCA12	0.0237859	0.226455	0.0485175	0.111476	0.064123	0.144366	0.244064	0.0774929	0.188935
ABCA13	9.08622	6.97892	7.95687	15.0771	14.075	14.1272	10.9829	11.2752	11.9659
ABCA17P	0.356789	0.349975	0.460916	0.278689	0.320615	0.556839	0.658974	0.639317	0.503828
ABCA2	40.6025	40.7001	39.2021	71.5396	63.8024	69.7492	69.7048	60.5607	56.8695
ABCA3	10.7037	12.5374	10.6253	12.1787	8.56042	10.7037	14.8391	14.3168	15.1358
ABCA4	0	0.0411736	0.0727763	0.0278689	0.0320615	0.0206237	0.0244064	0.0774929	0.0839713
ABCA5	0.547076	0.329389	0.58221	1.05902	0.352677	0.804323	0.536942	0.445584	0.944677
ABCA6	0	0.0205868	0.0242588	0	0.0320615	0	0	0	0
ABCA7	61.9385	64.3131	58.221	67.2756	59.1855	62.5928	67.8987	61.9168	55.7779
ABCA8	0	0	0	0.0836068	0	0	0	0	0
ABCA9	0	0	0	0	0	0	0	0	0.0209928
ABCA9-AS1	0.0237859	0	0	0	0	0.0206237	0	0.0193732	0.0209928
ABCB1	0	0	0.121294	0	0	0	0	0	0
ABCB10	80.4202	81.5854	84.5175	74.7445	79.8011	76.4932	71.9746	72.7077	73.7478
ABCB11	0	0	0	0	0	0.0206237	0	0	0
ABCB4	0.0237859	0.0205868	0	0	0	0	0.0488129	0	0
ABCB5	0.0237859	0.164694	0.0727763	0.139345	0.192369	0.206237	0.0488129	0.174359	0.377871
ABCB6	37.1774	43.8704	39.8329	31.7985	32.4142	30.853	29.2145	26.0764	26.5559
ABCB7	36.0119	36.768	36.0242	31.5755	29.8172	33.3072	32.7779	31.404	31.4892
ABCB8	128.61	142.152	125.296	143.581	127.188	133.002	137.555	126.682	117.455
ABCB9	5.94648	6.52601	6.35579	6.71641	5.51458	6.1871	7.27312	7.03248	5.2692
ABCC1	16.2696	16.4488	17.1752	19.982	21.1285	22.521	17.8411	18.5789	19.5443
ABCC10	68.8126	78.1268	76.1725	83.7462	71.0804	79.5661	83.2992	71.5841	70.3469
ABCC11	0.166501	0.0823471	0.145553	0.222952	0.160308	0.0412473	0.244064	0.0968662	0.14695
ABCC12	0.190287	0.164694	0.169811	0.0557379	0.384738	0.329979	0.170845	0.135613	0.0839713
ABCC13	7.65906	8.00826	7.81132	8.44429	7.85507	8.20822	5.49145	6.25755	6.78068
ABCC2	16.6739	14.946	15.1375	10.423	10.4521	11.2399	10.7876	10.8684	12.3018
ABCC3	0	0	0	0	0	0	0	0.0193732	0.0209928
ABCC4	6.56491	6.50542	6.2345	18.1427	17.5056	18.7263	19.1347	17.8427	19.1664
ABCC5	62.9613	58.837	59.7736	71.0101	63.1932	69.4193	71.9502	67.6901	68.8565
ABCC5-AS1	0	0	0	0	0	0	0	0.0193732	0
ABCC6	0.0237859	0	0	0	0	0	0	0	0.0209928
ABCC6P1	0.0237859	0.0205868	0.0485175	0	0.064123	0	0.0244064	0.0193732	0.0209928
ABCC6P2	0	0	0	0	0	0	0	0	0
ABCC8	0	0.0411736	0.0485175	0.0836068	0.064123	0.0824947	0.0732193	0.0774929	0.0839713
ABCC9	0	0	0	0	0.0320615	0	0	0	0
ABCD1	33.4906	38.0238	36.0242	59.8625	50.5289	56.0551	56.0372	52.4821	50.2148
ABCD2	0	0.0205868	0	0	0	0.0412473	0.0244064	0	0
ABCD3	43.6947	47.6584	45.0485	42.6952	45.848	42.3404	42.2231	49.0724	45.1136
ABCD4	24.999	24.9924	24.4528	25.7509	22.924	22.5829	24.5529	22.7829	23.449
ABCE1	170.878	168.688	169.908	158.045	166.912	159.545	145.511	150.084	153.751
ABCF1	0	0	0	0	0	0	0	0	0
ABCF2	51.5916	57.6636	55.9649	65.9379	62.3276	63.789	61.7971	61.7619	59.3047
ABCF2-H2BE1	0.166501	0.0617604	0.121294	0.167214	0.064123	0.0206237	0.0976258	0.0968662	0.0629785
ABCF3	37.9147	39.2384	36.1213	32.1886	34.7547	35.4933	34.7548	36.0148	35.226
ABCG1	0.142715	0.247041	0.145553	1.42132	0.737415	1.1343	0.976258	0.697436	0.440849
ABCG2	9.91872	10.9522	9.46091	4.37542	4.68098	5.23841	2.87996	3.11909	2.07829
ABCG4	0.11893	0.267628	0.921833	0.167214	0.256492	0.206237	0.390503	0.561824	0.419856
ABCG5	0	0	0.0727763	0	0	0.0412473	0.0244064	0.0193732	0
ABCG8	0.0237859	0.0205868	0.0485175	0.0278689	0	0.061871	0.0976258	0.0387465	0.0419856
ABHD1	0	0.0205868	0	0.0278689	0	0.0206237	0.0244064	0	0
ABHD10	54.0178	54.8844	56.6442	39.8805	42.5777	40.9173	41.6618	47.6775	48.7243
ABHD11	14.6045	13.6696	13.9245	16.0525	17.8262	17.1589	15.7177	17.1647	16.3744
ABHD11-AS1	0	0	0	0	0	0	0	0	0
ABHD12	42.8622	46.2173	41.7493	42.3329	41.0067	42.3404	46.1038	45.5852	42.2166
ABHD12B	163.195	153.927	163.48	149.851	140.974	146.49	158.251	162.135	165.297
ABHD13	35.6313	35.2446	36.0485	40.0198	37.9608	38.3394	31.7284	35.143	34.8061
ABHD14A	0.999008	1.07051	0.897574	0.585248	0.64123	0.969312	0.610161	0.697436	0.860706
ABHD14A-ACY1	0	0	0	0	0	0	0	0	0
ABHD14B	37.106	39.2796	34.9326	27.423	27.7653	29.1	32.5826	29.4473	33.6725
ABHD15	31.659	33.577	34.7385	42.3608	37.6723	40.2368	38.0252	36.8091	37.3882
ABHD16A	0	0	0	0	0	0	0	0	0
ABHD16B	0	0.0411736	0.0485175	0.167214	0.0320615	0	0.0488129	0.0968662	0.0419856
ABHD17A	82.2992	89.1614	74.7897	88.7347	78.5186	87.4031	87.6923	82.1812	75.5322
ABHD17B	89.6015	100.69	98.0539	95.2003	100.128	96.7869	86.1059	96.5949	95.8322
ABHD17C	21.2408	27.5657	27.3396	29.9591	27.2523	30.688	27.3596	26.7932	26.4929
ABHD18	63.4608	63.4073	63.3396	39.0165	35.8448	38.0919	42.1743	43.5123	45.3235
ABHD2	99.211	102.625	106.084	85.6412	84.4179	85.5676	79.3697	79.8758	86.1755
ABHD3	16.5312	17.8899	16.2048	11.3148	10.3879	10.3118	17.3286	17.5521	17.2771
ABHD4	31.8969	31.7036	30.8086	25.8345	28.8554	30.7705	27.262	30.6485	29.9777
ABHD5	54.4459	58.0959	54.1698	35.1149	38.7944	36.1533	33.7785	38.0878	38.2909
ABHD6	18.9574	17.3752	17.7331	17.4738	15.4536	18.7263	16.1815	16.7191	15.3038
ABHD8	2.52131	2.75863	2.59569	1.22623	1.02597	1.23742	1.24473	1.45299	1.4485
ABI1	61.7958	63.6543	58.0997	49.0772	48.7976	46.8776	41.2225	45.3915	42.6784
ABI2	67.3855	64.4778	69.9622	62.6772	62.039	63.2115	63.1883	64.0479	63.3353
ABI3	1.09415	1.42049	1.18868	0.222952	0.288554	0.206237	0.439316	0.348718	0.650777
ABI3BP	0	0	0.0242588	0.0557379	0	0.061871	0.0244064	0	0
ABITRAM	29.3042	30.3655	29.814	25.305	27.8294	27.8832	22.3075	26.5413	26.0941
ABL1	251.702	251.529	251.369	257.816	237.8	251.052	275.061	270.489	276.077
ABL2	116.622	101.266	112.949	86.5888	89.7402	98.1893	100.53	99.4428	106.287
ABLIM1	149.28	151.478	152.782	100.969	104.521	103.881	113.856	114.38	117.224
ABLIM2	1.40337	1.33814	0.946091	0.78033	1.02597	1.05181	1.68404	1.39487	1.88935
ABLIM3	0.190287	0.226455	0.242588	0.0836068	0.0320615	0.123742	0.390503	0.174359	0.251914
ABO	0.0951436	0.391149	0.266846	0.724592	0.224431	0.639334	0.390503	0.619943	0.776734
ABR	70.4063	78.1886	77.7008	74.9117	73.0361	74.9258	75.6844	69.8405	69.0034
ABRA	0	0	0	0	0	0	0	0	0
ABRACL	53.9464	50.8699	47.256	36.2296	46.4251	39.5149	36.1215	47.755	43.77
ABRAXAS1	29.5897	28.5745	26.0539	24.0509	21.7377	26.3983	28.824	26.522	28.2773
ABRAXAS2	47.0247	45.7232	46.6253	44.8969	43.7319	41.1855	44.1024	45.8564	45.6804
ABT1	108.559	106.104	105.477	122.066	114.908	111.677	107.73	111.241	115.67
ABTB1	2.94945	4.01442	3.49326	3.87378	2.88554	3.23792	3.29487	4.32023	2.28822
ABTB2	29.447	30.6125	33.4043	34.0001	31.4844	30.5849	31.5087	37.1966	33.8404
ACAA1	43.8136	44.7968	41.7251	36.5083	35.7165	42.6497	42.3208	45.314	43.3082
ACAA2	131.584	131.385	124.981	156.763	156.3	152.368	94.6238	89.9887	89.5764
ACACA	0.428146	0.741124	0.654986	0.334427	0.4168	1.29929	0.463722	0.833049	0.713756
ACACB	8.30128	8.60528	9.16981	9.02954	8.46424	10.3325	12.1056	11.7402	10.5594
ACAD10	29.6848	30.3861	29.3288	28.8165	28.2782	30.0281	31.5331	29.273	27.7735
ACAD11	2.23588	2.44983	2.52291	1.97869	1.82751	2.92856	2.34302	2.09231	1.88935
ACAD8	21.7403	25.9599	22.9973	18.5328	21.353	19.5512	22.2343	22.0274	20.594
ACAD9	27.5679	27.3804	26.0296	27.5066	27.4126	32.0492	25.163	25.5145	25.7162
ACADL	0.0237859	0	0	0	0	0.061871	0	0.0774929	0.125957
ACADM	52.5193	49.47	51.2102	41.9706	51.8435	42.8766	36.0727	48.9368	44.6517
ACADS	25.8077	31.0243	28.407	28.6493	26.4507	26.5633	26.6762	23.9841	21.6856
ACADSB	13.5104	13.155	13.3908	6.29838	6.95735	6.20772	15.8154	16.0798	13.4354
ACADVL	71.4529	76.1093	68.6765	54.9575	49.4068	53.4772	73.8783	71.9909	64.7419
ACAN	9.60951	8.85232	9.75202	8.72298	8.0795	10.3943	16.5964	14.4331	15.0728
ACAP1	0.0951436	0.164694	0.169811	0.195083	0.256492	0.164989	0.268471	0.426211	0.0419856
ACAP2	124.852	125.024	131.24	127.277	125.777	125	113.783	126.178	130.281
ACAP3	43.3141	48.0701	39.9056	52.3379	44.3731	47.3107	54.2311	49.2274	46.2472
ACAT1	14.2002	13.7726	11.911	11.7886	13.6582	16.0865	13.9849	14.2393	14.1911
ACAT2	107.512	106.29	101.086	90.4626	93.5555	95.1988	92.4028	96.3625	91.6337
ACBD3	109.201	109.481	114.307	157.599	148.541	153.77	152.833	165.835	163.072
ACBD3-AS1	0	0.0411736	0	0.0557379	0	0	0	0	0
ACBD4	2.83052	2.71746	2.3531	2.11804	1.95575	2.66045	2.09895	2.32479	1.55347
ACBD5	57.4668	56.6548	60.0404	45.6493	47.1625	46.1351	32.5094	33.4382	33.5255
ACBD6	12.5827	11.9815	11.0135	11.9558	13.9147	14.1066	11.9592	13.2125	11.2102
ACBD7	29.994	28.5127	28.8194	30.1542	27.3485	28.0069	31.5575	32.1789	31.1324
ACBD7-DCLRE1CP1	0	0	0	0	0.0320615	0	0	0	0.0209928
ACCS	1.14172	1.11169	0.849056	1.42132	0.865661	1.38179	1.36676	1.20114	1.55347
ACCSL	0.0237859	0	0	0	0	0	0	0	0
ACD	34.3231	40.3707	35.0782	40.9116	37.8326	41.9485	41.3933	42.3305	38.4588
ACE	2.99702	3.74679	2.61995	4.79346	4.55273	4.88781	6.8338	7.51681	6.7177
ACE2	0.261645	0.267628	0.291105	0.0836068	0.0320615	0.0206237	0.0488129	0.0968662	0.0419856
ACER1	0	0	0	0.0557379	0	0.0206237	0	0	0.0209928
ACER2	118.24	115.965	125.612	102.976	99.0059	106.501	105.07	108.006	108.344
ACER3	15.4133	15.5224	14.7736	15.7738	15.2292	14.7872	16.4255	20.3806	19.6703
ACHE	11.9881	13.2991	12.1779	12.8197	12.2154	12.7454	19.2567	18.2883	16.4164
ACIN1	296.42	290.644	285.428	254.527	246.906	259.136	278.282	265.936	276.832
ACKR1	0	0	0	0	0	0.0206237	0	0	0
ACKR2	1.59366	2.59393	2.32884	0.808199	0.961845	1.5674	1.53761	1.0849	1.57446
ACKR3	35.0604	33.5565	34.035	29.6804	26.066	25.9652	26.3834	23.8291	23.1971
ACKR4	0	0	0.0242588	0	0	0.0412473	0	0	0.0419856
ACLY	250.632	262.132	263.765	233.486	229.464	212.424	263.346	248.83	249.584
ACMSD	0	0	0	0	0	0	0	0	0
ACO1	14.0813	14.7401	15.6226	21.5148	17.8262	19.9637	19.574	18.1333	21.3287
ACO2	120.38	114.874	109.358	109.804	112.247	114.791	116.272	111.745	112.647
ACOD1	0	0	0	0	0	0	0	0	0
ACOT1	3.99603	4.44675	4.22102	3.79018	4.39243	3.36166	2.95318	2.82849	2.66609
ACOT11	23.5005	22.1926	20.8868	36.0903	30.3302	30.853	24.7725	23.0929	21.1818
ACOT12	0	0	0	0.0278689	0	0	0	0.0193732	0
ACOT13	34.5847	32.8565	29.1833	21.2361	19.1087	25.4084	21.1848	24.4103	23.6169
ACOT2	15.7938	16.9635	16.1563	14.4918	14.6842	13.6322	11.8615	10.1903	9.80365
ACOT4	19.7899	19.4339	18.2911	15.5509	16.159	16.7258	18.6221	20.6519	18.2218
ACOT6	0	0	0.0242588	0.0278689	0.064123	0.164989	0.0244064	0	0
ACOT7	47.9524	52.3728	49.0997	48.6313	44.0525	45.7845	50.7898	46.6701	47.5487
ACOT8	15.5322	16.0989	14.2399	15.7459	14.5559	16.1896	12.789	12.0501	11.3151
ACOT9	13.6055	14.946	13.2695	8.58363	10.9009	8.72381	12.789	12.9219	12.9736
ACOX1	271.587	283.089	285.744	149.851	145.88	141.128	258.318	253.053	260.08
ACOX2	0	0.0411736	0.0485175	0.0557379	0.064123	0.061871	0.0976258	0.0581197	0.0419856
ACOX3	7.46877	6.95833	6.50135	7.46888	6.4123	6.59957	8.63988	6.91624	6.86465
ACOXL	20.7175	20.875	17.7817	11.9558	11.5101	12.7042	17.7923	17.6684	17.8649
ACOXL-AS1	0	0.0411736	0	0	0.0320615	0	0.0488129	0.0581197	0
ACP1	66.886	65.0954	63.5094	71.5117	79.5125	69.8936	60.2839	68.4069	68.7305
ACP2	16.1031	17.5811	15.6226	12.2902	13.2414	14.3541	14.9123	15.5567	15.0519
ACP3	3.33003	3.23213	2.45013	2.4246	2.27637	2.16548	3.24606	3.64217	4.03062
ACP4	0	0	0	0	0.064123	0.0206237	0	0	0
ACP5	45.9306	50.417	43.6658	50.6657	43.9563	46.7332	50.741	51.6878	48.0316
ACP6	9.06243	8.19354	8.73315	6.71641	6.92529	7.21828	9.51851	8.87294	8.73301
ACP7	0	0	0	0	0	0.0412473	0.0244064	0.0193732	0
ACR	0	0.102934	0	0.0278689	0	0.0206237	0	0.0968662	0.0419856
ACRBP	0.737363	0.699951	0.485175	0.640986	0.352677	0.536215	0.366097	0.484331	0.398864
ACRV1	0	0	0	0	0	0.0824947	0.0488129	0	0.0419856
ACSBG1	0.333003	0.432322	0.557951	0.78033	0.64123	0.515592	0.219658	0.426211	0.67177
ACSBG2	0.428146	0.658777	0.412399	0.362296	0.577107	0.556839	0.439316	0.619943	0.587799
ACSF2	10.9415	10.5198	9.77628	12.9312	12.6322	13.756	12.911	10.1322	10.0556
ACSF3	28.9712	30.0155	29.0862	34.5296	31.3241	33.3897	30.2884	29.4667	29.5159
ACSL1	3.02081	3.04684	3.0566	5.741	6.05962	6.49645	5.07654	4.95955	5.68905
ACSL3	358.81	344.643	362.644	328.519	336.742	351.468	357.335	387.658	388.409
ACSL4	52.8761	52.414	57.7116	37.1772	40.0448	39.6593	48.3492	51.2034	50.3198
ACSL5	0	0	0	0.0278689	0	0	0	0	0
ACSL6	0.451932	0.288215	0.266846	0.139345	0.0961845	0.268108	0.317284	0.523077	0.377871
ACSM1	0.0475718	0.0205868	0	0	0	0.0206237	0.0488129	0.0581197	0.0839713
ACSM2A	0	0	0	0	0	0	0	0	0.0209928
ACSM2B	0	0	0	0	0	0	0	0	0
ACSM3	0.0951436	0.0205868	0.0727763	0.167214	0.160308	0.061871	0.0488129	0.0193732	0.0629785
ACSM4	0	0	0	0	0	0	0	0	0
ACSM5	0	0	0	0	0	0	0	0	0
ACSM6	0	0	0	0	0	0	0.0244064	0.0581197	0
ACSS1	0.0713577	0.0617604	0.097035	0.0557379	0.0961845	0.061871	0.0488129	0.0968662	0
ACSS2	43.6234	47.0614	45.1213	31.3804	29.2722	31.2242	37.2442	34.0388	35.2679
ACSS3	4.56689	5.43491	4.97304	2.53607	3.10997	3.07293	4.05147	5.25015	6.02494
ACTA1	25.9742	24.1277	22.876	5.46231	5.32221	6.31084	19.5496	21.9886	21.5386
ACTA2	0.0237859	0.102934	0.0727763	0.0557379	0.0320615	0.0412473	0	0.0387465	0
ACTA2-AS1	0	0	0	0	0	0	0.0244064	0	0
ACTB	2702.94	2646.9	2763.87	2600.34	2797.27	2328.87	2556.57	2348.19	2312.49
ACTBL2	0	0	0	0	0	0	0	0	0
ACTC1	1.28444	1.99692	1.86792	0.640986	0.512984	0.598086	1.56201	1.47237	1.65843
ACTE1P	0.0237859	0	0	0	0	0.0206237	0	0	0
ACTG1	2247.17	2320.58	2364.33	2371.81	2580.09	2040.32	2169.78	2024.17	1953.34
ACTG1P17	0.0951436	0.288215	0.19407	0.167214	0.0961845	0.123742	0.146439	0.0774929	0.0839713
ACTG1P20	14.1764	14.1019	14.7251	14.2132	13.9468	15.3853	13.5212	13.0382	12.5327
ACTG1P25	5.51833	6.32014	6.01617	5.79674	5.9955	5.93962	4.58841	6.31567	6.99061
ACTG1P4	0.0475718	0.102934	0.121294	0.0836068	0.0320615	0.061871	0.0488129	0.135613	0.0419856
ACTG2	11.8216	13.5255	11.717	7.02297	8.11156	7.36265	13.9605	14.2393	13.1625
ACTL10	0.237859	0.946992	0.606469	0.78033	0.577107	0.866194	0.463722	0.813676	0.692763
ACTL6A	26.1645	25.2188	23.4097	22.7132	26.579	23.5316	22.6248	24.7202	23.8269
ACTL6B	0.0237859	0	0.145553	0.139345	0	0.0206237	0.146439	0.251852	0.104964
ACTL7A	0	0	0	0	0	0	0	0	0
ACTL7B	0	0.0205868	0.0485175	0	0.064123	0.0206237	0	0	0.0209928
ACTL8	0.380575	0.555843	0.800539	0.473772	0.897722	0.84557	0.219658	0.387465	0.188935
ACTL9	0.0237859	0	0	0	0	0.0206237	0	0	0.0209928
ACTN1	111.413	114.854	102.809	67.7773	65.2772	73.1934	101.75	102.019	102.004
ACTN1-AS1	0.0237859	0.0617604	0.0727763	0	0.064123	0.0206237	0.0732193	0.0581197	0.125957
ACTN2	0.237859	0.226455	0.339623	0.278689	0.288554	0.556839	0.463722	0.445584	0.440849
ACTN3	0.380575	0.617604	0.509434	0.585248	0.512984	0.556839	0.41491	0.619943	0.734749
ACTN4	507.282	497.397	467.515	403.013	395.35	401.77	446.736	426.347	425.021
ACTR10	18.2914	18.0134	18.1213	17.4181	17.3773	16.5608	15.4005	17.6684	15.9965
ACTR1A	172.995	185.343	181.334	183.768	174.03	171.671	168.331	163.278	157.593
ACTR1B	63.3894	69.9127	65.8383	67.192	62.9367	57.8288	59.6249	55.1943	54.2245
ACTR2	372.63	378.653	389.935	337.911	343.026	323.4	321.36	364.255	356.605
ACTR3	135.675	130.17	129.639	76.3609	82.6225	84.4745	104.362	124.163	116.762
ACTR3-AS1	0.0475718	0.0411736	0.097035	0	0.064123	0.123742	0.0244064	0.0968662	0.0209928
ACTR3B	13.8672	14.4931	13.3423	11.9558	11.7986	13.4673	13.3991	12.3214	13.9392
ACTR3BP2	0	0	0	0	0	0	0	0	0
ACTR3BP5	0	0	0	0	0	0	0	0	0
ACTR3C	0.0713577	0.0205868	0.0485175	0.0557379	0.064123	0.0824947	0.0244064	0.0968662	0.0419856
ACTR5	21.0505	21.6779	22.5606	20.0378	20.5514	21.098	22.698	20.1869	19.5023
ACTR6	36.7968	32.8565	36.1455	37.5116	42.5456	40.278	29.1901	34.465	32.119
ACTR8	37.4866	39.4649	37.3342	28.3706	28.5347	32.4823	23.8207	22.9573	24.6036
ACTRT1	0	0	0	0	0	0	0	0	0
ACTRT2	0	0	0	0	0	0	0	0	0
ACTRT3	4.75718	3.95266	3.73585	3.14919	2.75729	3.27916	2.44064	3.31282	3.46382
ACVR1	92.6461	93.1346	91.1644	71.7346	68.6757	77.0088	78.7352	75.6137	76.141
ACVR1B	70.5014	73.289	70.4474	73.2674	71.3048	68.0787	72.9997	70.4217	72.8451
ACVR1C	3.40138	3.19095	3.22641	2.09017	3.20615	2.37172	4.22231	3.56467	4.19856
ACVR2A	11.5362	11.2816	10.9407	12.1787	11.5101	11.6111	11.3246	13.3869	11.9449
ACVR2B	290.925	278.189	303.768	307.088	317.505	304.921	321.042	323.727	340.252
ACVR2B-AS1	1.14172	1.29697	1.74663	1.14263	0.961845	1.34054	0.658974	1.29801	1.21758
ACVRL1	8.46778	10.6022	9.75202	9.61478	7.6627	9.26002	9.29885	10.016	9.3418
ACY1	1.1893	1.64694	1.45553	0.668855	0.801538	1.2168	1.31795	1.04615	1.55347
ACY3	0.0951436	0.0617604	0	0	0	0	0.0244064	0.0193732	0
ACYP1	4.13875	4.59085	4.46361	2.5082	3.4947	3.17604	2.80674	2.9641	3.12793
ACYP2	2.1883	1.52342	2.18329	1.78361	1.28246	1.89738	1.65964	2.05356	1.59545
ADA	11.6551	11.1992	10.6253	13.2099	13.3696	13.5704	16.0838	14.9755	15.0309
ADA2	139.148	134.267	136.989	140.097	146.072	145.603	166.11	174.727	172.834
ADAD1	0	0	0.0242588	0	0	0.0206237	0	0	0
ADAD2	1.02279	0.823471	1.21294	1.08689	0.929784	1.09305	1.04948	1.23989	1.02865
ADAL	12.3211	12.8462	15.38	10.7574	11.8628	9.46626	10.69	11.0815	9.40478
ADAM10	182.557	187.175	191.668	156.484	152.933	153.048	176.092	188.308	187.004
ADAM11	1.04658	0.926405	1.2372	2.64755	2.5008	2.86669	3.51453	2.1698	2.47715
ADAM12	0.0713577	0.0205868	0.0242588	0.0557379	0	0.061871	0.122032	0.193732	0.251914
ADAM15	16.3171	17.1282	16.3989	18.5886	16.2872	17.7157	19.4275	20.4775	17.1721
ADAM17	102.66	97.2314	99.4124	94.2806	88.5218	97.8387	105.485	105.7	103.747
ADAM18	0.166501	0.349975	0.0727763	0.306558	0.384738	0.268108	0.512535	0.193732	0.104964
ADAM19	147.473	160.35	152.296	203.806	181.949	184.107	256.39	245.381	250.444
ADAM2	0	0	0	0	0	0	0	0	0
ADAM20	0.309217	0.185281	0.218329	0.278689	0.0961845	0.0206237	0.317284	0.0774929	0.104964
ADAM20P1	0.237859	0.144107	0.218329	0.25082	0.256492	0.350602	0.488129	0.736183	0.377871
ADAM21	0.0951436	0.0823471	0	0	0	0	0	0.0581197	0.0209928
ADAM21P1	0	0	0	0	0	0	0	0	0.0209928
ADAM22	0.880079	1.07051	1.35849	1.22623	1.63514	0.948689	1.24473	1.76296	1.34354
ADAM23	11.9167	11.3227	12.1779	11.2033	9.68257	11.8792	10.031	11.7402	11.8609
ADAM28	0	0	0	0	0	0	0	0	0
ADAM29	0.0237859	0	0	0.0836068	0	0	0	0	0
ADAM30	0	0	0	0	0	0	0	0	0
ADAM32	0	0	0.0242588	0.0278689	0	0.0412473	0.0244064	0.0387465	0.0419856
ADAM33	8.49157	7.7818	7.56873	12.2066	11.4139	12.0648	13.8873	11.7208	9.9296
ADAM3A	0	0	0	0	0	0	0	0	0
ADAM3B	0.0237859	0.0617604	0.0485175	0.195083	0.064123	0.0206237	0	0.0387465	0.0419856
ADAM5	0.0237859	0	0	0.0557379	0	0	0	0	0
ADAM6	0	0	0	0	0	0	0	0	0
ADAM7	0	0	0	0	0	0	0	0	0
ADAM8	9.53815	9.36699	8.39353	9.92134	9.65051	10.4356	12.7158	9.47351	9.53074
ADAM9	24.333	22.7484	22.6577	18.505	21.1285	24.5215	19.5007	18.8308	19.2924
ADAMDEC1	0	0	0	0	0	0	0	0	0
ADAMTS1	8.63428	8.93466	9.97035	5.49018	5.61076	5.71275	8.00531	8.33049	8.35514
ADAMTS10	0.166501	0.102934	0.169811	0.585248	0.128246	0.474344	0.244064	0.581197	0.356878
ADAMTS12	58.5609	57.4371	59.8949	52.3936	47.0342	49.8474	56.989	54.865	56.8066
ADAMTS13	3.23488	3.56151	3.44474	4.57051	4.45655	5.17654	5.39382	4.86268	4.34551
ADAMTS14	0.880079	1.23521	1.04313	2.5082	1.60308	1.95925	1.97692	1.31738	1.21758
ADAMTS15	7.49256	5.99075	6.01617	11.2033	8.65661	10.0643	8.51785	9.35727	8.64904
ADAMTS16	0.975222	0.844058	0.363881	0.808199	0.929784	1.1343	1.34235	1.27863	1.19659
ADAMTS17	0.666005	0.782298	0.800539	0.696723	0.352677	0.536215	0.658974	0.71681	0.692763
ADAMTS18	0.166501	0.0823471	0.0242588	0.0557379	0	0.061871	0.0244064	0.0968662	0.0419856
ADAMTS19	0.0237859	0.0617604	0	0	0.064123	0.0412473	0	0.0193732	0
ADAMTS19-AS1	0	0	0	0	0	0	0.0244064	0.0193732	0.0209928
ADAMTS2	1.23687	1.17345	0.800539	1.58853	1.63514	2.47484	1.53761	2.30541	2.56112
ADAMTS20	1.54608	1.44107	2.11051	2.39673	1.92369	2.53671	2.44064	2.05356	1.11262
ADAMTS3	4.09118	4.48792	4.36658	3.51149	3.30233	3.95974	4.5396	4.6302	3.94665
ADAMTS4	1.07037	1.15286	0.921833	1.1705	0.801538	1.29929	1.36676	0.949288	1.09163
ADAMTS5	0.0475718	0.226455	0.121294	0.0278689	0.0320615	0.0206237	0	0.0387465	0.0419856
ADAMTS6	0.547076	0.494083	0.654986	0.0557379	0.0961845	0.206237	0.146439	0.329345	0.356878
ADAMTS7	2.90188	3.76738	2.54717	3.20493	2.43667	3.52665	5.95517	5.73448	5.47913
ADAMTS7P1	0	0.0205868	0	0	0.0320615	0.0206237	0.0244064	0	0
ADAMTS8	3.35381	3.02626	3.44474	2.98198	2.53286	3.58852	4.10028	3.77778	3.46382
ADAMTS9	0.11893	0.0823471	0.121294	0.278689	0.4168	0.185613	0.317284	0.251852	0.314892
ADAMTS9-AS1	0	0	0	0	0	0	0	0	0
ADAMTS9-AS2	0	0	0	0	0	0	0	0	0
ADAMTSL1	0	0	0	0	0	0.0206237	0	0	0.0209928
ADAMTSL2	26.2596	23.963	24.4043	38.0411	35.1715	37.5969	26.359	24.3134	19.7962
ADAMTSL3	0.547076	0.51467	0.679245	1.39345	1.60308	1.77364	1.80608	2.22792	2.39318
ADAMTSL4	42.9811	46.6085	41.2399	26.1968	21.8018	24.1916	37.0002	37.4097	34.2603
ADAMTSL4-AS1	3.47274	3.84973	5.07008	5.23936	4.00769	3.85663	6.0528	6.21881	5.81501
ADAMTSL5	27.0208	28.3686	25.4717	26.0575	24.5271	31.9254	27.5793	26.9482	27.5006
ADAP1	7.96828	7.61711	8.36927	10.6181	8.68867	9.63125	7.78565	6.76126	6.96962
ADAP2	1.47473	1.93516	1.96496	2.25738	2.37255	2.33047	3.63656	4.01026	3.42183
ADAR	599.595	588.885	621.218	614.677	628.309	610.192	605.182	595.339	602.053
ADARB1	26.8305	25.5276	24.841	25.9181	24.3347	25.4908	29.605	28.2074	29.348
ADARB2	0	0.0205868	0.0242588	0.0278689	0	0	0.0732193	0	0
ADARB2-AS1	0	0	0	0	0	0	0	0	0
ADAT1	67.7423	66.2071	67.9002	53.3133	51.9396	53.8278	52.4738	51.8234	54.1195
ADAT2	11.0604	10.2522	11.6685	9.61478	9.23371	8.31134	7.90769	8.42736	8.43911
ADAT3	51.9246	59.4752	53.6846	53.5084	47.5793	56.0139	51.522	44.4228	45.7434
ADCK1	23.1199	25.1365	23.5067	22.2394	17.8262	20.1493	20.599	18.0752	18.7676
ADCK2	32.658	36.8709	34.69	38.3755	37.7685	39.0612	42.6869	40.3932	40.7051
ADCK5	11.6789	13.155	11.4016	13.5164	13.4658	14.0035	15.1076	15.3242	12.4068
ADCY1	8.46778	6.99951	8.68463	11.9	9.58639	11.013	16.9869	15.8279	15.3667
ADCY10	1.07037	1.13227	1.01887	1.14263	1.2504	0.84557	1.24473	0.581197	1.02865
ADCY10P1	3.0446	2.44983	3.1779	2.48034	2.62904	2.61921	2.95318	3.46781	2.43517
ADCY2	0.0951436	0.144107	0.0485175	0.195083	0.160308	0.103118	0.268471	0.0193732	0.104964
ADCY3	40.3885	43.1087	40.4636	63.9035	57.2618	59.2312	54.9389	50.8935	52.1462
ADCY4	0.451932	0.205868	0.315364	0.222952	0.192369	0.103118	0.463722	0.503704	0.230921
ADCY5	0.333003	0.597017	0.679245	0.0557379	0.4168	0.288731	0.439316	0.290598	0.314892
ADCY6	5.92269	6.03193	4.92453	2.20165	1.95575	2.24798	2.85555	3.52593	2.68708
ADCY6-DT	0	0	0	0	0	0	0	0	0
ADCY7	4.13875	3.93208	3.5903	4.54264	3.84738	3.50602	3.95384	3.08034	2.54013
ADCY8	0	0.0205868	0.0242588	0.167214	0.0320615	0.0824947	0.0488129	0.0193732	0.0419856
ADCY9	26.7829	24.9924	25.8598	34.028	30.8432	36.7307	36.512	31.6171	36.0237
ADCYAP1	0	0.0205868	0	0	0	0	0	0	0.0209928
ADCYAP1R1	0.142715	0.370562	0.873315	1.95083	0.833599	1.09305	0.951851	0.968662	1.38553
ADD1	254.271	268.884	256.342	229.947	221.481	231.954	226.394	217.387	222.524
ADD2	75.2586	75.5947	76.9488	75.1347	77.653	75.8126	115.101	116.375	113.823
ADD3	146.545	141.205	141.623	75.3855	77.3323	88.1249	89.7181	91.3835	94.3417
ADD3-AS1	0.356789	0.226455	0.218329	0	0.0320615	0.0824947	0	0.0774929	0.0209928
ADGB	0	0	0	0	0	0	0	0	0
ADGRA1	1.90287	1.7087	1.62534	4.96067	5.32221	4.80531	4.78366	5.30827	4.55544
ADGRA1-AS1	0	0	0.0485175	0.0557379	0.0961845	0.0412473	0	0.0968662	0.0209928
ADGRA2	10.0377	11.8374	11.6927	22.0722	17.6659	18.5407	26.0417	24.3909	24.5406
ADGRA3	49.3558	48.5025	54.3881	75.5248	69.7017	85.1964	79.1257	76.7761	79.7727
ADGRB1	1.3558	1.50284	1.06739	4.34755	3.55883	3.58852	3.88062	3.75841	2.70807
ADGRB2	0.689791	0.51467	0.412399	0.557379	0.320615	0.61871	0.292877	0.503704	0.503828
ADGRB3	1.28444	1.25579	1.06739	0.752461	0.64123	0.763076	0.561348	0.523077	0.67177
ADGRD1	19.8137	19.6192	17.6604	15.2164	15.0689	16.767	23.9427	23.9453	23.7429
ADGRD1-AS1	0.0475718	0.0411736	0.0727763	0.0278689	0.0320615	0.061871	0.0244064	0.0387465	0.0209928
ADGRE1	0.0951436	0.205868	0.266846	0.557379	1.05803	0.536215	0.658974	0.406838	0.356878
ADGRE2	6.85034	6.48484	6.38005	4.26395	2.46874	5.11467	4.75926	4.94017	5.01728
ADGRE3	0.0237859	0.0205868	0.0242588	0	0	0	0	0	0
ADGRE4P	0	0.0205868	0	0	0	0	0	0	0
ADGRE5	60.1783	59.784	56.911	54.4002	51.2984	54.8589	57.6968	54.555	54.1615
ADGRF1	0.0475718	0	0.0242588	0	0	0.0206237	0	0.0193732	0
ADGRF2	0	0	0.0485175	0.0836068	0.064123	0.0412473	0.0244064	0.0193732	0
ADGRF3	0.190287	0.329389	0.218329	0.222952	0.128246	0.39185	0.390503	0.232479	0.251914
ADGRF4	0	0	0	0.0278689	0.0320615	0.0206237	0.0244064	0	0
ADGRF5	0	0	0	0	0	0	0	0	0
ADGRF5-AS1	0	0	0	0	0	0	0	0	0
ADGRG1	1.02279	0.844058	1.5283	0.891806	1.41071	1.34054	2.73352	2.20855	1.80538
ADGRG2	41.435	44.5498	47.3773	45.0919	38.8585	40.9173	55.0609	51.9978	57.5833
ADGRG3	0	0.0617604	0.0242588	0.0836068	0.0320615	0.0206237	0.0488129	0.0193732	0.0629785
ADGRG4	0	0	0	0	0	0	0	0	0
ADGRG5	13.0822	13.649	13.3908	17.7804	16.6079	17.6126	18.8174	16.041	17.1301
ADGRG6	3.99603	3.1086	3.63881	2.67542	2.94966	2.78419	3.46571	3.40969	3.2119
ADGRG7	0.0475718	0.164694	0.0485175	0.0278689	0	0.061871	0.0488129	0.0193732	0
ADGRL1	242.117	248.832	247.609	306.391	283.648	293.97	320.798	300.188	315.102
ADGRL2	86.4618	85.4763	84.6873	72.0133	67.9063	75.4414	80.9562	83.6924	83.4884
ADGRL3	1.90287	1.62636	1.74663	1.28197	1.44277	2.22736	1.97692	2.55727	2.18325
ADGRL3-AS1	0	0	0	0	0	0	0	0	0
ADGRL4	0	0	0	0	0	0	0	0	0
ADGRV1	5.0664	3.74679	3.54178	3.45575	3.65501	4.9703	4.05147	5.38576	5.24821
ADH1A	0	0	0	0	0	0	0	0	0
ADH1B	0	0	0	0	0	0	0	0	0
ADH1C	0	0	0	0	0	0	0	0	0
ADH4	0	0	0	0	0	0	0	0	0
ADH5	115.861	115.862	112.464	114.151	119.91	111.327	109.024	120.56	116.069
ADH6	0	0.0411736	0.0242588	0.0278689	0.0320615	0.0206237	0.0976258	0.0193732	0.0419856
ADH7	0	0	0.0242588	0	0	0	0	0	0
ADHFE1	0.333003	0.329389	0.218329	0.306558	0.192369	0.371226	0.390503	0.484331	0.293899
ADI1	12.2735	12.1874	10.7951	13.0705	14.8765	13.261	11.1782	11.6433	10.7693
ADIG	0.0237859	0.0823471	0	0.0557379	0	0	0	0.0193732	0.0419856
ADIPOQ	0.0951436	0.247041	0.0485175	0.139345	0.128246	0.268108	0.170845	0.348718	0.398864
ADIPOQ-AS1	0.0475718	0.0411736	0.0485175	0.0278689	0	0.103118	0.0732193	0.0193732	0.0209928
ADIPOR1	136.602	135.996	138.323	134.356	124.912	135.683	121.739	121.063	125.453
ADIPOR2	165.336	165.477	164.984	162.337	156.236	163.628	111.952	117.053	118.735
ADIRF	0	0	0	0	0	0	0	0	0.0209928
ADK	10.9415	10.8286	10.5283	9.14101	7.31002	6.92955	5.97958	7.24559	6.4448
ADM	24.6184	24.066	24.1132	13.1541	14.075	14.7872	22.7468	25.8051	20.7409
ADM2	23.5243	22.9131	21.8329	32.6903	33.7608	36.0089	28.165	25.3014	25.0234
ADM5	17.9108	20.525	17.8544	17.7804	13.7223	16.8289	22.4539	18.8695	17.487
ADNP	443.155	440.001	463.003	457.023	454.632	463.104	462.844	453.14	480.001
ADNP-AS1	0.475718	0.555843	0.460916	0.390165	0.384738	0.598086	0.390503	0.561824	0.167943
ADNP2	224.135	232.672	246.469	246.556	247.098	251.176	264.859	264.212	274.25
ADO	94.3111	102.028	97.4959	103.394	102.18	102.067	107.584	104.751	102.424
ADORA1	12.2022	11.158	13.3666	11.0082	9.16959	11.1162	7.71244	8.21425	7.83032
ADORA2A	0.40436	0.452909	0.242588	0.306558	0.545046	0.433097	0.707787	0.387465	0.461842
ADORA2A-AS1	0.0951436	0.164694	0.169811	0.473772	0.352677	0.164989	0.292877	0.271225	0.356878
ADORA2B	12.7968	14.1431	13.5121	11.6771	10.7727	11.7967	13.8385	16.196	15.3877
ADORA3	0.0237859	0.0205868	0.0242588	0.0278689	0.0320615	0.0206237	0.0488129	0.0387465	0.0839713
ADPGK	112.888	127.967	117.412	107.156	108.753	101.695	127.743	128.658	122.577
ADPGK-AS1	0.380575	0.370562	0.19407	0.111476	0.224431	0.433097	0.195252	0.251852	0.272907
ADPRH	5.61347	7.14361	5.21563	2.89837	2.72523	3.36166	4.36875	5.17265	4.66041
ADPRHL1	2.99702	3.41741	3.03234	3.3164	3.04584	3.58852	3.49012	4.02963	4.34551
ADPRM	4.30525	3.43799	4.31806	4.34755	3.01378	4.1866	3.24606	3.35157	3.84169
ADPRS	34.6799	34.9975	34.6172	34.4181	32.7669	34.2353	29.2389	30.6678	28.6972
ADRA1A	0	0	0.0485175	0.0278689	0.0320615	0.0206237	0.0488129	0	0.0209928
ADRA1B	0	0.0205868	0.0485175	0.111476	0.0320615	0	0	0.0387465	0
ADRA1D	0.0951436	0.164694	0.0727763	0	0.0320615	0.103118	0.0732193	0.116239	0.0839713
ADRA2A	0.0237859	0.0205868	0.0242588	0	0.064123	0.061871	0.0488129	0.0193732	0.0419856
ADRA2B	0.190287	0.535256	0.363881	0.557379	0.865661	1.36116	0.976258	1.14302	1.07063
ADRA2C	103.825	123.974	108.873	180.061	168.547	170.434	131.185	119.688	118.504
ADRB1	0.0237859	0.0205868	0.0727763	0	0.064123	0	0.0244064	0.0581197	0
ADRB2	0.190287	0.267628	0.242588	0.0836068	0.224431	0.206237	0.170845	0.329345	0.167943
ADRB3	0.0237859	0.123521	0.0727763	0.0836068	0.160308	0.288731	0.0732193	0.0581197	0.0209928
ADRM1	107.607	114.01	100.868	102.028	96.4731	105.098	100.457	99.8303	92.9562
ADSL	49.332	51.6522	48.8571	47.3215	44.2449	49.5999	45.2007	44.2872	40.852
ADSS1	0.40436	0.761711	0.315364	0.52951	0.480923	0.639334	0.781006	0.71681	0.629785
ADSS2	50.4499	53.2374	53.442	47.5165	52.1641	46.5682	49.4963	55.0781	51.3065
ADTRP	22.1923	21.472	22.5849	7.46888	7.91919	7.11516	9.81139	7.65243	8.81698
AEBP1	7.18334	7.08185	9.38814	4.79346	4.07181	5.4034	8.7131	9.10542	8.56507
AEBP2	100.281	103.387	110.911	148.43	153.799	143.334	134.455	149.716	149.427
AEN	377.316	411.139	405.194	461.816	447.386	416.969	487.445	473.075	463.06
AFAP1	188.099	185.075	192.251	150.994	145.335	147.872	204.453	210.858	217.822
AFAP1-AS1	0.0475718	0.226455	0.121294	0.445903	0.064123	0.103118	0.0976258	0.154986	0.0839713
AFAP1L1	33.3954	32.1566	30.1779	13.1541	17.7941	16.8289	28.8972	31.1328	32.6018
AFAP1L2	1.87909	1.74988	2.03774	1.83935	1.34658	1.50553	2.73352	2.88661	3.08594
AFDN	243.14	224.664	236.45	235.158	242	251.939	241.843	242.805	256.049
AFDN-DT	0.52329	0.741124	0.19407	0.418034	0.256492	0.598086	0.463722	0.736183	0.650777
AFF1	190.596	170.623	188.151	255.252	258.127	270.995	311.695	319.213	338.32
AFF1-AS1	3.2111	3.60269	3.44474	2.14591	2.21224	2.06237	1.48879	2.1698	2.16226
AFF2	42.0773	36.7268	39.9299	55.4313	53.5107	58.8599	55.6955	62.6918	63.2724
AFF3	6.54112	6.99951	7.10781	7.88691	6.25199	6.33146	6.4433	5.94758	6.31884
AFF4	198.684	177.293	199.407	338.719	326.226	341.136	186.514	189.393	201.636
AFG1L	21.7403	20.3809	19.8922	16.0525	12.6964	15.8596	19.7448	19.5863	21.7696
AFG3L1P	25.1893	22.5837	23.8464	25.5837	21.0323	25.3052	27.6525	26.367	26.304
AFG3L2	187.742	188.554	183.736	163.201	179.544	176.229	179.729	189.354	181.798
AFM	0	0	0.0242588	0	0	0	0	0	0
AFMID	38.4618	35.9445	34.0108	26.8935	22.3469	25.4908	24.3576	23.151	24.3307
AFP	0	0	0	0	0	0	0	0	0
AFTPH	66.9811	70.9626	70.4474	49.8575	51.4587	56.6738	50.6678	55.4656	55.526
AGA	5.82755	6.97892	6.04043	4.59837	6.44436	4.72282	5.05213	5.38576	4.30353
AGAP1	120.547	114.689	123.768	119	111.67	114.833	145.682	134.78	144.85
AGAP1-IT1	1.07037	1.37931	1.35849	1.14263	1.05803	1.11368	1.56201	1.41425	1.38553
AGAP10P	0.0713577	0.0617604	0.097035	0.167214	0	0.0824947	0.195252	0.0968662	0.0839713
AGAP11	0.356789	0.247041	0.436658	0.334427	0.4168	0.144366	0.195252	0.54245	0.188935
AGAP12P	0.0951436	0.123521	0	0.0557379	0.0320615	0.061871	0.0732193	0.0387465	0.125957
AGAP13P	1.11794	1.21462	1.21294	1.50492	1.02597	1.27867	1.00066	0.678063	1.32255
AGAP14P	0	0.0411736	0.121294	0.0278689	0.0320615	0.123742	0.0976258	0.116239	0.0419856
AGAP2	0.808721	1.33814	1.09164	1.47705	1.47483	1.19617	2.02573	1.5886	1.4695
AGAP2-AS1	0.237859	0.102934	0.097035	0.111476	0.064123	0.0824947	0.268471	0.348718	0.125957
AGAP3	27.9484	28.6568	28.8194	36.7591	34.4661	35.9677	35.8042	33.0314	30.7545
AGAP4	1.1893	1.17345	0.994609	1.03115	1.21834	1.60865	1.31795	1.02678	1.1756
AGAP5	2.16452	2.75863	2.78976	2.0623	2.5008	2.55733	2.05014	2.32479	2.56112
AGAP6	2.06937	1.25579	1.35849	1.67214	1.02597	1.50553	1.46439	1.3755	1.49049
AGAP7P	3.61546	3.43799	3.37197	3.84591	3.3344	3.60914	4.34435	3.75841	4.24055
AGAP9	0.237859	0.0617604	0.291105	0.111476	0.256492	0.39185	0.268471	0.116239	0.0629785
AGBL1	0.0713577	0.164694	0.0485175	0.167214	0.0320615	0.123742	0.0732193	0.154986	0.0209928
AGBL1-AS1	0	0.0205868	0	0	0	0	0	0.0193732	0
AGBL2	0.0475718	0.0823471	0.0727763	0.222952	0.128246	0.144366	0.0488129	0.0774929	0.104964
AGBL3	1.04658	0.494083	0.897574	0.585248	1.05803	1.19617	0.903038	0.71681	0.566806
AGBL4	1.95044	1.13227	1.47978	0.836068	0.865661	0.866194	1.04948	1.16239	1.36453
AGBL4-AS1	0	0	0	0	0	0	0	0.0193732	0.0209928
AGBL4-IT1	0	0	0	0	0	0	0	0	0
AGBL5	13.3915	13.0314	12.5175	10.6738	11.3498	12.4567	11.1049	12.5926	11.0842
AGBL5-AS1	0.0237859	0.0411736	0.0242588	0.0557379	0.0320615	0.061871	0.0732193	0.0774929	0.0419856
AGER	0.11893	0.308802	0.291105	0.139345	0.128246	0.123742	0.390503	0.213106	0.14695
AGFG1	114.815	122.347	125.466	125.159	125.617	128.279	122.96	129.374	128.896
AGFG2	23.001	26.3305	22.4879	24.4968	21.6736	21.8611	28.3603	28.7692	28.1304
AGGF1	103.374	101.246	102.833	116.771	116.063	123.082	96.8692	100.508	104.88
AGK	0.40436	0.411736	0.291105	0.668855	0.64123	0.907441	0.707787	0.368091	0.566806
AGL	836.265	838.932	872.951	861.54	920.678	869.061	656.924	686.471	708.193
AGMAT	2.90188	3.5821	3.469	3.90165	3.30233	2.68108	4.05147	4.30086	3.98864
AGMO	0.0951436	0.0823471	0.0242588	0.0278689	0	0.103118	0.0488129	0.0387465	0.0209928
AGO1	1259.11	1162.54	1280.52	915.606	903.044	893.17	1136.63	1083.85	1162.94
AGO2	253.843	223.017	258.113	310.488	311.926	307.87	308.351	317.973	336.599
AGO3	15.5322	14.3078	15.283	17.0001	14.8765	16.7258	16.0594	16.0798	13.7923
AGO4	35.2983	34.524	36.1698	57.7723	55.8191	59.9117	54.8169	52.7921	52.8599
AGPAT1	5.28047	5.18787	5.02156	4.37542	4.64892	4.35159	4.564	5.25015	4.63941
AGPAT2	85.6293	93.8552	86.2641	83.6068	81.853	77.545	85.5934	81.7938	77.2746
AGPAT3	41.554	46.7732	48.8814	55.7379	52.1641	51.3735	47.3973	48.1619	48.9762
AGPAT4	37.8909	37.9826	37.5525	32.8853	28.8874	34.9571	41.0272	39.5214	38.6688
AGPAT4-IT1	1.66501	1.83222	1.98922	2.39673	1.69926	2.18611	1.63523	1.80171	2.18325
AGPAT5	39.5084	42.4911	43.6415	31.5755	35.3959	33.5135	29.3121	36.3442	36.6954
AGPS	68.6461	68.307	71.4178	69.2264	70.4071	69.0893	64.5306	76.2337	76.6658
AGR2	0	0	0	0	0	0	0	0	0
AGR3	0	0	0	0.0278689	0	0	0	0	0
AGRN	265.593	300.752	276.744	356.973	303.43	332.969	331.976	289.417	278.827
AGRP	0	0	0.0242588	0	0.0320615	0	0	0.0387465	0
AGT	0	0	0	0	0	0	0	0	0
AGTPBP1	49.7125	51.4875	53.7089	39.3509	40.9746	42.196	45.3472	47.5807	46.709
AGTR1	0.499504	0.63819	0.800539	0.445903	0.224431	0.659957	0.561348	0.484331	0.503828
AGTR2	0	0	0	0	0	0	0	0	0
AGTRAP	51.2111	54.0403	50.5795	47.9624	42.8342	41.9692	46.3966	44.5391	45.1765
AGXT	0	0	0	0	0.0320615	0	0.0244064	0	0
AGXT2	0	0	0	0	0.0320615	0	0	0	0
AHCTF1	141.645	134.555	140.871	111.113	116.447	134.343	147.098	143.091	151.925
AHCTF1P1	207.128	184.746	206.709	161.222	174.158	182.231	189.614	187.823	204.764
AHCY	256.745	251.138	254.596	297.835	286.662	280.853	291.242	286.724	284.642
AHCYL1	224.135	240.783	238.294	195.473	199.711	192.398	202.964	203.225	203.252
AHCYL2	138.767	145.96	142.423	104.509	104.04	98.3749	123.057	123.562	121.213
AHDC1	57.9425	56.7578	55.2372	52.087	48.1564	51.5385	61.8459	57.8872	58.6749
AHI1	3.0446	3.25271	4.02695	2.22952	1.47483	2.16548	3.31928	2.82849	2.30921
AHNAK	565.201	368.812	488.498	344.711	366.463	394.489	386.769	391.552	472.674
AHNAK2	13.0347	9.53168	11.717	15.5509	13.7544	15.2203	30.7277	29.2923	31.7202
AHR	19.219	20.8338	18.1698	12.7082	13.4658	13.4673	7.41956	7.49744	8.43911
AHRR	0	0.0205868	0	0	0.064123	0.0206237	0	0.0193732	0
AHSA1	67.0287	60.5869	60.6954	53.4248	62.8085	66.965	60.5036	62.3043	64.9098
AHSA2P	16.1268	16.8606	17.2722	20.2886	20.4552	20.8505	16.572	14.5687	15.0099
AHSG	0.0475718	0.0617604	0.097035	0.0836068	0.0320615	0.061871	0.0244064	0.0774929	0.0419856
AHSP	0	0	0	0	0	0	0.0244064	0	0
AICDA	0.903864	1.77046	0.97035	0.278689	0.4168	0.556839	1.00066	0.794302	0.608792
AIDA	49.998	56.4901	54.2668	52.4772	46.5854	46.8776	47.3241	50.0992	49.3961
AIF1	0	0	0	0	0	0	0	0	0
AIF1L	206.533	223.614	221.749	198.706	198.429	178.353	226.37	215.779	210.012
AIFM1	26.1407	26.4746	25.7871	29.8755	33.8249	32.8329	31.0206	31.8108	27.4796
AIFM2	22.0257	25.1776	21.7116	16.582	18.2751	16.767	15.6933	16.0798	15.6397
AIFM3	0.856293	1.07051	1.43127	0.919675	0.705353	0.680581	0.7566	1.02678	0.755742
AIG1	3.2111	3.35565	3.29919	3.98526	3.20615	3.54727	3.68537	3.68091	3.7997
AIM2	0	0	0	0	0	0	0.0244064	0	0.0209928
AIMP1	60.0832	57.293	58.6819	57.9117	62.1993	61.4173	55.1097	62.0912	61.509
AIMP2	40.1982	41.7088	38.4501	37.8181	37.8005	41.6186	31.8016	34.4262	33.0637
AIP	24.5471	21.9043	20.4501	22.323	22.4751	24.769	24.3332	25.2821	22.5673
AIPL1	0.0951436	0.0205868	0.291105	0.222952	0.128246	0.22686	0.0976258	0.0968662	0.230921
AIRE	68.6461	68.3275	66.5903	67.4707	58.6726	65.3358	51.6196	44.9265	40.0333
AIRN	0	0	0	0	0	0	0	0	0
AJAP1	1.3558	2.491	2.15903	3.3164	2.5008	3.17604	3.17284	2.751	2.89701
AJM1	3.99603	3.41741	3.20216	3.2328	3.17409	3.79475	4.44197	4.10712	4.3875
AJUBA	72.4994	84.3235	80.4663	65.8543	66.2711	64.6139	41.5886	44.5391	42.7624
AK1	9.34786	8.17295	8.61186	7.41314	6.09169	7.77512	8.07853	7.6718	7.57841
AK2	138.933	136.779	137.935	123.487	121.609	117.06	129.867	129.239	130.512
AK3	25.3082	26.5981	24.9623	19.2853	20.6797	21.2011	24.3332	26.6382	24.3937
AK4	434.664	450.109	467.442	446.711	467.425	422.888	546.924	552.776	573.944
AK5	1.21308	1.25579	1.26146	1.08689	1.05803	1.54677	1.26913	1.49174	1.42751
AK6	0	0	0	0	0	0	0	0	0
AK7	1.66501	1.33814	1.30997	0.613117	0.384738	0.598086	0.634567	1.06553	0.881698
AK8	0.40436	0.391149	0.19407	0.167214	0.192369	0.22686	0.244064	0.426211	0.167943
AK9	0.451932	0.782298	0.460916	0.613117	0.288554	0.639334	0.390503	0.387465	0.461842
AKAIN1	0	0.0205868	0	0.0278689	0	0	0	0	0
AKAP1	550.216	549.729	534.93	511.172	490.573	495.298	548.437	539.293	551.25
AKAP10	62.5807	64.3749	65.3773	61.869	64.2192	60.9635	63.5544	63.5829	65.8125
AKAP11	131.393	120.042	136.334	151.886	166.784	165.031	89.2544	94.5414	101.5
AKAP12	1087.73	872.365	945.8	888.601	1027.38	1112.67	999.395	1061.79	1110.12
AKAP13	82.0376	69.0481	76.0754	83.6626	78.6148	82.7215	86.6673	88.1288	96.546
AKAP14	0	0	0	0	0	0	0	0	0
AKAP17A	0	0	0	0	0	0	0	0	0
AKAP3	47.001	44.3851	46.1401	47.5723	44.6617	48.0944	46.0061	44.8103	48.0106
AKAP4	0	0	0	0	0	0	0	0	0
AKAP5	11.0367	11.0551	11.3288	6.21477	6.21993	7.61013	11.1049	11.2171	11.2522
AKAP6	3.52031	3.66445	2.81402	3.00985	3.39852	2.99043	3.51453	3.2547	3.40084
AKAP7	11.6789	12.0433	12.6631	9.55905	10.965	11.178	8.10294	10.8296	10.2445
AKAP8	66.6243	67.2982	65.7412	87.8429	81.6927	93.7552	95.0143	96.7887	98.7922
AKAP8L	45.55	46.0732	40.4879	40.828	38.3776	40.608	40.8564	42.6017	42.8883
AKAP9	75.6392	50.8699	62.7331	63.2346	70.7597	90.641	70.8519	74.6257	80.9063
AKIP1	12.7017	12.9491	10.7709	11.5935	10.6765	11.1368	11.0073	11.8952	11.672
AKIRIN1	410.331	419.847	409.342	380.718	393.94	395.851	376.64	390.409	379.193
AKIRIN2	103.159	99.3518	100.455	104.035	103.014	117.204	94.038	100.024	101.521
AKNA	117.883	120.186	116.078	125.912	121.738	133.476	121.202	111.842	117.098
AKNAD1	0.285431	0.761711	0.266846	0.139345	0.0961845	0.329979	0.122032	0.271225	0.0629785
AKR1A1	93.0029	100.896	97.2776	85.5298	83.9691	78.3493	88.3025	80.9026	75.952
AKR1B1	18.4579	21.3279	18.9461	20.2328	19.9743	19.6544	19.2811	22.9379	19.6913
AKR1B10	0	0	0	0	0	0.0206237	0	0	0
AKR1B15	0	0	0	0	0	0	0	0	0
AKR1C1	0	0.0205868	0	0	0	0	0	0	0
AKR1C2	0	0	0	0	0	0	0	0	0
AKR1C3	0	0	0	0	0	0	0	0	0
AKR1C4	0	0	0	0	0	0	0	0	0
AKR1C6P	0	0	0	0	0	0	0	0	0
AKR1C8P	0	0	0	0	0	0	0	0	0
AKR1D1	0	0	0	0	0	0	0	0	0
AKR1E2	0.261645	0.205868	0.121294	0.195083	0.352677	0.247484	0.390503	0.309972	0.272907
AKR7A2	23.001	26.454	21.4205	24.1066	22.6034	22.9748	21.7705	23.3641	21.9375
AKR7A2P1	0.0475718	0.0823471	0.097035	0.0557379	0.064123	0.123742	0.146439	0.0774929	0
AKR7A3	0.356789	0.123521	0.145553	0.306558	0.0320615	0.494968	0.219658	0.406838	0.314892
AKR7L	0.0713577	0.308802	0.0727763	0.25082	0.0961845	0.268108	0.390503	0.251852	0.314892
AKT1	68.5748	79.3003	73.4312	88.6232	82.3339	79.6073	93.6719	83.3824	77.2326
AKT1S1	97.1416	97.8902	91.407	113.984	111.766	128.527	119.762	124.182	122.22
AKT2	126.517	147.443	131.07	146.117	135.941	135.291	144.169	135.186	129.295
AKT3	0	0.0205868	0.0242588	0	0.0961845	0	0	0	0.0419856
AKTIP	14.3905	13.9578	14.434	14.8263	14.0429	15.0759	13.9117	17.0872	17.7599
ALAD	80.9197	78.7856	72.9946	90.7691	87.4317	94.3533	84.9832	84.1767	85.7977
ALAS1	35.7264	40.4736	36.8248	36.4804	34.3058	34.5446	37.5127	37.3128	34.3443
ALAS2	0	0	0	0	0	0	0	0	0
ALB	0	0	0	0	0	0.0412473	0	0.0193732	0
ALCAM	0.166501	0.185281	0.0242588	0.278689	0.224431	0.247484	0.219658	0.251852	0.209928
ALDH16A1	78.6838	93.8757	84.469	84.833	80.6667	74.039	87.9852	84.3898	78.4292
ALDH18A1	86.6758	89.1408	88.2048	82.5757	79.1919	74.4102	96.2346	95.2776	96.2731
ALDH1A1	0	0.0205868	0.0727763	0	0	0.0206237	0	0	0
ALDH1A2	0.0237859	0.205868	0.169811	0.0836068	0.0320615	0.0412473	0	0.154986	0.0629785
ALDH1A3	6.01783	6.81423	7.95687	17.1951	16.5117	17.1176	16.816	16.661	16.5213
ALDH1B1	63.3657	60.7722	63.9461	66.9412	66.6879	65.047	54.4752	56.7442	58.381
ALDH1L1	0.333003	0.185281	0.145553	0.668855	0.545046	0.453721	0.805413	0.561824	0.587799
ALDH1L1-AS1	0	0.0617604	0	0	0	0.0206237	0	0.0193732	0
ALDH1L1-AS2	0	0	0	0	0	0	0.0732193	0	0.0419856
ALDH1L2	72.1427	69.3775	71.0781	54.5952	58.897	55.3952	46.7139	51.7265	54.1615
ALDH2	141.574	145.837	143.345	134.022	130.875	136.817	137.042	140.456	135.635
ALDH3A1	0.214073	0.144107	0.121294	0.0836068	0	0.268108	0.0732193	0.135613	0.0839713
ALDH3A2	192.285	188.596	187.593	161.417	154.184	153.853	168.526	163.355	161.267
ALDH3B1	0.0951436	0.0823471	0.0242588	0.0278689	0.064123	0.0824947	0.219658	0.271225	0.14695
ALDH3B2	0.0237859	0.0205868	0.121294	0	0.0320615	0.0412473	0	0.0387465	0
ALDH4A1	54.7789	60.0722	57.1051	45.6215	44.309	40.6286	59.4541	56.2599	51.1595
ALDH5A1	16.1506	17.6223	14.8221	13.2377	14.6521	13.9622	12.9598	11.7014	11.1892
ALDH6A1	37.0347	39.9795	39.372	38.8493	35.9089	36.1945	46.6163	48.5881	47.2338
ALDH7A1	20.9554	18.1575	19.1644	14.4918	17.1529	17.2826	21.9658	20.0707	19.7123
ALDH8A1	0.0475718	0.0411736	0.0242588	0.0278689	0.0320615	0.0824947	0.0732193	0.0581197	0
ALDH9A1	26.2359	26.7628	28.407	37.3165	37.4158	40.6286	37.6835	41.5556	37.5142
ALDOA	59.7264	58.7547	58.9245	60.8658	61.4619	66.9444	65.7998	59.2627	58.9898
ALDOB	0	0	0	0	0	0	0	0	0
ALDOC	26.9019	23.7983	26.5391	18.6165	18.8842	19.6131	21.4777	22.4923	21.3287
ALG1	17.6729	19.0016	17.9272	13.7951	13.6903	14.7253	14.2045	14.9561	16.1015
ALG10	19.2904	21.3691	22.5606	17.446	17.2491	16.169	15.6201	16.351	16.2274
ALG10B	16.4836	16.7988	18.2911	16.6656	15.8704	15.344	11.8371	12.8832	14.485
ALG11	19.1001	21.0191	20.6927	20.3722	22.5392	22.7891	22.2099	22.7635	22.4623
ALG12	44.2418	46.8349	42.9137	53.6198	44.9182	50.693	51.5952	50.2735	52.9439
ALG13	23.4053	24.9306	22.876	30.9624	31.5165	30.5643	27.8966	30.9584	29.5159
ALG14	5.30426	5.20846	5.02156	5.01641	5.5787	4.92906	5.2962	5.44388	4.76537
ALG14-AS1	0	0	0	0	0	0	0	0	0
ALG1L	0.499504	0.741124	0.630728	1.14263	0.673292	0.701205	0.903038	0.736183	0.587799
ALG1L2	0.333003	0.288215	0.218329	0.724592	0.320615	0.329979	0.561348	0.348718	0.209928
ALG1L9P	0.428146	0.185281	0.606469	0.891806	0.993907	1.19617	0.658974	0.813676	0.524821
ALG2	106.418	110.386	110.62	107.407	104.649	107.181	105.9	105.332	106.748
ALG3	24.5471	23.9836	23.4097	21.4033	21.6736	24.2741	22.7712	24.2359	24.3517
ALG5	6.42219	6.50542	5.28841	6.66068	5.29015	7.42452	5.36942	5.44388	5.5421
ALG6	17.1496	17.8487	18.9703	14.2968	17.2491	14.684	14.6927	15.3242	16.5843
ALG8	13.8196	13.3402	13.9003	15.523	14.6521	15.2821	15.5713	17.2615	16.1435
ALG9	17.0545	17.7458	17.9757	19.7312	19.269	21.8198	25.578	23.8872	25.0024
ALK	0.0237859	0.0411736	0.0242588	0.0557379	0.0320615	0.0206237	0.0244064	0.135613	0.0209928
ALKAL1	0.166501	0.123521	0.0727763	0.195083	0.0961845	0.288731	0.0732193	0.193732	0.14695
ALKAL2	0.0475718	0.164694	0.145553	0.0836068	0.064123	0.103118	0.0244064	0.154986	0.14695
ALKBH1	44.5986	45.435	45.655	42.3329	44.3731	43.6603	42.5648	43.3573	41.5448
ALKBH2	19.6709	17.5194	15.1617	16.1361	20.2949	20.6855	18.5245	19.9157	21.5806
ALKBH3	5.47076	5.47608	5.89488	4.82133	5.73901	6.26959	5.12535	7.01311	5.87799
ALKBH3-AS1	0	0	0	0	0	0	0	0	0
ALKBH4	25.0466	23.8807	24.2588	29.8755	28.5668	31.1005	29.2145	28.7305	27.0807
ALKBH5	368.467	423.511	392.41	442.141	408.111	401.007	382.571	374.775	370.901
ALKBH6	8.80079	7.7818	8.51482	6.85576	4.23212	7.3214	6.71177	7.28433	6.92763
ALKBH7	74.0217	82.6971	76.0997	84.0527	91.0547	79.628	88.6442	80.1471	76.2879
ALKBH8	14.1764	14.1843	14.0216	13.9902	14.6842	15.014	13.6188	16.6416	16.3114
ALLC	0	0	0	0	0	0	0	0	0.0209928
ALMS1	126.422	97.9725	122.337	142.327	147.643	160.988	160.253	151.286	169.916
ALMS1-IT1	4.66204	4.48792	4.87601	6.5492	4.55273	4.76407	4.9301	4.47522	3.88367
ALMS1P1	0.0475718	0.0205868	0	0.0278689	0.0320615	0.0206237	0.0244064	0.0387465	0
ALOX12	3.28246	3.56151	2.86253	3.12132	2.78935	3.67101	4.12469	4.49459	3.52679
ALOX12-AS1	0.261645	0.288215	0.436658	0.585248	0.480923	0.536215	0.366097	0.406838	0.314892
ALOX12B	0.0951436	0.370562	0.169811	0.0278689	0.0961845	0.061871	0.122032	0.0968662	0.0419856
ALOX12P2	0.214073	0.370562	0.097035	0.25082	0.288554	0.433097	0.390503	0.309972	0.398864
ALOX15	0.0713577	0.0411736	0.0727763	0.0278689	0.064123	0.0206237	0.0976258	0.0774929	0.0839713
ALOX15B	0.142715	0.0823471	0.097035	0.0278689	0.160308	0.0412473	0.195252	0.0387465	0.0419856
ALOX15P1	0.0475718	0.0617604	0.0242588	0.0836068	0	0	0.0488129	0.0387465	0.0209928
ALOX5	0	0	0	0	0	0	0	0	0
ALOX5AP	0	0	0	0	0	0	0	0	0
ALOXE3	0.0237859	0.0205868	0.0242588	0.0278689	0.160308	0.0412473	0.0488129	0.0581197	0.0629785
ALPG	1540.54	1544.75	1566.85	1758.61	1776.14	1650.45	1931.31	1776.2	1774.48
ALPI	0.547076	0.699951	0.946091	0.696723	0.609169	0.598086	0.634567	0.484331	0.755742
ALPK1	1.66501	1.37931	1.6496	0.668855	1.05803	1.27867	0.976258	1.16239	1.51148
ALPK2	0.0237859	0	0.0485175	0	0.0320615	0	0.0244064	0.0193732	0.0419856
ALPK3	2.92567	2.42924	1.6496	1.92296	1.76338	1.79426	3.17284	2.78975	3.25389
ALPL	73.5222	67.9981	65.911	81.5724	79.3843	94.1883	106.681	110.621	114.474
ALPP	140.123	149.172	151.084	162.392	155.37	158.039	190.297	173.933	181.987
ALS2	58.5371	54.6991	54.3881	44.5903	44.822	50.4867	50.7166	49.1305	52.8389
ALS2CL	6.70763	7.49359	7.61725	10.7017	8.81691	8.64131	11.9103	11.7983	10.4334
ALX1	4.7334	4.03501	3.90566	3.28853	3.23821	4.45471	3.90503	5.19203	4.57643
ALX3	0.142715	0.144107	0.0485175	0	0.064123	0.0206237	0	0.154986	0.167943
ALX4	0	0.226455	0.0727763	0.0278689	0.064123	0.061871	0.0732193	0.0774929	0.0419856
ALYREF	102.327	95.708	91.7709	122.512	129.913	130.754	110.195	103.066	109.708
AMACR	1.6888	1.58518	1.79515	0.752461	1.57101	1.69114	1.34235	1.23989	1.11262
AMBN	0.0237859	0.0205868	0.0242588	0	0	0	0	0	0
AMBP	0	0	0	0	0	0	0	0.0581197	0.0209928
AMBRA1	189.93	193.701	194.943	170.502	159.827	169.052	195.544	194.062	196.115
AMD1	406.358	422.441	420.113	407.973	426.931	395.356	405.684	414.045	417.946
AMDHD1	0.475718	0.597017	0.363881	0.362296	0.192369	0.185613	0.390503	0.213106	0.188935
AMDHD2	60.6778	61.8633	56.2075	68.3625	62.4879	67.3569	58.4778	53.3733	50.3198
AMELX	0	0	0	0	0	0	0	0	0
AMELY	0	0	0	0	0	0	0	0	0
AMER1	32.6343	31.786	33.8652	48.9936	48.9579	54.3846	57.404	59.3402	60.6273
AMER2	0.0951436	0.247041	0.169811	0.0836068	0.064123	0.061871	0.0732193	0.0968662	0.104964
AMER3	1.40337	2.05868	1.45553	1.53279	1.79544	1.75301	3.22165	2.69288	2.89701
AMFR	58.109	67.8129	63.5579	72.8773	68.0345	63.8921	61.2602	60.057	58.507
AMH	10.0852	13.4432	9.92183	15.7181	13.6903	15.179	14.3266	13.0382	11.0002
AMHR2	1.04658	0.535256	0.849056	0.78033	0.64123	0.721828	0.512535	0.387465	0.524821
AMIGO1	10.8226	12.1256	11.6199	10.4509	12.8887	11.9411	13.8385	13.7162	14.3381
AMIGO2	2.40238	2.42924	2.88679	3.12132	2.59698	3.03168	2.78233	2.11168	2.39318
AMIGO3	15.7701	15.193	14.9919	21.7656	19.3331	21.428	19.5007	18.0365	18.0748
AMMECR1	87.4608	91.0965	93.7843	103.087	98.9097	101.633	53.3769	54.4194	53.5947
AMMECR1L	79.0644	80.062	76.8032	71.9297	69.4452	74.9464	80.8341	84.1573	88.6737
AMN	7.30227	8.07002	6.74393	7.02297	6.63673	6.90893	7.46837	6.60627	7.45245
AMN1	2.71159	2.12044	2.37736	2.14591	2.6611	1.77364	2.2698	2.47977	1.99432
AMOT	22.1447	22.1926	22.3423	23.2148	23.5652	26.1096	28.9216	24.3715	27.7105
AMOTL1	16.1031	15.3783	16.1806	15.5787	15.646	15.9215	22.9421	20.8843	23.365
AMOTL2	54.1605	53.1139	50.9919	25.2214	25.008	28.0688	40.0266	40.9744	42.0696
AMPD1	0	0.0205868	0.0242588	0.0836068	0.0320615	0	0	0.0193732	0.0419856
AMPD2	17.5064	20.0309	18.2426	29.1509	25.2324	25.594	30.5569	28.0137	27.0388
AMPD3	8.63428	8.95525	9.24258	9.22462	9.45814	10.4768	11.5198	10.9071	10.2865
AMPH	0.166501	0.432322	0.169811	0.919675	1.31452	1.01056	0.292877	0.348718	0.188935
AMT	38.3905	38.4355	32.6523	31.3247	28.0218	31.5336	33.7785	34.0775	34.4282
AMTN	0	0	0	0	0	0	0	0	0
AMY1A	0	0	0	0	0	0	0	0	0
AMY1B	0	0	0	0	0	0	0	0	0
AMY1C	0	0	0	0	0	0	0	0	0
AMY2A	0	0	0	0	0.0320615	0	0.0244064	0	0
AMY2B	1.40337	1.17345	1.67385	1.19836	1.69926	1.27867	1.41557	1.23989	1.78439
AMZ1	15.5798	18.137	16.2776	27.8689	25.9698	23.0573	31.5575	29.6023	29.4949
AMZ2	71.5956	73.7213	67.0754	63.1789	65.0849	69.9142	61.3334	64.9391	65.4766
AMZ2P1	7.06441	7.08185	6.25876	5.96395	5.93138	7.61013	6.98024	8.42736	7.8933
ANAPC1	87.6986	80.8443	81.8005	79.092	78.4866	87.9393	80.1508	75.3619	77.6314
ANAPC10	7.68285	9.55227	9.48517	10.3672	9.49021	8.27009	7.93209	10.6359	10.7903
ANAPC11	49.5698	42.5735	43.69	39.0723	41.9685	41.0411	37.2686	38.5721	34.8691
ANAPC13	59.0604	61.9045	61.1078	60.2248	63.7703	58.8599	57.7456	63.5636	58.0242
ANAPC15	26.6164	25.5894	24.4528	24.1624	27.637	28.3782	27.4572	30.5322	27.8995
ANAPC16	63.7938	64.519	62.6604	52.3936	53.4786	51.0642	53.7918	61.0838	58.9478
ANAPC1P1	0	0.0617604	0	0	0.0320615	0	0	0.0193732	0.0209928
ANAPC1P2	5.25669	4.92024	5.14286	3.84591	5.77107	4.99093	5.80873	5.7151	4.91232
ANAPC1P4	0.142715	0.267628	0.19407	0.278689	0	0.0824947	0.219658	0.193732	0.167943
ANAPC1P6	0	0.0205868	0	0	0	0.0206237	0	0	0.0209928
ANAPC2	39.8414	45.9703	39.2749	45.7887	44.3411	46.5682	46.3234	43.5704	41.7757
ANAPC4	17.0307	15.5224	17.1995	18.3656	20.2308	19.9018	16.694	17.3197	17.0462
ANAPC5	56.0158	58.1165	53.8059	65.3248	62.4879	67.2125	61.9435	58.4103	57.1425
ANAPC7	72.0713	73.4125	75.1779	64.3215	63.5459	67.5631	74.1956	73.8314	71.3966
ANG	0.0237859	0.226455	0.19407	0.0836068	0.192369	0.061871	0.0732193	0.232479	0.0419856
ANGEL1	51.3538	51.1376	53.4663	58.692	52.5809	58.2825	60.65	57.771	55.442
ANGEL2	77.8037	76.377	78.8652	73.574	72.7476	74.472	54.6948	60.2701	60.8792
ANGPT1	16.222	14.8637	13.5606	12.2066	10.5482	12.8073	9.20123	10.3647	10.6224
ANGPT2	0	0	0.0485175	0	0.0320615	0.0206237	0	0.0387465	0
ANGPT4	0.0237859	0.144107	0.169811	0.278689	0.0961845	0.0824947	0.219658	1.31738	0.14695
ANGPTL1	0	0	0	0	0	0	0	0	0
ANGPTL2	0	0.0823471	0	0.0836068	0.128246	0.061871	0.122032	0.251852	0.104964
ANGPTL3	0	0	0	0	0	0	0	0	0
ANGPTL4	0.570862	0.452909	0.873315	0.752461	0.737415	0.969312	0.829819	0.445584	0.419856
ANGPTL5	0	0	0	0	0	0	0	0	0
ANGPTL6	0.451932	0.411736	0.363881	0.111476	0.352677	0.350602	0.170845	0.174359	0.503828
ANGPTL7	0	0	0	0	0	0.0206237	0	0	0
ANGPTL8	0	0.0205868	0	0	0	0	0	0	0
ANHX	0.142715	0.144107	0.121294	0.278689	0.4168	0.309355	0.170845	0.174359	0.0839713
ANK1	17.7205	18.7546	16.3504	20.205	18.1789	18.7675	25.4559	23.1316	23.6379
ANK2	57.443	50.2935	59.7493	45.6772	46.4571	53.1472	49.0081	49.5567	51.6004
ANK3	117.05	115.904	116.733	66.5232	67.6818	70.7804	86.5208	89.4268	93.649
ANKAR	0.761149	0.988166	1.26146	0.975413	0.897722	1.11368	0.951851	0.968662	0.839713
ANKDD1A	0.499504	0.185281	0.121294	0.78033	0.4168	0.206237	0.536942	0.65869	0.398864
ANKDD1B	7.18334	6.99951	7.44744	5.2951	5.67489	4.78469	7.24871	6.62565	6.10891
ANKEF1	15.3895	15.3989	14.5795	12.9869	14.2674	14.1066	15.8398	18.4046	18.0328
ANKFN1	0	0.0205868	0	0	0	0	0	0.0193732	0
ANKFY1	148.472	145.487	155.11	143.358	131.516	141.54	102.849	97.7186	101.059
ANKH	11.108	12.4962	11.0862	17.3345	16.8964	17.8188	16.4011	16.3316	16.0805
ANKHD1	7.82556	7.04068	7.30188	5.26723	7.53445	7.03267	7.10227	8.1755	7.51543
ANKHD1-EIF4EBP3	0.0713577	0.123521	0.242588	0.167214	0.160308	0.123742	0.170845	0.116239	0.209928
ANKIB1	86.6996	85.6204	91.0674	86.1429	82.9752	85.8563	88.8883	89.0394	92.2215
ANKK1	0.237859	0.267628	0.412399	0.278689	0.545046	0.412473	0.658974	0.193732	0.377871
ANKLE1	10.5372	12.8256	10.1402	13.1263	11.1574	12.2092	18.8662	16.351	16.5633
ANKLE2	122.64	126.835	125.66	120.282	116.544	120.401	119.421	115.038	117.413
ANKMY1	7.11199	6.77305	6.59838	8.13773	8.17568	7.63076	8.78632	7.65243	7.8933
ANKMY2	11.441	12.7844	11.9353	10.4509	9.36196	10.3118	11.2758	10.9846	10.0346
ANKRA2	13.0822	14.1019	13.4636	12.4853	14.7804	13.3229	12.0324	13.4063	11.9869
ANKRD1	1.73637	1.91457	1.62534	0.752461	0.545046	0.886818	0.903038	1.10427	0.881698
ANKRD10	87.0088	83.6853	86.4339	100.746	91.3112	93.817	98.5044	96.5949	94.4257
ANKRD11	380.313	315.122	341.685	283.901	299.166	338.971	321.897	315.164	331.54
ANKRD12	54.6124	45.8056	49.5364	47.851	55.274	60.3242	61.9435	60.0183	64.1121
ANKRD13A	71.4529	72.2802	73.2129	57.1313	57.1015	57.0244	73.2925	75.3812	76.9177
ANKRD13B	11.3697	14.1637	13.0269	13.0148	10.9009	13.7147	17.6947	19.2764	16.8572
ANKRD13C	76.9236	77.7975	78.0404	75.6084	73.1964	78.5555	78.2959	87.2183	85.1049
ANKRD13D	10.7512	11.158	10.6011	13.8509	11.5421	14.4572	14.6927	13.2125	12.2598
ANKRD16	6.46977	7.84356	6.18598	9.16888	9.36196	9.15691	8.49344	6.72251	7.72536
ANKRD17	329.197	299.785	321.404	282.563	279.993	312.655	303.567	303.172	319.868
ANKRD18A	0.0951436	0.0411736	0.121294	0.139345	0	0.0206237	0.195252	0.271225	0.0419856
ANKRD18B	3.47274	1.83222	2.06199	5.26723	5.1619	5.73338	3.66097	3.46781	3.88367
ANKRD18CP	13.4153	11.3845	12.566	16.6378	17.185	20.9124	10.8365	11.5077	12.0919
ANKRD18DP	0	0	0	0	0	0	0	0	0
ANKRD19P	2.85431	1.99692	2.59569	3.42788	4.29624	4.1866	3.51453	3.39032	2.75006
ANKRD2	0	0.123521	0.097035	0.139345	0.0320615	0.103118	0.170845	0.213106	0.230921
ANKRD20A1	0	0	0	0	0	0	0.0244064	0.0774929	0
ANKRD20A11P	0.0237859	0.0205868	0.0242588	0	0.0320615	0	0	0	0
ANKRD20A12P	0.285431	0.247041	0.460916	0.306558	0.480923	0.309355	0.366097	0.174359	0.104964
ANKRD20A19P	0	0	0	0	0	0.061871	0	0	0
ANKRD20A4-ANKRD20A20P	0	0	0.0242588	0	0.0320615	0	0.0244064	0	0.0209928
ANKRD20A5P	0.0475718	0.0617604	0.0242588	0.0836068	0.128246	0.061871	0.0732193	0.0774929	0.104964
ANKRD20A8P	0	0.0617604	0	0	0.0320615	0.0206237	0	0	0
ANKRD20A9P	0	0	0	0	0	0	0	0	0
ANKRD22	0	0	0	0	0	0	0	0	0
ANKRD23	4.63825	5.16728	4.22102	4.041	3.59089	3.38228	3.58775	3.58405	4.05161
ANKRD24	9.96629	11.3433	10.9164	11.1754	10.8689	13.5704	13.9361	15.5761	13.6873
ANKRD26	30.2319	27.7304	25.6658	21.7935	26.1622	31.0386	26.8959	29.3698	30.1457
ANKRD26P1	3.52031	3.17036	3.42048	4.29182	5.06572	5.15592	4.27113	4.68832	4.32452
ANKRD26P3	0.0475718	0.0617604	0.0242588	0	0.064123	0.0206237	0	0.0581197	0.0419856
ANKRD27	27.33	28.8215	27.5579	21.5427	19.269	21.0774	29.727	28.0331	29.4739
ANKRD28	94.3349	87.535	95.7978	104.369	106.092	110.543	98.8949	107.986	111.64
ANKRD29	0.0237859	0.0205868	0.0242588	0.0557379	0	0	0.0976258	0.0581197	0.0629785
ANKRD30A	0	0	0	0	0	0	0	0	0
ANKRD30B	0	0	0	0.139345	0	0	0	0	0
ANKRD30BL	0.0237859	0	0	0	0	0	0	0	0
ANKRD30BP2	0	0	0	0	0	0	0	0	0
ANKRD30BP3	0	0	0	0	0	0	0	0	0
ANKRD31	0.0475718	0.123521	0.169811	0.167214	0.064123	0.206237	0.0976258	0.251852	0.125957
ANKRD33	1.30822	0.864645	1.01887	1.22623	0.993907	0.804323	0.781006	0.774929	0.650777
ANKRD33B	11.2507	12.1256	10.3827	12.1509	10.8689	10.3531	9.90902	11.5852	11.5041
ANKRD34A	6.7552	7.67887	8.39353	7.19019	7.18178	8.84755	10.0799	10.1128	10.2655
ANKRD34B	0.142715	0.205868	0.169811	0.334427	0.256492	0.329979	0.170845	0.135613	0.398864
ANKRD34C	0	0	0	0	0.064123	0	0.0244064	0.0581197	0
ANKRD34C-AS1	0	0	0	0	0	0	0	0	0
ANKRD35	0.214073	0.288215	0.339623	0.111476	0.192369	0.309355	0.0732193	0.368091	0.314892
ANKRD36	3.2111	2.86156	2.47439	3.87378	3.01378	4.49596	3.49012	2.32479	3.23289
ANKRD36B	4.87611	4.59085	5.16711	6.29838	6.70085	6.90893	5.24738	4.99829	5.75203
ANKRD36BP1	0	0	0	0	0	0	0	0	0
ANKRD36BP2	0.0237859	0	0.0242588	0.0557379	0.0320615	0.061871	0.0244064	0	0.0209928
ANKRD36C	1.59366	1.19403	1.50404	3.28853	2.94966	3.73288	1.65964	1.70484	1.70042
ANKRD37	3.85332	3.62327	3.29919	2.25738	2.59698	3.17604	2.17217	2.49915	3.29587
ANKRD39	9.77601	8.35823	7.7628	7.74756	7.37415	7.61013	7.24871	8.02052	6.52877
ANKRD40	199.421	195.492	196.447	199.347	201.442	197.327	201.573	199.447	200.901
ANKRD40CL	0	0	0	0	0.064123	0	0	0.0193732	0
ANKRD42	19.7899	20.3809	21.5903	26.5034	26.2263	25.9858	17.2065	17.5134	19.6283
ANKRD44	0.11893	0.226455	0.0485175	0.111476	0.384738	0.164989	0.366097	0.65869	0.587799
ANKRD44-AS1	0	0	0	0	0	0	0	0	0
ANKRD44-IT1	0	0.0205868	0.0242588	0.0278689	0	0.0412473	0.0244064	0	0.0419856
ANKRD45	14.771	15.193	15.1617	15.3837	15.3895	14.4572	12.7402	12.3989	14.4641
ANKRD46	12.9871	13.999	14.3127	25.7509	25.553	23.841	29.8491	33.5157	32.056
ANKRD49	21.9306	22.5014	21.2021	21.7378	21.0644	22.4385	20.4526	21.0974	23.6799
ANKRD50	71.4529	68.5334	76.318	125.856	131.548	135.312	134.138	132.125	142.772
ANKRD52	114.244	116.562	112.585	102.084	97.2105	106.294	156.958	157.02	157.614
ANKRD53	0.428146	0.185281	0.097035	0.278689	0.128246	0.22686	0.268471	0.561824	0.419856
ANKRD54	48.6422	45.2086	43.1806	49.6067	46.3609	50.858	44.1513	44.7328	43.3712
ANKRD55	12.7017	11.7139	11.7898	9.00167	8.0795	9.83749	8.07853	8.1755	9.50975
ANKRD6	2.64024	3.29389	2.95957	2.22952	1.15421	1.50553	1.41557	1.82108	1.86836
ANKRD60	0	0.0205868	0	0	0	0	0	0.0193732	0.0209928
ANKRD61	0	0.0205868	0.0242588	0.0278689	0.064123	0.0412473	0	0.0387465	0.14695
ANKRD62	0	0	0	0	0.0320615	0	0	0	0.14695
ANKRD62P1-PARP4P3	0.0475718	0	0.0242588	0.0278689	0	0.0206237	0	0.0193732	0.0629785
ANKRD63	0.142715	0.370562	0.412399	0.613117	1.12215	0.804323	1.31795	0.813676	0.713756
ANKRD65	1.40337	2.12044	1.67385	2.64755	1.69926	1.97987	2.05014	2.15043	1.97333
ANKRD66	0	0	0	0	0	0	0	0	0
ANKRD7	0	0	0	0	0	0.061871	0.0488129	0.0581197	0.0839713
ANKRD9	93.1694	108.472	104.288	99.9659	95.1585	97.7149	105.607	93.5533	89.6183
ANKS1A	81.3002	86.9792	87.0889	74.856	74.03	69.8523	72.0966	71.371	72.0054
ANKS1B	0.0237859	0.0411736	0	0	0.064123	0.0206237	0.0244064	0.0774929	0.0629785
ANKS3	11.3221	12.8462	11.6442	12.4853	10.6765	12.6217	12.3008	10.9652	12.6587
ANKS4B	0.11893	0.144107	0.0485175	0.0278689	0.0320615	0.0412473	0.0244064	0	0.0839713
ANKS6	28.1387	29.542	25.9083	34.7247	28.2782	29.3887	33.266	32.7795	34.0504
ANKUB1	0.0237859	0.0205868	0	0	0	0	0	0	0
ANKZF1	29.9465	30.3037	29.4259	30.0427	29.689	33.6166	31.3623	31.6559	30.6285
ANLN	180.892	188.019	186.55	192.212	181.949	190.604	184.952	185.344	193.071
ANO1	0.451932	0.349975	0.218329	0.0557379	0.160308	0.164989	0.317284	0.193732	0.335885
ANO10	22.5253	24.6836	23.628	32.8853	28.1179	32.0492	39.7093	37.5066	35.6878
ANO2	5.32804	5.7643	4.87601	9.75413	8.56042	8.35258	9.1036	8.77607	9.15287
ANO3	0.0237859	0.0205868	0	0	0	0	0	0	0.0419856
ANO3-AS1	0	0	0	0	0	0	0	0	0
ANO4	0	0	0	0	0.0320615	0.0824947	0.0488129	0.0193732	0.0419856
ANO5	5.63726	5.08494	6.01617	5.01641	5.48252	5.58901	7.81006	7.36183	9.6357
ANO6	173.352	173.423	177.72	109.497	103.174	122.113	126.352	126.565	137.377
ANO7	3.40138	2.12044	2.81402	4.06886	5.1619	5.77463	4.9301	4.3396	4.00963
ANO8	36.7968	37.9826	35.1752	47.9903	41.7441	46.2176	54.2555	50.1185	48.8293
ANO9	6.06541	5.92899	5.50674	5.2951	4.71304	5.09404	9.32326	6.14131	6.65472
ANOS1	6.7552	7.34948	7.93261	8.1656	8.0795	8.24947	7.10227	7.34245	7.45245
ANP32A	98.9256	100.669	96.1617	95.256	99.07	101.963	82.5426	91.2479	88.2328
ANP32A-IT1	1.61744	0.494083	1.21294	2.22952	1.69926	2.04174	1.56201	0.910542	1.55347
ANP32AP1	22.7631	20.2162	21.2992	17.223	20.9682	23.0573	15.01	18.4046	17.0252
ANP32B	76.9712	66.3924	64.2857	49.2723	61.526	65.8307	56.086	64.881	61.7609
ANP32C	8.72943	8.04943	7.95687	7.55248	8.88104	7.96073	5.58908	8.38861	7.57841
ANP32D	0.190287	0	0.0242588	0.111476	0.0961845	0.0824947	0.0244064	0.0387465	0.0209928
ANP32E	258.529	263.943	273.105	311.463	326.194	322.348	294.244	310.669	322.114
ANPEP	0.356789	0.535256	0.58221	0.919675	0.897722	1.27867	2.29421	2.01482	2.24623
ANTKMT	24.333	23.3248	20.2803	20.205	21.6415	24.1916	21.258	23.5385	19.7333
ANTXR1	3.97225	3.39682	4.05121	1.89509	0.929784	1.79426	3.27046	3.56467	3.56878
ANTXR2	25.9029	26.2482	25.8356	21.9607	20.1987	20.4999	12.5693	13.0963	13.4144
ANTXRL	0.0237859	0	0	0.0278689	0	0	0	0	0
ANTXRLP1	0	0	0	0	0	0	0	0	0
ANXA1	7.46877	7.43183	6.54986	1.1705	0.545046	0.928065	2.31861	2.15043	2.24623
ANXA10	0	0	0	0	0	0	0	0	0
ANXA11	103.659	98.9813	95.3369	74.5773	71.8178	87.6712	81.5663	85.1647	86.7843
ANXA13	0	0	0	0	0	0	0	0	0
ANXA2	271.849	276.254	274.585	239.422	252.773	216.693	234.985	220.894	225.4
ANXA2P1	8.18235	8.93466	9.46091	8.63937	10.933	4.92906	6.02839	7.6718	7.32649
ANXA2P2	722.497	702.483	716.992	611.444	645.43	563.026	588.342	573.409	561.831
ANXA2P3	1.30822	0.926405	0.994609	1.28197	1.98781	0.61871	0.366097	1.23989	0.776734
ANXA2R	1.54608	1.64694	1.30997	1.30984	0.673292	1.2168	0.829819	0.71681	0.734749
ANXA3	38.771	38.6002	35.345	23.187	24.4629	27.8007	32.8999	33.69	33.5465
ANXA4	19.2904	18.8369	18.3881	14.0459	17.0247	15.4677	21.8194	26.3282	23.1971
ANXA5	118.311	121.606	120.712	109.525	115.069	96.3125	97.3573	91.9841	101.374
ANXA6	33.9901	36.2945	33.9137	37.1493	38.9868	36.0502	38.3425	33.3026	35.5408
ANXA7	80.9434	83.5206	81.8733	79.7609	76.4988	66.0163	66.3855	72.4559	68.8565
ANXA8	0	0	0	0	0	0.0206237	0.0244064	0	0.0209928
ANXA8L1	0	0	0	0	0	0.0206237	0	0.0193732	0
ANXA9	0	0.0205868	0.19407	0.0836068	0.0320615	0.103118	0.0976258	0.0968662	0.0839713
AOAH	0	0	0	0	0	0	0	0	0
AOAH-IT1	0	0	0	0	0	0	0	0	0
AOC1	0	0.0205868	0	0.0557379	0	0.0206237	0	0.0193732	0.0209928
AOC2	21.2408	19.6192	19.0431	10.7853	10.9971	10.4974	12.6913	11.6627	14.1492
AOC3	16.4598	14.596	13.973	7.30166	7.88713	8.68256	9.51851	8.65983	9.11088
AOC4P	0.11893	0.185281	0.0242588	0.278689	0.128246	0.061871	0	0.0968662	0.0209928
AOPEP	28.7572	29.3362	26.6846	25.6952	24.2706	24.9134	26.9203	28.1299	27.7735
AOX1	0.713577	0.51467	0.412399	0.195083	0.384738	0.22686	0.585755	0.54245	0.356878
AOX3P-AOX2P	0	0	0	0	0	0	0.0244064	0	0.0419856
AP1AR	48.5708	51.2199	55.3585	56.8248	59.1214	51.0229	24.5773	28.2074	29.5159
AP1B1	177.134	199.548	192.542	195.027	179.929	186.685	203.281	179.919	180.811
AP1B1P1	0	0	0	0	0	0	0	0.0193732	0
AP1G1	178.109	191.745	197.321	191.878	192.209	195.863	191.957	187.63	194.645
AP1G2	50.997	53.011	46.2129	43.1132	35.8768	44.7121	48.4712	46.8638	41.6498
AP1M1	23.0961	25.0335	24.6469	21.8771	24.4629	22.1292	20.2085	20.2644	19.0405
AP1M2	86.105	90.0466	86.725	83.6347	87.5279	81.3191	80.3216	73.1921	71.7535
AP1S1	100.828	108.925	101.183	106.348	106.348	92.8271	109.951	106.223	101.794
AP1S2	29.1615	31.4978	31.2938	19.6476	19.0766	17.9632	19.7204	22.1436	21.8325
AP1S3	5.66105	5.27022	5.84636	3.56722	3.71913	4.66095	3.75859	3.15784	3.19091
AP2A1	95.215	98.4666	94.7304	79.733	87.4317	87.1762	92.6224	91.5385	87.9809
AP2A2	16.6739	14.8019	14.7008	14.4361	13.4979	16.2721	16.5476	15.5761	15.3667
AP2B1	635.393	655.154	655.738	526.974	545.847	553.91	639.351	624.302	635.873
AP2M1	245.899	264.931	252.776	246.473	251.971	222.674	230.055	218.53	209.445
AP2S1	68.1466	70.2421	66.4447	56.8248	69.4452	58.8599	59.8446	61.1419	53.5947
AP3B1	73.9504	74.833	70.3746	70.5642	69.6376	72.5128	88.1317	85.281	86.8683
AP3B2	6.04162	7.04068	6.18598	7.55248	5.77107	8.35258	7.51718	8.64046	6.92763
AP3D1	235.837	243.665	236.62	244.968	230.49	228.51	247.652	228.875	231.803
AP3M1	65.3161	67.4835	67.318	60.0854	60.5321	59.8292	67.313	70.2086	72.0054
AP3M2	33.2527	32.2389	36.2911	35.3657	35.46	33.5135	39.5628	38.8821	38.5848
AP3S1	60.9395	62.975	60.8652	49.2444	47.451	45.7227	46.6895	50.7579	48.0946
AP3S2	0.713577	0.844058	1.04313	1.03115	0.865661	1.07243	0.781006	0.968662	0.81872
AP4B1	21.003	22.7278	19.1159	19.146	20.5835	20.4587	18.0852	20.555	18.8725
AP4B1-AS1	0.0475718	0.102934	0.0485175	0.0278689	0.0320615	0.144366	0.0976258	0.0581197	0.167943
AP4E1	81.4667	79.8356	80.4905	72.8215	79.0316	80.2673	94.6726	87.5283	93.2501
AP4M1	11.4886	12.9491	11.9353	14.464	13.2414	13.7766	12.5693	12.8251	13.3514
AP4S1	21.4073	22.3161	21.8571	15.941	12.7925	16.1277	16.2547	16.7966	15.1568
AP5B1	62.9613	68.5746	70.3989	104.536	99.583	97.7768	102.239	93.2434	91.9276
AP5M1	133.32	137.252	136.092	122.345	117.153	129.31	111.123	118.777	120.961
AP5S1	27.8533	31.9919	30.2992	28.0362	28.9195	28.7081	25.5291	24.8365	21.6856
AP5Z1	56.9197	62.8926	53.8544	62.7608	55.9473	56.1995	58.185	53.5864	47.0659
APAF1	65.7918	67.7305	69.5013	66.5232	63.097	65.6451	66.9225	68.3488	68.7725
APBA1	0.237859	0.267628	0.291105	0.306558	0.480923	0.247484	0.41491	0.619943	0.293899
APBA2	2.85431	2.67628	3.37197	2.11804	2.85347	2.51609	3.3925	3.48718	3.42183
APBA3	33.5857	36.0475	35.8544	31.7706	32.5424	29.8837	33.8761	30.939	29.3899
APBB1	7.65906	8.68762	7.10781	11.2869	10.0353	9.40439	9.39648	9.97721	9.27883
APBB1IP	0.0475718	0.0617604	0.0242588	0.139345	0	0.061871	0.0244064	0.0387465	0.0419856
APBB2	28.0436	26.5158	26.4178	18.9509	18.3392	17.8601	22.2099	20.4581	21.0768
APBB3	11.8216	13.0314	12.3477	9.47544	9.36196	10.4149	9.34767	9.29915	8.1872
APC	78.2556	60.9163	69.7682	43.5591	50.1442	51.8273	64.3354	64.0285	73.8108
APC2	9.94251	11.2816	11.2075	28.9558	21.5774	24.769	19.9157	18.0752	17.508
APCDD1	2.97324	3.41741	3.83288	5.82461	6.09169	5.67151	3.75859	4.61083	4.63941
APCDD1L	0	0.0205868	0	0.0836068	0.064123	0.0412473	0.219658	0	0.0419856
APCDD1L-DT	0.0237859	0.0411736	0	0.0278689	0	0	0	0.0193732	0.0209928
APCS	0	0	0	0	0	0	0	0	0
APEH	52.4241	52.311	49.5606	56.9084	55.242	58.8393	53.9138	55.9111	51.5374
APELA	417.3	434.628	423.679	290.617	293.844	267.324	201.646	220.293	213.392
APEX1	282.838	259.249	261.946	301.932	315.357	306.571	270.667	275.855	276.601
APEX2	55.3498	52.5992	51.8895	61.1444	57.4863	62.7991	49.1058	51.9784	52.2931
APH1A	128.777	142.296	131.822	118.972	110.612	109.347	126.084	120.792	123.879
APH1B	1.23687	1.81164	1.14016	0.167214	0.512984	0.433097	0.292877	0.678063	1.19659
API5	208.888	211.426	212.313	250.375	244.661	231.81	190.395	197.278	203.756
APIP	13.3677	12.0021	11.3046	17.5574	16.3514	15.4884	13.2527	16.2735	16.1855
APLF	3.16353	2.07927	2.49865	1.75574	1.95575	1.5674	2.78233	2.77037	3.84169
APLN	0.0237859	0.0411736	0.0242588	0	0.0320615	0	0.0488129	0.0193732	0
APLNR	6.13676	7.43183	7.61725	3.2328	3.36646	3.15542	3.68537	3.35157	3.82069
APLP1	25.1655	24.8482	24.5256	36.8985	30.5546	33.431	37.3419	35.7436	35.9187
APLP2	517.082	528.483	521.321	484.167	492.112	483.047	564.106	544.891	556.478
APMAP	73.1417	80.8443	71.6846	52.087	51.3946	48.5687	77.6857	79.5659	73.6428
APOA1	0	0	0	0	0	0.0412473	0	0	0
APOA1-AS	0	0	0	0	0	0	0	0	0
APOA2	0.0713577	0.102934	0	0	0.0320615	0.0206237	0.0244064	0.0581197	0.0209928
APOA4	0	0	0	0	0	0	0	0	0.0209928
APOA5	0	0	0	0	0	0	0	0	0
APOB	0.214073	0.0411736	0.0727763	0.0278689	0	0.0206237	0.0244064	0.0774929	0.14695
APOBEC1	0.0713577	0.144107	0.0485175	0.0836068	0.0320615	0.0206237	0	0.0387465	0.0629785
APOBEC2	0	0.0411736	0.0727763	0.0278689	0.064123	0.061871	0	0	0.167943
APOBEC3A	0	0	0.0242588	0	0	0.0206237	0	0	0
APOBEC3A_B	0	0	0	0	0	0	0	0.0193732	0
APOBEC3B	1.07037	1.07051	1.01887	0.724592	0.993907	1.17555	1.29354	0.774929	0.650777
APOBEC3B-AS1	0.214073	0.102934	0.242588	0.501641	0.769476	0.783699	0.244064	0.368091	0.230921
APOBEC3C	103.635	106.64	101.183	98.8511	86.1172	86.1863	96.5031	92.7397	93.8799
APOBEC3D	51.4489	54.1021	52.3746	53.6756	48.3487	47.3313	50.3749	47.1932	45.7643
APOBEC3F	74.1169	77.4681	73.6981	69.3937	63.8986	64.9645	68.6309	62.2656	63.3353
APOBEC3G	35.0604	34.0917	32.1671	30.5165	24.6232	30.0899	30.8009	31.9658	32.3919
APOBEC3H	1.5223	1.74988	1.06739	0.752461	0.224431	0.577463	1.56201	1.80171	1.80538
APOBEC4	0	0.0205868	0	0.0278689	0	0	0	0	0
APOBR	3.82953	2.92332	2.71698	3.00985	2.78935	2.92856	4.29553	6.52878	6.06693
APOC1	37.2249	32.383	31.6092	30.8788	36.7745	33.1216	29.9467	31.6559	29.5579
APOC1P1	0.903864	0.823471	1.01887	0.362296	0.609169	1.01056	0.878632	0.639317	0.81872
APOC2	0	0	0	0	0	0	0	0	0
APOC3	0	0	0	0	0	0	0	0	0
APOC4	0	0.0205868	0	0	0	0	0	0	0
APOC4-APOC2	0.0475718	0.0617604	0	0.0278689	0	0.0412473	0.0976258	0.0193732	0.0209928
APOD	0.642219	0.494083	0.509434	0.724592	0.673292	0.907441	0.146439	0.309972	0.230921
APOE	742.334	733.589	693.121	679.5	748.7	687.263	728.972	714.388	658.713
APOF	0	0	0	0.0557379	0	0	0	0	0.0209928
APOH	0	0	0	0	0	0	0	0	0
APOL1	1.02279	0.57643	0.946091	1.11476	0.577107	1.07243	1.00066	1.02678	1.13361
APOL2	0.451932	0.370562	0.533693	0.139345	0.128246	0.577463	0.244064	0.154986	0.419856
APOL3	0.0237859	0.0617604	0.0242588	0	0	0	0.0244064	0.0193732	0
APOL4	0	0.0205868	0	0.0278689	0.0320615	0	0.0244064	0.0581197	0.0419856
APOL5	0	0	0	0	0	0	0	0	0
APOL6	0.0951436	0.185281	0.315364	0	0.288554	0.164989	0.292877	0.154986	0
APOLD1	0.214073	0.535256	0.412399	0.473772	0.448861	0.39185	0.195252	0.232479	0.377871
APOM	0	0	0	0	0	0	0	0	0
APOO	7.06441	7.69946	6.13746	7.07871	7.85507	10.1468	9.98223	11.1784	11.5251
APOOL	86.7234	83.7265	85.3908	102.307	95.4792	95.1782	71.3888	73.1146	73.6848
APOOP5	0.999008	1.52342	1.16442	1.11476	1.60308	1.31991	1.09829	2.13106	1.34354
APP	163.171	167.268	163.989	163.256	165.566	158.823	176.678	169.012	167.229
APPBP2	21.0505	23.2631	23.0216	17.2509	15.133	16.8702	17.9875	15.9635	18.5157
APPL1	122.022	122.224	135.655	120.282	121	121.164	107.217	123.194	115.649
APPL2	9.30029	10.8081	8.63612	11.5099	11.7024	11.8586	8.37141	9.10542	10.9163
APRT	78.0178	88.1938	79.9326	88.1495	85.8286	81.6903	76.6362	71.1966	69.7172
APTR	4.35282	4.57027	3.95418	4.01313	4.45655	4.04224	4.39316	4.82393	4.15658
APTX	40.7928	40.5766	40.0997	32.4952	30.2981	32.1935	33.5833	34.2906	33.6935
AQP1	0.0951436	0.247041	0.315364	0.0278689	0.256492	0.144366	0.146439	0.135613	0.251914
AQP10	0.0237859	0	0	0	0.0320615	0	0.0244064	0	0.0209928
AQP11	4.80475	6.34073	6.35579	3.79018	4.68098	4.12473	3.88062	4.4171	4.3875
AQP12A	0	0	0	0	0	0	0	0	0
AQP12B	0	0	0	0	0	0	0	0	0
AQP2	0	0	0.0242588	0.0278689	0	0	0.0244064	0	0
AQP3	68.7175	77.7769	66.5175	69.0871	64.4757	62.0772	74.0735	69.6468	68.8145
AQP4	0.0237859	0.0411736	0.0242588	0	0	0.0206237	0	0.0193732	0
AQP4-AS1	0	0.0205868	0.0242588	0	0	0.061871	0	0	0
AQP5	0.903864	1.48225	0.97035	2.00656	1.12215	1.34054	1.5132	1.47237	1.25957
AQP6	0	0	0	0.0278689	0	0.0206237	0	0	0
AQP7	0.0475718	0.0411736	0.0727763	0.139345	0.064123	0.123742	0.195252	0.174359	0.167943
AQP7P1	0	0	0	0	0	0.0206237	0.0244064	0	0.0209928
AQP7P3	0.0237859	0	0	0.0278689	0	0.0206237	0	0.0193732	0
AQP8	0	0	0.097035	0.0557379	0	0	0.0244064	0.0387465	0
AQP9	0	0	0.0242588	0	0	0	0	0	0
AQR	136.174	137.211	145.067	123.822	130.074	135.477	138.97	137.608	143.255
AR	0.142715	0.226455	0.218329	0.25082	0.288554	0.22686	0.488129	0.54245	0.251914
ARAF	73.3082	80.0826	75.663	78.2281	78.7431	77.05	79.5894	76.7567	77.7364
ARAP1	155.298	171.179	156.493	149.043	136.486	150.47	155.811	141.231	142.016
ARAP1-AS2	0	0.0205868	0	0.167214	0.0320615	0.0412473	0	0.116239	0.0209928
ARAP2	0.0475718	0.164694	0.0242588	0.139345	0.0320615	0	0.0488129	0	0.0419856
ARAP3	16.7929	20.5044	15.38	12.7082	12.0231	13.3435	16.2547	15.2467	13.5614
ARC	2.52131	3.41741	3.51752	2.70329	3.62295	4.06286	4.27113	4.08775	3.31687
ARCN1	319.373	310.14	321.841	209.351	202.308	222.014	313.55	316.5	314.556
AREG	0	0.0205868	0	0	0	0	0	0.0193732	0
AREL1	99.7343	111.58	109.213	89.8495	88.2974	85.5882	90.3771	86.1334	87.0362
ARF1	530.592	525.539	530.054	506.434	494.42	457.804	466.993	462.768	452.605
ARF3	774.992	828.597	826.447	867.755	839.915	755.857	712.009	690.985	705.023
ARF4	166.549	164.653	158.749	155.314	151.362	156.43	136.725	151.828	148.797
ARF4-AS1	0.808721	0.432322	0.315364	0.334427	0.512984	0.701205	0.366097	0.523077	0.608792
ARF5	51.0208	51.5493	45.9703	45.0083	45.5915	45.9495	46.0305	48.2006	45.1765
ARF6	337.617	335.75	345.978	379.909	400.897	367.142	367.732	387.949	398.843
ARFGAP1	137.649	153.969	142.205	180.451	165.021	164.494	171.284	151.15	143.15
ARFGAP2	86.7948	99.0636	94.0754	96.6495	91.6959	88.4961	97.3329	96.0331	87.9599
ARFGAP3	25.3082	25.8158	24.3558	20.9296	23.982	25.6146	26.4078	26.8707	25.5902
ARFGEF1	337.284	324.921	329.361	282.619	296.12	320.987	354.308	335.525	357.235
ARFGEF2	161.649	164.427	169.108	177.776	173.517	178.972	131.063	129.51	138.133
ARFGEF3	40.7215	40.4324	43.3019	40.7723	37.9288	42.2991	49.3498	53.0052	53.8466
ARFIP1	113.102	124.179	119.062	125.995	125.649	124.691	117.932	128.425	125.831
ARFIP2	42.9573	47.0408	41.3127	43.1411	39.6601	40.7524	41.0516	37.5259	38.5638
ARFRP1	39.7225	39.0737	35.345	38.069	45.0785	42.1135	36.9758	40.6838	36.2126
ARG1	0	0.0205868	0	0	0	0.0206237	0	0	0
ARG2	11.441	9.61403	10.5526	8.50003	8.72073	10.1468	13.4479	13.4063	12.6377
ARGFX	4.32904	4.52909	3.85714	3.79018	3.36646	4.59908	3.0264	4.3396	4.82835
ARGFXP2	0	0	0.0242588	0	0	0	0	0.0387465	0
ARGLU1	77.2328	72.8978	75.2749	78.3675	87.7203	79.4011	74.098	79.9727	74.9234
ARHGAP1	273.847	287.021	283.755	295.299	292.176	280.42	285.262	274.054	286.09
ARHGAP10	14.2715	16.0577	15.6712	11.1754	9.68257	11.1162	12.3985	12.5732	12.1758
ARHGAP11A	13.8434	13.6902	13.3908	11.5377	10.2917	11.4668	11.9836	10.9459	12.9106
ARHGAP11A-SCG5	0	0	0	0	0	0	0	0	0
ARHGAP11B	0.761149	0.617604	0.412399	0.473772	0.673292	0.701205	0.488129	0.678063	0.755742
ARHGAP12	85.2487	89.3878	92.2803	64.9068	59.41	67.8725	84.3243	87.7414	88.8836
ARHGAP15	0	0	0	0	0	0	0	0	0
ARHGAP17	41.4113	39.3002	35.6361	48.2411	43.3151	50.4867	51.5464	50.5641	49.3751
ARHGAP18	58.5609	56.1402	56.256	35.0313	36.1974	36.0295	39.9778	39.0758	40.6421
ARHGAP19	154.775	163.686	164.693	91.438	91.6959	99.571	166.257	168.121	170.756
ARHGAP19-SLIT1	0.0237859	0.0205868	0	0.0278689	0	0	0	0	0.0209928
ARHGAP20	0	0	0.0242588	0.0278689	0.064123	0.103118	0.0732193	0.0193732	0.0629785
ARHGAP21	149.471	125.209	138.226	137.227	139.788	152.1	153.077	154.502	157.614
ARHGAP22	1.37958	1.29697	0.994609	1.53279	1.41071	1.95925	2.31861	2.28604	2.3512
ARHGAP22-IT1	0	0	0.0485175	0.0278689	0.064123	0.0412473	0.0244064	0.0581197	0.0629785
ARHGAP23	0.832507	0.967579	0.849056	0.724592	0.673292	1.01056	1.19592	0.833049	0.96567
ARHGAP24	0.166501	0.349975	0.412399	0.306558	0.320615	0.371226	0.317284	0.368091	0.314892
ARHGAP25	0.190287	0.123521	0.38814	0.278689	0.064123	0.0412473	0.268471	0.271225	0.272907
ARHGAP26	8.777	7.28772	9.43665	6.82789	5.35427	7.44514	11.0561	10.2291	11.9449
ARHGAP26-AS1	0	0	0	0	0	0	0	0	0
ARHGAP26-IT1	0	0.0205868	0	0	0	0.0412473	0.0244064	0.0193732	0.0209928
ARHGAP27	2.44995	3.12919	2.23181	1.50492	1.6672	1.77364	2.17217	3.64217	1.99432
ARHGAP27P1	6.04162	6.15545	5.65229	5.07215	4.84129	6.1871	8.12735	6.76126	5.68905
ARHGAP27P1-BPTFP1-KPNA2P3	3.97225	2.82039	2.69272	3.48362	3.65501	3.52665	5.22298	4.55271	3.98864
ARHGAP27P2	0.0237859	0.102934	0.0242588	0.0557379	0.0320615	0.061871	0	0	0.0419856
ARHGAP28	10.8464	10.4169	10.2129	8.38855	9.39402	10.25	8.98157	10.4809	8.64904
ARHGAP29	22.335	21.1632	22.0755	14.882	15.6781	17.9838	20.1841	20.7487	23.1341
ARHGAP30	0.594648	0.391149	0.38814	0.947544	0.609169	0.515592	0.976258	0.736183	1.23858
ARHGAP31	103.326	105.94	107.854	59.1379	57.326	64.3665	79.1257	80.767	84.706
ARHGAP31-AS1	0.666005	0.57643	0.77628	0.111476	0.224431	0.494968	0.170845	0.54245	0.314892
ARHGAP32	57.2765	52.5169	56.6199	50.9444	48.5091	55.9932	57.3795	56.5698	62.9785
ARHGAP33	19.7423	16.9635	17.442	19.3968	21.1927	25.6971	28.0674	28.3818	28.8861
ARHGAP35	145.808	142.481	141.186	107.741	107.374	113.657	139.092	136.639	143.087
ARHGAP36	0.0475718	0.0411736	0	0.0278689	0	0.061871	0	0.0581197	0.0209928
ARHGAP39	40.436	42.8823	42.3315	40.0477	35.0753	40.8349	53.1816	51.7072	51.3484
ARHGAP4	9.96629	9.36699	10.1887	10.8968	8.84898	9.63125	10.9585	10.4228	8.4811
ARHGAP40	0.0475718	0	0.0242588	0	0.0320615	0.061871	0.0488129	0.0581197	0.0209928
ARHGAP42	315.472	312.61	327.396	219.05	215.069	226.138	228.42	229.302	244.944
ARHGAP42-AS1	0.190287	0.185281	0.436658	0.222952	0.224431	0.39185	0.292877	0.154986	0.272907
ARHGAP44	17.9346	17.6017	18.7035	17.6132	13.6903	16.004	16.8649	17.5909	15.8286
ARHGAP45	38.8186	43.2117	40.124	84.2478	76.8194	77.6893	88.2781	86.5983	78.1353
ARHGAP5	355.005	331.53	362.935	259.543	273.388	298.837	274.89	293.194	307.377
ARHGAP5-AS1	1.09415	1.19403	0.727763	0.501641	1.05803	0.659957	0.854225	0.581197	0.503828
ARHGAP6	3.2111	3.25271	2.54717	3.53936	3.94357	4.64032	7.34634	7.94302	6.86465
ARHGAP8	0.0713577	0.308802	0.19407	0.334427	0.128246	0.288731	0.146439	0.193732	0.167943
ARHGAP9	1.47473	1.0911	1.26146	1.53279	1.44277	1.58802	0.805413	0.833049	0.902691
ARHGDIA	410.283	422.029	402.889	404.35	379.801	370.999	316.259	304.489	307.125
ARHGDIB	4.32904	3.97325	3.92992	0.418034	0.577107	0.804323	1.22032	1.91795	1.40652
ARHGDIG	4.09118	4.89965	5.33693	5.93608	6.09169	6.74394	6.8094	5.26952	5.91998
ARHGEF1	27.4965	29.9949	27.7763	26.1968	22.2827	24.3772	24.7481	26.1539	24.0158
ARHGEF10	0	0	0	0	0	0	0	0	0
ARHGEF10L	4.35282	5.27022	4.82749	5.99182	5.35427	4.43409	6.4433	5.26952	5.39515
ARHGEF11	187.861	186.455	180.461	184.353	186.053	188.026	186.709	191.039	183.435
ARHGEF12	259.076	233.125	249.477	187.725	188.041	208.546	213.068	205.531	222.797
ARHGEF15	14.8424	17.6017	15.3073	13.0148	12.0231	11.4874	13.3747	13.2125	13.3514
ARHGEF16	102.113	111.004	99.8005	110.974	106.348	110.151	98.5288	96.6337	88.3378
ARHGEF17	32.658	36.3974	36.9218	30.405	29.3363	31.9873	41.735	41.8462	41.5658
ARHGEF18	279.627	311.149	296.951	266.706	253.799	263.962	268.422	251.523	244.797
ARHGEF19	5.09018	5.27022	4.85175	6.49346	4.61686	5.48589	7.10227	7.14872	5.64707
ARHGEF2	80.1347	79.3415	77.1186	44.3952	42.77	48.4656	66.3855	63.9704	64.5529
ARHGEF25	10.6085	10.4169	11.062	16.8607	12.8567	14.5809	13.0819	12.0114	12.0709
ARHGEF26	0	0	0	0	0.064123	0.0206237	0.0244064	0.0193732	0
ARHGEF26-AS1	0	0	0	0.0278689	0	0	0.0244064	0	0
ARHGEF28	0.0237859	0.0617604	0.097035	0.0557379	0.064123	0.103118	0.0244064	0.0193732	0.0839713
ARHGEF3	4.01982	4.13794	4.63342	2.70329	2.82141	3.62976	4.46638	6.06382	5.60508
ARHGEF3-AS1	0	0	0	0	0	0	0	0.0193732	0
ARHGEF33	2.21209	2.55276	2.57143	1.30984	1.6672	2.20673	1.70845	2.07294	1.86836
ARHGEF34P	8.01585	6.75247	7.01078	9.22462	6.89322	7.61013	6.68736	6.83875	7.15855
ARHGEF35	15.1516	14.5137	14.6038	18.3099	18.4674	19.015	13.1307	15.7698	15.5347
ARHGEF35-AS1	0	0	0	0	0	0	0	0	0
ARHGEF37	0.784935	0.967579	0.77628	0.557379	0.609169	0.598086	0.463722	0.639317	0.545813
ARHGEF38	1.47473	2.05868	1.6496	0.278689	0.545046	0.247484	0.7566	0.697436	0.860706
ARHGEF38-IT1	0	0.123521	0.0242588	0.0278689	0.0320615	0.061871	0.0488129	0.0387465	0
ARHGEF39	33.6808	33.7623	31.7304	31.4919	28.8233	29.9249	24.9678	25.0108	26.0941
ARHGEF4	5.66105	6.13486	5.74932	10.3951	9.36196	9.61063	9.27445	8.58234	9.42578
ARHGEF40	7.56392	8.11119	6.84097	5.15575	4.71304	5.81587	8.59107	9.22166	7.95628
ARHGEF5	14.771	15.543	14.7008	14.7148	15.3254	16.3752	14.1313	15.6148	15.9755
ARHGEF6	0.166501	0.185281	0.242588	0.0836068	0.160308	0.164989	0.244064	0.232479	0.188935
ARHGEF7	77.5421	79.9179	82.7466	82.074	76.5949	80.8654	71.4621	72.359	74.3776
ARHGEF7-AS1	0	0	0	0	0	0.0206237	0	0	0
ARHGEF7-AS2	0	0	0	0	0	0	0.0244064	0.0193732	0
ARHGEF9	6.23191	6.11428	6.76819	3.70657	4.07181	5.60964	4.83248	5.34701	4.80736
ARHGEF9-IT1	0	0.0205868	0.0242588	0	0.0320615	0	0	0	0.0209928
ARID1A	315.663	272.157	300.59	301.737	290.862	314.696	335.589	321.421	349.467
ARID1B	111.913	103.881	102.396	143.469	134.787	141.148	145.316	141.754	151.988
ARID2	113.958	102.543	112.561	121.481	124.687	136.013	117.785	115.29	127.049
ARID3A	394.68	413.3	405.752	584.523	537.319	533.163	361.459	350.404	356.668
ARID3B	191.857	191.889	183.542	202.997	194.1	198.585	203.354	197.626	205.058
ARID3C	0.0475718	0.0411736	0.0485175	0.0278689	0.0320615	0.061871	0.146439	0.0774929	0.0419856
ARID4A	19.0287	16.3665	18.1698	12.4017	16.5758	15.6946	16.7672	17.649	18.7046
ARID4B	49.332	47.4114	48.1051	46.0395	53.7351	56.0345	54.8657	60.3282	57.8352
ARID5A	12.6541	11.4463	10.7224	13.2099	12.7605	13.1166	14.7415	13.6581	14.7789
ARID5B	9.91872	8.93466	9.12129	6.82789	7.02147	7.09454	7.44396	6.56753	6.90664
ARIH1	136.769	133.196	142.132	103.784	108.432	108.749	149.758	147.45	155.62
ARIH2	171.14	171.364	173.693	198.12	195.768	191.346	184.098	195.67	189.964
ARIH2OS	1.49851	1.33814	1.38275	1.33771	1.28246	1.93862	1.29354	1.3755	1.49049
ARL1	146.212	151.375	156.348	102.864	104.456	96.7456	121.202	132.571	131.436
ARL10	31.8969	29.6861	32.6523	30.7673	28.4065	32.7298	38.6842	35.1818	37.2203
ARL11	10.1328	9.32581	11.4259	8.38855	8.97722	8.8063	7.71244	7.65243	6.50777
ARL13A	0	0	0	0	0	0	0	0	0
ARL13B	11.9167	12.0844	13.2453	5.54592	5.03366	6.14585	6.90702	9.37664	9.99258
ARL14	0	0	0	0	0	0	0	0	0.0629785
ARL14EP	18.1249	18.4252	17.8059	17.446	16.2231	16.0452	16.7672	16.5254	18.8935
ARL14EPL	0.0237859	0.0411736	0	0.111476	0.0961845	0	0	0.0581197	0.0209928
ARL15	21.2646	20.5868	19.8437	29.1788	26.611	26.2539	15.8154	15.053	16.2484
ARL16	24.7611	23.5307	23.9434	22.546	23.9179	22.9129	18.5977	22.9379	21.4127
ARL17A	0.190287	0.0205868	0.121294	0.0278689	0.0320615	0.247484	0.0488129	0.0387465	0.167943
ARL17B	0.142715	0.0823471	0.121294	0	0.064123	0.0412473	0.0244064	0.0581197	0.209928
ARL2	44.5272	38.2297	37.3342	38.5706	40.0448	38.5869	38.2937	38.7852	35.6038
ARL2-SNX15	0.261645	0.247041	0.145553	0.306558	0.160308	0.185613	0.146439	0.174359	0.251914
ARL2BP	51.6392	55.6873	52.5202	51.1674	55.6267	48.8575	45.5424	52.0365	51.5164
ARL3	5.97026	6.27897	4.36658	5.93608	6.47642	7.03267	7.98091	6.76126	6.1509
ARL4A	14.0337	12.2491	14.1186	12.2902	10.933	13.9416	9.88461	11.2558	10.5804
ARL4C	4.61447	4.26146	5.28841	4.01313	4.3283	4.55783	4.68604	5.4245	5.20622
ARL4D	23.7383	23.8807	19.1402	21.8771	26.579	23.7378	22.3319	26.3863	25.1284
ARL5A	98.7591	96.6138	103.391	116.046	118.948	111.43	96.9424	118.739	116.3
ARL5B	105.919	103.14	112.755	159.187	160.275	168.248	96.5519	104.286	112.165
ARL5C	0.0475718	0.0823471	0	0.111476	0.0961845	0.185613	0.195252	0.232479	0.0629785
ARL6	5.25669	5.78489	6.04043	5.04428	4.07181	3.89787	3.49012	4.30086	4.34551
ARL6IP1	475.885	511.067	516.275	506.072	525.392	445.822	439.072	460.347	447.588
ARL6IP4	70.549	64.8072	62.0781	54.233	64.9245	63.2322	54.6948	67.167	58.0661
ARL6IP5	13.5104	13.5255	14.7251	15.3558	15.7101	15.4677	15.913	14.7043	15.5977
ARL6IP6	64.4122	75.9652	71.3692	71.9019	73.1002	63.5621	57.404	65.0359	62.1178
ARL8A	75.9484	79.7532	71.1752	93.8068	91.6318	81.8759	80.7609	85.959	87.624
ARL8B	252.226	254.411	256.415	318.876	313.049	297.29	249.995	258.381	260.059
ARL9	0.285431	0.247041	0.121294	0.139345	0.0961845	0.309355	0.244064	0.271225	0.356878
ARLNC1	0.237859	0.0617604	0.0727763	0.25082	0.128246	0.103118	0.0732193	0.0968662	0.251914
ARMC1	150.184	146.66	152.976	158.24	154.633	159.668	136.725	143.033	139.812
ARMC10	8.18235	8.23471	7.59299	8.38855	7.79095	9.36314	8.66429	10.2097	7.55742
ARMC12	0.0237859	0.144107	0.0485175	0	0.128246	0.103118	0.170845	0.0193732	0
ARMC2	2.04559	2.51159	2.93531	1.89509	1.95575	2.10361	1.63523	1.72422	1.67943
ARMC2-AS1	0.0475718	0	0	0	0	0	0	0	0
ARMC3	0.0475718	0.164694	0.121294	0.167214	0.128246	0.123742	0.219658	0.232479	0.209928
ARMC4	0.0951436	0	0	0	0.0961845	0.0206237	0.0244064	0.0387465	0
ARMC4P1	0	0.0205868	0	0.0557379	0	0.0412473	0.0244064	0	0
ARMC5	31.8493	37.7767	34.8841	44.9247	44.2449	43.1241	43.1262	39.192	38.3749
ARMC6	94.5728	103.552	99.2911	126.33	119.718	114.317	111.928	108.49	102.088
ARMC7	24.333	23.2837	23.2156	26.9214	24.5271	28.5638	26.7251	24.6621	25.3593
ARMC8	51.5203	48.5231	53.0781	35.7001	37.5761	37.6588	35.7798	35.5886	36.9893
ARMC9	36.4638	34.9358	34.7628	41.6362	40.3013	38.8962	37.0246	35.9567	37.0733
ARMCX1	12.5352	12.8462	12.9299	12.764	12.8567	12.766	11.6419	14.1231	12.9946
ARMCX2	40.555	43.8704	41.3854	36.5083	34.4661	34.4621	35.5358	35.1043	36.0027
ARMCX3	35.1318	35.2857	35.5148	22.4345	23.2125	21.6342	32.7534	37.4485	35.037
ARMCX4	4.06739	3.35565	4.34232	4.90493	4.64892	5.34153	6.68736	6.97436	6.29785
ARMCX5	15.2943	15.5842	15.6469	18.1148	16.9605	18.9531	17.8167	17.649	19.2714
ARMCX5-GPRASP2	2.28345	1.85281	1.9407	3.03771	1.98781	2.84607	2.36742	2.38291	2.16226
ARMCX6	1.64123	2.07927	1.45553	0.863937	0.961845	0.989936	0.903038	1.68547	0.713756
ARMH1	0.261645	0.267628	0.097035	0.334427	0.0320615	0.474344	0.146439	0.213106	0.440849
ARMH2	0	0	0	0	0	0	0	0	0
ARMH3	67.0763	72.6714	69.7924	51.669	47.5152	51.3735	73.9515	71.8941	75.4902
ARMH4	3.0446	2.7998	3.10512	4.4869	3.10997	3.44415	4.10028	4.10712	5.14324
ARMS2	0	0.0205868	0	0	0	0	0	0	0
ARMT1	700.78	747.197	745.326	796.606	875.92	750.309	689.97	741.375	705.569
ARNT	75.3775	81.5443	80.5876	62.51	64.2192	65.3151	77.7101	73.6958	75.0703
ARNT2	0.190287	0.226455	0.169811	0.418034	0.256492	0.494968	0.390503	0.697436	0.503828
ARNTL	2.04559	1.8734	2.42588	1.28197	1.73132	1.17555	1.97692	1.54986	1.4485
ARNTL2	28.8761	29.645	29.5714	14.4361	15.7101	15.7565	27.1644	27.5875	29.9777
ARNTL2-AS1	0	0	0	0	0	0	0	0	0
ARPC1A	63.7938	71.4773	63.8005	65.91	71.3368	68.9243	64.7991	70.0536	66.1694
ARPC1B	147.782	153.145	145.625	135.917	144.886	137.539	137.433	134.702	131.604
ARPC2	65.5064	66.1659	65.5714	62.5936	75.5048	58.9424	55.9152	58.9527	56.3657
ARPC3	51.2824	47.8849	47.1833	44.7854	51.4267	43.7428	42.7601	46.922	46.793
ARPC4	179.465	198.518	189.873	189.091	189.259	170.331	171.919	164.886	165.339
ARPC4-TTLL3	0	0	0	0	0	0	0	0	0
ARPC5	201.062	213.156	211.997	165.402	163.61	146.098	147.708	160.1	156.774
ARPC5L	54.327	52.4757	49.5849	52.8395	56.5244	54.8796	49.3986	51.8815	53.3637
ARPIN	29.7562	31.4566	30.7358	24.6361	22.9881	24.1709	19.4763	19.3926	17.55
ARPIN-AP3S2	0	0	0	0	0	0	0	0	0
ARPP19	564.368	588.7	611.345	584.272	606.988	577.256	484.321	496.148	500.007
ARPP21	0	0	0	0	0	0	0	0	0
ARR3	0	0.0205868	0	0	0	0	0	0	0
ARRB1	140.836	147.196	149.458	101.025	92.4654	97.2612	149.294	143.846	139.245
ARRB2	12.2735	10.5198	11.3046	9.97708	8.94516	11.838	9.8602	11.6627	11.567
ARRDC1	22.0495	21.7808	20.6685	21.5427	21.1606	22.5004	28.0918	23.4222	22.4623
ARRDC1-AS1	17.1496	18.2399	16.69	15.2164	15.101	15.3853	14.5462	13.2125	12.2808
ARRDC2	75.9246	80.6178	71.0054	81.015	75.056	75.3176	82.5426	83.0918	77.6944
ARRDC3	104.206	106.495	106.739	93.9462	91.247	99.3854	108.267	113.45	111.409
ARRDC3-AS1	0.999008	0.391149	0.873315	0.78033	0.64123	0.948689	0.512535	1.04615	0.608792
ARRDC4	10.775	10.8286	10.3342	19.0624	19.6216	20.9949	22.4539	23.7516	25.0654
ARRDC5	0.0951436	0.0411736	0	0.0278689	0	0.0412473	0.0488129	0	0.0209928
ARSA	13.0347	13.8961	11.4501	12.6804	10.5803	13.3229	14.2778	12.8832	11.4621
ARSB	22.4301	21.9661	20.1105	26.1968	24.1423	26.2539	24.3576	25.2239	27.3536
ARSD	14.438	14.6784	15.4286	13.0984	12.7284	14.4159	15.5957	16.7772	16.9622
ARSD-AS1	0.0475718	0	0.0242588	0	0.0320615	0.0206237	0	0.0193732	0
ARSF	0.0237859	0	0.0242588	0.0557379	0.0961845	0.0412473	0.0488129	0.0968662	0.0839713
ARSG	7.01684	5.92899	6.33153	5.99182	5.73901	7.25953	6.51652	6.14131	7.34749
ARSH	0	0	0	0	0.0320615	0	0	0.0193732	0
ARSI	71.9286	84.4676	76.0027	97.2626	88.0088	92.6621	97.4793	93.069	93.544
ARSJ	0	0	0	0	0.0320615	0.0206237	0	0	0.0839713
ARSK	9.03864	10.0669	10.9164	6.88363	6.44436	6.57895	5.75992	7.18747	8.4811
ARSL	0.309217	0.617604	0.58221	0.752461	0.224431	0.433097	0.561348	0.581197	0.335885
ART1	0.285431	0.164694	0.266846	1.14263	1.41071	1.2168	1.07388	0.54245	0.713756
ART3	0.0237859	0	0	0	0	0	0	0	0.0209928
ART4	0.0237859	0	0	0	0	0	0	0.0193732	0
ART5	12.3687	14.699	9.55795	23.7165	21.8018	22.6035	20.7455	18.637	19.7962
ARTN	3.7106	3.93208	3.92992	3.26067	4.20006	3.58852	3.63656	3.39032	2.0573
ARV1	8.06342	7.76122	6.86523	5.46231	5.12984	5.48589	4.9301	4.95955	5.31118
ARVCF	12.559	16.9635	13.4151	17.1951	16.5117	17.5714	19.7204	18.5402	17.2351
ARX	24.3568	26.5158	22.221	20.7624	18.9163	20.933	35.4382	34.8524	35.1
AS-PTPRE	0	0	0	0	0	0	0	0	0
AS3MT	0.11893	0.123521	0.218329	0.25082	0	0.247484	0.195252	0.135613	0.125957
ASAH1	41.1734	42.1206	40.2938	38.5985	38.6021	35.3283	35.1209	37.8553	38.1649
ASAH2	3.66303	4.28205	4.80323	4.06886	3.71913	3.29979	4.00266	4.47522	4.45048
ASAH2B	10.2993	10.8286	12.0323	8.9738	8.97722	9.13628	9.39648	10.2872	10.2025
ASAP1	89.0069	80.3914	85.5121	79.956	78.1659	86.9081	85.6422	96.808	99.422
ASAP1-IT1	0.285431	0.329389	0.169811	0.334427	0.128246	0.103118	0.195252	0.309972	0.335885
ASAP1-IT2	0.451932	0.432322	0.412399	0.418034	0.320615	0.433097	0.463722	0.329345	0.587799
ASAP2	20.0991	22.172	22.6092	38.71	33.376	38.69	31.9236	32.6051	31.8041
ASAP3	17.0307	18.7957	17.5876	21.5148	21.9301	19.2419	25.8708	28.4593	25.0444
ASB1	59.6551	64.0661	63.8248	60.8658	54.9855	56.1376	50.8874	53.4895	51.1805
ASB10	0	0	0	0	0	0.0412473	0	0	0
ASB11	0	0	0	0.0557379	0	0.0206237	0	0	0
ASB12	0.0237859	0.123521	0.097035	0.278689	0.160308	0	0.170845	0.0387465	0.14695
ASB13	4.8999	5.94958	5.4097	6.46559	8.0795	6.26959	6.66296	9.00855	7.03259
ASB14	0	0	0	0	0	0	0	0	0
ASB15	0	0	0	0	0	0	0	0	0
ASB15-AS1	0	0	0.0242588	0	0	0	0	0	0
ASB16	0.285431	0.0823471	0.145553	0.334427	0.224431	0.309355	0.146439	0.290598	0.14695
ASB16-AS1	12.107	11.7756	12.0809	11.1476	10.0353	12.2711	13.1551	11.9727	11.756
ASB17	0	0	0	0	0	0	0	0	0
ASB18	0.0237859	0.0823471	0.121294	0.0278689	0	0.0206237	0.0244064	0.0581197	0.0839713
ASB2	0	0	0	0	0	0	0	0	0
ASB3	2.44995	2.20279	2.30458	3.59509	3.46264	3.73288	2.70912	3.3322	3.12793
ASB4	0.0237859	0	0	0	0	0	0	0	0
ASB5	0	0	0	0	0	0	0	0	0
ASB6	64.1506	66.4747	60.7197	75.1347	70.5994	72.9459	67.5814	66.3921	64.427
ASB7	31.8493	34.9975	33.5256	39.0165	35.8768	35.7202	33.1195	31.8302	31.9721
ASB8	11.6551	14.0814	13.9003	16.1082	21.6415	17.8807	17.6947	17.1259	18.9565
ASB9	0	0.144107	0.097035	0.0557379	0.128246	0.144366	0.170845	0.135613	0.0629785
ASB9P1	0	0	0	0.0557379	0	0.0412473	0	0	0
ASCC1	36.5827	38.0032	36.2668	31.687	33.3119	33.3485	32.4362	35.2787	36.5275
ASCC2	45.1219	43.8293	40.6577	53.3411	52.1961	61.1079	45.2007	47.5225	48.5144
ASCC3	181.439	172.25	176.968	161.779	162.584	192.769	181.413	175.521	176.739
ASCL1	0.142715	0.123521	0.339623	0.362296	0.384738	0.309355	0.219658	0.232479	0.0839713
ASCL2	0.737363	1.25579	1.28571	0.724592	1.12215	0.948689	1.29354	0.774929	1.21758
ASCL3	0	0	0	0	0	0	0	0	0
ASCL4	0	0	0	0	0	0	0	0	0.0209928
ASCL5	0.0475718	0.0411736	0	0	0	0	0.0488129	0.0193732	0.0209928
ASDURF	0	0	0	0	0	0	0	0	0
ASF1A	49.998	52.8051	47.814	61.1723	63.8665	58.0969	49.3742	56.0661	55.0432
ASF1B	64.5312	68.2658	66.2264	60.4477	59.955	55.457	61.3822	62.4012	60.3544
ASGR1	0.11893	0.102934	0.145553	0.139345	0.064123	0.123742	0.219658	0.0774929	0.0209928
ASGR2	0	0	0.0485175	0	0	0.0206237	0.0732193	0	0.0209928
ASH1L	113.744	94.2875	107.588	115.154	118.179	120.545	127.987	124.26	137.944
ASH1L-AS1	6.30327	6.21721	5.48248	5.10002	5.93138	5.07342	5.88195	6.19943	5.73104
ASH2L	229.915	236.027	235.819	231.87	225.136	235.563	227.59	221.94	224.623
ASIC1	1.95044	1.29697	1.55256	1.03115	1.6672	1.52615	1.34235	1.51111	1.82638
ASIC2	1.14172	0.946992	0.727763	1.39345	1.15421	0.536215	0.585755	0.833049	0.734749
ASIC3	12.9395	11.0551	8.85444	11.8164	10.42	10.8274	13.5456	11.1396	11.84
ASIC4	0.11893	0.205868	0.339623	0.445903	0.320615	0.288731	0.439316	0.464958	0.419856
ASIC5	0	0	0	0	0	0	0	0	0
ASIP	0	0	0	0.0278689	0.064123	0	0	0	0.0419856
ASL	10.3469	11.3433	9.89757	8.24921	6.95735	7.79574	8.37141	8.96981	9.13188
ASMT	0	0	0	0	0	0	0	0	0
ASMTL	0	0	0	0	0	0	0	0	0
ASMTL-AS1	0	0	0	0	0	0	0	0.0193732	0
ASNS	2.06937	2.69687	1.69811	2.45247	1.50689	2.47484	1.78167	2.34416	1.80538
ASNSD1	78.4697	81.5031	83.7412	96.9003	95.5112	93.4252	82.1521	85.7072	81.6831
ASNSP1	0.0713577	0.329389	0.363881	0.418034	0.4168	0.556839	0.366097	0.193732	0.104964
ASPA	5.09018	4.44675	5.28841	1.36558	0.865661	1.25804	2.24539	2.78975	2.68708
ASPDH	0	0	0	0	0	0.061871	0.0244064	0.0387465	0.0419856
ASPG	0.451932	0.432322	0.169811	0.696723	0.448861	0.329979	0.68338	0.619943	0.314892
ASPH	77.6372	78.3327	79.1806	72.4592	74.4789	74.039	70.2661	75.1488	76.12
ASPHD1	1.56987	1.97633	2.08625	0.891806	1.09009	1.918	2.29421	2.61539	1.88935
ASPHD2	10.9891	11.7345	11.1348	15.3279	12.536	14.5603	17.2798	15.886	16.6053
ASPM	218.069	180.628	204.089	215.817	221.096	246.535	216.363	217.465	234.826
ASPN	0	0	0.0485175	0	0	0	0	0	0
ASPRV1	0.808721	0.761711	0.946091	0.557379	0.384738	0.577463	0.463722	0.503704	0.734749
ASPSCR1	18.3151	18.6105	18.0243	16.6935	16.1911	18.7882	19.9889	18.9276	17.8649
ASRGL1	274.323	274.072	262.213	256.199	264.892	264.911	291.022	300.285	286.762
ASS1	11.1794	12.3521	11.2318	14.5755	17.5056	14.5603	12.6425	12.9413	12.6377
ASTE1	12.9633	12.2286	12.7844	9.75413	9.907	9.13628	12.6181	12.4764	10.5174
ASTL	0.0237859	0	0.0242588	0	0	0	0	0.0387465	0
ASTN1	0.0475718	0	0.0242588	0.0278689	0	0.0206237	0.0244064	0.0774929	0.0419856
ASTN2	15.0327	17.087	14.4097	16.7771	15.3254	14.6634	14.1557	13.3288	12.3858
ASTN2-AS1	0	0	0	0	0	0	0	0	0.0419856
ASXL1	27.1873	28.1833	28.3827	27.7575	23.8538	26.4395	26.2125	27.0644	27.8155
ASXL2	343.683	300.752	331.738	310.544	319.974	340.95	344.79	340.562	362.756
ASXL3	1.26065	0.741124	0.800539	1.39345	0.865661	0.763076	0.585755	0.71681	1.07063
ASZ1	0	0	0	0.111476	0	0	0	0	0.0419856
ATAD1	76.21	76.974	74.4744	81.9904	70.2147	75.4207	68.5333	81.6582	79.5208
ATAD2	32.777	33.1859	34.3261	32.5231	32.1898	35.947	32.2165	34.62	36.2546
ATAD2B	38.5807	37.5297	40.4393	33.4985	34.8188	36.8957	39.2944	37.9715	40.5161
ATAD3A	67.885	70.6538	64.9649	67.415	68.291	69.5842	62.5781	59.6696	57.1425
ATAD3B	376.793	413.733	390.906	546.148	560.082	506.765	441.854	413.638	390.005
ATAD3C	6.27948	6.2378	5.8221	7.88691	7.53445	6.9708	7.17549	7.51681	7.26352
ATAD5	97.6174	85.6616	95.0943	64.9904	70.5353	76.3282	101.384	99.4622	100.115
ATAT1	0	0	0.0242588	0	0	0	0	0	0
ATCAY	42.3389	42.1	43.2776	63.6805	55.1458	64.8614	70.0221	70.906	70.263
ATE1	49.9028	56.5313	54.849	86.7839	79.6087	83.9383	90.2062	90.8411	95.6643
ATE1-AS1	0.475718	0.267628	0.509434	0.557379	0.384738	0.474344	0.512535	0.329345	0.419856
ATF1	36.3449	34.9975	37.8437	59.0543	57.5504	54.3846	28.2383	34.7749	38.5218
ATF2	28.6858	29.5832	32.3612	64.4051	58.9932	61.6854	47.2753	49.8861	48.2415
ATF3	41.9346	44.0763	42.9622	27.8132	26.9317	26.9964	35.2673	36.6348	34.5332
ATF4	432.499	429.687	431.102	461.342	460.66	410.122	370.319	354.143	351.567
ATF5	51.3776	54.905	52.0108	54.5674	53.4786	56.8388	42.4428	43.0473	45.6384
ATF6	65.1496	66.2689	66.9784	58.4412	61.5902	62.7991	77.2464	76.718	76.099
ATF6B	3.02081	2.88215	3.03234	2.36886	2.98172	2.33047	3.00199	3.3322	3.75771
ATF7	71.0723	65.1366	68.1671	68.3346	63.9627	71.0485	75.8064	78.0547	84.4331
ATF7-NPFF	0.0475718	0.144107	0.0485175	0.0278689	0.0961845	0.0412473	0.0976258	0	0.0209928
ATF7IP	465.3	446.424	486.703	478.259	473.324	498.495	496.232	488.728	511.07
ATF7IP2	18.8384	17.8282	19.3827	19.9263	19.0445	21.2836	19.5252	21.6012	21.3917
ATG10	11.8692	12.0639	13.7062	6.9951	7.37415	7.17703	9.03038	9.27978	8.71202
ATG101	64.9355	67.7923	59.7493	65.2691	63.9948	62.6134	58.2582	65.249	59.2207
ATG12	113.934	116.748	114.623	110.305	107.823	100.582	73.9027	77.2217	79.038
ATG13	154.775	163.603	158.458	140.459	128.535	132.755	153.102	143.807	144.116
ATG14	68.7413	75.6153	74.062	64.6559	64.0268	64.3252	69.119	64.7066	66.2743
ATG16L1	110.7	113.227	115.084	108.159	99.7754	105.531	95.1363	97.7767	95.7483
ATG16L2	4.44796	4.40557	4.68194	4.51477	4.3283	4.1866	6.63855	4.99829	4.3875
ATG2A	63.2229	65.8983	59.7736	68.7248	60.4359	70.7185	80.224	69.6855	68.8355
ATG2B	82.5371	78.4151	80.4905	65.6871	65.5017	71.5229	83.8605	80.4377	84.1182
ATG3	280.269	278.807	266.943	346.272	361.173	329.504	274.89	273.744	274.439
ATG4A	13.2012	12.2903	13.3666	10.5902	9.3299	10.6831	13.9117	13.7162	14.8629
ATG4B	32.444	32.4859	29.8383	36.2575	35.3959	34.854	36.512	35.2787	34.2813
ATG4C	16.4836	16.9429	15.6712	5.96395	7.05353	8.14635	12.1056	12.2439	12.4697
ATG4D	40.9118	46.5055	40.1968	49.7739	47.964	47.4344	49.4963	48.5687	40.4742
ATG5	139.79	140.546	140.143	157.348	158.159	150.573	135.431	137.608	137.629
ATG7	16.1982	16.243	14.7978	17.9197	15.2933	17.2826	15.6689	16.661	15.8496
ATG9A	91.9801	96.4285	95.07	93.0265	86.5019	90.4554	95.7221	90.7636	89.9962
ATG9B	208.507	209.471	190.868	231.452	205.45	236.492	225.271	194.314	186.962
ATIC	86.5331	84.9822	85.7062	96.8167	96.6334	96.23	91.4265	86.114	86.9103
ATL1	0.237859	0.288215	0.315364	0.0836068	0.128246	0.0206237	0.0976258	0.0581197	0.125957
ATL2	168.262	172.764	169.763	196.114	199.519	189.346	195.837	195.302	196.388
ATL3	225.99	230.469	243.825	187.92	187.912	185.283	135.114	141.696	148.125
ATM	74.331	71.0862	79.6657	74.4101	75.5048	84.9489	72.3895	70.2861	76.162
ATMIN	189.93	190.942	196.544	174.683	168.804	185.036	180.632	185.247	186.017
ATN1	249.11	224.622	218.159	243.547	254.921	287.494	234.692	252.511	244.167
ATOH1	1.71259	1.19403	1.47978	1.22623	1.02597	1.58802	1.58642	0.988035	1.02865
ATOH7	0.0475718	0.0205868	0.0485175	0.0278689	0.0320615	0.061871	0.0488129	0.116239	0
ATOH8	1.33201	1.29697	1.30997	2.53607	2.37255	1.34054	1.29354	1.06553	1.86836
ATOX1	5.28047	5.62019	4.68194	4.20821	5.70695	5.58901	4.46638	5.96696	5.39515
ATP10A	16.0793	15.4607	15.938	22.8525	17.8903	21.9436	18.7197	17.8815	17.7179
ATP10B	0.309217	0.102934	0.315364	0.0557379	0.064123	0.0824947	0.0732193	0.0774929	0.0839713
ATP10D	0.92765	1.27638	0.849056	0.613117	0.224431	0.268108	0.463722	0.426211	0.67177
ATP11A	315.853	292.888	306.922	239.478	221.032	243.194	230.909	219.867	231.488
ATP11A-AS1	0	0	0	0	0	0	0	0	0
ATP11AUN	0	0	0.0485175	0.0278689	0.0320615	0.0412473	0	0	0.0209928
ATP11B	15.1516	14.2049	14.5553	10.1443	10.7085	10.5387	12.3008	14.8786	14.2121
ATP11C	120.809	115.142	126.34	160.86	166.912	163.958	196.033	208.262	210.705
ATP12A	23.9286	24.1071	26.6361	50.7772	46.1044	51.2292	31.0206	26.0764	26.9338
ATP13A1	105.395	111.127	104.992	118.387	104.841	122.793	127.499	114.941	116.279
ATP13A2	139.766	148.431	138.008	113.064	105.707	121.886	139.727	124.899	122.577
ATP13A3	167.691	177.499	183.081	199.848	206.925	207.742	191.957	192.008	202.056
ATP13A4	0.0237859	0	0	0.0278689	0	0	0	0.0193732	0
ATP13A4-AS1	0	0	0	0	0	0	0	0	0
ATP13A5	0	0	0	0	0	0.0206237	0.0244064	0	0
ATP13A5-AS1	0	0	0.0485175	0	0	0	0	0	0
ATP1A1	241.356	256.614	244.092	271.527	274.575	270.397	282.675	266.208	260.143
ATP1A1-AS1	2.47373	2.77922	2.91105	1.36558	1.53895	1.01056	1.97692	1.89858	2.20425
ATP1A2	0	0	0	0.0278689	0	0	0	0.0193732	0
ATP1A3	42.886	43.2528	43.1563	77.615	77.5888	81.5872	84.2754	79.0234	80.0876
ATP1A4	0	0.0205868	0.0242588	0	0	0	0.0488129	0.0581197	0
ATP1B1	78.8265	80.1032	76.9973	116.492	119.461	115.183	108.072	117.518	111.577
ATP1B2	1.26065	0.802885	1.21294	1.00328	1.18628	1.69114	1.19592	1.8792	1.72141
ATP1B3	139.718	147.648	138.008	142.41	144.181	142.943	135.505	142.878	139.077
ATP1B4	0	0	0	0	0	0	0	0	0
ATP23	0	0	0	0	0	0.0206237	0	0	0
ATP2A1	2.83052	2.22337	2.74124	3.90165	2.27637	2.82544	3.58775	3.27408	2.918
ATP2A1-AS1	2.54509	1.8734	2.08625	1.47705	2.88554	2.88731	2.05014	3.37094	2.75006
ATP2A2	393.538	407.598	409.318	453.567	476.017	436.912	463.21	445.158	439.359
ATP2A3	22.6918	24.9512	22.124	19.9263	19.1407	18.5407	24.8214	22.7635	22.3993
ATP2B1	136.888	130.438	138.784	122.317	129.08	138.426	106.949	114.593	117.98
ATP2B1-AS1	1.14172	1.44107	0.946091	1.1705	0.961845	1.54677	0.854225	1.29801	0.902691
ATP2B2	0	0	0	0	0	0	0.0244064	0.0193732	0
ATP2B2-IT2	0	0	0	0	0	0	0	0	0
ATP2B3	0.11893	0.0823471	0.0727763	0.0836068	0.160308	0.164989	0.146439	0.0968662	0.251914
ATP2B4	400.959	372.683	400.706	340.893	361.814	361.966	406.977	381.788	406.505
ATP2C1	69.0743	74.8535	70.0108	77.0297	70.9521	70.1617	86.9846	91.0929	90.3531
ATP2C2	3.11595	3.12919	3.10512	2.25738	2.27637	2.80482	3.61215	3.73903	3.25389
ATP2C2-AS1	0.618434	0.946992	0.849056	0.668855	0.448861	0.989936	0.707787	0.949288	1.21758
ATP4A	0	0.0411736	0.0727763	0.0836068	0.064123	0.206237	0.0976258	0.0774929	0.0209928
ATP4B	0	0	0	0	0	0	0	0	0
ATP5F1A	312.856	327.124	319.366	323.865	335.556	307.891	313.379	295.732	284.621
ATP5F1B	476.313	500.485	484.593	510.754	534.69	487.358	476.609	439.927	423.719
ATP5F1C	53.0188	57.4783	50.6765	56.7969	59.5703	55.5395	54.7436	53.3926	50.0889
ATP5F1D	103.374	117.077	107.005	102.948	102.533	107.057	107.657	102.814	95.6433
ATP5F1E	3.13974	2.59393	2.08625	2.81476	2.62904	3.56789	2.36742	2.67351	2.54013
ATP5IF1	44.3845	35.3887	36.8248	28.7607	36.8707	38.8756	28.8728	39.8895	37.1363
ATP5MC1	34.5847	34.9152	32.3854	30.0427	37.1593	33.6991	28.5555	28.3624	27.5426
ATP5MC2	66.4578	67.607	63.4124	64.9068	71.0162	68.6562	66.0194	67.3801	62.8525
ATP5MC3	120.309	125.909	123.671	124.881	133.985	120.525	110.293	118.119	119.155
ATP5MD	10.775	9.75814	9.89757	9.58691	9.16959	12.0648	8.90835	9.53163	9.53074
ATP5ME	3.35381	2.7998	3.20216	3.03771	3.36646	3.95974	3.44131	2.53789	2.37219
ATP5MF	22.4301	19.3516	16.9811	18.1148	23.5011	20.0256	18.4513	20.9231	18.3057
ATP5MF-PTCD1	0	0	0	0	0	0	0	0	0
ATP5MG	40.1268	39.1561	38.5957	39.2673	39.115	38.525	34.7548	36.8091	35.163
ATP5MGL	0.903864	0.844058	1.01887	1.05902	0.801538	0.742452	0.658974	0.774929	0.587799
ATP5MPL	65.6015	61.8427	59.4097	63.4018	65.0207	61.9947	54.8657	61.1032	56.2188
ATP5PB	142.287	148.637	138.396	145.615	168.419	138.467	130.794	133.443	129.148
ATP5PD	30.66	30.1596	31.0755	31.2411	39.115	32.936	31.6552	32.4308	29.9358
ATP5PF	24.3092	21.6161	18.5822	19.3689	26.8996	24.6247	16.3035	20.7681	17.9489
ATP5PO	42.9098	42.5735	39.8329	39.4903	43.6357	45.0833	39.8557	40.3932	35.8347
ATP6AP1	180.844	183.511	173.644	238.92	228.438	230.469	252.338	254.332	240.368
ATP6AP1L	2.09316	2.09985	2.23181	1.86722	0.801538	1.5674	1.63523	1.97607	1.40652
ATP6AP2	186.933	189.851	182.038	225.265	231.548	212.465	212.605	223.257	219.522
ATP6V0A1	70.2398	71.8685	67.4636	65.5756	63.4497	71.956	79.0525	69.6855	77.0436
ATP6V0A2	56.3012	58.3841	56.062	52.4493	51.1381	52.2191	51.7172	53.9157	52.3141
ATP6V0A4	0.309217	0.432322	0.266846	0.167214	0.256492	0.0206237	0.195252	0.116239	0.230921
ATP6V0B	46.8107	49.0995	42.8895	44.1444	47.6755	47.3932	44.5662	46.0502	43.0773
ATP6V0C	198.66	177.993	179.369	168.356	191.696	215.868	178.191	202.702	200.544
ATP6V0CP3	0	0	0.0242588	0	0	0	0	0	0
ATP6V0D1	73.3557	70.5921	70.8598	72.1248	73.8697	74.2039	73.6342	74.5288	69.9271
ATP6V0D2	1.28444	0.802885	1.16442	0.306558	0.224431	0.185613	0.292877	0.174359	0.377871
ATP6V0E1	95.9286	91.4465	84.9056	70.7314	74.7354	80.5767	92.7201	95.3357	93.46
ATP6V0E2	33.3478	34.7505	33.5741	29.2903	24.7515	26.5014	31.6796	30.2222	31.7621
ATP6V0E2-AS1	1.09415	0.905819	1.06739	0.808199	0.705353	0.742452	0.903038	0.988035	0.944677
ATP6V1A	341.518	355.369	371.45	299.145	292.209	279.327	194.373	202.218	211.083
ATP6V1B1	25.7126	22.8513	22.0755	16.0804	14.5559	16.2514	15.4981	17.9009	17.676
ATP6V1B1-AS1	0.0475718	0	0	0.222952	0	0	0	0.0774929	0.0419856
ATP6V1B2	162.267	174.082	170.66	172.119	163.353	150.8	174.189	161.573	163.303
ATP6V1C1	110.224	109.707	115.326	90.379	82.2057	89.6098	100.579	103.86	111.283
ATP6V1C2	8.84836	8.11119	7.83558	3.00985	3.78326	3.44415	5.88195	5.34701	5.58409
ATP6V1D	47.3577	49.0171	46.0674	41.8591	47.3548	45.3308	8.61547	9.2604	10.3075
ATP6V1E1	98.3547	100.628	92.0377	105.261	99.2624	95.0338	83.6409	85.0291	83.4884
ATP6V1E2	3.16353	3.00567	3.25067	1.97869	1.73132	1.89738	2.2698	2.44103	2.14127
ATP6V1F	64.6025	61.4516	60.6711	61.4789	65.3413	65.542	63.53	65.0553	65.8125
ATP6V1FNB	0.975222	1.15286	0.849056	1.64427	1.15421	0.84557	1.24473	1.39487	0.860706
ATP6V1G1	198.137	190.634	187.981	214.702	221	188.315	168.819	187.145	183.435
ATP6V1G2	0.0237859	0	0.0485175	0.0278689	0	0	0.0244064	0.0774929	0.0839713
ATP6V1G2-DDX39B	0.594648	0.57643	0.509434	0.362296	0.705353	0.783699	0.41491	0.71681	0.503828
ATP6V1G3	0	0	0	0	0	0	0	0	0
ATP6V1H	25.1655	26.9687	25.9811	23.605	24.5591	25.2227	24.2844	26.0764	22.6303
ATP7A	17.9108	19.1663	19.2129	21.0968	20.5835	20.0256	17.7679	19.1601	20.321
ATP7B	36.9633	34.0711	37.9407	88.9019	76.5308	80.3704	46.2258	43.396	46.4991
ATP8A1	0.190287	0.288215	0.169811	0.222952	0.128246	0.350602	0.244064	0.348718	0.629785
ATP8A2	1.11794	1.33814	1.30997	1.50492	2.43667	2.74295	1.29354	1.91795	2.6241
ATP8B1	53.2329	56.099	51.2345	26.1132	25.7133	30.9767	35.6822	37.5453	39.2566
ATP8B2	516.987	554.732	529.18	618.245	584.962	567.976	544.532	515.89	523.225
ATP8B3	15.0327	15.1725	14.628	15.2164	13.6261	17.6332	23.6498	21.9111	21.3287
ATP8B4	0.951436	1.15286	0.727763	0.52951	0.256492	0.515592	0.366097	0.503704	0.545813
ATP8B5P	7.70663	6.71129	6.50135	9.8656	8.17568	8.22884	8.76191	10.016	9.19486
ATP9A	108.273	104.993	109.455	136.558	139.339	141.581	119.982	119.358	124.11
ATP9B	21.4787	23.1395	22.8032	22.6574	23.5973	22.7479	22.2343	20.7294	19.2084
ATPAF1	94.8344	97.1902	88.9568	82.1576	79.6408	83.9796	92.8177	101.826	99.8209
ATPAF2	18.1486	17.8487	16.6658	15.0492	14.6842	17.0558	15.0344	15.9442	15.1568
ATPSCKMT	14.1288	13.5255	15.3315	15.4394	15.3575	15.7565	13.3503	17.3003	15.9755
ATR	17.554	18.981	17.1995	18.0591	20.7759	21.0361	18.4757	19.412	18.3477
ATRAID	34.2041	34.6476	32.4582	31.3526	34.0493	30.9355	27.7501	31.8883	29.5789
ATRIP	1.92666	2.84098	2.03774	2.20165	2.34049	2.22736	2.05014	2.03419	2.37219
ATRIP-TREX1	0.285431	0.391149	0.460916	0.557379	0.4168	0.309355	0.317284	0.309972	0.335885
ATRN	98.7115	97.2931	96.5984	87.0068	86.1813	95.0751	104.289	101.07	108.848
ATRNL1	0.166501	0.247041	0.169811	0.0836068	0.0320615	0.061871	0.268471	0.193732	0.188935
ATRX	160.959	134.555	146.693	180.228	197.274	217.58	242.234	241.487	263.565
ATXN1	56.2061	56.7989	56.6442	36.5083	38.3776	36.6482	68.2892	69.8986	71.4806
ATXN1-AS1	4.23389	4.59085	3.63881	2.56394	2.24431	2.59858	2.92877	4.02963	3.7997
ATXN10	50.5926	54.9461	53.2965	57.5215	63.4177	64.5521	60.2595	61.4131	58.1081
ATXN1L	289.831	305.734	302.167	241.15	226.066	223.127	308.034	312.413	310.988
ATXN2	53.9464	48.0496	49.5121	57.633	58.6726	65.872	63.3591	61.0063	65.3297
ATXN2-AS	0.40436	0.51467	0.412399	0.585248	0.160308	0.329979	0.195252	0.271225	0.503828
ATXN2L	259.457	228.122	235.48	228.052	251.811	268.005	229.25	249.024	242.887
ATXN3	46.216	47.5761	48.2264	39.0723	38.7624	37.267	35.3161	37.1579	35.205
ATXN3L	0	0	0	0	0	0	0	0	0
ATXN7	88.436	89.5319	93.6388	92.72	86.4699	95.9	74.1224	72.9208	78.1983
ATXN7L1	63.2229	57.89	61.3989	41.9706	41.3914	49.1256	39.6361	42.0787	43.2032
ATXN7L2	12.3449	13.6696	12.3477	12.4853	11.9589	9.69312	12.3497	12.8251	11.9659
ATXN7L3	168.856	188.925	180.17	178.779	162.969	158.678	195.862	183.116	181.294
ATXN7L3B	134.39	145.178	147.202	146.674	146.233	146.346	106.436	109.788	113.109
ATXN8OS	0	0	0	0	0	0	0	0	0
AUH	28.4717	28.6362	26.2722	21.7099	21.6095	24.5422	20.8431	24.9721	26.388
AUNIP	64.0792	65.6513	62.6361	65.5199	64.0589	62.8197	70.3882	69.7824	75.4062
AUP1	71.5004	68.5746	68.1671	69.951	67.9704	70.4504	66.4099	71.0416	66.6522
AURKA	142.335	147.463	142.836	127.584	129.015	133.043	106.656	108.18	105.069
AURKAIP1	153.633	140.361	137.547	131.402	141.808	144.51	116.394	133.714	127.699
AURKAP1	20.6462	18.4663	19.9407	17.7525	18.4674	17.3033	13.1063	15.208	15.6816
AURKB	72.7373	72.7743	71.1024	77.3642	74.3827	74.8639	68.3624	67.3607	66.9251
AURKC	1.90287	2.0175	1.9407	1.2541	1.09009	1.40241	2.39183	2.11168	2.3512
AUTS2	18.0297	14.8637	15.938	17.4181	15.8704	20.8711	25.1142	28.7305	28.1724
AVEN	10.442	11.158	10.8922	9.72626	12.2154	9.01254	11.5442	11.0621	11.2522
AVIL	1.02279	0.761711	0.921833	0.836068	0.609169	1.25804	1.36676	0.910542	0.377871
AVL9	181.32	186.249	184.391	209.602	211.382	213.372	127.572	134.102	127.636
AVP	0.40436	0.494083	0.19407	0.585248	0.993907	1.17555	0.610161	1.35613	0.944677
AVPI1	12.4876	13.155	11.6199	12.0115	11.6704	10.5799	12.8378	12.2245	12.7426
AVPR1A	0.0713577	0.164694	0.0485175	0.111476	0.224431	0.0412473	0.0244064	0.116239	0.188935
AVPR1B	0	0	0	0.0278689	0	0	0.0488129	0.0193732	0
AVPR2	0.261645	0.247041	0.121294	0.111476	0.160308	0.185613	0.195252	0.193732	0.209928
AWAT1	0	0	0	0	0	0	0	0.0193732	0
AWAT2	0	0	0	0.0278689	0	0.0206237	0	0	0.0419856
AXDND1	1.30822	0.885232	0.654986	0.585248	0.897722	0.948689	0.7566	0.561824	0.96567
AXIN1	85.4152	89.9025	86.7493	106.766	96.6334	107.47	103.849	96.3625	93.2081
AXIN2	104.23	103.593	102.542	103.589	105.482	111.801	109.146	111.706	108.974
AXL	0.0951436	0.144107	0.121294	0.0836068	0.160308	0.164989	0.0244064	0.0387465	0.14695
AZGP1	0	0	0	0	0	0.0206237	0	0	0
AZGP1P1	0	0	0	0	0	0	0	0	0
AZI2	30.66	29.892	30.372	27.5066	29.2401	28.9144	23.7231	28.9242	26.346
AZIN1	383.809	420.856	414.364	320.326	323.244	291.928	311.866	311.987	320.644
AZIN2	0.642219	0.926405	1.01887	0.947544	1.15421	0.989936	0.805413	1.20114	1.11262
AZU1	0	0	0	0	0	0	0	0	0
B2M	10.2517	9.63462	10.2129	6.27051	5.29015	5.44465	7.9565	8.19488	6.38182
B3GALNT1	3.28246	3.84973	3.44474	4.96067	6.34818	5.07342	2.29421	3.06097	2.75006
B3GALNT2	77.1139	75.1829	79.035	78.7019	78.0377	82.3297	84.2754	83.4211	86.1545
B3GALT1	0.142715	0	0.0242588	0.0557379	0.064123	0.206237	0.0244064	0.174359	0.167943
B3GALT1-AS1	0.0237859	0	0	0.0278689	0	0.0412473	0	0.0193732	0
B3GALT2	0	0	0	0	0	0	0	0	0
B3GALT4	0	0	0	0	0	0	0	0	0
B3GALT5	7.82556	8.89349	9.31536	7.21805	9.39402	8.74443	11.0561	10.694	11.0002
B3GALT5-AS1	0.951436	0.864645	0.703504	0.52951	0.384738	0.515592	0.68338	0.949288	0.839713
B3GALT6	38.5332	43.8499	41.8221	60.3641	56.5565	60.5717	50.6678	44.9459	44.7357
B3GAT1	0.0713577	0.308802	0.097035	0.390165	0.288554	0.39185	0.34169	0.368091	0.503828
B3GAT1-DT	0	0	0	0	0	0	0	0	0
B3GAT2	0	0	0	0	0.128246	0	0.0244064	0.116239	0.125957
B3GAT3	35.4886	42.0382	36.5822	39.9083	36.8707	35.1427	36.1215	33.5351	32.5389
B3GLCT	13.8196	16.243	14.7493	7.07871	8.14362	8.62069	10.3483	12.7088	12.0289
B3GNT10	8.18235	9.964	9.26684	14.6033	13.7223	14.2303	10.8121	10.3259	8.83798
B3GNT2	74.8305	78.4768	75.7116	49.4116	48.0923	52.6316	55.8908	63.5636	61.383
B3GNT3	0.451932	1.07051	1.06739	0.975413	0.705353	0.989936	1.24473	1.10427	1.42751
B3GNT4	1.8553	2.77922	3.08086	2.89837	1.73132	2.55733	2.70912	2.71225	2.56112
B3GNT5	10.1566	9.09936	9.50943	8.91806	8.04744	9.15691	13.1795	13.4256	13.1835
B3GNT6	0	0	0	0.0278689	0	0	0	0.0193732	0
B3GNT7	198.089	222.77	199.164	244.578	230.747	246.659	247.481	242.34	237.744
B3GNT8	1.07037	0.802885	0.606469	0.891806	0.673292	1.11368	0.781006	0.871795	0.713756
B3GNT9	21.7641	21.4514	21.1536	22.4902	22.1545	22.9129	19.5007	19.6057	19.3974
B3GNTL1	0.309217	0.473496	0.58221	0.334427	0.320615	0.453721	0.244064	0.484331	0.209928
B4GALNT1	3.40138	2.94391	3.51752	5.99182	4.84129	5.93962	3.95384	4.22336	5.16423
B4GALNT2	11.5362	9.55227	13.8517	8.6115	8.01538	10.1468	8.37141	8.34986	9.99258
B4GALNT3	41.9108	42.7588	40.9003	25.723	22.1224	25.2434	47.3241	45.7015	47.7167
B4GALNT4	9.79979	11.7962	9.38814	20.1492	19.0766	21.8817	22.6248	18.114	17.6969
B4GALT1	186.339	190.325	188.927	181.371	181.564	185.592	169.112	173.778	181.525
B4GALT1-AS1	0.832507	0.926405	0.654986	0.975413	0.448861	0.494968	1.00066	0.833049	1.13361
B4GALT2	36.8919	42.45	36.6792	43.9772	39.1471	38.9787	48.5444	44.0935	43.854
B4GALT3	56.2537	56.5313	53.2965	49.551	43.764	46.4857	57.3795	57.1317	51.7053
B4GALT4	74.8305	76.0064	74.4501	75.7199	75.1522	80.0611	80.8585	89.9887	86.5534
B4GALT4-AS1	0	0	0	0	0	0	0	0	0
B4GALT5	176.587	185.137	179.636	193.968	191.407	190.728	218.731	220.216	230.375
B4GALT6	21.1457	20.4221	24.2102	30.8509	29.5928	31.4923	9.42089	12.3214	12.9106
B4GALT7	29.6848	30.4273	29.6442	31.0181	28.2782	28.935	33.388	30.106	28.8861
B4GAT1	31.0882	36.3357	34.4232	41.0509	37.3196	39.5974	40.295	38.8627	34.7011
B9D1	9.91872	8.8729	9.02426	8.05412	7.79095	9.01254	8.05413	7.07123	7.05359
B9D2	3.18731	3.62327	3.80862	3.81804	2.53286	3.81538	4.1491	2.88661	3.46382
BAALC	0	0.0205868	0	0.0278689	0	0.0206237	0.0244064	0.174359	0.0209928
BAALC-AS1	0	0.0617604	0.0727763	0	0	0	0	0.0193732	0
BAALC-AS2	0	0	0.0242588	0	0	0	0	0	0
BAAT	0.142715	0.308802	0.19407	0.195083	0.256492	0.103118	0.195252	0.193732	0.230921
BABAM1	92.0515	84.8793	80.6118	76.6396	74.5751	77.1944	73.8295	78.7716	77.0856
BABAM2	15.6273	15.893	16.2776	11.2591	11.0612	11.0337	12.911	14.0262	14.4431
BABAM2-AS1	0.0951436	0.205868	0.121294	0.0278689	0.0320615	0.144366	0.292877	0.135613	0.0419856
BACE1	59.1555	58.1577	60.7682	46.5969	42.8342	45.3514	72.9509	74.5869	74.8604
BACE1-AS	2.1883	3.14978	2.7655	1.92296	2.56492	2.47484	3.85622	2.65413	3.27488
BACE2	5.58969	5.08494	7.27763	3.87378	4.61686	6.12523	9.4697	9.18291	8.98493
BACH1	137.34	141.925	142.617	147.064	141.519	147.191	121.398	130.362	135.425
BACH1-IT2	0.166501	0.0617604	0.097035	0.334427	0.224431	0.185613	0.0976258	0.251852	0.14695
BACH1-IT3	0.0237859	0.0205868	0.0485175	0	0.0320615	0	0	0.0387465	0
BACH2	5.44697	6.81423	7.30188	4.40329	3.23821	3.46478	5.78433	6.04445	7.13756
BAD	23.548	24.6218	20.9838	27.0886	26.0019	25.6558	24.1136	26.6963	25.6112
BAG1	24.1189	23.6542	23.6523	21.5427	24.3667	25.6765	23.0885	24.1584	23.5959
BAG2	57.3002	57.3136	55.9649	55.9608	51.4267	50.2186	44.1513	45.4883	45.3025
BAG3	42.5768	41.05	39.6388	41.7477	42.4494	45.867	43.2482	49.7117	48.6404
BAG4	143.429	148.719	148.051	155.509	151.523	154.657	162.84	167.753	169.475
BAG5	104.491	103.593	107.782	138.258	152.677	143.252	136.139	141.366	144.871
BAG6	0.689791	0.823471	0.38814	0.919675	0.320615	0.598086	0.536942	0.348718	0.692763
BAGE	0	0	0	0	0	0	0	0	0
BAGE2	0	0	0.0242588	0	0	0.0206237	0	0	0
BAGE3	0	0	0	0	0	0	0	0	0
BAGE4	0	0	0	0	0	0	0	0	0
BAGE5	0	0	0	0	0	0	0	0	0
BAHCC1	2.06937	1.52342	1.38275	6.93937	3.81532	6.20772	4.58841	4.47522	3.77871
BAHD1	140.099	148.019	138.687	132.489	124.623	129.125	136.871	134.973	137.461
BAIAP2	22.6442	23.119	23.1671	31.2968	28.9515	30.6674	27.8233	25.8439	24.0368
BAIAP2-DT	10.7274	10.8698	10.0431	11.0361	9.907	10.6212	14.2534	14.1037	13.9392
BAIAP2L1	62.3904	63.8808	59.9919	60.9494	55.1458	63.954	68.5577	69.453	63.9651
BAIAP2L2	3.35381	2.38807	3.32345	4.40329	4.03975	5.13529	4.49079	3.8359	3.7997
BAIAP3	4.16253	5.80547	5.16711	7.19019	6.34818	5.91899	9.44529	6.54815	6.00395
BAK1	170.236	196.871	180.145	209.073	199.39	177.095	158.032	156.671	156.438
BAMBI	75.1635	76.8093	70.8841	65.6313	66.4314	70.966	78.8572	79.7208	81.1163
BANCR	0.190287	0.0617604	0.0242588	0.0278689	0.064123	0.0412473	0.0244064	0.0968662	0.0419856
BANF1	134.462	130.006	128.45	147.928	148.252	131.311	124.644	123.795	125.39
BANF2	0	0	0	0	0	0	0	0	0
BANK1	0	0	0	0	0	0.0206237	0	0.0193732	0
BANP	22.0257	22.2543	21.7844	27.3673	25.7133	26.4602	23.0153	24.9527	21.7905
BAP1	117.05	128.564	123.986	149.322	139.147	134.817	137.799	125.403	129.715
BARD1	305.744	316.728	324.242	365.752	383.52	380.135	304.714	313.575	321.127
BARHL1	0	0	0	0	0	0.0412473	0.0732193	0	0
BARHL2	1.54608	1.95574	1.67385	1.00328	0.897722	1.2168	1.61083	1.84046	2.16226
BARX1	11.8454	11.9609	10.4313	23.0197	23.7576	25.8208	22.6248	21.9692	20.2581
BARX1-DT	0.0475718	0.205868	0.0485175	0.752461	0.384738	0.515592	0.292877	0.484331	0.272907
BARX2	0.975222	0.864645	0.873315	0.306558	0.801538	0.639334	0.732193	0.678063	0.776734
BASP1	165.954	148.781	146.499	250.207	262.552	267.468	215.68	227.074	222.041
BASP1-AS1	0.166501	0.123521	0.0727763	0.111476	0.0320615	0.0412473	0.0976258	0.0774929	0.0629785
BASP1P1	0.0475718	0	0.0242588	0	0.064123	0	0.0732193	0.0581197	0.0209928
BATF	0	0.0411736	0	0	0	0	0	0	0
BATF2	1.04658	1.07051	1.18868	0.390165	0.545046	0.598086	0.7566	1.31738	1.07063
BATF3	6.30327	6.48484	5.8221	5.741	6.12375	6.9708	5.6867	6.47066	5.71005
BAX	80.1347	80.1649	76.0027	88.9019	88.5539	90.4554	94.7458	93.8633	91.6756
BAZ1A	35.2983	33.8447	37.0189	22.323	25.04	28.8113	38.7086	40.2576	39.1096
BAZ1B	334.43	315.04	325.14	365.836	372.715	407.338	277.648	281.881	299.337
BAZ2A	315.996	302.585	322.326	293.794	285.892	289.845	342.471	329.461	343.254
BAZ2B	20.2418	15.2136	18.0485	9.94921	10.1314	11.838	17.9631	18.3077	19.1245
BBC3	60.44	68.8628	58.0512	69.8117	66.1108	66.5526	82.1277	80.9026	74.1676
BBIP1	8.15857	8.23471	8.68463	7.38527	7.21384	7.30078	5.17417	6.60627	6.7177
BBOF1	2.37859	2.67628	2.32884	0.52951	0.961845	0.494968	0.781006	1.49174	0.839713
BBOX1	0	0	0	0	0	0	0	0	0
BBOX1-AS1	1.16551	2.1822	1.69811	1.19836	1.53895	1.83551	1.43998	1.56923	2.01531
BBS1	21.6452	22.6455	21.0081	17.5574	16.4155	17.0764	19.1347	17.0291	18.8935
BBS10	11.1556	13.3196	14.434	8.77872	10.0032	11.7761	11.5442	12.0308	13.0995
BBS12	6.51734	8.7288	6.50135	7.58035	8.04744	7.38327	9.90902	8.58234	9.44677
BBS2	17.4826	19.0428	18.9946	19.0066	17.5376	18.1694	23.5034	21.2524	21.9585
BBS4	16.7215	16.3047	15.4528	13.8509	14.2994	12.3123	13.2283	14.4912	12.6167
BBS5	5.2329	5.47608	4.90027	3.51149	4.00769	3.50602	4.19791	4.14587	4.61842
BBS7	13.1298	14.2872	14.1671	9.94921	9.39402	10.8687	9.71376	13.9875	14.1072
BBS9	13.5342	14.3902	14.628	12.7918	12.7925	13.5497	10.2507	10.7134	9.88762
BBX	116.028	106.866	115.447	74.0199	73.6453	78.5968	100.969	110.331	108.596
BCAM	14.7948	15.4813	13.4636	14.6033	14.9407	17.2001	18.9882	21.2718	20.7199
BCAN	1.87909	2.32631	1.86792	1.42132	1.34658	1.54677	2.58708	2.88661	3.08594
BCAP29	1.33201	1.72929	2.01348	1.00328	1.05803	1.25804	1.61083	1.8792	1.53248
BCAP31	102.779	119.095	105.526	160.079	155.017	142.159	141.655	138.286	133.976
BCAR1	76.1149	87.4938	79.0593	83.1888	77.685	84.9695	90.3526	85.2035	86.9733
BCAR3	8.37264	8.15237	8.00539	5.96395	4.7451	5.71275	6.98024	6.74188	7.11657
BCAR3-AS1	0.0713577	0	0	0	0.0320615	0.0412473	0	0.135613	0.0209928
BCAR4	0.285431	0.247041	0.145553	0.418034	0.256492	0.268108	0.366097	0.348718	0.272907
BCAS1	0.0237859	0.0411736	0	0.0278689	0	0.0206237	0.0732193	0.0387465	0
BCAS2	45.6689	40.6177	43.3746	38.487	43.1548	45.2277	35.9507	42.718	41.7547
BCAS3	21.2884	21.9455	19.4798	15.0214	11.3498	12.766	16.3767	15.2467	14.737
BCAS4	9.60951	12.105	10.6981	11.7328	12.4719	11.4255	13.9849	13.4256	12.5747
BCAT1	359.524	356.913	391.949	415.916	425.103	434.087	386.061	389.789	396.093
BCAT2	2.37859	1.52342	1.69811	2.28525	1.82751	2.66045	2.58708	2.71225	2.0363
BCCIP	95.0961	92.8464	89.9029	76.3888	79.3843	84.0414	77.6369	88.8844	88.2748
BCDIN3D	6.63627	6.42308	6.33153	6.74428	5.22603	6.49645	4.61282	5.88946	6.02494
BCDIN3D-AS1	0.166501	0.329389	0.145553	0.167214	0.0961845	0.185613	0.170845	0.0581197	0.0629785
BCHE	0	0	0	0	0.0320615	0	0	0	0
BCKDHA	12.6065	11.9403	11.4986	11.8164	11.7345	10.7037	11.6907	14.1425	13.1205
BCKDHB	3.97225	3.14978	3.83288	3.28853	3.43058	4.2691	3.09962	4.61083	3.06495
BCKDK	38.3429	38.0856	36.752	33.1083	32.7669	39.1437	37.0734	39.7345	40.1803
BCL10	73.8315	75.2447	73.5283	72.3199	67.3612	73.544	67.557	67.7676	68.2057
BCL11A	29.3994	28.6362	32.2156	29.123	27.7332	27.5945	28.1162	26.9288	27.5426
BCL11B	34.2993	30.1802	32.7008	42.751	36.9349	40.0305	25.4803	24.9527	26.8498
BCL2	0.0951436	0.185281	0	0.278689	0.064123	0.103118	0.122032	0.0968662	0.104964
BCL2A1	0	0	0	0.0278689	0	0	0	0.0774929	0
BCL2L1	192.951	192.301	185.167	191.376	191.343	186.582	186.099	191.582	187.235
BCL2L10	0.0475718	0.308802	0.097035	0.25082	0.577107	0.474344	0.268471	0.561824	0.482835
BCL2L11	113.863	114.03	121.73	127.974	122.507	124.567	133.65	127.263	132.255
BCL2L12	24.4995	28.3068	24.5013	23.605	24.9118	26.7695	27.4572	23.7128	22.9242
BCL2L13	102.184	108.039	106.569	100.412	96.954	102.52	83.3724	85.9397	86.4064
BCL2L14	0.309217	0.57643	0.242588	0.111476	0.160308	0.0824947	0.219658	0.271225	0.125957
BCL2L15	0.309217	0.267628	0.436658	0.222952	0.320615	0.268108	0.195252	0.232479	0.587799
BCL2L2	13.4628	14.3284	15.7682	6.35412	8.52836	8.5382	10.69	12.2633	10.9373
BCL2L2-PABPN1	0	0	0	0	0	0	0	0	0
BCL3	12.226	11.2198	11.0862	11.1197	13.6582	16.9114	16.5964	19.7219	19.8592
BCL6	3.78196	3.95266	4.02695	3.87378	3.9115	4.41346	5.10095	6.02507	5.836
BCL6B	1.1893	1.91457	2.25606	2.11804	2.14812	2.41297	1.97692	2.03419	2.58212
BCL7A	80.2061	79.712	78.3073	83.9134	83.0714	85.7119	83.4456	82.8012	80.1506
BCL7B	49.4271	48.0496	47.717	49.9411	47.9319	46.857	45.4448	48.2006	48.8293
BCL7C	10.9891	12.7226	9.07277	13.3492	12.4719	12.2917	13.7408	12.612	12.5117
BCL9	208.317	197.304	197.466	190.791	182.141	190.418	239.647	227.248	236.505
BCL9L	371.013	359.61	360.34	320.994	304.424	343.528	370.295	382.989	392.041
BCLAF1	372.963	355.925	384.574	359.036	369.124	375.124	370.539	376.131	397.793
BCLAF3	16.5312	14.2872	14.3612	17.641	17.1529	20.1493	18.2804	20.3031	22.3993
BCO1	0.0237859	0.0205868	0	0.0278689	0	0	0	0.0387465	0
BCO2	0.0951436	0.247041	0.19407	0.0557379	0.288554	0.22686	0.122032	0.0968662	0.209928
BCOR	211.813	190.16	190.577	210.55	208.592	232.078	223.783	236.16	243.244
BCORL1	19.1477	18.3634	19.4798	21.0968	18.9483	20.8093	23.8451	22.5504	23.365
BCORP1	0	0	0	0	0	0	0	0	0
BCR	146.355	161.689	150.962	158.741	142.257	160.658	167.599	161.321	161.603
BCRP2	0	0	0	0	0	0	0	0	0
BCRP3	34.8464	36.2327	34.2776	43.3919	36.1654	43.4128	38.6598	34.9106	34.953
BCS1L	37.3439	40.3501	36.0728	35.4772	34.6264	35.8646	36.6341	34.8718	32.5599
BCYRN1	1.04658	0.494083	0.824798	0.501641	0.961845	0.907441	0.439316	0.697436	1.02865
BDH1	0	0	0	0	0	0	0	0	0
BDH2	5.66105	6.19662	5.94339	4.57051	5.25809	4.9703	5.12535	5.63761	5.10126
BDKRB1	0	0.0205868	0	0	0	0	0	0	0
BDKRB2	0.0237859	0.0205868	0	0	0	0	0.0244064	0.0581197	0.0209928
BDNF	4.99504	3.66445	4.51213	4.57051	4.10387	6.00149	3.4169	3.95214	3.52679
BDNF-AS	0.642219	1.00875	0.921833	0.585248	1.15421	1.4849	1.02507	0.774929	0.96567
BDP1	2.09316	2.26455	2.71698	1.67214	2.75729	2.12424	2.19658	2.24729	2.20425
BEAN1	0.166501	0.102934	0	0.0278689	0	0.0824947	0.122032	0.174359	0.0629785
BEAN1-AS1	0.0237859	0.0205868	0	0	0.0320615	0.0412473	0.0976258	0	0.0209928
BECN1	61.2725	62.2544	60.2102	51.0559	48.2526	54.8796	41.8815	47.7938	45.3235
BECN2	0.737363	0.720537	0.897574	0.863937	0.320615	0.598086	0.634567	0.639317	0.566806
BEGAIN	0.499504	0.699951	0.485175	0.501641	0.352677	0.659957	0.439316	0.290598	0.650777
BEND2	0.0475718	0.0411736	0.0727763	0.0278689	0	0.103118	0	0.0193732	0.0209928
BEND3	295.373	292.518	300.299	433.278	395.703	409.462	436.631	409.395	428.421
BEND3P3	0	0	0	0	0	0.0206237	0	0	0
BEND4	59.774	56.2637	66.0808	76.2494	77.3965	77.9987	92.0855	89.7174	91.6966
BEND5	0.309217	0.391149	0.38814	0.0836068	0.352677	0.0824947	0.195252	0.329345	0.461842
BEND6	2.94945	3.12919	3.08086	1.33771	1.89163	1.97987	1.92811	2.13106	2.30921
BEND7	2.47373	3.35565	2.61995	3.34427	3.14203	3.01105	3.58775	4.51396	4.26154
BEST1	0.237859	0.288215	0.218329	0.52951	0.160308	0.474344	0.268471	0.445584	0.272907
BEST2	0	0.0617604	0	0.0278689	0.0320615	0.061871	0	0.0968662	0
BEST3	0	0	0	0	0	0	0	0	0
BEST4	0.713577	0.617604	0.58221	0.696723	0.512984	0.701205	0.805413	0.503704	0.419856
BET1	17.2924	17.8076	14.7493	25.6673	25.1042	23.5316	23.8695	27.3163	26.7658
BET1L	88.436	92.8876	95.7493	75.3019	72.7476	77.1325	97.3817	94.6382	92.5364
BEX1	0.309217	0.247041	0.436658	0.613117	0.064123	0.474344	0.268471	0.309972	0.230921
BEX2	2.73538	2.16161	2.01348	1.75574	1.60308	2.55733	2.56268	2.63476	2.24623
BEX3	12.3211	12.4138	12.4933	11.8722	12.536	13.4466	8.49344	7.53619	8.75401
BEX4	30.327	30.2832	27.849	38.2083	39.2433	38.9787	36.7317	38.9596	39.1936
BEX5	0.166501	0.0411736	0.218329	0	0.0320615	0.103118	0.0244064	0.0387465	0.0209928
BFAR	0	0	0	0	0	0	0	0.0387465	0
BFSP1	1.47473	1.77046	1.26146	0.78033	1.82751	1.75301	1.36676	1.80171	1.21758
BFSP2	0.333003	0.308802	0.291105	0.445903	0.384738	0.185613	0.0976258	0.329345	0.356878
BFSP2-AS1	0.190287	0.144107	0.169811	0.111476	0.0320615	0.268108	0.122032	0.0968662	0.0629785
BGLAP	0	0	0.0485175	0.0836068	0.0320615	0.0206237	0.0488129	0.0193732	0.104964
BGLT3	0	0	0	0	0	0	0	0	0
BGN	0.380575	0.226455	0.509434	0.222952	1.21834	0.907441	0.34169	0.71681	0.650777
BHLHA15	0.380575	1.02934	1.04313	0.306558	0.480923	0.680581	0.829819	1.10427	0.67177
BHLHA9	3.16353	2.75863	2.49865	3.45575	3.94357	4.51658	2.87996	2.73163	2.72907
BHLHB9	0	0.0411736	0.0485175	0	0	0.061871	0.0244064	0.0193732	0.0209928
BHLHE22	0.237859	0.205868	0.363881	0.445903	0.224431	0.453721	0.34169	0.135613	0.356878
BHLHE23	8.68186	12.2491	11.8383	15.523	12.1192	14.2303	11.3002	10.0935	10.7903
BHLHE40	149.042	146.537	149.046	115.768	111.093	124.835	103.654	103.666	101.416
BHLHE40-AS1	1.45094	1.81164	1.38275	0.473772	0.384738	0.433097	0.805413	0.871795	1.11262
BHLHE41	0.0951436	0.144107	0.097035	0.0557379	0.128246	0.0412473	0.0732193	0.116239	0.0629785
BHMT	37.0347	36.6239	36.097	37.205	36.0371	36.6689	36.5853	36.6154	37.997
BHMT2	7.0882	6.36132	5.79784	7.46888	5.41839	7.25953	7.49278	7.18747	6.69671
BICC1	0.0713577	0.123521	0.339623	0.334427	0.224431	0.268108	0.146439	0.368091	0.377871
BICD1	265.07	235.101	242.49	204.753	216.896	244.246	203.501	205.318	210.39
BICD2	277.843	274.566	274.075	201.743	178.647	181.859	265.884	260.415	254.58
BICDL1	22.1923	21.9455	19.0674	23.7443	21.5453	21.8611	24.5529	23.0154	22.7142
BICDL2	8.06342	8.31706	7.71428	7.44101	5.61076	8.41445	7.71244	7.43932	7.76734
BICRA	49.879	44.4469	45.655	50.1362	52.0038	56.6532	55.5002	56.7829	59.4727
BICRAL	39.104	38.5385	42.1617	55.7936	50.4969	52.4872	59.0636	56.7636	61.1311
BID	4.97125	5.2908	4.34232	3.45575	2.53286	3.75351	4.85688	6.04445	5.50012
BIK	5.47076	6.48484	6.16172	6.27051	6.8291	5.81587	8.54225	9.24103	8.04025
BIN1	33.0624	34.2152	33.0162	45.9001	47.0342	45.702	40.2218	39.1533	39.0257
BIN2	15.0565	13.4226	11.3531	7.05084	7.95125	9.17753	12.8866	13.6	13.7503
BIN3	18.1011	15.5636	16.9084	18.8951	18.5957	16.5608	16.8893	15.9054	16.3744
BIN3-IT1	1.02279	0.967579	1.09164	1.2541	0.673292	1.36116	1.53761	0.988035	1.25957
BIRC2	57.2765	58.2194	58.7062	51.251	59.955	60.8811	71.0227	72.514	72.3203
BIRC3	0.784935	0.51467	0.679245	0.0278689	0.0961845	0.164989	0.244064	0.116239	0.104964
BIRC5	271.873	291.797	284.482	267.375	269.477	244.39	234.204	231.065	224.644
BIRC6	431.548	370.233	422.563	485.031	479.416	509.755	503.871	456.782	499.776
BIRC6-AS2	0	0	0	0	0	0	0	0	0
BIRC7	0.0237859	0.0823471	0.218329	0.0557379	0.128246	0.515592	0.0732193	0.174359	0.0209928
BIRC8	0	0	0	0	0	0.0412473	0	0	0
BISPR	0.142715	0.144107	0.145553	0.195083	0.0961845	0.268108	0.366097	0.445584	0.608792
BIVM	13.7245	15.6048	13.3908	13.6	13.5941	13.7354	14.8147	16.7385	15.8916
BIVM-ERCC5	0	0	0	0	0	0	0	0	0
BLACAT1	5.87512	5.1467	5.62803	4.9328	3.30233	3.69164	5.24738	5.61824	6.04593
BLACE	0.618434	0.473496	0.242588	0.863937	0.993907	1.11368	0.512535	0.426211	0.461842
BLCAP	101.447	113.763	108.388	90.8249	89.3234	86.5369	89.0347	86.5402	89.7653
BLID	0	0	0	0	0	0	0	0	0
BLK	0.0237859	0	0	0	0	0	0	0.0193732	0
BLM	44.3369	41.1324	41.531	44.5067	43.283	48.3831	53.4013	50.9903	53.1958
BLMH	92.6699	94.4728	89.2965	88.7626	89.0348	84.7426	87.8632	93.7083	93.607
BLNK	4.42418	4.26146	4.46361	4.06886	5.93138	4.08349	4.63722	3.68091	4.24055
BLOC1S1	14.6283	16.0371	14.0701	13.182	16.672	14.6634	12.7646	13.3675	12.8056
BLOC1S1-RDH5	0	0	0	0	0	0	0	0	0
BLOC1S2	43.5996	41.997	40.4636	52.1428	55.6267	48.7131	47.6414	58.1003	54.8542
BLOC1S3	55.2071	63.6543	59.3612	78.256	70.6315	78.1224	72.4871	68.9493	68.8565
BLOC1S4	53.6134	57.89	53.9029	67.8609	66.2391	60.5511	48.7153	54.6519	51.6423
BLOC1S5	0.0237859	0.0205868	0.0485175	0.0278689	0.0961845	0.0824947	0.122032	0.116239	0
BLOC1S5-TXNDC5	0.0713577	0.102934	0.0485175	0.195083	0	0.061871	0	0.135613	0.125957
BLOC1S6	47.7621	46.5879	48.7116	31.5755	33.0875	33.431	33.5589	35.3368	35.7298
BLVRA	0.333003	0.288215	0.121294	0.195083	0.384738	0.206237	0.366097	0.445584	0.272907
BLVRB	13.4628	10.7463	9.50943	10.1164	10.0353	10.25	10.5192	11.3333	10.2025
BLZF1	17.9821	19.2075	19.407	25.8345	26.0019	26.8108	24.5529	24.8559	25.5483
BMERB1	0.214073	0.329389	0.097035	0	0.0320615	0.0412473	0.195252	0.445584	0.440849
BMF	3.63924	3.35565	4.07547	3.98526	3.62295	4.88781	4.66163	3.87465	5.12225
BMI1	9.51436	9.90224	10.1159	10.8131	11.2536	12.1886	8.68869	9.70599	11.1472
BMP1	9.84737	9.77872	8.85444	6.46559	5.35427	6.5377	10.4216	9.76411	9.40478
BMP10	0.0237859	0.0205868	0.0242588	0.0278689	0.0320615	0	0.0488129	0	0.0209928
BMP15	0	0	0	0	0	0	0	0	0
BMP2	38.6997	37.015	40.0512	15.6345	16.2552	17.6951	24.1136	23.7322	22.1264
BMP2K	102.113	94.8639	102.93	96.4823	95.415	106.769	82.4938	78.171	81.914
BMP3	0.0237859	0.0205868	0	0	0	0	0.0244064	0	0
BMP4	11.108	11.4051	9.97035	10.9525	10.2917	13.6322	12.9842	15.363	14.0442
BMP5	0.0237859	0.0205868	0.0242588	0	0.064123	0.0412473	0.0488129	0.0387465	0
BMP6	1.07037	1.7087	1.43127	1.03115	0.897722	1.1343	2.85555	1.97607	1.99432
BMP7	1.90287	2.05868	1.5283	3.90165	3.17409	4.20723	4.5396	4.45584	5.18523
BMP7-AS1	0	0	0	0	0	0	0	0	0
BMP8A	0.570862	0.247041	0.606469	0.501641	0.673292	0.433097	1.46439	1.22051	1.00766
BMP8B	0.356789	0.411736	0.19407	0.501641	0.577107	0.412473	0.7566	0.678063	0.587799
BMPER	0.166501	0.123521	0.097035	0.362296	0.256492	0.0824947	0.146439	0.154986	0.230921
BMPR1A	57.5143	63.8396	65.911	54.8461	57.4222	53.9103	46.8116	53.7995	55.589
BMPR1B	0.0713577	0.0411736	0	0.0278689	0.064123	0.123742	0.0488129	0.116239	0
BMPR1B-DT	0	0	0	0	0	0	0	0	0
BMPR2	204.345	188.843	199.164	120.394	114.62	128.692	77.8077	77.0667	85.9236
BMS1	64.103	53.2374	56.0135	48.9936	57.839	63.8509	61.4066	65.4428	64.8888
BMS1P1	4.80475	3.72621	4.46361	5.01641	3.3344	4.66095	5.71111	4.72707	4.47147
BMS1P14	1.8553	2.12044	2.15903	2.56394	2.43667	2.49546	2.58708	2.9641	2.68708
BMS1P17	0	0	0	0	0	0	0	0	0
BMS1P18	0	0	0	0	0	0	0	0	0
BMS1P2	1.80773	1.27638	2.23181	2.4246	2.40461	1.83551	2.09895	1.56923	1.67943
BMS1P2-AGAP9	0.618434	0.555843	0.533693	0.752461	0.448861	0.598086	0.488129	0.60057	0.608792
BMS1P20	9.03864	8.19354	8.92722	9.97708	10.2276	9.34252	8.90835	9.86097	8.96393
BMS1P21	0.142715	0.308802	0.509434	0.222952	0.064123	0.329979	0.170845	0.348718	0.314892
BMS1P22	0	0	0	0	0	0	0	0	0
BMS1P4	0	0	0	0.0278689	0	0	0.0244064	0	0.0209928
BMS1P4-AGAP5	1.5223	1.23521	1.35849	1.53279	1.21834	1.60865	1.34235	1.27863	1.59545
BMT2	7.20713	6.58777	8.4663	9.02954	8.56042	8.66194	5.95517	5.96696	5.16423
BMX	0	0	0	0	0	0	0	0	0
BNC1	0.832507	1.37931	1.50404	2.67542	2.05194	1.85613	1.22032	1.9567	1.57446
BNC2	53.3042	49.7171	52.4232	64.7953	61.6543	67.5631	65.9706	67.5545	71.5645
BNC2-AS1	0.737363	0.0617604	0.242588	0.0557379	0.064123	0.22686	0.195252	0.368091	0.125957
BNIP1	13.1774	12.2286	11.8383	9.14101	8.9131	9.01254	9.0792	8.64046	9.57273
BNIP2	134.842	138.652	145.674	136.558	134.787	135.25	109.146	118.525	116.909
BNIP3	71.3101	70.5097	76.3423	82.2691	85.5722	72.8634	61.0893	72.4753	72.8451
BNIP3L	26.7116	28.0392	29.6199	25.5279	26.6431	25.1609	28.4091	30.7841	31.3003
BNIP5	0.0475718	0.0205868	0.0242588	0.0836068	0.0320615	0.0824947	0.170845	0.174359	0.0839713
BNIPL	0.784935	1.02934	1.14016	0.947544	0.929784	1.2168	1.09829	0.910542	1.11262
BOC	0.642219	0.51467	0.606469	0.473772	0.512984	0.412473	0.610161	1.06553	0.755742
BOD1	73.1654	69.4598	67.0997	60.5871	58.9611	62.8403	71.1204	79.2365	75.3222
BOD1L1	198.065	139.228	170.515	164.455	196.152	224.427	242.161	249.779	269.968
BOD1L2	0.237859	0.329389	0.242588	0.0557379	0.0961845	0.123742	0.170845	0.135613	0.0839713
BOK	15.4608	16.7782	17.8544	19.5919	17.9544	19.0356	24.6017	24.6815	23.5749
BOK-AS1	0.0951436	0.0411736	0.169811	0	0.064123	0.0206237	0.0244064	0.0774929	0.104964
BOLA1	9.01486	7.76122	7.15633	4.90493	5.9955	6.41396	5.63789	7.22622	5.64707
BOLA2	0.0237859	0	0.0242588	0	0	0.0206237	0	0.0193732	0.0209928
BOLA2-SMG1P6	0.428146	0.308802	0.242588	0.334427	0.4168	0.185613	0.292877	0.426211	0.314892
BOLA2B	0	0	0	0	0	0	0	0	0
BOLA3	11.3697	11.2404	10.0916	11.1754	11.6063	9.79624	8.98157	9.76411	9.15287
BOLA3-AS1	2.04559	1.13227	1.28571	1.64427	2.24431	2.7017	1.39117	1.97607	2.26722
BOLL	0	0	0.0485175	0.0278689	0	0.0824947	0.0244064	0.0193732	0.0209928
BOP1	112.602	125.744	113.992	147.232	136.678	127.681	127.328	111.028	102.025
BORA	37.9147	35.0387	36.655	30.1821	30.8432	31.4717	32.7534	35.4724	34.2603
BORCS5	24.8563	25.7541	25.3989	20.8181	18.2109	19.6131	21.258	20.9618	19.4603
BORCS6	40.3885	41.4	37.2129	44.0329	37.9288	40.9998	44.078	42.2918	38.3959
BORCS7	22.1685	20.9573	21.5418	22.7132	23.9499	23.676	21.0628	24.8171	23.7639
BORCS7-ASMT	0.0237859	0.0617604	0	0.0836068	0	0	0.0244064	0.0193732	0.0629785
BORCS8	9.82358	11.2198	9.36388	11.2869	10.0673	12.8692	9.15242	10.1709	9.42578
BORCS8-MEF2B	0	0	0	0	0	0	0	0	0
BPESC1	0	0	0	0	0	0	0.0244064	0.0193732	0
BPGM	21.1695	18.8163	21.9542	14.6312	14.4597	14.2097	14.351	16.2154	14.653
BPHL	19.2428	18.5487	17.5633	18.9787	16.8323	18.2107	20.0865	17.8427	19.0195
BPI	0	0	0.0242588	0	0	0	0	0	0
BPIFA1	0	0	0	0	0	0	0	0	0
BPIFA2	0.0237859	0.0617604	0.097035	0.195083	0.0961845	0.123742	0	0.0193732	0.0209928
BPIFA3	0	0	0	0	0	0	0	0	0
BPIFA4P	0	0.0205868	0	0	0	0	0	0.0193732	0.0209928
BPIFB1	0	0	0	0	0	0	0	0	0
BPIFB2	0	0	0.0242588	0	0	0	0	0	0
BPIFB3	0	0	0	0	0	0	0	0	0
BPIFB4	0.0237859	0	0.0485175	0.0557379	0	0.061871	0.0976258	0	0.125957
BPIFB6	0	0	0	0	0	0	0	0	0.0209928
BPIFC	0	0	0	0	0	0	0	0	0
BPNT1	26.7116	31.2713	26.6119	28.3427	27.4126	23.6347	25.2851	22.2211	21.6226
BPNT2	377.221	371.118	392.652	380.941	375.697	380.692	275.451	284.903	298.287
BPTF	323.964	276.275	306.558	333.48	353.125	383.827	390.308	368.266	392.419
BPY2	0	0	0	0	0	0	0	0	0
BPY2B	0	0	0	0	0	0	0	0	0
BPY2C	0	0	0	0	0	0	0	0	0
BRAF	55.326	48.4201	50.7251	46.4018	46.0724	51.1879	50.0088	53.7995	54.8123
BRAP	59.108	60.8957	62.4178	60.6428	54.8252	59.0455	62.1388	62.3818	64.5109
BRAT1	95.0485	112.466	99.7762	109.525	94.7097	99.0761	111.025	99.3459	91.4657
BRCA1	181.796	167.391	171.8	191.989	201.122	220.653	210.774	213.687	218.283
BRCA2	129.181	99.1254	116.588	82.6035	84.3218	93.9408	86.8869	81.2707	92.4944
BRCC3	50.664	48.8319	49.7062	46.4575	49.9518	50.2599	47.5926	51.804	53.2378
BRD1	108.583	110.263	108.485	119.223	115.902	115.163	119.689	114.883	121.884
BRD2	18.1249	15.0078	14.0216	20.2607	22.2507	17.6745	16.2059	17.5134	17.613
BRD3	202.87	212.538	203.822	230.671	217.185	223.066	233.667	234.145	231.53
BRD3OS	26.5213	26.6599	24.4043	36.6477	32.2218	34.194	32.729	31.8302	31.0694
BRD4	252.725	222.09	225.752	229.974	247.643	271.552	253.095	258.245	270.199
BRD7	35.3221	32.5683	30.8571	31.4083	31.1317	33.0804	32.1189	33.4963	34.953
BRD7P3	0	0	0	0	0	0	0	0	0
BRD8	52.0198	49.9435	47.6684	39.9083	39.3715	43.949	44.5173	45.2752	45.9323
BRD9	47.215	48.276	48.2992	54.0936	49.3106	54.3021	49.6427	49.518	48.1575
BRDT	104.206	99.2901	95.0943	95.5069	96.3769	103.221	106.436	95.7231	96.1471
BRDTP1	0.713577	0.535256	0.58221	0.418034	0.897722	0.742452	1.02507	0.60057	0.96567
BRF1	39.437	43.0058	39.9299	45.3985	38.6021	43.4541	43.2482	41.5943	37.3252
BRF2	27.2824	31.1478	29.0135	28.3706	28.6309	25.1609	24.382	27.9362	25.9261
BRI3	90.1724	90.7671	86.3369	71.6789	83.6805	83.3608	77.9298	81.8325	79.7727
BRI3BP	165.788	165.312	166.245	90.9085	89.0027	87.5887	103.361	109.459	110.842
BRICD5	3.11595	3.74679	3.12938	4.09673	4.68098	4.45471	4.31994	3.48718	2.95999
BRINP1	4.30525	3.25271	3.20216	2.61968	2.98172	4.37222	4.58841	5.07579	4.78636
BRINP2	0.0713577	0.0411736	0	0.0278689	0.0320615	0	0	0	0
BRINP3	0	0	0	0	0	0	0	0	0
BRIP1	43.552	41.7912	43.035	41.1346	41.0387	44.2171	47.9831	49.6923	52.0832
BRIX1	62.0336	59.7223	58.4879	61.3674	62.3917	56.0345	57.4772	61.0451	57.8772
BRK1	82.9415	76.1093	71.442	74.9674	78.711	72.9253	73.0729	80.0114	79.1639
BRMS1	51.6154	57.4989	54.2668	57.1035	54.3122	52.1779	47.8122	47.1544	44.0429
BRMS1L	21.3835	22.4808	23.7008	31.8263	32.7348	30.4405	24.4308	28.2462	26.8708
BROX	89.3637	95.955	91.4798	88.9855	85.1233	90.6616	75.3183	89.2525	84.4541
BRPF1	61.6769	61.7192	64.7224	80.4019	70.92	79.5867	78.8084	71.5841	77.4425
BRPF3	236.598	227.381	226.698	184.492	179.384	201.699	231.788	231.801	242.551
BRS3	0	0	0	0	0	0	0	0.0193732	0
BRSK1	1.37958	2.28513	1.86792	1.97869	1.05803	1.40241	1.83048	1.62735	1.59545
BRSK2	4.37661	4.01442	3.78437	7.69183	5.19396	6.26959	6.78499	5.92821	6.33983
BRWD1	137.34	122.327	143.951	120.282	128.374	130.795	132.21	136.833	137.251
BRWD1-AS1	0.0475718	0.0617604	0.0485175	0.0836068	0	0.123742	0.0732193	0.154986	0.0419856
BRWD1-AS2	0.808721	0.63819	0.679245	1.03115	0.4168	1.31991	0.585755	1.06553	0.986663
BRWD3	536.515	483.439	555.283	650.795	678.165	681.53	641.011	658.477	689.677
BSCL2	2.97324	3.76738	4.14825	4.43116	3.20615	2.84607	2.92877	3.73903	3.37984
BSDC1	107.75	109.913	104.094	91.7445	80.7629	85.8769	110.097	109.769	108.197
BSG	749.732	757.203	752.07	699.984	708.527	673.136	723.578	671.98	661.694
BSN	33.7284	28.0392	31.2938	41.0231	39.083	42.2166	51.1315	47.91	52.671
BSN-DT	0.11893	0.144107	0.291105	0.195083	0.064123	0.247484	0.0732193	0.116239	0.104964
BSND	0.713577	0.391149	0.946091	0.25082	0.224431	0.371226	0.170845	0.193732	0.230921
BSPH1	0	0	0	0	0	0	0	0	0
BSPRY	22.9296	21.9043	22.1725	18.3656	17.7621	17.7776	23.601	22.0855	23.8898
BST1	1.37958	2.1822	2.37736	2.09017	2.18018	1.67052	2.61149	2.51852	4.11459
BST2	0.547076	0.473496	0.58221	0.78033	0.320615	0.639334	0.610161	0.988035	1.07063
BSX	0.0475718	0.0205868	0.097035	0.0557379	0.128246	0.0412473	0.195252	0.0968662	0.209928
BTAF1	88.9117	80.9884	85.5849	86.0314	84.9309	86.6813	77.6857	78.481	82.5438
BTBD1	67.6709	71.2509	69.3315	58.3018	61.3978	64.5933	64.5306	69.918	71.5015
BTBD10	20.6224	21.0397	20.0135	16.2476	17.6659	19.5925	18.2804	20.0707	17.2561
BTBD11	0.309217	0.473496	0.606469	0.473772	0.480923	0.577463	0.732193	0.736183	0.81872
BTBD16	0	0	0.0727763	0	0	0	0	0	0.0419856
BTBD17	0	0	0	0	0	0.0206237	0	0	0.0209928
BTBD18	1.61744	2.07927	2.61995	1.36558	1.50689	1.81488	2.85555	2.44103	2.16226
BTBD19	1.30822	1.31755	1.26146	1.92296	2.14812	1.44366	2.36742	2.18918	2.20425
BTBD2	35.774	38.5385	37.1159	36.1739	32.4462	39.1437	47.5193	45.3527	42.0906
BTBD3	46.1209	49.2642	47.814	44.9247	46.3609	44.3615	43.3947	47.1351	48.2625
BTBD6	41.8632	47.3702	43.4474	38.905	37.1593	38.8137	38.8795	35.2593	36.1286
BTBD7	0	0	0	0	0	0	0	0	0
BTBD8	19.5282	18.1987	20.4016	13.4886	12.2475	15.3028	13.3015	13.3482	13.2465
BTBD9	39.3419	42.9234	40.8032	29.123	28.9836	28.2132	36.8293	36.596	36.5905
BTBD9-AS1	0	0	0	0	0	0	0	0	0
BTC	0	0	0	0	0	0	0	0	0
BTD	13.2963	13.3196	13.5849	12.8197	11.4139	12.2092	13.9117	11.7596	12.7007
BTF3	112.46	97.2108	98.3935	100.189	125.873	108.48	98.1139	106.94	101.08
BTF3L4	170.711	173.464	172.601	184.91	176.402	170.846	157.348	158.822	161.813
BTF3P11	0	0	0	0	0	0	0	0	0
BTG1	26.3548	27.8745	28.0189	28.3148	28.9195	30.3168	35.5358	38.6496	39.5715
BTG2	53.8989	55.0079	56.5472	59.1658	51.0099	54.0546	77.0511	77.2023	74.1256
BTG3	41.7205	42.1617	42.0162	37.205	38.1532	33.2453	32.3629	33.5932	32.4549
BTG3-AS1	0	0	0	0	0	0	0	0	0
BTG4	0	0	0	0.0557379	0	0.0412473	0.0976258	0.0387465	0.0629785
BTK	8.80079	8.83173	8.85444	8.22134	7.6627	9.83749	10.4704	10.0741	11.3361
BTLA	36.5114	34.4005	35.5148	13.823	14.7804	15.509	18.5001	18.9083	20.0481
BTN1A1	0.237859	0.370562	0.19407	0.306558	0.192369	0.061871	0.219658	0.271225	0.167943
BTN2A1	41.435	36.5827	37.2857	31.2689	32.318	34.5034	33.0463	36.8285	36.0867
BTN2A2	6.13676	5.86723	5.70081	3.98526	3.68707	4.45471	5.63789	5.57949	4.95431
BTN2A3P	1.87909	1.52342	1.77089	1.05902	1.53895	1.38179	1.80608	1.14302	1.1756
BTN3A1	0.333003	0.370562	0.097035	0.0278689	0.064123	0.123742	0.0732193	0.0581197	0.104964
BTN3A2	0.190287	0.247041	0.145553	0	0	0	0	0.0387465	0.0209928
BTN3A3	0.214073	0.164694	0.19407	0.139345	0.0961845	0.123742	0.146439	0.0581197	0.188935
BTNL10	0	0	0	0	0	0	0	0	0
BTNL2	0	0	0	0	0	0	0	0	0
BTNL3	0	0	0	0	0	0	0	0.0193732	0
BTNL8	0	0.0205868	0	0	0.0961845	0	0	0	0
BTNL9	3.0446	2.67628	1.98922	4.34755	3.71913	3.87725	4.12469	4.14587	4.32452
BTRC	75.2824	75.2035	72.1213	80.9593	85.476	85.7738	103.557	107.308	105.951
BUB1	127.968	124.221	120.639	104.536	108.528	119.122	112.807	110.331	111.808
BUB1B	81.0386	77.1387	73.6011	69.6723	65.9505	76.8438	67.435	69.763	69.4862
BUB1B-PAK6	0.594648	0.720537	0.679245	0.222952	0.545046	0.866194	0.658974	0.71681	0.566806
BUB3	134.89	141.39	136.965	147.789	146.136	137.395	124.741	129.626	124.613
BUD13	42.0535	37.9414	39.2749	35.8116	30.6187	35.9883	34.9988	36.3636	36.8634
BUD23	26.7829	24.0248	25.6658	26.5591	30.9073	26.7076	24.1868	25.7083	26.0941
BUD31	32.6343	30.9831	26.1024	21.0689	24.5271	24.5009	21.2336	23.1316	22.6513
BVES	2.80674	2.34689	1.67385	2.34099	1.21834	1.95925	1.83048	2.28604	2.43517
BVES-AS1	0	0.0205868	0	0	0	0	0.0244064	0	0
[truncated: 26,309 more rows]
